# Supplementary material for: Copine-6 is a TRPM3 escort protein controlling the sensitivity of sensory neurons to noxious heat
Source: EMBO J. 2025 Jun 19;44(15):4222–51. doi: 10.1038/s44318-025-00487-0 (PMC12317139; doi:10.1038/s44318-025-00487-0)
Supplement: Supplementary file 3 — Source data Fig. 1 [file 44318_2025_487_MOESM3_ESM.zip]

Archive with 18 entries (14 files):
- Figure 1/
- Figure 1/1A/
- Figure 1/1A/Cellpose.jpg
- Figure 1/1A/Copine-6.tif
- Figure 1/1A/Image J.jpg
- Figure 1/1A/Number of Copine-6 positive neurons.xlsx
- Figure 1/1B/
- Figure 1/1B/NF200 merge.tif
- Figure 1/1B/NF200-Copine-6.tif
- Figure 1/1B/NF200.tif
- Figure 1/1B/Number of Copine-6 or NF200 or Peripherin positive neurons.xlsx
- Figure 1/1B/peripherin merge.tif
- Figure 1/1B/peripherin-Copine-6.tif
- Figure 1/1B/peripherin.tif
- Figure 1/1C/
- Figure 1/1C/Copine-6.tif
- Figure 1/1C/DBI.tif
- Figure 1/1C/merge.tif
