# Supplementary material for: Copine-6 is a TRPM3 escort protein controlling the sensitivity of sensory neurons to noxious heat
Source: EMBO J. 2025 Jun 19;44(15):4222–51. doi: 10.1038/s44318-025-00487-0 (PMC12317139; doi:10.1038/s44318-025-00487-0)
Supplement: Supplementary file 3 — Source data Fig. 1 [file 44318_2025_487_MOESM3_ESM.zip › Figure 1/1A/Number of Copine-6 positive neurons.xlsx]

## Sheet: Sheet1
	All neurons	Copine-6-positive neurons
<10	102	19	0.375
10-15	956	256
15-20	2418	870
20-25	3044	1300
25-30	2203	1220	0.6236
30-35	1498	1088
35-40	1112	885	0.7258
40-45	633	440
45-50	306	189
>50	152	85
	12424	6352
