# Supplementary material for: Copine-6 is a TRPM3 escort protein controlling the sensitivity of sensory neurons to noxious heat
Source: EMBO J. 2025 Jun 19;44(15):4222–51. doi: 10.1038/s44318-025-00487-0 (PMC12317139; doi:10.1038/s44318-025-00487-0)
Supplement: Supplementary file 3 — Source data Fig. 1 [file 44318_2025_487_MOESM3_ESM.zip › Figure 1/1B/Number of Copine-6 or NF200 or Peripherin positive neurons.xlsx]

## Sheet: NF200
	All neurons	NF200-positive neurons	Copine-6-positive neurons
<10	17	1	5
10-15	163	12	66
15-20	447	98	185
20-25	586	184	240
25-30	505	252	249
30-35	350	203	207
35-40	263	185	178
40-45	153	106	85
45-50	87	35	44
>50	48	17	10

## Sheet: Peripherin
	All neurons	Peripherin-positive neurons	Copine-6-positive neurons
<10	59	58	10
10-15	551	514	137
15-20	1391	1041	494
20-25	1662	1097	704
25-30	1048	591	617
30-35	684	153	519
35-40	495	70	410
40-45	246	24	189
45-50	108	10	87
>50	70	1	55
