# Supplementary material for: Copine-6 is a TRPM3 escort protein controlling the sensitivity of sensory neurons to noxious heat
Source: EMBO J. 2025 Jun 19;44(15):4222–51. doi: 10.1038/s44318-025-00487-0 (PMC12317139; doi:10.1038/s44318-025-00487-0)
Supplement: Supplementary file 4 — Source data Fig. 2 [file 44318_2025_487_MOESM4_ESM.zip]

Archive with 12 entries (8 files):
- Figure 2/
- Figure 2/2B/
- Figure 2/2B/Copine-6 shRNA/
- Figure 2/2B/Copine-6 shRNA/Copine-6.tif
- Figure 2/2B/Copine-6 shRNA/EGFP.tif
- Figure 2/2B/Copine-6 shRNA/merge.tif
- Figure 2/2B/Mean fluorescence intensity of Copine-6.xlsx
- Figure 2/2B/Scramble shRNA/
- Figure 2/2B/Scramble shRNA/Copine-6.tif
- Figure 2/2B/Scramble shRNA/EGFP.tif
- Figure 2/2B/Scramble shRNA/merge.tif
- Figure 2/2C-J.xlsx
