# Supplementary material for: Copine-6 is a TRPM3 escort protein controlling the sensitivity of sensory neurons to noxious heat
Source: EMBO J. 2025 Jun 19;44(15):4222–51. doi: 10.1038/s44318-025-00487-0 (PMC12317139; doi:10.1038/s44318-025-00487-0)
Supplement: Supplementary file 4 — Source data Fig. 2 [file 44318_2025_487_MOESM4_ESM.zip › Figure 2/2B/Mean fluorescence intensity of Copine-6.xlsx]

## Sheet: Sheet1
Scramble shRNA	Copine-6 shRNA
5.54687	1.42686
4.69363	0.650788
3.38758	2.06395
7.40282	1.49144
4.33175	1.69369
3.53524	1.86662
8.1611	1.6218
6.53617	1.59691
	0.636943
