# Supplementary material for: Copine-6 is a TRPM3 escort protein controlling the sensitivity of sensory neurons to noxious heat
Source: EMBO J. 2025 Jun 19;44(15):4222–51. doi: 10.1038/s44318-025-00487-0 (PMC12317139; doi:10.1038/s44318-025-00487-0)
Supplement: Supplementary file 4 — Source data Fig. 2 [file 44318_2025_487_MOESM4_ESM.zip › Figure 2/2C-J.xlsx]

## Sheet: shRNA
von Frey			Randall-selitto			Hargreaves test			Dry ice			Balance score			Ink footprint
Scramble shRNA	Copine-6 shRNA		Scramble shRNA	Copine-6 shRNA		Scramble shRNA	Copine-6 shRNA		Scramble shRNA	Copine-6 shRNA		Scramble shRNA	Copine-6 shRNA		Scramble shRNA				Copine-6 shRNA
4	4		261.875	195.5		10.07	16.53		7	4.87		1.8	3.3		left stride	right stride	sway		left stride	right stride	sway
8	4		198.167	197.25		8.37	10.8		7.23	8.03		2.8	3.5		11	10.1	7.025		13	10.9	6.95
6	4		330.833	256.125		9	11.87		11.23	6.4		3	1.8		14.1	13	7.775		13.4	14.1	8.1
4	6		274.625	273.5		9.23	12.93		3.37	7.93		5	1.8		11.9	11.5	7.16667		9.9	13.8	7.96667
8	6		216.375	243.375		8.23	14.17		8.37	6.6		3	3		14.3	12	8.625		12.9	17.7	10.85
10	4		289.125	163.75		10.13	9.6		8.57	4.93		2.8	2.5		14	8.7	8.05		11	13.8	8.1
4	10		287.25	178.5		10.8	16.23		5.5	9.1		2.8	3.5		12.8	12.6	6.5		17.2	14.9	8
6	6			317.833		10.47	11.33		8.4	7.77			4.8		11.1	11.5	7.425		10.1	11.7	6.825
6	6					9.3	14.77		6.53	8.73									10.8	9.4	7.1
	15						16.66			8.9
	6						11.67			8.57

## Sheet: CFA
von Frey							Hargreaves test
	0h	3h	1d	3d	5d			0h	6h	1d	3d	5d
CONT	10	6	6	4	4		CONT	10.43	4.7	4.77	7.4	6.93
	8	1.4	6	4	2			10.47	4.13	5.5	6.63	7.47
	6	6	6	8	2			9.77	6.67	6.47	7.37	6.47
	6	2	4	2	2			8.13	5.7	4.93	7.07	7.13
	6	6	6	4	4			10.9	5.9	5.57	7.3	7.5
	8	1.4	6	6	4			6.73	3.57	4.43	7.33	5.57
Scramble shRNA	8	4	8	8	2		Scramble shRNA	10.07	6.2	6.3	8.3	7.43
	8	4	2	4	2			8.37	6.1	5.4	7.63	7.33
	8	6	6	8	4			9	3.87	5.33	8.83	7.27
	8	4	6	4	4			9.23	4.77	6	7.1	7.23
	6	2	2	4	2			8.23	6.8	6.23	5.37	7
	10	1.4	2	6	4			10.13	4.7	3.6	7.87	6.87
	8	2	6	4	2			10.8	4.3	4.07	7.53	6.33
	10	6	8	6	4			10.47	4.13	5.17	6.73	6.77
	10	2	4	4	2			9.3	3.23	4.8	7.2	6.5
Copine-6 shRNA	8	2	6	4	4		Copine-6 shRNA	16.53	5.77	9.1	11.83	10.13
	4	1.4	6	4	2			10.8	9.53	8.33	11.03	9.9
	6	2	4	4	2			11.87	6.3	6.27	11.4	11.1
	10	6	4	8	2			12.93	7.27	7.43	11.8	12.27
	10	6	6	4	4			14.17	6.13	10.37	11.67	9.63
	8	4	6	4	4			9.6	6.8	5.67	7.53	10.1
	8	2	4	4	2			16.23	8.17	5.87	8.03	10.07
	10	4	6	8	2			11.33	5.8	7.2	9.9	11.4
	4	2	8	6	2			14.77	6.8	9	8.87	9.07
	10	4	8	4	2			16.66	8.53	7.37	11.6	11.73
	8	6	6	4	4			11.67	10.83	5.53	11.13	8
																	Scramble shRNA											Copine-6 shRNA
							10.47	9.77	8.13	10.9	6.73						10.07	8.37	9	9.23	8.23	10.13	10.8	10.47	9.3			16.53	10.8	11.87	12.93	14.17	9.6	16.23	11.33	14.77	16.66	11.67
							4.13	6.67	5.7	5.9	3.57						6.2	6.1	3.87	4.77	6.8	4.7	4.3	4.13	3.23			5.77	9.53	6.3	7.27	6.13	6.8	8.17	5.8	6.8	8.53	10.83
							5.5	6.47	4.93	5.57	4.43						6.3	5.4	5.33	6	6.23	3.6	4.07	5.17	4.8			9.1	8.33	6.27	7.43	10.37	5.67	5.87	7.2	9	7.37	5.53
							6.63	7.37	7.07	7.3	7.33						8.3	7.63	8.83	7.1	5.37	7.87	7.53	6.73	7.2			11.83	11.03	11.4	11.8	11.67	7.53	8.03	9.9	8.87	11.6	11.13
							7.47	6.47	7.13	7.5	5.57						7.43	7.33	7.27	7.23	7	6.87	6.33	6.77	6.5			10.13	9.9	11.1	12.27	9.63	10.1	10.07	11.4	9.07	11.73	8
