# Supplementary material for: Copine-6 is a TRPM3 escort protein controlling the sensitivity of sensory neurons to noxious heat
Source: EMBO J. 2025 Jun 19;44(15):4222–51. doi: 10.1038/s44318-025-00487-0 (PMC12317139; doi:10.1038/s44318-025-00487-0)
Supplement: Supplementary file 5 — Source data Fig. 3 [file 44318_2025_487_MOESM5_ESM.zip]

Archive with 11 entries (9 files):
- Figure 3/
- Figure 3/3B.tif
- Figure 3/3C.tif
- Figure 3/3E/
- Figure 3/3E/control-Copine-6.jpg
- Figure 3/3E/control-EGFP.jpg
- Figure 3/3E/control-merge.jpg
- Figure 3/3E/over-Copine-6.jpg
- Figure 3/3E/over-EGFP.jpg
- Figure 3/3E/over-merge.jpg
- Figure 3/3F-K.xlsx
