# Supplementary material for: Copine-6 is a TRPM3 escort protein controlling the sensitivity of sensory neurons to noxious heat
Source: EMBO J. 2025 Jun 19;44(15):4222–51. doi: 10.1038/s44318-025-00487-0 (PMC12317139; doi:10.1038/s44318-025-00487-0)
Supplement: Supplementary file 5 — Source data Fig. 3 [file 44318_2025_487_MOESM5_ESM.zip › Figure 3/3F-K.xlsx]

## Sheet: rescue
von Frey			Hargreaves			Hot plate						Dry ice
WT	0.4		WT	7.7			45℃	50℃	52℃	55℃		WT	6
	1			8		WT	37.27	23.3	18.4	9.6			7.3
	1			10.8			33.7	27.1	16.9	4.7			6
	1			7.6			32.2	25.9	17.4	6.4			6
	1			9			37.3	24.8	14.7	4.4			9
	0.6			9.9			27.53	21.9	14	7			6
	0.4			4.7			39.47	17.1	9.7	6.7			5.7
	0.4			12.3			34.93	22.4	14	7			5.3
							37.77	23.8	17.2	5.1
KO+Veh	1		KO+Veh	12.4								KO+Veh	8
	1			10.8		KO+Veh	40.13	24.5	17.5	9.6			7.7
	0.6			13.1			26.5	26.8	17	8.7			5.3
	0.4			15			40.4	30.4	20.5	8.6			7.7
	0.6			17			32.2	33.8	28.9	14.4			6
	0.6			14.6			36.87	33.5	16.7	8.3			5.7
							33.83	34.6	27.6	18.4
KO+mCopine-6	1		KO+mCopine-6	6.7								KO+mCopine-6	6.7
	0.6			6.5		KO+mCopine-6	30.1	21.3	8.5	7.4			7.3
	0.6			6.8			31.07	15.7	14.9	7			7
	0.4			4.1			32.77	19	15.1	5.7			8
	0.6			5.1			35.07	25.8	17.6	6			7.7
	0.6			7.2			32.53	21.8	15.4	8.7			6
							33.63	26.7	14.1	6.4

## Sheet: CFA
Hargreaves						von Frey
	0d	1d	3d	5d			0d	1d	3d	5d
WT	7.7	3.5	3.7	6.3		WT	0.4	0.16	0.07	0.07
	8	4.4	3.8	5.2			1	0.07	0.16	0.07
	10.8	4.4	6.7	4.8			1	0.07	0.4	0.4
	7.6	3.7	4.6	5.6			1	0.07	0.07	0.16
	9	3.2	4.1	3.7			1	0.16	0.07	0.4
	9.9	4.4	3.7	3.7			0.6	0.04	0.16	0.16
	4.7	4	3.4	7.5			0.4	0.4	0.07	0.16
	12.3		3.7				0.4	0.4	0.07	0.6
KO+Veh	12.4	3.9	4.9	13.9		KO+Veh	1	0.4	0.07	0.4
	10.8	6.4	6.8	7.8			1	0.4	0.16	0.16
	13.1	5.2	10.8	8.8			0.6	0.07	0.16	0.07
	15	5	8.2	7.7			0.4	0.16	0.07	0.16
	17	4.6	8.8	8.6			0.6	0.07	0.6	0.4
	14.6	5.8	5.5	11.7			0.6	0.07	0.07	0.6
KO+mCopine-6	6.7	4.1	3.1	3.4		KO+mCopine-6	1	0.07	0.16	0.07
	6.5	2.9	3.3	5.4			0.6	0.16	0.16	0.4
	6.8	3.2	3.5	3.8			0.6	0.16	0.07	0.16
	4.1	2.6	2.8	3.8			0.4	0.4	0.07	0.16
	5.1	3.1	3.8	4.3			0.6	0.07	0.07	0.4
	7.2	3.2	4.1	5.5			0.6	0.16	0.4	0.4
