# Supplementary material for: Copine-6 is a TRPM3 escort protein controlling the sensitivity of sensory neurons to noxious heat
Source: EMBO J. 2025 Jun 19;44(15):4222–51. doi: 10.1038/s44318-025-00487-0 (PMC12317139; doi:10.1038/s44318-025-00487-0)
Supplement: Supplementary file 6 — Source data Fig. 4 [file 44318_2025_487_MOESM6_ESM.zip]

Archive with 15 entries (11 files):
- Figure 4/
- Figure 4/4A.xlsx
- Figure 4/4B.xlsx
- Figure 4/4C/
- Figure 4/4C/Copine-6.jpg
- Figure 4/4C/merge.jpg
- Figure 4/4C/TRPM3.jpg
- Figure 4/4D/
- Figure 4/4D/Copine-6.tif
- Figure 4/4D/merge.tif
- Figure 4/4D/TRPV1.tif
- Figure 4/4E/
- Figure 4/4E/CPNE6.jpg
- Figure 4/4E/MERGE.jpg
- Figure 4/4E/TRPA1.jpg
