# Supplementary material for: Copine-6 is a TRPM3 escort protein controlling the sensitivity of sensory neurons to noxious heat
Source: EMBO J. 2025 Jun 19;44(15):4222–51. doi: 10.1038/s44318-025-00487-0 (PMC12317139; doi:10.1038/s44318-025-00487-0)
Supplement: Supplementary file 6 — Source data Fig. 4 [file 44318_2025_487_MOESM6_ESM.zip › Figure 4/4A.xlsx]

## Sheet: Sheet2
x	y	% exp.	Avg. exp.
CPNE6	Proprioceptor & AB SA-LTMR	59.26	1.1
CPNE6	AB RA-LTMR Ntrk3	61.76	1.32
CPNE6	Adelta-LTMR Ntrk2	62.11	1
CPNE6	C-LTMR P2ry1	41.15	0.37
CPNE6	NP1 Gfra1 Gfra2	11.18	0.05
CPNE6	NP2 Gfra1	11.34	0.21
CPNE6	NP3 Sst	12.09	0.19
CPNE6	PEP1 Adcyap1	14.22	0.16
CPNE6	PEP2 Ntrk1	49.51	1.02
CPNE6	PEP2 Fam19a1	80.45	1.26
CPNE6	Cold Trpm8	41.67	0.55
TRPV1	Proprioceptor & AB SA-LTMR	4.94	0.06
TRPV1	AB RA-LTMR Ntrk3	11.76	0.43
TRPV1	Adelta-LTMR Ntrk2	4.21	0.08
TRPV1	C-LTMR P2ry1	7.81	0.06
TRPV1	NP1 Gfra1 Gfra2	34.78	0.21
TRPV1	NP2 Gfra1	34.02	0.65
TRPV1	NP3 Sst	81.32	1.44
TRPV1	PEP1 Adcyap1	89.71	1.83
TRPV1	PEP2 Ntrk1	19.9	0.53
TRPV1	PEP2 Fam19a1	18.05	0.3
TRPV1	Cold Trpm8	35.42	1.86
TRPA1	Proprioceptor & AB SA-LTMR	2.47	0.07
TRPA1	AB RA-LTMR Ntrk3	2.94	0.08
TRPA1	Adelta-LTMR Ntrk2	2.11	0.04
TRPA1	C-LTMR P2ry1	30.21	0.23
TRPA1	NP1 Gfra1 Gfra2	60.87	0.46
TRPA1	NP2 Gfra1	43.99	0.69
TRPA1	NP3 Sst	28.57	0.35
TRPA1	PEP1 Adcyap1	36.27	0.94
TRPA1	PEP2 Ntrk1	10.68	0.28
TRPA1	PEP2 Fam19a1	7.52	0.12
TRPA1	Cold Trpm8	1.04	0.01
TRPM3	Proprioceptor & AB SA-LTMR	9.88	0.2
TRPM3	AB RA-LTMR Ntrk3	17.65	0.42
TRPM3	Adelta-LTMR Ntrk2	12.63	0.07
TRPM3	C-LTMR P2ry1	28.12	0.38
TRPM3	NP1 Gfra1 Gfra2	94.41	2.09
TRPM3	NP2 Gfra1	45.7	1.37
TRPM3	NP3 Sst	58.24	1.5
TRPM3	PEP1 Adcyap1	77.94	2.55
TRPM3	PEP2 Ntrk1	26.7	0.68
TRPM3	PEP2 Fam19a1	78.95	2.28
TRPM3	Cold Trpm8	95.83	2.39
TRPM2	Proprioceptor & AB SA-LTMR	23.46	0.27
TRPM2	AB RA-LTMR Ntrk3	18.63	0.13
TRPM2	Adelta-LTMR Ntrk2	20	0.14
TRPM2	C-LTMR P2ry1	8.33	0.05
TRPM2	NP1 Gfra1 Gfra2	11.8	0.06
TRPM2	NP2 Gfra1	11.68	0.14
TRPM2	NP3 Sst	60.44	0.85
TRPM2	PEP1 Adcyap1	44.61	0.36
TRPM2	PEP2 Ntrk1	18.93	0.18
TRPM2	PEP2 Fam19a1	32.33	0.28
TRPM2	Cold Trpm8	34.38	0.46
