# Supplementary material for: Copine-6 is a TRPM3 escort protein controlling the sensitivity of sensory neurons to noxious heat
Source: EMBO J. 2025 Jun 19;44(15):4222–51. doi: 10.1038/s44318-025-00487-0 (PMC12317139; doi:10.1038/s44318-025-00487-0)
Supplement: Supplementary file 6 — Source data Fig. 4 [file 44318_2025_487_MOESM6_ESM.zip › Figure 4/4B.xlsx]

## Sheet: Sheet1
x	y	% exp.	Avg. exp.
CPNE6	Proprioceptor & AB SA-LTMR	75.74	1.66
CPNE6	AB RA-LTMR Ntrk3	63.19	1.33
CPNE6	Adelta-LTMR Ntrk2	56.38	1.31
CPNE6	C-LTMR P2ry1	5.88	0.01
CPNE6	NP1 Gfra1 Gfra2	2.42	0.01
CPNE6	NP2 Gfra1	3.76	0.07
CPNE6	NP3 Sst	40.26	0.63
CPNE6	PEP1 Adcyap1	33.89	0.71
CPNE6	PEP2 Ntrk1	55.47	1.32
CPNE6	PEP2 Fam19a1	46	0.61
CPNE6	Cold Trpm8	1	0.01
TRPV1	Proprioceptor & AB SA-LTMR	2.37	0.03
TRPV1	AB RA-LTMR Ntrk3	26.99	0.45
TRPV1	Adelta-LTMR Ntrk2	17.02	0.19
TRPV1	C-LTMR P2ry1	70.59	0.94
TRPV1	NP1 Gfra1 Gfra2	87.9	1.39
TRPV1	NP2 Gfra1	79.7	1.78
TRPV1	NP3 Sst	79.22	1.37
TRPV1	PEP1 Adcyap1	65.1	1.31
TRPV1	PEP2 Ntrk1	36.46	0.97
TRPV1	PEP2 Fam19a1	43	0.59
TRPV1	Cold Trpm8	51.52	1.5
TRPA1	Proprioceptor & AB SA-LTMR	1	0.01
TRPA1	AB RA-LTMR Ntrk3	6.75	0.04
TRPA1	Adelta-LTMR Ntrk2	3.19	0.08
TRPA1	C-LTMR P2ry1	35.29	0.41
TRPA1	NP1 Gfra1 Gfra2	38.71	0.48
TRPA1	NP2 Gfra1	9.02	0.3
TRPA1	NP3 Sst	48.05	1.13
TRPA1	PEP1 Adcyap1	45.3	0.95
TRPA1	PEP2 Ntrk1	3.39	0.05
TRPA1	PEP2 Fam19a1	20	0.19
TRPA1	Cold Trpm8	36.36	0.33
TRPM3	Proprioceptor & AB SA-LTMR	14.79	0.2
TRPM3	AB RA-LTMR Ntrk3	53.37	1.99
TRPM3	Adelta-LTMR Ntrk2	46.81	0.88
TRPM3	C-LTMR P2ry1	58.82	1.25
TRPM3	NP1 Gfra1 Gfra2	96.77	2.3
TRPM3	NP2 Gfra1	59.4	1.52
TRPM3	NP3 Sst	85.71	2.6
TRPM3	PEP1 Adcyap1	77.85	2.49
TRPM3	PEP2 Ntrk1	36.46	1.04
TRPM3	PEP2 Fam19a1	89.5	2.63
TRPM3	Cold Trpm8	69.7	1.84
TRPM2	Proprioceptor & AB SA-LTMR	19.53	0.2
TRPM2	AB RA-LTMR Ntrk3	36.2	0.46
TRPM2	Adelta-LTMR Ntrk2	29.79	0.37
TRPM2	C-LTMR P2ry1	11.76	0.02
TRPM2	NP1 Gfra1 Gfra2	3.23	0.01
TRPM2	NP2 Gfra1	1	0.01
TRPM2	NP3 Sst	29.87	0.28
TRPM2	PEP1 Adcyap1	24.83	0.37
TRPM2	PEP2 Ntrk1	9.11	0.17
TRPM2	PEP2 Fam19a1	38.5	0.38
TRPM2	Cold Trpm8	24.24	0.15
