# Supplementary material for: Copine-6 is a TRPM3 escort protein controlling the sensitivity of sensory neurons to noxious heat
Source: EMBO J. 2025 Jun 19;44(15):4222–51. doi: 10.1038/s44318-025-00487-0 (PMC12317139; doi:10.1038/s44318-025-00487-0)
Supplement: Supplementary file 7 — Source data Fig. 5 [file 44318_2025_487_MOESM7_ESM.zip]

Archive with 2 entries (1 files):
- Figure 5/
- Figure 5/5A-H.xlsx
