# Supplementary material for: Copine-6 is a TRPM3 escort protein controlling the sensitivity of sensory neurons to noxious heat
Source: EMBO J. 2025 Jun 19;44(15):4222–51. doi: 10.1038/s44318-025-00487-0 (PMC12317139; doi:10.1038/s44318-025-00487-0)
Supplement: Supplementary file 7 — Source data Fig. 5 [file 44318_2025_487_MOESM7_ESM.zip › Figure 5/5A-H.xlsx]

## Sheet: TRPM3
gap free -60 mV						typical
TRPM3			TRPM3+Copine-6			TRPM3			TRPM3+CPNE6
1 time	2 time		1 time	2 time		time(ms)	I(pA)		time(ms)	I(pA)
11.4182	4.59		6.53793	4.63		0	-34.79		0	-27.4658
6.47716	3.54		6.51685	4.12		1	-36.0107		1	-29.9072
6.0416	1.82		5.50417	4.05		2	-35.4004		2	-25.6348
4.5618	2.97		7.0027	3.54		3	-29.2969		3	-25.6348
6.165	1.3		10.5394	2.45		4	-30.5176		4	-28.0762
5.3056	2.24		4.88676	2.92		5	-39.0625		5	-31.7383
5.49697	1.47		6.59737	9.23		6	-34.79		6	-30.5176
5.98802	2.15		4.6142	7.87		7	-33.5693		7	-29.9072
3.36517	5.1		4.91329	3.72		8	-36.0107		8	-28.6865
5.91373	4.2		8.33575	3.43		9	-35.4004		9	-30.5176
3.23062	3.79		12.2629	5.8		10	-29.2969		10	-31.7383
15.6617	2.81		15.5998	3.15		11	-36.0107		11	-28.6865
8.58029	2.01		14.837	3.1		12	-38.4521		12	-32.959
10.78	1.21		17.7208	2.84		13	-30.5176		13	-30.5176
14.5469	1.8		12.1416	2.88		14	-35.4004		14	-28.6865
7.39397	3.84		9.69582	8.2		15	-30.5176		15	-32.3486
4.42447	1.2286		14.0551	6.13		16	-35.4004		16	-28.0762
3.86006	2.1909		10.07	4.4335		17	-32.3486		17	-32.3486
9.11648			10.8681	4.18392		18	-32.959		18	-28.0762
11.1235			7.35313	4.238		19	-32.959		19	-32.959
9.01268			21.3062			20	-33.5693		20	-27.4658
5.76046			10.6591			21	-32.3486		21	-28.0762
6.41578			11.1693			22	-37.2314		22	-32.959
9.16592			8.11053			23	-37.8418		23	-32.959
15.8731			7.33253			24	-29.9072		24	-30.5176
3.3162			7.57244			25	-34.1797		25	-32.3486
7.1057			7.05407			26	-33.5693		26	-32.3486
9.3617			15.2981			27	-36.0107		27	-31.7383
5.23782			16.1912			28	-34.1797		28	-30.5176
5.88732			6.54846			29	-34.79		29	-26.8555
3.89466			16.1934			30	-36.6211		30	-30.5176
4.94838			8.77402			31	-37.8418		31	-26.2451
			14.9496			32	-32.959		32	-31.7383
			29.1684			33	-39.6729		33	-33.5693
			10.1478			34	-31.7383		34	-28.0762
			9.55542			35	-37.2314		35	-31.7383
			12.0407			36	-36.6211		36	-27.4658
						37	-37.8418		37	-30.5176
						38	-36.0107		38	-28.0762
						39	-30.5176		39	-29.9072
						40	-33.5693		40	-26.8555
						41	-35.4004		41	-25.6348
						42	-32.959		42	-28.0762
						43	-38.4521		43	-28.6865
						44	-32.3486		44	-29.2969
						45	-30.5176		45	-27.4658
						46	-33.5693		46	-28.6865
						47	-37.2314		47	-31.7383
						48	-30.5176		48	-29.2969
						49	-36.0107		49	-31.7383
						50	-34.79		50	-34.1797
						51	-35.4004		51	-34.1797
						52	-36.6211		52	-32.3486
						53	-35.4004		53	-28.0762
						54	-30.5176		54	-33.5693
						55	-41.5039		55	-32.959
						56	-32.3486		56	-35.4004
						57	-34.79		57	-31.7383
						58	-37.2314		58	-30.5176
						59	-39.0625		59	-29.2969
						60	-34.79		60	-34.1797
						61	-32.3486		61	-25.0244
						62	-31.7383		62	-27.4658
						63	-32.3486		63	-26.8555
						64	-36.6211		64	-31.7383
						65	-34.79		65	-30.5176
						66	-34.79		66	-29.9072
						67	-30.5176		67	-26.8555
						68	-35.4004		68	-28.6865
						69	-32.3486		69	-30.5176
						70	-30.5176		70	-30.5176
						71	-35.4004		71	-34.1797
						72	-34.79		72	-32.959
						73	-30.5176		73	-29.9072
						74	-29.2969		74	-34.79
						75	-32.3486		75	-29.9072
						76	-32.3486		76	-29.2969
						77	-33.5693		77	-29.9072
						78	-34.1797		78	-27.4658
						79	-36.6211		79	-31.7383
						80	-36.0107		80	-25.6348
						81	-36.0107		81	-26.8555
						82	-34.79		82	-31.7383
						83	-32.959		83	-27.4658
						84	-37.8418		84	-28.0762
						85	-34.79		85	-25.6348
						86	-36.0107		86	-31.7383
						87	-31.7383		87	-30.5176
						88	-31.7383		88	-26.8555
						89	-31.7383		89	-32.3486
						90	-31.7383		90	-28.6865
						91	-37.2314		91	-29.2969
						92	-35.4004		92	-32.959
						93	-25.0244		93	-28.6865
						94	-31.7383		94	-28.6865
						95	-31.7383		95	-29.2969
						96	-37.2314		96	-29.2969
						97	-36.0107		97	-29.9072
						98	-34.1797		98	-32.959
						99	-32.3486		99	-32.3486
						100	-36.6211		100	-28.0762
						101	-32.3486		101	-31.7383
						102	-36.6211		102	-29.9072
						103	-38.4521		103	-28.0762
						104	-29.2969		104	-28.6865
						105	-32.3486		105	-30.5176
						106	-29.2969		106	-26.8555
						107	-33.5693		107	-33.5693
						108	-30.5176		108	-30.5176
						109	-35.4004		109	-32.3486
						110	-37.2314		110	-31.7383
						111	-28.6865		111	-32.959
						112	-29.2969		112	-31.7383
						113	-32.959		113	-28.0762
						114	-34.79		114	-27.4658
						115	-34.1797		115	-36.0107
						116	-36.0107		116	-30.5176
						117	-39.6729		117	-29.2969
						118	-39.0625		118	-29.9072
						119	-36.0107		119	-30.5176
						120	-33.5693		120	-32.959
						121	-35.4004		121	-30.5176
						122	-34.1797		122	-29.2969
						123	-33.5693		123	-30.5176
						124	-38.4521		124	-29.9072
						125	-37.2314		125	-28.6865
						126	-34.1797		126	-26.8555
						127	-34.79		127	-31.7383
						128	-33.5693		128	-30.5176
						129	-34.1797		129	-29.2969
						130	-37.2314		130	-31.7383
						131	-33.5693		131	-32.959
						132	-32.3486		132	-33.5693
						133	-38.4521		133	-29.2969
						134	-31.7383		134	-30.5176
						135	-36.6211		135	-30.5176
						136	-37.2314		136	-27.4658
						137	-32.3486		137	-32.959
						138	-36.6211		138	-29.9072
						139	-36.0107		139	-28.0762
						140	-37.2314		140	-26.2451
						141	-36.0107		141	-29.2969
						142	-37.8418		142	-29.9072
						143	-34.1797		143	-30.5176
						144	-32.3486		144	-36.6211
						145	-26.8555		145	-32.3486
						146	-30.5176		146	-26.2451
						147	-35.4004		147	-31.7383
						148	-34.1797		148	-30.5176
						149	-34.1797		149	-32.3486
						150	-36.0107		150	-32.959
						151	-27.4658		151	-32.3486
						152	-27.4658		152	-30.5176
						153	-26.8555		153	-32.3486
						154	-29.9072		154	-30.5176
						155	-36.0107		155	-31.7383
						156	-29.9072		156	-29.2969
						157	-36.6211		157	-36.6211
						158	-32.959		158	-30.5176
						159	-33.5693		159	-33.5693
						160	-35.4004		160	-34.79
						161	-34.1797		161	-29.2969
						162	-33.5693		162	-28.6865
						163	-34.79		163	-29.2969
						164	-37.8418		164	-33.5693
						165	-34.1797		165	-26.2451
						166	-33.5693		166	-28.0762
						167	-30.5176		167	-32.3486
						168	-35.4004		168	-34.79
						169	-33.5693		169	-33.5693
						170	-36.6211		170	-35.4004
						171	-32.3486		171	-33.5693
						172	-33.5693		172	-32.3486
						173	-33.5693		173	-34.1797
						174	-29.9072		174	-30.5176
						175	-32.959		175	-32.3486
						176	-30.5176		176	-26.2451
						177	-33.5693		177	-33.5693
						178	-32.959		178	-30.5176
						179	-32.959		179	-29.9072
						180	-33.5693		180	-31.7383
						181	-35.4004		181	-28.6865
						182	-28.6865		182	-29.9072
						183	-30.5176		183	-30.5176
						184	-34.1797		184	-28.0762
						185	-36.0107		185	-31.7383
						186	-32.3486		186	-29.9072
						187	-34.79		187	-28.6865
						188	-34.79		188	-31.7383
						189	-29.2969		189	-28.6865
						190	-36.0107		190	-32.959
						191	-35.4004		191	-33.5693
						192	-35.4004		192	-33.5693
						193	-34.79		193	-32.959
						194	-36.6211		194	-32.959
						195	-34.1797		195	-29.2969
						196	-35.4004		196	-32.3486
						197	-32.959		197	-29.2969
						198	-36.0107		198	-28.6865
						199	-32.3486		199	-28.6865
						200	-32.959		200	-26.8555
						201	-32.3486		201	-30.5176
						202	-29.9072		202	-29.2969
						203	-37.2314		203	-32.3486
						204	-34.79		204	-30.5176
						205	-30.5176		205	-32.959
						206	-34.79		206	-34.79
						207	-37.2314		207	-30.5176
						208	-33.5693		208	-30.5176
						209	-34.1797		209	-28.6865
						210	-30.5176		210	-30.5176
						211	-33.5693		211	-30.5176
						212	-37.2314		212	-36.6211
						213	-34.79		213	-30.5176
						214	-30.5176		214	-34.79
						215	-36.0107		215	-33.5693
						216	-33.5693		216	-29.2969
						217	-40.8936		217	-28.6865
						218	-37.8418		218	-31.7383
						219	-30.5176		219	-31.7383
						220	-34.79		220	-34.1797
						221	-34.1797		221	-29.9072
						222	-34.79		222	-28.0762
						223	-34.1797		223	-28.0762
						224	-36.6211		224	-30.5176
						225	-37.2314		225	-31.7383
						226	-39.6729		226	-28.6865
						227	-31.7383		227	-28.6865
						228	-39.0625		228	-31.7383
						229	-36.0107		229	-34.79
						230	-36.0107		230	-28.6865
						231	-28.6865		231	-30.5176
						232	-36.0107		232	-34.1797
						233	-32.3486		233	-30.5176
						234	-34.1797		234	-32.959
						235	-39.6729		235	-26.8555
						236	-32.959		236	-32.3486
						237	-29.9072		237	-30.5176
						238	-31.7383		238	-28.6865
						239	-34.79		239	-26.2451
						240	-30.5176		240	-33.5693
						241	-32.3486		241	-29.2969
						242	-37.2314		242	-29.9072
						243	-34.79		243	-32.959
						244	-32.3486		244	-33.5693
						245	-37.8418		245	-28.6865
						246	-38.4521		246	-28.6865
						247	-33.5693		247	-32.959
						248	-35.4004		248	-29.2969
						249	-33.5693		249	-32.3486
						250	-33.5693		250	-28.6865
						251	-34.79		251	-32.3486
						252	-31.7383		252	-30.5176
						253	-34.1797		253	-33.5693
						254	-32.959		254	-31.7383
						255	-34.79		255	-29.9072
						256	-23.8037		256	-28.6865
						257	-32.3486		257	-29.9072
						258	-38.4521		258	-30.5176
						259	-34.79		259	-29.9072
						260	-33.5693		260	-35.4004
						261	-35.4004		261	-26.2451
						262	-32.959		262	-26.2451
						263	-37.8418		263	-29.9072
						264	-34.1797		264	-28.6865
						265	-34.1797		265	-25.6348
						266	-35.4004		266	-29.9072
						267	-39.0625		267	-29.2969
						268	-37.2314		268	-34.79
						269	-37.2314		269	-33.5693
						270	-34.1797		270	-29.9072
						271	-33.5693		271	-36.6211
						272	-34.1797		272	-34.1797
						273	-33.5693		273	-33.5693
						274	-35.4004		274	-35.4004
						275	-29.2969		275	-34.79
						276	-35.4004		276	-32.3486
						277	-29.9072		277	-31.7383
						278	-31.7383		278	-28.0762
						279	-36.6211		279	-28.0762
						280	-38.4521		280	-25.0244
						281	-36.0107		281	-28.6865
						282	-31.7383		282	-26.2451
						283	-39.0625		283	-26.8555
						284	-34.79		284	-26.2451
						285	-35.4004		285	-28.6865
						286	-37.2314		286	-31.7383
						287	-31.7383		287	-31.7383
						288	-34.1797		288	-33.5693
						289	-39.0625		289	-29.2969
						290	-37.2314		290	-29.2969
						291	-32.3486		291	-30.5176
						292	-31.7383		292	-33.5693
						293	-34.1797		293	-29.2969
						294	-37.2314		294	-32.3486
						295	-31.7383		295	-32.959
						296	-36.0107		296	-32.3486
						297	-35.4004		297	-29.2969
						298	-38.4521		298	-28.6865
						299	-36.0107		299	-28.0762
						300	-35.4004		300	-29.9072
						301	-40.8936		301	-25.0244
						302	-35.4004		302	-28.6865
						303	-33.5693		303	-29.2969
						304	-38.4521		304	-30.5176
						305	-40.2832		305	-31.7383
						306	-34.1797		306	-31.7383
						307	-36.0107		307	-25.0244
						308	-34.79		308	-27.4658
						309	-33.5693		309	-28.0762
						310	-34.1797		310	-32.3486
						311	-35.4004		311	-25.0244
						312	-31.7383		312	-28.0762
						313	-37.2314		313	-32.3486
						314	-31.7383		314	-29.9072
						315	-32.959		315	-28.6865
						316	-34.1797		316	-25.6348
						317	-38.4521		317	-28.6865
						318	-29.2969		318	-28.0762
						319	-36.0107		319	-31.7383
						320	-39.0625		320	-29.9072
						321	-36.6211		321	-33.5693
						322	-29.2969		322	-30.5176
						323	-31.7383		323	-28.6865
						324	-32.959		324	-26.2451
						325	-38.4521		325	-33.5693
						326	-38.4521		326	-34.79
						327	-32.959		327	-27.4658
						328	-36.6211		328	-29.9072
						329	-36.6211		329	-33.5693
						330	-36.0107		330	-30.5176
						331	-40.2832		331	-30.5176
						332	-33.5693		332	-34.79
						333	-33.5693		333	-28.6865
						334	-36.0107		334	-29.2969
						335	-37.2314		335	-28.0762
						336	-29.2969		336	-34.79
						337	-28.0762		337	-29.9072
						338	-31.7383		338	-26.2451
						339	-34.1797		339	-28.0762
						340	-32.3486		340	-26.8555
						341	-32.3486		341	-30.5176
						342	-35.4004		342	-28.0762
						343	-34.79		343	-27.4658
						344	-34.79		344	-30.5176
						345	-34.1797		345	-25.0244
						346	-37.2314		346	-31.7383
						347	-36.6211		347	-28.6865
						348	-33.5693		348	-29.9072
						349	-34.1797		349	-29.9072
						350	-34.79		350	-32.3486
						351	-34.1797		351	-30.5176
						352	-29.9072		352	-32.959
						353	-28.6865		353	-31.7383
						354	-33.5693		354	-32.3486
						355	-29.9072		355	-32.3486
						356	-31.7383		356	-30.5176
						357	-30.5176		357	-28.6865
						358	-36.0107		358	-27.4658
						359	-29.2969		359	-28.6865
						360	-33.5693		360	-29.9072
						361	-33.5693		361	-26.8555
						362	-32.959		362	-29.2969
						363	-34.1797		363	-28.0762
						364	-38.4521		364	-29.2969
						365	-41.5039		365	-33.5693
						366	-42.1143		366	-26.2451
						367	-35.4004		367	-30.5176
						368	-35.4004		368	-29.9072
						369	-37.2314		369	-29.9072
						370	-32.959		370	-26.2451
						371	-36.6211		371	-34.79
						372	-33.5693		372	-32.959
						373	-37.2314		373	-29.2969
						374	-39.6729		374	-33.5693
						375	-35.4004		375	-33.5693
						376	-37.2314		376	-31.7383
						377	-38.4521		377	-34.1797
						378	-32.959		378	-30.5176
						379	-34.79		379	-26.2451
						380	-36.6211		380	-33.5693
						381	-30.5176		381	-28.0762
						382	-37.2314		382	-32.3486
						383	-32.959		383	-31.7383
						384	-36.0107		384	-30.5176
						385	-37.2314		385	-29.2969
						386	-37.2314		386	-33.5693
						387	-36.6211		387	-29.9072
						388	-39.0625		388	-32.959
						389	-38.4521		389	-32.959
						390	-29.2969		390	-31.7383
						391	-36.6211		391	-29.2969
						392	-34.79		392	-34.79
						393	-36.0107		393	-32.959
						394	-35.4004		394	-34.1797
						395	-37.2314		395	-31.7383
						396	-36.6211		396	-29.2969
						397	-34.1797		397	-30.5176
						398	-38.4521		398	-29.9072
						399	-36.6211		399	-29.2969
						400	-28.6865		400	-23.1934
						401	-35.4004		401	-28.0762
						402	-35.4004		402	-28.6865
						403	-34.79		403	-30.5176
						404	-36.6211		404	-32.3486
						405	-38.4521		405	-25.6348
						406	-38.4521		406	-30.5176
						407	-32.959		407	-28.6865
						408	-29.9072		408	-26.2451
						409	-36.0107		409	-29.2969
						410	-37.2314		410	-30.5176
						411	-40.2832		411	-32.3486
						412	-30.5176		412	-33.5693
						413	-33.5693		413	-29.9072
						414	-35.4004		414	-32.3486
						415	-30.5176		415	-29.2969
						416	-35.4004		416	-33.5693
						417	-34.79		417	-34.79
						418	-34.79		418	-31.7383
						419	-39.6729		419	-28.6865
						420	-33.5693		420	-32.959
						421	-33.5693		421	-31.7383
						422	-39.6729		422	-26.2451
						423	-39.0625		423	-28.6865
						424	-36.6211		424	-31.7383
						425	-34.1797		425	-32.3486
						426	-36.0107		426	-32.959
						427	-32.3486		427	-30.5176
						428	-34.79		428	-28.6865
						429	-39.0625		429	-27.4658
						430	-36.6211		430	-25.6348
						431	-32.3486		431	-32.3486
						432	-31.7383		432	-28.0762
						433	-34.1797		433	-29.2969
						434	-33.5693		434	-32.3486
						435	-30.5176		435	-33.5693
						436	-35.4004		436	-35.4004
						437	-28.6865		437	-30.5176
						438	-31.7383		438	-27.4658
						439	-33.5693		439	-30.5176
						440	-36.0107		440	-32.3486
						441	-32.3486		441	-29.2969
						442	-36.6211		442	-31.7383
						443	-37.2314		443	-32.959
						444	-34.79		444	-35.4004
						445	-38.4521		445	-29.9072
						446	-32.3486		446	-32.3486
						447	-34.79		447	-35.4004
						448	-37.8418		448	-31.7383
						449	-35.4004		449	-34.79
						450	-39.6729		450	-37.2314
						451	-36.6211		451	-30.5176
						452	-34.1797		452	-34.1797
						453	-36.0107		453	-32.959
						454	-29.9072		454	-33.5693
						455	-33.5693		455	-31.7383
						456	-35.4004		456	-28.6865
						457	-32.3486		457	-25.0244
						458	-36.0107		458	-29.9072
						459	-28.6865		459	-30.5176
						460	-37.8418		460	-28.0762
						461	-36.0107		461	-28.0762
						462	-36.0107		462	-29.9072
						463	-34.79		463	-29.9072
						464	-39.0625		464	-28.6865
						465	-34.1797		465	-32.3486
						466	-34.79		466	-32.3486
						467	-37.8418		467	-26.8555
						468	-36.0107		468	-29.9072
						469	-35.4004		469	-29.9072
						470	-34.79		470	-26.8555
						471	-34.1797		471	-29.9072
						472	-36.6211		472	-33.5693
						473	-29.9072		473	-30.5176
						474	-37.8418		474	-31.7383
						475	-30.5176		475	-27.4658
						476	-37.8418		476	-26.8555
						477	-36.0107		477	-33.5693
						478	-33.5693		478	-26.8555
						479	-32.3486		479	-29.9072
						480	-38.4521		480	-30.5176
						481	-33.5693		481	-26.2451
						482	-36.0107		482	-31.7383
						483	-36.0107		483	-29.9072
						484	-31.7383		484	-29.2969
						485	-36.6211		485	-28.6865
						486	-36.0107		486	-25.0244
						487	-38.4521		487	-30.5176
						488	-39.6729		488	-32.959
						489	-33.5693		489	-32.959
						490	-31.7383		490	-33.5693
						491	-39.0625		491	-34.1797
						492	-32.3486		492	-29.9072
						493	-34.79		493	-28.6865
						494	-37.8418		494	-28.6865
						495	-36.6211		495	-32.3486
						496	-34.79		496	-27.4658
						497	-36.6211		497	-26.2451
						498	-32.3486		498	-26.8555
						499	-37.2314		499	-32.3486
						500	-34.1797		500	-28.0762
						501	-36.6211		501	-31.7383
						502	-34.1797		502	-26.2451
						503	-42.1143		503	-32.959
						504	-29.9072		504	-28.6865
						505	-34.1797		505	-27.4658
						506	-33.5693		506	-29.2969
						507	-38.4521		507	-29.9072
						508	-34.79		508	-30.5176
						509	-33.5693		509	-33.5693
						510	-39.0625		510	-35.4004
						511	-35.4004		511	-34.1797
						512	-37.8418		512	-30.5176
						513	-35.4004		513	-32.3486
						514	-36.6211		514	-29.9072
						515	-34.1797		515	-29.9072
						516	-28.6865		516	-32.959
						517	-35.4004		517	-25.6348
						518	-32.3486		518	-33.5693
						519	-35.4004		519	-32.3486
						520	-36.0107		520	-31.7383
						521	-30.5176		521	-31.7383
						522	-32.959		522	-26.2451
						523	-37.2314		523	-26.8555
						524	-38.4521		524	-29.9072
						525	-37.8418		525	-32.959
						526	-31.7383		526	-32.959
						527	-28.0762		527	-34.1797
						528	-33.5693		528	-30.5176
						529	-31.7383		529	-30.5176
						530	-34.1797		530	-32.3486
						531	-34.1797		531	-33.5693
						532	-36.6211		532	-32.3486
						533	-36.0107		533	-29.9072
						534	-37.8418		534	-32.3486
						535	-37.2314		535	-32.3486
						536	-29.2969		536	-28.0762
						537	-34.79		537	-28.0762
						538	-34.79		538	-26.2451
						539	-35.4004		539	-29.9072
						540	-35.4004		540	-29.9072
						541	-36.0107		541	-30.5176
						542	-39.6729		542	-29.2969
						543	-33.5693		543	-34.79
						544	-35.4004		544	-26.8555
						545	-32.959		545	-32.3486
						546	-39.0625		546	-31.7383
						547	-39.6729		547	-31.7383
						548	-34.1797		548	-28.6865
						549	-34.1797		549	-29.2969
						550	-39.0625		550	-29.2969
						551	-38.4521		551	-28.6865
						552	-34.1797		552	-29.9072
						553	-33.5693		553	-32.3486
						554	-38.4521		554	-31.7383
						555	-32.3486		555	-28.0762
						556	-34.1797		556	-30.5176
						557	-37.2314		557	-28.6865
						558	-32.959		558	-32.3486
						559	-37.2314		559	-29.9072
						560	-36.0107		560	-29.9072
						561	-32.959		561	-26.8555
						562	-33.5693		562	-30.5176
						563	-32.3486		563	-28.0762
						564	-29.9072		564	-34.1797
						565	-36.0107		565	-29.2969
						566	-34.79		566	-32.3486
						567	-31.7383		567	-31.7383
						568	-36.6211		568	-32.959
						569	-33.5693		569	-30.5176
						570	-35.4004		570	-32.3486
						571	-37.2314		571	-29.9072
						572	-32.3486		572	-33.5693
						573	-43.9453		573	-27.4658
						574	-36.0107		574	-32.3486
						575	-34.79		575	-25.6348
						576	-37.2314		576	-28.0762
						577	-33.5693		577	-28.0762
						578	-34.79		578	-29.2969
						579	-34.1797		579	-35.4004
						580	-36.0107		580	-28.6865
						581	-34.79		581	-28.6865
						582	-37.8418		582	-29.2969
						583	-35.4004		583	-30.5176
						584	-32.3486		584	-32.3486
						585	-34.1797		585	-30.5176
						586	-33.5693		586	-29.9072
						587	-39.0625		587	-33.5693
						588	-35.4004		588	-31.7383
						589	-31.7383		589	-32.3486
						590	-35.4004		590	-33.5693
						591	-34.79		591	-28.6865
						592	-34.1797		592	-31.7383
						593	-32.3486		593	-34.79
						594	-37.2314		594	-32.3486
						595	-34.1797		595	-32.959
						596	-30.5176		596	-31.7383
						597	-36.6211		597	-35.4004
						598	-32.959		598	-33.5693
						599	-36.6211		599	-29.2969
						600	-33.5693		600	-32.959
						601	-37.2314		601	-30.5176
						602	-34.79		602	-29.9072
						603	-36.6211		603	-31.7383
						604	-40.2832		604	-34.1797
						605	-35.4004		605	-33.5693
						606	-30.5176		606	-33.5693
						607	-32.959		607	-28.0762
						608	-36.6211		608	-37.2314
						609	-34.79		609	-36.0107
						610	-33.5693		610	-30.5176
						611	-36.0107		611	-30.5176
						612	-34.79		612	-32.3486
						613	-32.3486		613	-32.3486
						614	-34.79		614	-29.9072
						615	-32.959		615	-34.1797
						616	-37.2314		616	-30.5176
						617	-37.8418		617	-32.3486
						618	-33.5693		618	-25.0244
						619	-35.4004		619	-30.5176
						620	-34.1797		620	-34.1797
						621	-37.2314		621	-30.5176
						622	-33.5693		622	-29.9072
						623	-33.5693		623	-28.6865
						624	-33.5693		624	-30.5176
						625	-34.79		625	-32.959
						626	-35.4004		626	-34.79
						627	-29.9072		627	-32.3486
						628	-36.0107		628	-31.7383
						629	-31.7383		629	-34.1797
						630	-39.6729		630	-29.9072
						631	-30.5176		631	-32.959
						632	-34.79		632	-31.7383
						633	-37.2314		633	-33.5693
						634	-38.4521		634	-30.5176
						635	-33.5693		635	-27.4658
						636	-34.79		636	-37.2314
						637	-33.5693		637	-32.959
						638	-32.959		638	-34.1797
						639	-34.1797		639	-30.5176
						640	-36.0107		640	-32.3486
						641	-35.4004		641	-26.8555
						642	-35.4004		642	-28.6865
						643	-32.3486		643	-32.959
						644	-38.4521		644	-31.7383
						645	-36.6211		645	-32.3486
						646	-37.8418		646	-32.3486
						647	-32.3486		647	-31.7383
						648	-34.1797		648	-36.6211
						649	-36.0107		649	-33.5693
						650	-32.3486		650	-37.2314
						651	-30.5176		651	-37.8418
						652	-32.959		652	-34.1797
						653	-37.2314		653	-29.2969
						654	-38.4521		654	-30.5176
						655	-33.5693		655	-32.3486
						656	-32.3486		656	-30.5176
						657	-37.2314		657	-32.959
						658	-33.5693		658	-28.6865
						659	-35.4004		659	-31.7383
						660	-32.3486		660	-26.8555
						661	-37.2314		661	-24.4141
						662	-35.4004		662	-33.5693
						663	-28.0762		663	-30.5176
						664	-32.959		664	-29.9072
						665	-34.79		665	-25.6348
						666	-37.2314		666	-32.3486
						667	-39.0625		667	-36.0107
						668	-29.9072		668	-34.1797
						669	-34.79		669	-32.3486
						670	-30.5176		670	-28.6865
						671	-29.2969		671	-35.4004
						672	-36.6211		672	-32.3486
						673	-39.6729		673	-32.3486
						674	-36.0107		674	-29.9072
						675	-34.79		675	-28.0762
						676	-35.4004		676	-32.959
						677	-33.5693		677	-28.0762
						678	-35.4004		678	-34.1797
						679	-35.4004		679	-33.5693
						680	-36.0107		680	-29.9072
						681	-33.5693		681	-28.0762
						682	-30.5176		682	-30.5176
						683	-39.6729		683	-28.6865
						684	-36.6211		684	-29.2969
						685	-40.2832		685	-34.79
						686	-36.0107		686	-31.7383
						687	-29.9072		687	-28.0762
						688	-32.3486		688	-33.5693
						689	-38.4521		689	-31.7383
						690	-32.959		690	-26.8555
						691	-32.3486		691	-30.5176
						692	-37.8418		692	-34.1797
						693	-36.6211		693	-31.7383
						694	-36.0107		694	-30.5176
						695	-33.5693		695	-31.7383
						696	-38.4521		696	-26.8555
						697	-32.959		697	-29.9072
						698	-35.4004		698	-28.6865
						699	-36.0107		699	-31.7383
						700	-30.5176		700	-26.8555
						701	-34.79		701	-30.5176
						702	-35.4004		702	-30.5176
						703	-32.3486		703	-30.5176
						704	-33.5693		704	-33.5693
						705	-34.1797		705	-31.7383
						706	-31.7383		706	-29.9072
						707	-35.4004		707	-30.5176
						708	-33.5693		708	-30.5176
						709	-36.6211		709	-30.5176
						710	-34.79		710	-35.4004
						711	-35.4004		711	-32.3486
						712	-37.8418		712	-29.9072
						713	-36.0107		713	-34.1797
						714	-36.6211		714	-33.5693
						715	-39.0625		715	-34.79
						716	-30.5176		716	-31.7383
						717	-34.1797		717	-28.0762
						718	-36.0107		718	-32.3486
						719	-39.0625		719	-31.7383
						720	-34.79		720	-28.0762
						721	-34.79		721	-28.6865
						722	-35.4004		722	-28.6865
						723	-38.4521		723	-28.6865
						724	-36.0107		724	-29.9072
						725	-35.4004		725	-30.5176
						726	-40.8936		726	-29.9072
						727	-32.959		727	-32.3486
						728	-32.3486		728	-30.5176
						729	-26.2451		729	-32.3486
						730	-36.6211		730	-29.9072
						731	-33.5693		731	-32.3486
						732	-36.0107		732	-29.2969
						733	-38.4521		733	-34.1797
						734	-36.0107		734	-29.9072
						735	-34.79		735	-29.9072
						736	-32.959		736	-29.2969
						737	-38.4521		737	-29.2969
						738	-32.3486		738	-29.2969
						739	-38.4521		739	-26.8555
						740	-36.6211		740	-26.2451
						741	-35.4004		741	-28.0762
						742	-32.3486		742	-28.6865
						743	-32.3486		743	-29.2969
						744	-37.2314		744	-25.6348
						745	-26.8555		745	-32.3486
						746	-30.5176		746	-32.3486
						747	-37.2314		747	-29.2969
						748	-32.3486		748	-30.5176
						749	-36.0107		749	-28.6865
						750	-34.1797		750	-28.6865
						751	-32.959		751	-32.3486
						752	-31.7383		752	-31.7383
						753	-37.2314		753	-31.7383
						754	-39.0625		754	-29.2969
						755	-37.2314		755	-32.959
						756	-30.5176		756	-33.5693
						757	-34.1797		757	-34.79
						758	-37.8418		758	-32.959
						759	-39.0625		759	-28.6865
						760	-33.5693		760	-26.8555
						761	-34.79		761	-31.7383
						762	-36.0107		762	-32.959
						763	-34.79		763	-29.2969
						764	-35.4004		764	-29.2969
						765	-34.1797		765	-29.2969
						766	-35.4004		766	-33.5693
						767	-28.0762		767	-29.9072
						768	-34.79		768	-33.5693
						769	-32.3486		769	-33.5693
						770	-34.1797		770	-28.6865
						771	-37.8418		771	-33.5693
						772	-32.959		772	-34.79
						773	-34.79		773	-31.7383
						774	-34.1797		774	-29.2969
						775	-28.6865		775	-28.6865
						776	-36.6211		776	-33.5693
						777	-34.1797		777	-32.3486
						778	-29.2969		778	-28.0762
						779	-34.79		779	-29.2969
						780	-35.4004		780	-29.2969
						781	-34.79		781	-30.5176
						782	-30.5176		782	-24.4141
						783	-36.0107		783	-28.6865
						784	-34.79		784	-30.5176
						785	-36.0107		785	-32.3486
						786	-30.5176		786	-32.3486
						787	-32.3486		787	-30.5176
						788	-29.9072		788	-28.0762
						789	-33.5693		789	-29.2969
						790	-39.0625		790	-27.4658
						791	-30.5176		791	-32.3486
						792	-37.8418		792	-31.7383
						793	-36.0107		793	-29.2969
						794	-32.3486		794	-29.2969
						795	-32.959		795	-31.7383
						796	-31.7383		796	-26.8555
						797	-34.1797		797	-30.5176
						798	-35.4004		798	-29.2969
						799	-39.6729		799	-30.5176
						800	-37.2314		800	-25.6348
						801	-36.6211		801	-29.2969
						802	-35.4004		802	-26.2451
						803	-33.5693		803	-28.6865
						804	-35.4004		804	-29.9072
						805	-34.79		805	-29.9072
						806	-33.5693		806	-29.9072
						807	-36.6211		807	-29.2969
						808	-33.5693		808	-32.3486
						809	-34.79		809	-30.5176
						810	-32.3486		810	-30.5176
						811	-29.9072		811	-32.959
						812	-39.0625		812	-34.1797
						813	-32.959		813	-30.5176
						814	-34.1797		814	-32.959
						815	-34.1797		815	-28.6865
						816	-36.6211		816	-32.3486
						817	-38.4521		817	-28.6865
						818	-37.2314		818	-34.1797
						819	-40.2832		819	-25.0244
						820	-34.79		820	-32.3486
						821	-39.6729		821	-23.8037
						822	-37.8418		822	-27.4658
						823	-32.3486		823	-28.0762
						824	-38.4521		824	-30.5176
						825	-32.959		825	-30.5176
						826	-35.4004		826	-31.7383
						827	-37.2314		827	-25.0244
						828	-36.0107		828	-30.5176
						829	-38.4521		829	-28.0762
						830	-36.0107		830	-28.6865
						831	-29.9072		831	-30.5176
						832	-33.5693		832	-29.2969
						833	-32.3486		833	-29.2969
						834	-36.0107		834	-29.9072
						835	-35.4004		835	-31.7383
						836	-32.959		836	-30.5176
						837	-32.3486		837	-33.5693
						838	-36.0107		838	-28.0762
						839	-36.6211		839	-27.4658
						840	-34.79		840	-30.5176
						841	-32.3486		841	-25.6348
						842	-34.1797		842	-30.5176
						843	-32.3486		843	-29.9072
						844	-30.5176		844	-26.8555
						845	-31.7383		845	-26.8555
						846	-33.5693		846	-29.2969
						847	-35.4004		847	-33.5693
						848	-32.959		848	-31.7383
						849	-39.0625		849	-29.9072
						850	-32.959		850	-28.6865
						851	-37.2314		851	-28.6865
						852	-32.959		852	-34.1797
						853	-36.6211		853	-28.0762
						854	-30.5176		854	-29.2969
						855	-37.8418		855	-28.0762
						856	-34.1797		856	-29.9072
						857	-30.5176		857	-34.79
						858	-36.0107		858	-34.1797
						859	-37.8418		859	-30.5176
						860	-29.9072		860	-26.8555
						861	-35.4004		861	-29.9072
						862	-40.2832		862	-29.9072
						863	-33.5693		863	-29.9072
						864	-33.5693		864	-32.3486
						865	-33.5693		865	-31.7383
						866	-36.6211		866	-31.7383
						867	-37.2314		867	-28.0762
						868	-34.1797		868	-28.0762
						869	-34.1797		869	-27.4658
						870	-31.7383		870	-32.959
						871	-37.2314		871	-29.2969
						872	-27.4658		872	-30.5176
						873	-34.79		873	-34.1797
						874	-26.8555		874	-30.5176
						875	-33.5693		875	-28.6865
						876	-31.7383		876	-32.3486
						877	-31.7383		877	-28.6865
						878	-39.0625		878	-29.9072
						879	-32.3486		879	-27.4658
						880	-29.9072		880	-28.0762
						881	-40.8936		881	-29.2969
						882	-36.0107		882	-28.6865
						883	-36.0107		883	-28.0762
						884	-29.9072		884	-34.79
						885	-38.4521		885	-33.5693
						886	-37.2314		886	-28.6865
						887	-36.6211		887	-36.0107
						888	-35.4004		888	-28.6865
						889	-34.1797		889	-33.5693
						890	-34.1797		890	-34.1797
						891	-31.7383		891	-34.1797
						892	-34.1797		892	-34.79
						893	-31.7383		893	-32.959
						894	-35.4004		894	-32.3486
						895	-37.2314		895	-30.5176
						896	-34.79		896	-26.2451
						897	-32.3486		897	-31.7383
						898	-30.5176		898	-29.9072
						899	-32.959		899	-29.2969
						900	-37.2314		900	-32.959
						901	-31.7383		901	-31.7383
						902	-34.1797		902	-29.9072
						903	-29.2969		903	-28.6865
						904	-34.1797		904	-30.5176
						905	-30.5176		905	-29.9072
						906	-35.4004		906	-27.4658
						907	-34.79		907	-30.5176
						908	-30.5176		908	-29.9072
						909	-33.5693		909	-29.9072
						910	-31.7383		910	-35.4004
						911	-29.2969		911	-32.3486
						912	-35.4004		912	-33.5693
						913	-36.6211		913	-28.0762
						914	-28.0762		914	-30.5176
						915	-33.5693		915	-26.8555
						916	-30.5176		916	-32.959
						917	-34.79		917	-26.2451
						918	-31.7383		918	-26.8555
						919	-32.959		919	-31.7383
						920	-37.2314		920	-29.9072
						921	-34.1797		921	-29.9072
						922	-33.5693		922	-28.6865
						923	-32.3486		923	-29.9072
						924	-37.2314		924	-29.9072
						925	-36.0107		925	-32.3486
						926	-35.4004		926	-31.7383
						927	-29.9072		927	-29.2969
						928	-33.5693		928	-30.5176
						929	-31.7383		929	-34.79
						930	-29.2969		930	-33.5693
						931	-32.959		931	-32.959
						932	-28.6865		932	-34.79
						933	-36.0107		933	-30.5176
						934	-33.5693		934	-31.7383
						935	-31.7383		935	-28.6865
						936	-31.7383		936	-28.0762
						937	-29.9072		937	-29.2969
						938	-28.6865		938	-32.3486
						939	-36.0107		939	-28.6865
						940	-34.1797		940	-29.2969
						941	-29.2969		941	-29.9072
						942	-34.1797		942	-29.9072
						943	-31.7383		943	-29.2969
						944	-39.0625		944	-33.5693
						945	-29.9072		945	-29.2969
						946	-35.4004		946	-28.6865
						947	-35.4004		947	-29.9072
						948	-33.5693		948	-33.5693
						949	-23.8037		949	-29.2969
						950	-36.0107		950	-29.2969
						951	-38.4521		951	-34.79
						952	-28.6865		952	-33.5693
						953	-30.5176		953	-32.3486
						954	-33.5693		954	-28.6865
						955	-29.9072		955	-29.2969
						956	-32.3486		956	-29.2969
						957	-36.6211		957	-24.4141
						958	-29.9072		958	-26.8555
						959	-34.79		959	-26.2451
						960	-34.79		960	-29.2969
						961	-38.4521		961	-33.5693
						962	-32.959		962	-26.2451
						963	-29.2969		963	-32.3486
						964	-36.6211		964	-32.959
						965	-36.0107		965	-29.9072
						966	-33.5693		966	-28.0762
						967	-36.6211		967	-29.9072
						968	-30.5176		968	-35.4004
						969	-28.0762		969	-34.79
						970	-36.6211		970	-31.7383
						971	-32.3486		971	-34.79
						972	-29.2969		972	-34.1797
						973	-32.959		973	-33.5693
						974	-34.79		974	-28.6865
						975	-30.5176		975	-25.6348
						976	-29.9072		976	-32.3486
						977	-34.79		977	-29.9072
						978	-29.9072		978	-26.8555
						979	-32.959		979	-28.0762
						980	-32.959		980	-30.5176
						981	-27.4658		981	-29.2969
						982	-31.7383		982	-29.9072
						983	-34.1797		983	-26.8555
						984	-34.1797		984	-29.9072
						985	-37.8418		985	-31.7383
						986	-36.0107		986	-33.5693
						987	-35.4004		987	-26.8555
						988	-29.2969		988	-28.6865
						989	-36.0107		989	-32.959
						990	-33.5693		990	-29.2969
						991	-34.1797		991	-31.7383
						992	-30.5176		992	-34.79
						993	-34.1797		993	-29.2969
						994	-25.6348		994	-29.9072
						995	-33.5693		995	-27.4658
						996	-34.1797		996	-30.5176
						997	-30.5176		997	-33.5693
						998	-36.6211		998	-29.9072
						999	-32.3486		999	-31.7383
						1000	-35.4004		1000	-28.6865
						1001	-31.7383		1001	-33.5693
						1002	-33.5693		1002	-29.9072
						1003	-36.6211		1003	-30.5176
						1004	-30.5176		1004	-34.79
						1005	-34.79		1005	-36.0107
						1006	-34.79		1006	-29.9072
						1007	-31.7383		1007	-34.79
						1008	-34.1797		1008	-26.2451
						1009	-32.3486		1009	-29.9072
						1010	-32.3486		1010	-34.79
						1011	-36.0107		1011	-29.2969
						1012	-36.0107		1012	-33.5693
						1013	-28.0762		1013	-34.1797
						1014	-37.2314		1014	-34.79
						1015	-32.959		1015	-32.3486
						1016	-32.3486		1016	-29.9072
						1017	-34.1797		1017	-32.959
						1018	-33.5693		1018	-29.9072
						1019	-34.79		1019	-30.5176
						1020	-32.959		1020	-28.6865
						1021	-34.79		1021	-30.5176
						1022	-34.1797		1022	-30.5176
						1023	-36.6211		1023	-32.959
						1024	-29.2969		1024	-29.9072
						1025	-33.5693		1025	-32.959
						1026	-39.6729		1026	-33.5693
						1027	-34.1797		1027	-29.9072
						1028	-37.2314		1028	-29.2969
						1029	-35.4004		1029	-26.8555
						1030	-30.5176		1030	-30.5176
						1031	-34.79		1031	-29.2969
						1032	-29.2969		1032	-30.5176
						1033	-36.6211		1033	-28.0762
						1034	-33.5693		1034	-35.4004
						1035	-34.1797		1035	-31.7383
						1036	-31.7383		1036	-34.1797
						1037	-35.4004		1037	-30.5176
						1038	-36.0107		1038	-30.5176
						1039	-33.5693		1039	-32.3486
						1040	-32.3486		1040	-32.959
						1041	-29.9072		1041	-26.2451
						1042	-36.0107		1042	-29.2969
						1043	-32.959		1043	-32.3486
						1044	-32.3486		1044	-29.9072
						1045	-35.4004		1045	-30.5176
						1046	-28.0762		1046	-28.6865
						1047	-29.2969		1047	-26.8555
						1048	-30.5176		1048	-30.5176
						1049	-29.9072		1049	-33.5693
						1050	-35.4004		1050	-29.2969
						1051	-38.4521		1051	-29.9072
						1052	-33.5693		1052	-32.3486
						1053	-37.2314		1053	-31.7383
						1054	-35.4004		1054	-30.5176
						1055	-32.3486		1055	-27.4658
						1056	-29.2969		1056	-30.5176
						1057	-34.79		1057	-34.79
						1058	-35.4004		1058	-32.959
						1059	-33.5693		1059	-30.5176
						1060	-37.2314		1060	-26.8555
						1061	-32.3486		1061	-26.2451
						1062	-37.2314		1062	-28.0762
						1063	-35.4004		1063	-31.7383
						1064	-32.959		1064	-29.9072
						1065	-36.6211		1065	-28.6865
						1066	-36.0107		1066	-34.79
						1067	-33.5693		1067	-33.5693
						1068	-34.79		1068	-29.9072
						1069	-34.79		1069	-28.6865
						1070	-36.0107		1070	-32.959
						1071	-30.5176		1071	-35.4004
						1072	-37.2314		1072	-32.3486
						1073	-30.5176		1073	-31.7383
						1074	-31.7383		1074	-28.0762
						1075	-29.2969		1075	-30.5176
						1076	-33.5693		1076	-29.2969
						1077	-33.5693		1077	-26.2451
						1078	-36.6211		1078	-30.5176
						1079	-34.1797		1079	-29.9072
						1080	-36.0107		1080	-28.0762
						1081	-34.79		1081	-25.6348
						1082	-36.0107		1082	-28.0762
						1083	-40.8936		1083	-28.0762
						1084	-37.8418		1084	-30.5176
						1085	-30.5176		1085	-38.4521
						1086	-33.5693		1086	-29.2969
						1087	-35.4004		1087	-32.959
						1088	-35.4004		1088	-30.5176
						1089	-34.79		1089	-34.79
						1090	-35.4004		1090	-27.4658
						1091	-38.4521		1091	-31.7383
						1092	-31.7383		1092	-31.7383
						1093	-37.2314		1093	-29.9072
						1094	-32.3486		1094	-27.4658
						1095	-28.0762		1095	-30.5176
						1096	-29.9072		1096	-26.8555
						1097	-33.5693		1097	-29.2969
						1098	-32.3486		1098	-28.6865
						1099	-34.1797		1099	-35.4004
						1100	-31.7383		1100	-28.6865
						1101	-33.5693		1101	-26.2451
						1102	-33.5693		1102	-23.8037
						1103	-35.4004		1103	-33.5693
						1104	-34.1797		1104	-34.79
						1105	-31.7383		1105	-30.5176
						1106	-35.4004		1106	-30.5176
						1107	-36.6211		1107	-32.3486
						1108	-34.79		1108	-30.5176
						1109	-36.0107		1109	-31.7383
						1110	-34.79		1110	-31.7383
						1111	-33.5693		1111	-32.3486
						1112	-40.2832		1112	-34.1797
						1113	-29.2969		1113	-36.6211
						1114	-35.4004		1114	-34.1797
						1115	-37.2314		1115	-31.7383
						1116	-36.0107		1116	-32.3486
						1117	-32.959		1117	-33.5693
						1118	-29.9072		1118	-30.5176
						1119	-32.959		1119	-26.2451
						1120	-32.3486		1120	-33.5693
						1121	-33.5693		1121	-26.2451
						1122	-29.2969		1122	-26.8555
						1123	-36.0107		1123	-29.9072
						1124	-31.7383		1124	-29.9072
						1125	-29.2969		1125	-32.3486
						1126	-35.4004		1126	-29.2969
						1127	-36.0107		1127	-29.9072
						1128	-34.79		1128	-27.4658
						1129	-30.5176		1129	-36.0107
						1130	-30.5176		1130	-32.3486
						1131	-36.6211		1131	-30.5176
						1132	-32.3486		1132	-34.1797
						1133	-34.1797		1133	-34.79
						1134	-29.9072		1134	-32.959
						1135	-37.2314		1135	-29.2969
						1136	-29.2969		1136	-29.2969
						1137	-28.0762		1137	-26.8555
						1138	-33.5693		1138	-28.0762
						1139	-32.3486		1139	-30.5176
						1140	-31.7383		1140	-28.6865
						1141	-32.3486		1141	-29.2969
						1142	-29.2969		1142	-32.3486
						1143	-30.5176		1143	-32.3486
						1144	-34.79		1144	-32.3486
						1145	-36.0107		1145	-29.9072
						1146	-30.5176		1146	-29.9072
						1147	-34.1797		1147	-32.3486
						1148	-34.79		1148	-32.3486
						1149	-34.1797		1149	-32.959
						1150	-32.3486		1150	-34.1797
						1151	-31.7383		1151	-34.79
						1152	-36.6211		1152	-29.9072
						1153	-34.79		1153	-29.9072
						1154	-35.4004		1154	-30.5176
						1155	-37.2314		1155	-31.7383
						1156	-27.4658		1156	-29.9072
						1157	-32.959		1157	-31.7383
						1158	-30.5176		1158	-28.0762
						1159	-35.4004		1159	-32.3486
						1160	-33.5693		1160	-33.5693
						1161	-32.959		1161	-29.9072
						1162	-28.0762		1162	-25.6348
						1163	-32.3486		1163	-29.2969
						1164	-36.6211		1164	-31.7383
						1165	-29.9072		1165	-28.6865
						1166	-36.0107		1166	-32.959
						1167	-30.5176		1167	-28.6865
						1168	-29.2969		1168	-28.0762
						1169	-36.0107		1169	-31.7383
						1170	-33.5693		1170	-32.3486
						1171	-38.4521		1171	-32.3486
						1172	-39.6729		1172	-36.0107
						1173	-26.8555		1173	-29.2969
						1174	-34.79		1174	-32.3486
						1175	-36.0107		1175	-33.5693
						1176	-37.8418		1176	-28.0762
						1177	-32.3486		1177	-34.79
						1178	-37.2314		1178	-29.2969
						1179	-29.2969		1179	-28.0762
						1180	-36.6211		1180	-32.3486
						1181	-32.3486		1181	-34.1797
						1182	-36.6211		1182	-28.6865
						1183	-33.5693		1183	-30.5176
						1184	-36.0107		1184	-32.3486
						1185	-31.7383		1185	-32.3486
						1186	-35.4004		1186	-29.9072
						1187	-32.959		1187	-29.9072
						1188	-30.5176		1188	-32.3486
						1189	-34.79		1189	-30.5176
						1190	-36.0107		1190	-31.7383
						1191	-40.8936		1191	-31.7383
						1192	-30.5176		1192	-32.3486
						1193	-32.959		1193	-29.9072
						1194	-33.5693		1194	-32.3486
						1195	-40.2832		1195	-29.9072
						1196	-38.4521		1196	-32.3486
						1197	-34.1797		1197	-30.5176
						1198	-29.9072		1198	-29.9072
						1199	-28.6865		1199	-28.0762
						1200	-33.5693		1200	-29.2969
						1201	-28.6865		1201	-34.79
						1202	-28.0762		1202	-29.2969
						1203	-31.7383		1203	-31.7383
						1204	-30.5176		1204	-31.7383
						1205	-34.79		1205	-33.5693
						1206	-32.959		1206	-32.3486
						1207	-34.1797		1207	-34.79
						1208	-29.9072		1208	-35.4004
						1209	-34.79		1209	-30.5176
						1210	-29.9072		1210	-29.9072
						1211	-34.79		1211	-32.959
						1212	-29.9072		1212	-33.5693
						1213	-32.3486		1213	-30.5176
						1214	-34.1797		1214	-30.5176
						1215	-36.6211		1215	-33.5693
						1216	-34.79		1216	-30.5176
						1217	-34.79		1217	-32.3486
						1218	-32.959		1218	-34.79
						1219	-34.79		1219	-34.1797
						1220	-29.2969		1220	-32.3486
						1221	-34.1797		1221	-29.2969
						1222	-36.0107		1222	-28.0762
						1223	-32.3486		1223	-32.959
						1224	-33.5693		1224	-28.0762
						1225	-38.4521		1225	-31.7383
						1226	-38.4521		1226	-31.7383
						1227	-32.959		1227	-26.8555
						1228	-30.5176		1228	-28.6865
						1229	-33.5693		1229	-28.0762
						1230	-32.959		1230	-32.959
						1231	-33.5693		1231	-35.4004
						1232	-33.5693		1232	-30.5176
						1233	-34.79		1233	-36.0107
						1234	-30.5176		1234	-31.7383
						1235	-39.0625		1235	-33.5693
						1236	-36.0107		1236	-28.0762
						1237	-35.4004		1237	-32.3486
						1238	-39.6729		1238	-28.6865
						1239	-34.79		1239	-29.2969
						1240	-31.7383		1240	-33.5693
						1241	-39.6729		1241	-29.2969
						1242	-37.8418		1242	-34.1797
						1243	-34.1797		1243	-34.1797
						1244	-37.8418		1244	-33.5693
						1245	-35.4004		1245	-29.9072
						1246	-37.2314		1246	-28.0762
						1247	-34.79		1247	-33.5693
						1248	-38.4521		1248	-30.5176
						1249	-40.8936		1249	-32.959
						1250	-34.1797		1250	-37.2314
						1251	-33.5693		1251	-36.6211
						1252	-37.2314		1252	-33.5693
						1253	-36.0107		1253	-34.1797
						1254	-32.959		1254	-32.3486
						1255	-33.5693		1255	-31.7383
						1256	-37.2314		1256	-29.2969
						1257	-36.0107		1257	-29.9072
						1258	-37.8418		1258	-33.5693
						1259	-30.5176		1259	-28.0762
						1260	-32.3486		1260	-29.2969
						1261	-30.5176		1261	-31.7383
						1262	-32.3486		1262	-30.5176
						1263	-37.2314		1263	-29.9072
						1264	-39.6729		1264	-27.4658
						1265	-37.2314		1265	-31.7383
						1266	-34.79		1266	-31.7383
						1267	-41.5039		1267	-30.5176
						1268	-29.2969		1268	-34.79
						1269	-31.7383		1269	-26.8555
						1270	-36.0107		1270	-32.3486
						1271	-37.2314		1271	-31.7383
						1272	-31.7383		1272	-37.8418
						1273	-32.959		1273	-29.2969
						1274	-35.4004		1274	-33.5693
						1275	-34.1797		1275	-29.9072
						1276	-36.6211		1276	-31.7383
						1277	-34.79		1277	-30.5176
						1278	-31.7383		1278	-29.2969
						1279	-36.0107		1279	-29.2969
						1280	-32.3486		1280	-29.9072
						1281	-32.3486		1281	-28.0762
						1282	-36.6211		1282	-29.2969
						1283	-40.8936		1283	-26.2451
						1284	-34.1797		1284	-32.959
						1285	-30.5176		1285	-32.959
						1286	-30.5176		1286	-31.7383
						1287	-37.8418		1287	-29.2969
						1288	-34.1797		1288	-29.2969
						1289	-34.1797		1289	-32.959
						1290	-34.1797		1290	-29.9072
						1291	-33.5693		1291	-33.5693
						1292	-32.959		1292	-34.79
						1293	-36.0107		1293	-34.1797
						1294	-34.79		1294	-31.7383
						1295	-37.2314		1295	-28.0762
						1296	-36.0107		1296	-26.2451
						1297	-36.6211		1297	-30.5176
						1298	-33.5693		1298	-32.3486
						1299	-34.79		1299	-32.3486
						1300	-38.4521		1300	-28.6865
						1301	-37.2314		1301	-28.6865
						1302	-36.0107		1302	-28.0762
						1303	-35.4004		1303	-29.2969
						1304	-34.1797		1304	-29.9072
						1305	-37.2314		1305	-32.3486
						1306	-33.5693		1306	-31.7383
						1307	-39.6729		1307	-34.79
						1308	-34.79		1308	-28.6865
						1309	-39.0625		1309	-29.9072
						1310	-39.6729		1310	-35.4004
						1311	-32.3486		1311	-36.0107
						1312	-37.2314		1312	-29.9072
						1313	-36.0107		1313	-29.2969
						1314	-40.2832		1314	-33.5693
						1315	-34.1797		1315	-33.5693
						1316	-36.0107		1316	-34.79
						1317	-36.6211		1317	-28.6865
						1318	-36.6211		1318	-29.2969
						1319	-34.79		1319	-32.3486
						1320	-27.4658		1320	-30.5176
						1321	-32.959		1321	-28.0762
						1322	-37.8418		1322	-29.2969
						1323	-30.5176		1323	-34.79
						1324	-38.4521		1324	-29.9072
						1325	-36.6211		1325	-30.5176
						1326	-41.5039		1326	-29.2969
						1327	-36.0107		1327	-34.1797
						1328	-36.0107		1328	-32.3486
						1329	-32.3486		1329	-33.5693
						1330	-34.1797		1330	-25.6348
						1331	-34.1797		1331	-36.6211
						1332	-32.3486		1332	-34.1797
						1333	-36.0107		1333	-31.7383
						1334	-32.3486		1334	-37.2314
						1335	-32.3486		1335	-34.79
						1336	-39.0625		1336	-29.9072
						1337	-36.6211		1337	-33.5693
						1338	-31.7383		1338	-31.7383
						1339	-30.5176		1339	-31.7383
						1340	-40.8936		1340	-26.8555
						1341	-29.9072		1341	-32.3486
						1342	-35.4004		1342	-31.7383
						1343	-36.6211		1343	-36.0107
						1344	-37.8418		1344	-33.5693
						1345	-36.0107		1345	-30.5176
						1346	-34.1797		1346	-30.5176
						1347	-36.0107		1347	-34.1797
						1348	-28.6865		1348	-32.3486
						1349	-35.4004		1349	-32.959
						1350	-34.1797		1350	-36.0107
						1351	-38.4521		1351	-32.3486
						1352	-35.4004		1352	-30.5176
						1353	-36.0107		1353	-28.6865
						1354	-34.79		1354	-34.1797
						1355	-29.9072		1355	-33.5693
						1356	-35.4004		1356	-32.959
						1357	-38.4521		1357	-30.5176
						1358	-29.2969		1358	-32.3486
						1359	-34.79		1359	-29.2969
						1360	-32.3486		1360	-30.5176
						1361	-35.4004		1361	-31.7383
						1362	-35.4004		1362	-30.5176
						1363	-29.2969		1363	-29.9072
						1364	-32.3486		1364	-33.5693
						1365	-39.6729		1365	-31.7383
						1366	-38.4521		1366	-30.5176
						1367	-36.6211		1367	-28.0762
						1368	-35.4004		1368	-29.2969
						1369	-33.5693		1369	-34.79
						1370	-34.1797		1370	-34.1797
						1371	-36.6211		1371	-31.7383
						1372	-36.0107		1372	-33.5693
						1373	-39.6729		1373	-29.9072
						1374	-32.959		1374	-34.79
						1375	-39.6729		1375	-34.1797
						1376	-34.79		1376	-32.3486
						1377	-34.79		1377	-28.0762
						1378	-31.7383		1378	-28.6865
						1379	-34.79		1379	-32.3486
						1380	-37.8418		1380	-29.2969
						1381	-41.5039		1381	-29.2969
						1382	-38.4521		1382	-27.4658
						1383	-38.4521		1383	-28.0762
						1384	-36.6211		1384	-33.5693
						1385	-31.7383		1385	-31.7383
						1386	-29.9072		1386	-31.7383
						1387	-33.5693		1387	-32.3486
						1388	-34.79		1388	-33.5693
						1389	-34.1797		1389	-35.4004
						1390	-34.79		1390	-32.959
						1391	-41.5039		1391	-32.3486
						1392	-34.79		1392	-34.79
						1393	-35.4004		1393	-36.0107
						1394	-34.79		1394	-28.6865
						1395	-33.5693		1395	-31.7383
						1396	-40.2832		1396	-28.6865
						1397	-30.5176		1397	-32.3486
						1398	-33.5693		1398	-31.7383
						1399	-34.79		1399	-30.5176
						1400	-35.4004		1400	-32.959
						1401	-37.2314		1401	-25.6348
						1402	-37.2314		1402	-32.3486
						1403	-37.2314		1403	-29.2969
						1404	-32.959		1404	-34.1797
						1405	-37.2314		1405	-32.959
						1406	-40.8936		1406	-31.7383
						1407	-36.0107		1407	-29.9072
						1408	-32.959		1408	-32.3486
						1409	-31.7383		1409	-30.5176
						1410	-34.1797		1410	-34.1797
						1411	-34.79		1411	-32.959
						1412	-39.0625		1412	-34.1797
						1413	-30.5176		1413	-34.1797
						1414	-37.2314		1414	-29.2969
						1415	-29.9072		1415	-26.8555
						1416	-39.0625		1416	-24.4141
						1417	-33.5693		1417	-28.6865
						1418	-32.3486		1418	-26.8555
						1419	-35.4004		1419	-29.2969
						1420	-29.2969		1420	-25.0244
						1421	-33.5693		1421	-24.4141
						1422	-36.0107		1422	-28.0762
						1423	-35.4004		1423	-28.0762
						1424	-38.4521		1424	-28.0762
						1425	-39.0625		1425	-29.9072
						1426	-40.2832		1426	-32.959
						1427	-34.79		1427	-29.9072
						1428	-35.4004		1428	-32.3486
						1429	-34.1797		1429	-29.9072
						1430	-33.5693		1430	-32.3486
						1431	-30.5176		1431	-27.4658
						1432	-36.6211		1432	-29.9072
						1433	-34.79		1433	-31.7383
						1434	-32.3486		1434	-29.9072
						1435	-37.2314		1435	-26.8555
						1436	-35.4004		1436	-27.4658
						1437	-36.0107		1437	-30.5176
						1438	-33.5693		1438	-28.0762
						1439	-34.1797		1439	-24.4141
						1440	-31.7383		1440	-26.8555
						1441	-39.6729		1441	-30.5176
						1442	-36.6211		1442	-26.2451
						1443	-33.5693		1443	-29.2969
						1444	-37.8418		1444	-26.8555
						1445	-34.79		1445	-32.959
						1446	-36.6211		1446	-29.9072
						1447	-36.0107		1447	-30.5176
						1448	-31.7383		1448	-34.1797
						1449	-34.1797		1449	-28.0762
						1450	-31.7383		1450	-32.3486
						1451	-36.0107		1451	-32.3486
						1452	-38.4521		1452	-35.4004
						1453	-39.6729		1453	-29.2969
						1454	-38.4521		1454	-34.1797
						1455	-30.5176		1455	-29.9072
						1456	-39.6729		1456	-28.0762
						1457	-31.7383		1457	-32.3486
						1458	-36.0107		1458	-33.5693
						1459	-34.79		1459	-29.2969
						1460	-31.7383		1460	-33.5693
						1461	-36.6211		1461	-29.2969
						1462	-43.9453		1462	-30.5176
						1463	-38.4521		1463	-31.7383
						1464	-34.79		1464	-29.9072
						1465	-38.4521		1465	-28.6865
						1466	-40.8936		1466	-29.9072
						1467	-36.0107		1467	-28.6865
						1468	-34.79		1468	-33.5693
						1469	-36.6211		1469	-31.7383
						1470	-40.2832		1470	-30.5176
						1471	-34.1797		1471	-34.1797
						1472	-36.6211		1472	-37.2314
						1473	-37.2314		1473	-33.5693
						1474	-40.2832		1474	-30.5176
						1475	-30.5176		1475	-27.4658
						1476	-35.4004		1476	-32.959
						1477	-32.3486		1477	-27.4658
						1478	-32.959		1478	-34.1797
						1479	-33.5693		1479	-29.2969
						1480	-34.79		1480	-31.7383
						1481	-33.5693		1481	-29.9072
						1482	-34.79		1482	-32.3486
						1483	-36.0107		1483	-27.4658
						1484	-34.1797		1484	-30.5176
						1485	-37.2314		1485	-32.959
						1486	-36.0107		1486	-29.2969
						1487	-34.79		1487	-31.7383
						1488	-35.4004		1488	-30.5176
						1489	-33.5693		1489	-30.5176
						1490	-34.1797		1490	-34.79
						1491	-35.4004		1491	-29.2969
						1492	-36.6211		1492	-31.7383
						1493	-35.4004		1493	-29.9072
						1494	-38.4521		1494	-29.9072
						1495	-31.7383		1495	-31.7383
						1496	-35.4004		1496	-33.5693
						1497	-33.5693		1497	-31.7383
						1498	-39.6729		1498	-33.5693
						1499	-36.6211		1499	-30.5176
						1500	-28.6865		1500	-32.3486
						1501	-37.2314		1501	-29.2969
						1502	-34.79		1502	-29.9072
						1503	-32.959		1503	-32.3486
						1504	-34.79		1504	-34.1797
						1505	-34.1797		1505	-34.79
						1506	-35.4004		1506	-34.1797
						1507	-36.0107		1507	-33.5693
						1508	-29.9072		1508	-29.9072
						1509	-38.4521		1509	-35.4004
						1510	-35.4004		1510	-28.6865
						1511	-36.0107		1511	-33.5693
						1512	-28.0762		1512	-31.7383
						1513	-37.2314		1513	-30.5176
						1514	-41.5039		1514	-32.959
						1515	-31.7383		1515	-29.2969
						1516	-36.0107		1516	-34.1797
						1517	-35.4004		1517	-30.5176
						1518	-34.1797		1518	-28.0762
						1519	-34.79		1519	-28.0762
						1520	-36.0107		1520	-32.3486
						1521	-34.1797		1521	-28.0762
						1522	-36.6211		1522	-29.2969
						1523	-36.6211		1523	-31.7383
						1524	-35.4004		1524	-28.6865
						1525	-34.79		1525	-34.1797
						1526	-39.6729		1526	-33.5693
						1527	-42.1143		1527	-34.79
						1528	-39.0625		1528	-32.959
						1529	-36.0107		1529	-34.1797
						1530	-34.79		1530	-34.79
						1531	-34.1797		1531	-33.5693
						1532	-37.2314		1532	-36.0107
						1533	-34.79		1533	-33.5693
						1534	-41.5039		1534	-29.9072
						1535	-33.5693		1535	-32.959
						1536	-36.0107		1536	-29.2969
						1537	-37.8418		1537	-32.3486
						1538	-35.4004		1538	-32.959
						1539	-36.6211		1539	-29.9072
						1540	-33.5693		1540	-32.959
						1541	-33.5693		1541	-26.8555
						1542	-40.8936		1542	-31.7383
						1543	-30.5176		1543	-34.79
						1544	-34.79		1544	-38.4521
						1545	-37.2314		1545	-33.5693
						1546	-34.79		1546	-36.6211
						1547	-40.2832		1547	-30.5176
						1548	-36.0107		1548	-31.7383
						1549	-40.2832		1549	-36.0107
						1550	-32.3486		1550	-34.79
						1551	-35.4004		1551	-34.1797
						1552	-35.4004		1552	-33.5693
						1553	-36.6211		1553	-32.959
						1554	-26.8555		1554	-29.2969
						1555	-39.0625		1555	-32.959
						1556	-40.8936		1556	-33.5693
						1557	-36.6211		1557	-33.5693
						1558	-36.0107		1558	-28.0762
						1559	-36.6211		1559	-31.7383
						1560	-34.1797		1560	-30.5176
						1561	-31.7383		1561	-24.4141
						1562	-34.79		1562	-33.5693
						1563	-40.2832		1563	-27.4658
						1564	-33.5693		1564	-28.6865
						1565	-31.7383		1565	-30.5176
						1566	-28.0762		1566	-33.5693
						1567	-38.4521		1567	-32.3486
						1568	-36.6211		1568	-30.5176
						1569	-37.8418		1569	-29.9072
						1570	-39.0625		1570	-27.4658
						1571	-36.0107		1571	-29.2969
						1572	-39.6729		1572	-36.0107
						1573	-32.959		1573	-31.7383
						1574	-36.6211		1574	-31.7383
						1575	-36.6211		1575	-34.1797
						1576	-41.5039		1576	-29.9072
						1577	-36.0107		1577	-31.7383
						1578	-36.6211		1578	-32.3486
						1579	-34.1797		1579	-29.9072
						1580	-35.4004		1580	-30.5176
						1581	-34.79		1581	-31.7383
						1582	-36.6211		1582	-29.9072
						1583	-34.79		1583	-29.9072
						1584	-33.5693		1584	-38.4521
						1585	-37.2314		1585	-32.3486
						1586	-32.959		1586	-34.1797
						1587	-29.9072		1587	-25.6348
						1588	-37.8418		1588	-31.7383
						1589	-38.4521		1589	-32.3486
						1590	-32.3486		1590	-35.4004
						1591	-37.2314		1591	-28.0762
						1592	-31.7383		1592	-32.3486
						1593	-32.3486		1593	-34.1797
						1594	-32.959		1594	-34.79
						1595	-34.1797		1595	-25.6348
						1596	-32.959		1596	-34.79
						1597	-36.0107		1597	-28.0762
						1598	-36.0107		1598	-33.5693
						1599	-37.2314		1599	-28.6865
						1600	-34.1797		1600	-32.959
						1601	-31.7383		1601	-32.3486
						1602	-36.6211		1602	-28.0762
						1603	-39.6729		1603	-30.5176
						1604	-34.1797		1604	-28.6865
						1605	-30.5176		1605	-29.9072
						1606	-32.3486		1606	-32.3486
						1607	-33.5693		1607	-29.2969
						1608	-34.1797		1608	-34.79
						1609	-34.79		1609	-35.4004
						1610	-35.4004		1610	-32.3486
						1611	-34.79		1611	-36.0107
						1612	-34.79		1612	-33.5693
						1613	-36.0107		1613	-28.0762
						1614	-29.9072		1614	-29.2969
						1615	-30.5176		1615	-29.9072
						1616	-29.9072		1616	-29.9072
						1617	-37.8418		1617	-29.2969
						1618	-34.1797		1618	-29.2969
						1619	-38.4521		1619	-29.9072
						1620	-37.2314		1620	-31.7383
						1621	-35.4004		1621	-29.9072
						1622	-33.5693		1622	-29.9072
						1623	-39.6729		1623	-27.4658
						1624	-35.4004		1624	-26.8555
						1625	-33.5693		1625	-30.5176
						1626	-36.0107		1626	-26.2451
						1627	-38.4521		1627	-32.3486
						1628	-38.4521		1628	-31.7383
						1629	-38.4521		1629	-31.7383
						1630	-36.6211		1630	-29.2969
						1631	-37.8418		1631	-36.0107
						1632	-36.0107		1632	-34.1797
						1633	-30.5176		1633	-32.959
						1634	-34.1797		1634	-25.6348
						1635	-32.3486		1635	-33.5693
						1636	-37.2314		1636	-26.8555
						1637	-33.5693		1637	-32.3486
						1638	-36.6211		1638	-29.9072
						1639	-36.6211		1639	-28.6865
						1640	-34.79		1640	-26.8555
						1641	-35.4004		1641	-29.9072
						1642	-35.4004		1642	-28.6865
						1643	-39.0625		1643	-34.1797
						1644	-34.1797		1644	-31.7383
						1645	-34.79		1645	-28.6865
						1646	-35.4004		1646	-30.5176
						1647	-40.2832		1647	-29.9072
						1648	-37.2314		1648	-30.5176
						1649	-32.3486		1649	-26.2451
						1650	-28.0762		1650	-39.0625
						1651	-39.6729		1651	-34.79
						1652	-32.3486		1652	-32.3486
						1653	-40.8936		1653	-29.9072
						1654	-39.0625		1654	-28.6865
						1655	-33.5693		1655	-32.3486
						1656	-37.8418		1656	-30.5176
						1657	-35.4004		1657	-28.6865
						1658	-32.3486		1658	-27.4658
						1659	-36.0107		1659	-26.8555
						1660	-36.6211		1660	-30.5176
						1661	-34.79		1661	-27.4658
						1662	-37.8418		1662	-28.6865
						1663	-30.5176		1663	-31.7383
						1664	-32.959		1664	-30.5176
						1665	-31.7383		1665	-33.5693
						1666	-34.1797		1666	-28.6865
						1667	-36.6211		1667	-27.4658
						1668	-36.0107		1668	-28.6865
						1669	-37.2314		1669	-28.0762
						1670	-31.7383		1670	-32.3486
						1671	-28.6865		1671	-34.1797
						1672	-34.79		1672	-28.0762
						1673	-34.1797		1673	-29.9072
						1674	-29.2969		1674	-26.8555
						1675	-37.2314		1675	-29.2969
						1676	-29.9072		1676	-28.6865
						1677	-33.5693		1677	-29.9072
						1678	-33.5693		1678	-30.5176
						1679	-33.5693		1679	-34.79
						1680	-35.4004		1680	-26.2451
						1681	-36.6211		1681	-30.5176
						1682	-40.2832		1682	-29.2969
						1683	-32.3486		1683	-26.2451
						1684	-37.8418		1684	-27.4658
						1685	-37.2314		1685	-30.5176
						1686	-37.2314		1686	-29.9072
						1687	-39.0625		1687	-34.79
						1688	-38.4521		1688	-32.3486
						1689	-40.2832		1689	-28.6865
						1690	-31.7383		1690	-31.7383
						1691	-35.4004		1691	-29.9072
						1692	-32.3486		1692	-30.5176
						1693	-34.1797		1693	-29.9072
						1694	-37.2314		1694	-32.3486
						1695	-36.0107		1695	-33.5693
						1696	-31.7383		1696	-30.5176
						1697	-36.6211		1697	-30.5176
						1698	-32.3486		1698	-33.5693
						1699	-37.8418		1699	-30.5176
						1700	-38.4521		1700	-30.5176
						1701	-37.8418		1701	-28.0762
						1702	-29.2969		1702	-25.6348
						1703	-32.959		1703	-26.8555
						1704	-35.4004		1704	-28.0762
						1705	-34.79		1705	-32.3486
						1706	-32.3486		1706	-28.0762
						1707	-30.5176		1707	-29.9072
						1708	-36.6211		1708	-30.5176
						1709	-31.7383		1709	-26.8555
						1710	-34.1797		1710	-28.6865
						1711	-37.8418		1711	-28.0762
						1712	-30.5176		1712	-28.6865
						1713	-38.4521		1713	-29.2969
						1714	-36.6211		1714	-32.3486
						1715	-29.9072		1715	-32.3486
						1716	-33.5693		1716	-26.8555
						1717	-33.5693		1717	-28.6865
						1718	-40.2832		1718	-31.7383
						1719	-36.0107		1719	-29.2969
						1720	-35.4004		1720	-26.2451
						1721	-36.6211		1721	-28.6865
						1722	-36.6211		1722	-31.7383
						1723	-29.2969		1723	-33.5693
						1724	-30.5176		1724	-29.9072
						1725	-34.1797		1725	-32.3486
						1726	-34.1797		1726	-31.7383
						1727	-36.0107		1727	-29.2969
						1728	-34.79		1728	-30.5176
						1729	-31.7383		1729	-32.3486
						1730	-34.79		1730	-32.3486
						1731	-34.79		1731	-34.79
						1732	-35.4004		1732	-33.5693
						1733	-33.5693		1733	-30.5176
						1734	-36.0107		1734	-34.79
						1735	-38.4521		1735	-32.3486
						1736	-36.0107		1736	-33.5693
						1737	-34.1797		1737	-32.959
						1738	-33.5693		1738	-30.5176
						1739	-35.4004		1739	-31.7383
						1740	-31.7383		1740	-31.7383
						1741	-40.8936		1741	-29.9072
						1742	-37.8418		1742	-29.2969
						1743	-37.2314		1743	-27.4658
						1744	-39.6729		1744	-29.9072
						1745	-37.2314		1745	-30.5176
						1746	-35.4004		1746	-29.2969
						1747	-39.6729		1747	-28.6865
						1748	-34.79		1748	-32.3486
						1749	-32.959		1749	-32.3486
						1750	-39.6729		1750	-32.959
						1751	-36.6211		1751	-28.6865
						1752	-36.6211		1752	-29.9072
						1753	-33.5693		1753	-34.1797
						1754	-37.2314		1754	-36.6211
						1755	-33.5693		1755	-33.5693
						1756	-32.959		1756	-32.959
						1757	-40.2832		1757	-29.9072
						1758	-34.79		1758	-26.8555
						1759	-29.9072		1759	-30.5176
						1760	-34.1797		1760	-29.9072
						1761	-34.79		1761	-26.8555
						1762	-39.0625		1762	-34.1797
						1763	-40.8936		1763	-29.9072
						1764	-37.2314		1764	-29.2969
						1765	-35.4004		1765	-30.5176
						1766	-39.0625		1766	-31.7383
						1767	-36.6211		1767	-28.6865
						1768	-34.79		1768	-28.6865
						1769	-39.0625		1769	-33.5693
						1770	-37.2314		1770	-32.959
						1771	-35.4004		1771	-33.5693
						1772	-33.5693		1772	-26.2451
						1773	-34.1797		1773	-30.5176
						1774	-32.959		1774	-33.5693
						1775	-37.2314		1775	-27.4658
						1776	-36.6211		1776	-32.3486
						1777	-34.79		1777	-29.2969
						1778	-34.79		1778	-30.5176
						1779	-32.959		1779	-31.7383
						1780	-33.5693		1780	-32.959
						1781	-32.959		1781	-36.0107
						1782	-37.2314		1782	-26.8555
						1783	-38.4521		1783	-28.0762
						1784	-34.1797		1784	-28.6865
						1785	-34.79		1785	-32.959
						1786	-36.0107		1786	-32.3486
						1787	-34.1797		1787	-28.0762
						1788	-34.1797		1788	-29.2969
						1789	-33.5693		1789	-31.7383
						1790	-34.1797		1790	-32.3486
						1791	-34.79		1791	-33.5693
						1792	-36.0107		1792	-28.0762
						1793	-31.7383		1793	-29.9072
						1794	-37.8418		1794	-32.3486
						1795	-39.0625		1795	-29.2969
						1796	-36.6211		1796	-34.1797
						1797	-33.5693		1797	-26.2451
						1798	-36.6211		1798	-30.5176
						1799	-37.2314		1799	-29.2969
						1800	-34.1797		1800	-31.7383
						1801	-36.0107		1801	-26.8555
						1802	-36.0107		1802	-28.0762
						1803	-39.6729		1803	-34.1797
						1804	-33.5693		1804	-30.5176
						1805	-37.2314		1805	-29.2969
						1806	-39.0625		1806	-28.6865
						1807	-34.1797		1807	-31.7383
						1808	-36.6211		1808	-29.9072
						1809	-31.7383		1809	-29.9072
						1810	-35.4004		1810	-29.2969
						1811	-34.79		1811	-28.6865
						1812	-38.4521		1812	-33.5693
						1813	-35.4004		1813	-31.7383
						1814	-32.959		1814	-29.2969
						1815	-33.5693		1815	-29.9072
						1816	-37.8418		1816	-31.7383
						1817	-36.6211		1817	-31.7383
						1818	-37.8418		1818	-32.3486
						1819	-39.6729		1819	-28.6865
						1820	-42.7246		1820	-29.2969
						1821	-34.79		1821	-31.7383
						1822	-36.0107		1822	-28.0762
						1823	-37.2314		1823	-33.5693
						1824	-39.6729		1824	-29.9072
						1825	-36.0107		1825	-32.959
						1826	-39.0625		1826	-31.7383
						1827	-33.5693		1827	-30.5176
						1828	-37.2314		1828	-33.5693
						1829	-39.0625		1829	-29.2969
						1830	-35.4004		1830	-32.959
						1831	-34.1797		1831	-32.3486
						1832	-37.2314		1832	-30.5176
						1833	-39.0625		1833	-30.5176
						1834	-34.79		1834	-29.9072
						1835	-36.0107		1835	-30.5176
						1836	-33.5693		1836	-34.79
						1837	-37.8418		1837	-32.3486
						1838	-40.8936		1838	-33.5693
						1839	-33.5693		1839	-27.4658
						1840	-33.5693		1840	-31.7383
						1841	-37.2314		1841	-34.1797
						1842	-34.1797		1842	-29.9072
						1843	-37.8418		1843	-31.7383
						1844	-39.0625		1844	-29.9072
						1845	-37.2314		1845	-32.959
						1846	-39.0625		1846	-33.5693
						1847	-37.2314		1847	-32.959
						1848	-36.0107		1848	-28.6865
						1849	-34.79		1849	-34.79
						1850	-42.7246		1850	-34.1797
						1851	-39.0625		1851	-31.7383
						1852	-38.4521		1852	-32.3486
						1853	-35.4004		1853	-31.7383
						1854	-39.0625		1854	-29.9072
						1855	-41.5039		1855	-29.9072
						1856	-36.0107		1856	-30.5176
						1857	-34.1797		1857	-30.5176
						1858	-35.4004		1858	-29.2969
						1859	-38.4521		1859	-29.9072
						1860	-38.4521		1860	-29.2969
						1861	-36.0107		1861	-29.9072
						1862	-36.6211		1862	-28.6865
						1863	-36.0107		1863	-31.7383
						1864	-37.2314		1864	-32.3486
						1865	-34.1797		1865	-32.3486
						1866	-38.4521		1866	-33.5693
						1867	-34.1797		1867	-29.9072
						1868	-36.0107		1868	-32.3486
						1869	-34.79		1869	-32.3486
						1870	-32.3486		1870	-34.1797
						1871	-37.2314		1871	-32.959
						1872	-35.4004		1872	-31.7383
						1873	-38.4521		1873	-34.1797
						1874	-37.2314		1874	-33.5693
						1875	-37.2314		1875	-29.9072
						1876	-37.8418		1876	-28.0762
						1877	-37.2314		1877	-31.7383
						1878	-37.2314		1878	-35.4004
						1879	-36.6211		1879	-30.5176
						1880	-36.6211		1880	-33.5693
						1881	-34.79		1881	-30.5176
						1882	-30.5176		1882	-29.9072
						1883	-38.4521		1883	-32.3486
						1884	-35.4004		1884	-34.79
						1885	-30.5176		1885	-28.6865
						1886	-36.0107		1886	-29.9072
						1887	-37.2314		1887	-32.959
						1888	-41.5039		1888	-33.5693
						1889	-36.6211		1889	-33.5693
						1890	-35.4004		1890	-29.2969
						1891	-34.1797		1891	-29.9072
						1892	-35.4004		1892	-33.5693
						1893	-39.0625		1893	-29.2969
						1894	-34.79		1894	-32.3486
						1895	-33.5693		1895	-34.79
						1896	-36.6211		1896	-34.79
						1897	-40.2832		1897	-32.3486
						1898	-37.2314		1898	-32.3486
						1899	-33.5693		1899	-28.6865
						1900	-32.3486		1900	-32.959
						1901	-36.6211		1901	-28.0762
						1902	-40.8936		1902	-28.6865
						1903	-39.0625		1903	-28.0762
						1904	-35.4004		1904	-29.2969
						1905	-39.6729		1905	-33.5693
						1906	-34.79		1906	-31.7383
						1907	-37.2314		1907	-31.7383
						1908	-40.2832		1908	-29.2969
						1909	-39.6729		1909	-28.6865
						1910	-41.5039		1910	-29.2969
						1911	-35.4004		1911	-28.6865
						1912	-36.0107		1912	-30.5176
						1913	-40.8936		1913	-30.5176
						1914	-36.0107		1914	-33.5693
						1915	-35.4004		1915	-32.3486
						1916	-37.8418		1916	-28.0762
						1917	-39.0625		1917	-29.9072
						1918	-37.2314		1918	-34.1797
						1919	-34.79		1919	-30.5176
						1920	-42.1143		1920	-23.8037
						1921	-39.6729		1921	-31.7383
						1922	-38.4521		1922	-32.959
						1923	-37.2314		1923	-32.3486
						1924	-36.6211		1924	-35.4004
						1925	-43.9453		1925	-34.79
						1926	-43.335		1926	-29.9072
						1927	-35.4004		1927	-32.959
						1928	-34.1797		1928	-34.79
						1929	-34.1797		1929	-32.3486
						1930	-38.4521		1930	-30.5176
						1931	-39.0625		1931	-34.79
						1932	-29.9072		1932	-31.7383
						1933	-34.1797		1933	-29.2969
						1934	-36.6211		1934	-30.5176
						1935	-36.0107		1935	-30.5176
						1936	-35.4004		1936	-29.9072
						1937	-37.2314		1937	-34.79
						1938	-36.0107		1938	-28.0762
						1939	-36.0107		1939	-26.8555
						1940	-38.4521		1940	-34.1797
						1941	-36.6211		1941	-29.9072
						1942	-34.79		1942	-27.4658
						1943	-36.0107		1943	-28.6865
						1944	-35.4004		1944	-28.0762
						1945	-36.0107		1945	-29.2969
						1946	-38.4521		1946	-31.7383
						1947	-34.1797		1947	-27.4658
						1948	-36.6211		1948	-29.2969
						1949	-37.2314		1949	-34.1797
						1950	-33.5693		1950	-39.6729
						1951	-36.0107		1951	-29.9072
						1952	-33.5693		1952	-32.959
						1953	-37.2314		1953	-31.7383
						1954	-34.1797		1954	-34.79
						1955	-32.3486		1955	-30.5176
						1956	-39.0625		1956	-32.3486
						1957	-37.8418		1957	-36.0107
						1958	-37.8418		1958	-32.3486
						1959	-33.5693		1959	-28.6865
						1960	-36.6211		1960	-30.5176
						1961	-34.79		1961	-29.2969
						1962	-36.0107		1962	-32.959
						1963	-37.8418		1963	-29.2969
						1964	-36.0107		1964	-28.6865
						1965	-36.0107		1965	-29.9072
						1966	-34.79		1966	-28.6865
						1967	-36.6211		1967	-29.2969
						1968	-34.79		1968	-34.1797
						1969	-36.6211		1969	-32.3486
						1970	-30.5176		1970	-29.9072
						1971	-37.8418		1971	-32.959
						1972	-34.1797		1972	-29.9072
						1973	-36.6211		1973	-32.959
						1974	-39.6729		1974	-30.5176
						1975	-30.5176		1975	-28.6865
						1976	-37.8418		1976	-26.2451
						1977	-33.5693		1977	-28.0762
						1978	-28.6865		1978	-29.9072
						1979	-37.2314		1979	-28.0762
						1980	-40.2832		1980	-26.8555
						1981	-34.79		1981	-31.7383
						1982	-37.2314		1982	-28.6865
						1983	-36.0107		1983	-29.2969
						1984	-32.3486		1984	-31.7383
						1985	-34.1797		1985	-28.0762
						1986	-36.6211		1986	-25.0244
						1987	-34.79		1987	-32.959
						1988	-36.0107		1988	-29.9072
						1989	-36.0107		1989	-29.2969
						1990	-32.959		1990	-26.8555
						1991	-36.6211		1991	-30.5176
						1992	-28.0762		1992	-29.2969
						1993	-34.79		1993	-33.5693
						1994	-35.4004		1994	-30.5176
						1995	-40.8936		1995	-29.9072
						1996	-36.6211		1996	-28.0762
[truncated: 840,891+ more rows]

## Sheet: TRPV1
TPPV1						TPPV1+CPNE6								typical
1 time	2 time	3 time	4 time	5 time		1 time	2 time	3 time	4 time	5 time				TRPV1			TRPV1+CPNE6
205.812	51.7533	28.4918	11.09	5.31052		107.926	74.2794	45.0586	37.666	42.3828				time(ms)	I(pA)		time(ms)	I(pA)
29.7406	72.1915	33.9003	18.6867	13.663		124.93	11.6463	49.0641	16.387	6.26851				0	-104.98		0	-55.542
42.4811	87.8933	27.1518	21.6563	18.4823		201.709	77.3852	7.98017	5.42416	5.40213				25	-98.2666		1	-53.1006
118.924	79.0154	7.46154	7.13846	9.34615		327.819	120.528	21.9835	16.0896	14.2018				50	-100.708		2	-53.7109
30.8951	69.2953	26.0589	16.7711	4.60232		194.895	83.0273	28.6311	9.04187	11.3043				75	-98.2666		3	-61.0352
19.4062	32.4283	14.9522	8.62399	5.74687		108.393	6.55481	18.7275	9.23778	6.30489				100	-101.318		4	-59.8145
460.569	51.9243	6.80171	3.38486	11.7789		54.5246	40.3232	2.5902	4.10904	6.27516				125	-92.1631		5	-63.4766
69.211	65.6379	11.8848	5.43496	1.28805		74.3896	84.4498	19.6977	8.03824	16.9839				150	-98.2666		6	-55.542
150.909	64.9819	14.2312	14.3216			149.976	13.3002	7.41063	25.6761	10.7017				175	-97.6562		7	-64.0869
79.3011	72.3819	6.93682	2.47734			102.381	75.7519	6.37386	13.6674	1.80937				200	-96.4355		8	-56.1523
332.726	17.589					51.5977	68.7056	8.64881	2.56866	13.3782				225	-95.2148		9	-56.7627
366.844						103.712	5.83569	10.8132	14.1012	3.20976				250	-97.6562		10	-50.0488
446.894						67.891	67.7963	7.47875	4.08738	5.70238				275	-96.4355		11	-54.9316
263.718						28.4056	29.2559	5.07318	3.01258					300	-102.539		12	-61.0352
174.271						486.326	33.0956	8.62398	7.48214					325	-99.4873		13	-59.2041
67.4938						369.054	17.0286	14.7612	7.72575					350	-101.318		14	-57.9834
95.4591						106.16	29.7732	6.11782	8.68394					375	-95.8252		15	-57.9834
96.8922						89.3196	9.91667							400	-100.098		16	-55.542
80.0197						106.868	12.3077							425	-98.877		17	-59.8145
192.81						332.241	19.5071							450	-99.4873		18	-45.166
114.363						317.841								475	-98.2666		19	-45.166
87.5749						161.234								500	-98.2666		20	-55.542
161.347						239.636								525	-103.76		21	-51.2695
144.146						250.47								550	-98.877		22	-51.8799
121.736						192.551								575	-101.929		23	-43.9453
383.742						430.467								600	-94.6045		24	-51.8799
369.55						168.975								625	-98.877		25	-55.542
370.511						220.541								650	-100.098		26	-46.3867
336.561						177.055								675	-105.591		27	-46.9971
348.562						268.086								700	-98.877		28	-48.2178
80.4027						219.633								725	-98.2666		29	-51.8799
458.671						174.946								750	-94.6045		30	-46.9971
301.538						320.709								775	-102.539		31	-42.1143
355.346						482.712								800	-92.1631		32	-42.7246
388.587						192.9								825	-97.6562		33	-51.2695
160.737						482.918								850	-94.6045		34	-46.3867
469.236						304.64								875	-97.6562		35	-42.7246
93.6544						301.156								900	-92.1631		36	-51.2695
						146.162								925	-101.929		37	-53.7109
						319.61								950	-100.098		38	-50.6592
						359.879								975	-98.2666		39	-48.8281
						587.907								1000	-95.8252		40	-45.166
						352.354								1025	-98.877		41	-54.3213
						199.168								1050	-102.539		42	-49.4385
						130.716								1075	-102.539		43	-54.3213
						105.143								1100	-98.877		44	-54.9316
						67.0607								1125	-103.149		45	-50.0488
						96.2519								1150	-100.708		46	-56.7627
						389.464								1175	-100.098		47	-50.6592
						515.057								1200	-98.2666		48	-43.9453
						250.879								1225	-98.2666		49	-51.2695
						163.349								1250	-105.591		50	-54.3213
						294.618								1275	-92.1631		51	-58.5938
														1300	-90.9424		52	-51.8799
														1325	-99.4873		53	-50.0488
														1350	-98.2666		54	-42.7246
														1375	-100.708		55	-55.542
														1400	-98.877		56	-50.6592
														1425	-103.149		57	-45.7764
														1450	-101.318		58	-48.2178
														1475	-98.877		59	-59.2041
														1500	-99.4873		60	-50.0488																														42.38	6.27
														1525	-102.539		61	-49.4385
														1550	-98.2666		62	-48.8281
														1575	-99.4873		63	-58.5938
														1600	-98.2666		64	-56.1523
														1625	-100.708		65	-51.8799
														1650	-98.877		66	-70.1904
														1675	-97.6562		67	-68.9697
														1700	-100.098		68	-65.918
														1725	-96.4355		69	-54.9316
														1750	-103.76		70	-57.9834
														1775	-98.877		71	-53.7109
														1800	-98.2666		72	-51.2695
														1825	-106.812		73	-55.542
														1850	-100.708		74	-53.7109
														1875	-104.98		75	-62.8662
														1900	-104.37		76	-57.9834
														1925	-101.318		77	-59.2041
														1950	-101.318		78	-55.542
														1975	-105.591		79	-56.1523
														2000	-96.4355		80	-63.4766
														2025	-104.37		81	-60.4248
														2050	-104.98		82	-59.2041
														2075	-102.539		83	-56.7627
														2100	-103.76		84	-61.0352
														2125	-108.032		85	-59.2041
														2150	-108.643		86	-51.2695
														2175	-113.525		87	-51.8799
														2200	-95.8252		88	-61.6455
														2225	-109.253		89	-57.9834
														2250	-106.201		90	-49.4385
														2275	-103.149		91	-55.542
														2300	-101.318		92	-50.6592
														2325	-99.4873		93	-50.6592
														2350	-101.318		94	-46.3867
														2375	-104.37		95	-53.1006
														2400	-97.0459		96	-51.8799
														2425	-104.37		97	-48.8281
														2450	-103.149		98	-43.9453
														2475	-103.76		99	-49.4385
														2500	-106.201		100	-47.6074
														2525	-109.253		101	-45.166
														2550	-104.98		102	-48.2178
														2575	-114.746		103	-50.0488
														2600	-106.201		104	-50.6592
														2625	-104.37		105	-45.7764
														2650	-104.37		106	-49.4385
														2675	-104.37		107	-53.7109
														2700	-101.929		108	-56.7627
														2725	-103.76		109	-51.2695
														2750	-103.149		110	-51.2695
														2775	-108.032		111	-51.8799
														2800	-102.539		112	-60.4248
														2825	-107.422		113	-52.4902
														2850	-107.422		114	-57.373
														2875	-103.149		115	-46.3867
														2900	-98.2666		116	-45.166
														2925	-101.318		117	-48.2178
														2950	-99.4873		118	-56.1523
														2975	-104.98		119	-50.6592
														3000	-108.643		120	-43.9453
														3025	-106.201		121	-45.166
														3050	-100.708		122	-48.8281
														3075	-103.76		123	-56.1523
														3100	-100.708		124	-51.2695
														3125	-97.6562		125	-51.8799
														3150	-96.4355		126	-54.3213
														3175	-101.318		127	-54.3213
														3200	-101.929		128	-48.8281
														3225	-104.37		129	-46.3867
														3250	-100.098		130	-53.1006
														3275	-102.539		131	-57.9834
														3300	-103.149		132	-38.4521
														3325	-103.149		133	-47.6074
														3350	-104.37		134	-43.9453
														3375	-100.098		135	-45.7764
														3400	-105.591		136	-46.3867
														3425	-105.591		137	-48.8281
														3450	-108.032		138	-46.3867
														3475	-101.318		139	-49.4385
														3500	-104.37		140	-50.6592
														3525	-106.201		141	-56.7627
														3550	-97.6562		142	-51.8799
														3575	-98.2666		143	-53.1006
														3600	-108.032		144	-48.2178
														3625	-109.863		145	-46.3867
														3650	-107.422		146	-41.5039
														3675	-105.591		147	-48.2178
														3700	-105.591		148	-49.4385
														3725	-104.98		149	-42.7246
														3750	-107.422		150	-43.335
														3775	-100.708		151	-54.9316
														3800	-101.318		152	-51.8799
														3825	-103.76		153	-49.4385
														3850	-107.422		154	-46.3867
														3875	-100.708		155	-50.6592
														3900	-101.318		156	-48.8281
														3925	-108.032		157	-53.7109
														3950	-106.201		158	-53.1006
														3975	-98.877		159	-47.6074
														4000	-109.863		160	-49.4385
														4025	-104.37		161	-57.9834
														4050	-106.812		162	-50.0488
														4075	-106.812		163	-46.3867
														4100	-103.76		164	-46.3867
														4125	-103.76		165	-45.7764
														4150	-106.201		166	-52.4902
														4175	-107.422		167	-48.8281
														4200	-105.591		168	-47.6074
														4225	-103.149		169	-45.7764
														4250	-100.708		170	-47.6074
														4275	-112.305		171	-48.8281
														4300	-96.4355		172	-50.0488
														4325	-102.539		173	-43.335
														4350	-105.591		174	-53.1006
														4375	-101.318		175	-50.0488
														4400	-104.98		176	-39.0625
														4425	-98.877		177	-45.7764
														4450	-103.76		178	-44.5557
														4475	-102.539		179	-47.6074
														4500	-106.812		180	-54.9316
														4525	-103.149		181	-54.3213
														4550	-99.4873		182	-48.8281
														4575	-108.643		183	-57.373
														4600	-106.201		184	-50.0488
														4625	-103.149		185	-45.166
														4650	-106.812		186	-51.8799
														4675	-110.474		187	-49.4385
														4700	-101.318		188	-57.9834
														4725	-101.929		189	-61.0352
														4750	-101.929		190	-54.3213
														4775	-103.149		191	-56.7627
														4800	-106.201		192	-64.0869
														4825	-112.915		193	-55.542
														4850	-113.525		194	-56.1523
														4875	-105.591		195	-56.1523
														4900	-103.149		196	-53.7109
														4925	-106.201		197	-54.9316
														4950	-109.863		198	-51.8799
														4975	-106.201		199	-54.9316
														5000	-111.084		200	-54.3213
														5025	-107.422		201	-61.6455
														5050	-112.305		202	-58.5938
														5075	-110.474		203	-53.7109
														5100	-101.318		204	-44.5557
														5125	-100.098		205	-48.2178
														5150	-114.136		206	-51.2695
														5175	-109.253		207	-58.5938
														5200	-106.201		208	-54.9316
														5225	-103.149		209	-56.7627
														5250	-111.694		210	-57.9834
														5275	-109.253		211	-54.3213
														5300	-109.253		212	-48.8281
														5325	-111.084		213	-53.1006
														5350	-107.422		214	-56.1523
														5375	-104.98		215	-50.6592
														5400	-108.643		216	-52.4902
														5425	-106.201		217	-49.4385
														5450	-108.032		218	-48.2178
														5475	-103.149		219	-47.6074
														5500	-117.188		220	-54.3213
														5525	-104.37		221	-59.2041
														5550	-114.136		222	-53.7109
														5575	-108.643		223	-56.7627
														5600	-104.37		224	-48.8281
														5625	-104.98		225	-54.3213
														5650	-111.694		226	-54.9316
														5675	-107.422		227	-47.6074
														5700	-104.98		228	-49.4385
														5725	-112.305		229	-50.6592
														5750	-110.474		230	-48.8281
														5775	-105.591		231	-42.7246
														5800	-108.643		232	-43.9453
														5825	-107.422		233	-49.4385
														5850	-109.253		234	-49.4385
														5875	-110.474		235	-47.6074
														5900	-101.929		236	-56.1523
														5925	-104.37		237	-55.542
														5950	-109.863		238	-47.6074
														5975	-104.37		239	-58.5938
														6000	-106.812		240	-53.7109
														6025	-102.539		241	-47.6074
														6050	-110.474		242	-50.6592
														6075	-100.098		243	-56.7627
														6100	-100.708		244	-53.7109
														6125	-102.539		245	-56.7627
														6150	-106.201		246	-57.9834
														6175	-101.318		247	-56.7627
														6200	-106.201		248	-56.7627
														6225	-108.643		249	-56.7627
														6250	-104.37		250	-71.4111
														6275	-107.422		251	-61.6455
														6300	-108.643		252	-62.8662
														6325	-101.929		253	-61.6455
														6350	-102.539		254	-61.6455
														6375	-108.643		255	-60.4248
														6400	-109.253		256	-54.3213
														6425	-103.76		257	-56.1523
														6450	-106.201		258	-51.8799
														6475	-108.032		259	-57.9834
														6500	-106.201		260	-56.7627
														6525	-100.708		261	-58.5938
														6550	-100.708		262	-61.0352
														6575	-106.201		263	-70.8008
														6600	-101.929		264	-72.0215
														6625	-108.643		265	-57.9834
														6650	-107.422		266	-59.8145
														6675	-104.37		267	-59.2041
														6700	-110.474		268	-61.0352
														6725	-105.591		269	-62.8662
														6750	-115.356		270	-54.9316
														6775	-104.37		271	-50.6592
														6800	-104.37		272	-62.2559
														6825	-104.37		273	-61.0352
														6850	-105.591		274	-54.9316
														6875	-104.98		275	-57.9834
														6900	-104.37		276	-49.4385
														6925	-101.318		277	-51.2695
														6950	-104.37		278	-56.7627
														6975	-101.929		279	-57.9834
														7000	-113.525		280	-50.6592
														7025	-114.746		281	-64.0869
														7050	-102.539		282	-53.1006
														7075	-106.812		283	-56.1523
														7100	-103.149		284	-52.4902
														7125	-108.032		285	-57.9834
														7150	-101.318		286	-55.542
														7175	-108.032		287	-52.4902
														7200	-106.201		288	-53.1006
														7225	-98.877		289	-56.7627
														7250	-104.37		290	-56.1523
														7275	-106.201		291	-52.4902
														7300	-101.318		292	-50.0488
														7325	-105.591		293	-52.4902
														7350	-106.201		294	-50.0488
														7375	-104.37		295	-52.4902
														7400	-100.098		296	-46.9971
														7425	-109.253		297	-56.1523
														7450	-98.877		298	-54.9316
														7475	-106.812		299	-55.542
														7500	-108.032		300	-45.7764
														7525	-100.098		301	-49.4385
														7550	-103.149		302	-50.6592
														7575	-107.422		303	-56.7627
														7600	-100.708		304	-49.4385
														7625	-100.098		305	-52.4902
														7650	-101.929		306	-51.2695
														7675	-105.591		307	-54.9316
														7700	-109.863		308	-48.2178
														7725	-108.643		309	-50.6592
														7750	-104.37		310	-44.5557
														7775	-104.37		311	-50.0488
														7800	-108.032		312	-54.3213
														7825	-100.708		313	-49.4385
														7850	-103.149		314	-54.3213
														7875	-100.708		315	-50.6592
														7900	-103.149		316	-53.7109
														7925	-106.812		317	-48.2178
														7950	-111.084		318	-58.5938
														7975	-106.201		319	-45.166
														8000	-103.76		320	-55.542
														8025	-98.2666		321	-54.9316
														8050	-103.149		322	-53.7109
														8075	-111.084		323	-57.9834
														8100	-108.643		324	-56.1523
														8125	-98.877		325	-63.4766
														8150	-104.98		326	-60.4248
														8175	-109.253		327	-48.2178
														8200	-103.76		328	-55.542
														8225	-97.6562		329	-53.1006
														8250	-103.149		330	-53.7109
														8275	-105.591		331	-47.6074
														8300	-104.37		332	-55.542
														8325	-99.4873		333	-54.3213
														8350	-108.643		334	-50.6592
														8375	-101.318		335	-39.0625
														8400	-104.98		336	-45.7764
														8425	-104.98		337	-53.1006
														8450	-104.37		338	-54.9316
														8475	-108.032		339	-54.9316
														8500	-102.539		340	-50.0488
														8525	-108.643		341	-48.2178
														8550	-104.98		342	-46.3867
														8575	-101.318		343	-43.335
														8600	-99.4873		344	-51.8799
														8625	-101.318		345	-48.2178
														8650	-101.318		346	-52.4902
														8675	-106.201		347	-53.7109
														8700	-104.37		348	-51.2695
														8725	-105.591		349	-57.373
														8750	-108.032		350	-56.1523
														8775	-104.37		351	-50.6592
														8800	-103.149		352	-46.9971
														8825	-101.318		353	-50.6592
														8850	-101.318		354	-54.9316
														8875	-99.4873		355	-59.2041
														8900	-108.643		356	-59.8145
														8925	-100.708		357	-54.3213
														8950	-98.877		358	-58.5938
														8975	-100.708		359	-56.1523
														9000	-103.76		360	-59.8145
														9025	-96.4355		361	-56.7627
														9050	-105.591		362	-54.3213
														9075	-108.032		363	-53.7109
														9100	-95.2148		364	-53.7109
														9125	-100.098		365	-60.4248
														9150	-99.4873		366	-53.1006
														9175	-94.6045		367	-57.9834
														9200	-91.5527		368	-48.8281
														9225	-103.149		369	-55.542
														9250	-99.4873		370	-55.542
														9275	-100.708		371	-53.1006
														9300	-101.318		372	-52.4902
														9325	-101.318		373	-49.4385
														9350	-102.539		374	-49.4385
														9375	-108.032		375	-50.0488
														9400	-101.929		376	-49.4385
														9425	-96.4355		377	-53.1006
														9450	-103.149		378	-51.2695
														9475	-96.4355		379	-50.6592
														9500	-101.929		380	-47.6074
														9525	-100.098		381	-49.4385
														9550	-97.6562		382	-52.4902
														9575	-100.708		383	-54.3213
														9600	-100.098		384	-55.542
														9625	-100.708		385	-49.4385
														9650	-102.539		386	-40.8936
														9675	-95.2148		387	-39.6729
														9700	-97.0459		388	-41.5039
														9725	-101.318		389	-46.3867
														9750	-106.812		390	-39.6729
														9775	-106.812		391	-53.1006
														9800	-103.76		392	-50.0488
														9825	-107.422		393	-42.1143
														9850	-104.98		394	-40.2832
														9875	-107.422		395	-43.9453
														9900	-103.149		396	-39.0625
														9925	-98.2666		397	-39.0625
														9950	-102.539		398	-45.166
														9975	-106.812		399	-45.7764
														10000	-98.2666		400	-44.5557
														10025	-103.76		401	-44.5557
														10050	-97.6562		402	-39.6729
														10075	-100.098		403	-38.4521
														10100	-102.539		404	-51.2695
														10125	-106.812		405	-49.4385
														10150	-103.149		406	-54.9316
														10175	-103.149		407	-50.6592
														10200	-105.591		408	-46.3867
														10225	-102.539		409	-66.5283
														10250	-98.2666		410	-58.5938
														10275	-101.318		411	-63.4766
														10300	-104.98		412	-61.6455
														10325	-103.149		413	-53.7109
														10350	-111.694		414	-48.8281
														10375	-100.708		415	-46.3867
														10400	-106.812		416	-45.7764
														10425	-104.98		417	-46.9971
														10450	-102.539		418	-42.7246
														10475	-111.694		419	-38.4521
														10500	-103.76		420	-43.9453
														10525	-106.201		421	-48.2178
														10550	-104.37		422	-53.7109
														10575	-103.76		423	-55.542
														10600	-104.37		424	-53.7109
														10625	-105.591		425	-47.6074
														10650	-104.98		426	-62.2559
														10675	-108.032		427	-53.1006
														10700	-95.8252		428	-48.2178
														10725	-98.877		429	-45.166
														10750	-102.539		430	-46.9971
														10775	-109.253		431	-43.9453
														10800	-100.098		432	-45.7764
														10825	-99.4873		433	-45.166
														10850	-98.877		434	-43.9453
														10875	-99.4873		435	-48.2178
														10900	-105.591		436	-43.335
														10925	-98.877		437	-46.9971
														10950	-100.708		438	-51.2695
														10975	-103.76		439	-51.2695
														11000	-101.318		440	-53.1006
														11025	-102.539		441	-53.1006
														11050	-100.098		442	-59.8145
														11075	-99.4873		443	-53.1006
														11100	-106.201		444	-43.335
														11125	-103.149		445	-46.3867
														11150	-111.084		446	-48.2178
														11175	-106.812		447	-53.7109
														11200	-105.591		448	-48.8281
														11225	-108.032		449	-56.1523
														11250	-103.149		450	-57.9834
														11275	-104.98		451	-52.4902
														11300	-106.812		452	-61.0352
														11325	-104.98		453	-58.5938
														11350	-104.37		454	-54.3213
														11375	-109.863		455	-59.2041
														11400	-104.98		456	-61.6455
														11425	-102.539		457	-56.7627
														11450	-100.708		458	-55.542
														11475	-105.591		459	-59.2041
														11500	-107.422		460	-61.0352
														11525	-104.98		461	-58.5938
														11550	-107.422		462	-60.4248
														11575	-108.032		463	-56.1523
														11600	-105.591		464	-50.0488
														11625	-103.76		465	-50.6592
														11650	-101.929		466	-57.9834
														11675	-100.098		467	-58.5938
														11700	-106.812		468	-63.4766
														11725	-98.877		469	-57.9834
														11750	-93.3838		470	-57.373
														11775	-102.539		471	-66.5283
														11800	-103.149		472	-59.8145
														11825	-100.098		473	-60.4248
														11850	-102.539		474	-60.4248
														11875	-106.812		475	-61.0352
														11900	-105.591		476	-54.3213
														11925	-104.98		477	-52.4902
														11950	-104.37		478	-56.7627
														11975	-106.201		479	-55.542
														12000	-111.084		480	-60.4248
														12025	-107.422		481	-55.542
														12050	-107.422		482	-59.8145
														12075	-104.98		483	-56.1523
														12100	-103.149		484	-59.8145
														12125	-109.253		485	-56.7627
														12150	-103.149		486	-58.5938
														12175	-104.98		487	-57.9834
														12200	-95.2148		488	-50.6592
														12225	-105.591		489	-46.9971
														12250	-109.863		490	-53.1006
														12275	-104.37		491	-50.6592
														12300	-109.863		492	-57.373
														12325	-103.149		493	-56.1523
														12350	-111.084		494	-56.1523
														12375	-102.539		495	-48.8281
														12400	-103.76		496	-51.8799
														12425	-114.746		497	-50.0488
														12450	-108.032		498	-50.0488
														12475	-109.863		499	-53.7109
														12500	-105.591		500	-48.8281
														12525	-105.591		501	-50.0488
														12550	-103.149		502	-55.542
														12575	-104.37		503	-54.3213
														12600	-102.539		504	-53.1006
														12625	-106.812		505	-51.8799
														12650	-108.032		506	-57.373
														12675	-102.539		507	-53.7109
														12700	-105.591		508	-53.1006
														12725	-99.4873		509	-59.2041
														12750	-104.37		510	-54.3213
														12775	-106.812		511	-53.7109
														12800	-106.201		512	-56.7627
														12825	-103.76		513	-60.4248
														12850	-105.591		514	-53.1006
														12875	-103.149		515	-48.8281
														12900	-101.318		516	-45.7764
														12925	-103.76		517	-51.8799
														12950	-104.37		518	-61.0352
														12975	-103.76		519	-56.1523
														13000	-101.929		520	-48.2178
														13025	-98.877		521	-52.4902
														13050	-103.149		522	-56.1523
														13075	-106.201		523	-56.7627
														13100	-97.6562		524	-54.3213
														13125	-103.149		525	-51.8799
														13150	-102.539		526	-56.7627
														13175	-95.8252		527	-48.8281
														13200	-105.591		528	-57.9834
														13225	-100.708		529	-56.1523
														13250	-98.2666		530	-52.4902
														13275	-105.591		531	-57.373
														13300	-101.318		532	-50.6592
														13325	-100.708		533	-54.3213
														13350	-98.877		534	-58.5938
														13375	-101.929		535	-50.6592
														13400	-100.708		536	-51.2695
														13425	-99.4873		537	-52.4902
														13450	-107.422		538	-55.542
														13475	-107.422		539	-57.373
														13500	-106.812		540	-60.4248
														13525	-101.318		541	-58.5938
														13550	-97.6562		542	-57.373
														13575	-100.708		543	-58.5938
														13600	-108.032		544	-62.2559
														13625	-101.318		545	-59.2041
														13650	-106.201		546	-59.8145
														13675	-101.929		547	-64.0869
														13700	-102.539		548	-56.7627
														13725	-98.2666		549	-49.4385
														13750	-106.201		550	-48.2178
														13775	-102.539		551	-43.9453
														13800	-102.539		552	-46.9971
														13825	-102.539		553	-48.8281
														13850	-102.539		554	-57.373
														13875	-104.37		555	-51.8799
														13900	-99.4873		556	-56.1523
														13925	-96.4355		557	-54.3213
														13950	-98.2666		558	-54.3213
														13975	-103.76		559	-58.5938
														14000	-92.1631		560	-64.6973
														14025	-99.4873		561	-67.1387
														14050	-98.2666		562	-59.8145
														14075	-105.591		563	-56.7627
														14100	-101.929		564	-58.5938
														14125	-98.2666		565	-59.8145
														14150	-100.708		566	-51.8799
														14175	-101.318		567	-57.373
														14200	-108.032		568	-56.7627
														14225	-100.708		569	-58.5938
														14250	-101.929		570	-51.8799
														14275	-103.76		571	-48.8281
														14300	-104.98		572	-49.4385
														14325	-104.37		573	-52.4902
														14350	-102.539		574	-53.1006
														14375	-108.032		575	-51.8799
														14400	-104.98		576	-50.0488
														14425	-101.318		577	-61.6455
														14450	-98.2666		578	-58.5938
														14475	-102.539		579	-45.7764
														14500	-109.253		580	-48.2178
														14525	-104.37		581	-51.8799
														14550	-106.201		582	-50.6592
														14575	-106.812		583	-48.2178
														14600	-109.253		584	-44.5557
														14625	-106.812		585	-49.4385
														14650	-105.591		586	-44.5557
														14675	-109.253		587	-46.9971
														14700	-106.201		588	-54.3213
														14725	-100.708		589	-48.8281
														14750	-108.032		590	-51.2695
														14775	-108.032		591	-59.2041
														14800	-109.253		592	-53.1006
														14825	-103.149		593	-58.5938
														14850	-104.98		594	-59.2041
														14875	-104.98		595	-54.9316
														14900	-106.812		596	-55.542
														14925	-108.032		597	-53.1006
														14950	-107.422		598	-59.8145
														14975	-111.084		599	-45.166
														15000	-106.812		600	-46.9971
														15025	-103.149		601	-49.4385
														15050	-106.201		602	-42.1143
														15075	-104.98		603	-48.2178
														15100	-109.253		604	-44.5557
														15125	-102.539		605	-42.1143
														15150	-105.591		606	-42.1143
														15175	-104.37		607	-51.8799
														15200	-106.812		608	-55.542
														15225	-104.98		609	-51.2695
														15250	-103.76		610	-53.1006
														15275	-109.863		611	-53.7109
														15300	-103.149		612	-46.3867
														15325	-109.863		613	-48.2178
														15350	-109.253		614	-46.3867
														15375	-107.422		615	-42.1143
														15400	-104.98		616	-48.2178
														15425	-100.098		617	-49.4385
														15450	-103.149		618	-46.9971
														15475	-103.149		619	-46.9971
														15500	-102.539		620	-45.166
														15525	-105.591		621	-53.1006
														15550	-98.2666		622	-50.0488
														15575	-111.084		623	-48.2178
														15600	-104.37		624	-41.5039
														15625	-103.76		625	-48.2178
														15650	-108.643		626	-46.3867
														15675	-98.877		627	-48.2178
														15700	-104.37		628	-49.4385
														15725	-99.4873		629	-56.7627
														15750	-100.098		630	-55.542
														15775	-103.76		631	-46.3867
														15800	-101.318		632	-51.8799
														15825	-95.2148		633	-54.9316
														15850	-90.9424		634	-51.8799
														15875	-108.032		635	-42.1143
														15900	-99.4873		636	-52.4902
														15925	-100.708		637	-51.8799
														15950	-100.098		638	-48.8281
														15975	-99.4873		639	-52.4902
														16000	-100.098		640	-53.7109
														16025	-106.201		641	-57.373
														16050	-102.539		642	-48.2178
														16075	-99.4873		643	-51.2695
														16100	-97.6562		644	-48.2178
														16125	-103.76		645	-45.166
														16150	-108.032		646	-50.6592
														16175	-105.591		647	-48.8281
														16200	-103.76		648	-52.4902
														16225	-100.708		649	-41.5039
														16250	-97.0459		650	-46.3867
														16275	-104.98		651	-44.5557
														16300	-105.591		652	-48.8281
														16325	-100.708		653	-50.6592
														16350	-104.37		654	-48.2178
														16375	-100.708		655	-44.5557
														16400	-96.4355		656	-56.7627
														16425	-98.2666		657	-56.7627
														16450	-102.539		658	-52.4902
														16475	-100.708		659	-52.4902
														16500	-99.4873		660	-50.0488
														16525	-100.098		661	-48.2178
														16550	-108.643		662	-51.2695
														16575	-103.149		663	-53.7109
														16600	-105.591		664	-50.0488
														16625	-103.149		665	-56.1523
														16650	-104.98		666	-55.542
														16675	-106.201		667	-52.4902
														16700	-101.318		668	-57.373
														16725	-105.591		669	-61.0352
														16750	-103.76		670	-61.0352
														16775	-102.539		671	-65.3076
														16800	-103.76		672	-50.6592
														16825	-104.98		673	-50.0488
														16850	-109.863		674	-48.8281
														16875	-108.032		675	-53.7109
														16900	-105.591		676	-51.2695
														16925	-104.37		677	-53.7109
														16950	-104.98		678	-53.1006
														16975	-106.201		679	-54.3213
														17000	-107.422		680	-45.7764
														17025	-102.539		681	-51.2695
														17050	-100.708		682	-54.9316
														17075	-98.877		683	-51.2695
														17100	-100.098		684	-58.5938
														17125	-102.539		685	-53.1006
														17150	-107.422		686	-56.1523
														17175	-100.708		687	-52.4902
														17200	-101.318		688	-48.2178
														17225	-99.4873		689	-58.5938
														17250	-103.149		690	-59.2041
														17275	-109.253		691	-49.4385
														17300	-101.318		692	-50.6592
														17325	-99.4873		693	-51.8799
														17350	-105.591		694	-54.9316
														17375	-101.318		695	-49.4385
														17400	-109.253		696	-47.6074
														17425	-105.591		697	-48.2178
														17450	-105.591		698	-50.0488
														17475	-109.253		699	-59.8145
														17500	-100.708		700	-54.9316
														17525	-109.253		701	-65.3076
														17550	-102.539		702	-56.1523
														17575	-99.4873		703	-58.5938
														17600	-108.032		704	-48.2178
														17625	-100.708		705	-57.9834
														17650	-98.877		706	-50.6592
														17675	-106.201		707	-51.8799
														17700	-108.032		708	-45.166
														17725	-102.539		709	-54.3213
														17750	-104.98		710	-50.6592
														17775	-106.201		711	-51.2695
														17800	-106.812		712	-57.373
														17825	-102.539		713	-43.9453
														17850	-105.591		714	-50.0488
														17875	-101.929		715	-50.6592
														17900	-110.474		716	-45.7764
														17925	-102.539		717	-46.9971
														17950	-100.708		718	-57.373
														17975	-100.708		719	-48.8281
														18000	-106.201		720	-48.8281
														18025	-98.2666		721	-56.7627
														18050	-100.708		722	-46.9971
														18075	-103.149		723	-50.0488
														18100	-110.474		724	-53.7109
														18125	-103.149		725	-53.1006
														18150	-95.2148		726	-52.4902
														18175	-108.032		727	-53.1006
														18200	-110.474		728	-53.7109
														18225	-104.37		729	-54.9316
														18250	-96.4355		730	-46.9971
														18275	-97.6562		731	-52.4902
														18300	-105.591		732	-59.2041
														18325	-101.318		733	-56.1523
														18350	-103.76		734	-64.0869
														18375	-106.201		735	-65.3076
														18400	-110.474		736	-57.9834
														18425	-101.929		737	-56.1523
														18450	-104.37		738	-53.7109
														18475	-104.37		739	-67.749
														18500	-106.201		740	-68.9697
														18525	-111.084		741	-57.9834
														18550	-102.539		742	-62.2559
														18575	-104.98		743	-58.5938
														18600	-104.98		744	-66.5283
														18625	-104.98		745	-57.9834
														18650	-102.539		746	-48.2178
														18675	-106.812		747	-60.4248
														18700	-108.032		748	-55.542
														18725	-98.2666		749	-54.9316
														18750	-103.149		750	-45.7764
														18775	-102.539		751	-48.8281
														18800	-103.76		752	-56.1523
														18825	-109.863		753	-51.2695
														18850	-104.98		754	-52.4902
														18875	-108.032		755	-58.5938
														18900	-107.422		756	-59.8145
														18925	-109.253		757	-57.9834
														18950	-105.591		758	-54.3213
														18975	-103.149		759	-61.0352
														19000	-104.37		760	-60.4248
														19025	-106.812		761	-65.3076
														19050	-103.76		762	-57.9834
														19075	-103.76		763	-50.0488
														19100	-103.76		764	-58.5938
														19125	-104.98		765	-59.2041
														19150	-102.539		766	-50.6592
														19175	-106.201		767	-56.7627
														19200	-108.643		768	-51.8799
														19225	-108.643		769	-57.9834
														19250	-103.76		770	-53.1006
														19275	-105.591		771	-50.6592
														19300	-112.305		772	-56.7627
														19325	-104.98		773	-46.3867
														19350	-109.253		774	-59.8145
														19375	-105.591		775	-61.6455
														19400	-111.694		776	-59.2041
														19425	-101.929		777	-61.6455
														19450	-106.812		778	-55.542
														19475	-108.643		779	-56.7627
														19500	-111.694		780	-56.7627
														19525	-103.149		781	-50.6592
														19550	-109.863		782	-57.373
														19575	-103.149		783	-53.7109
														19600	-100.708		784	-56.7627
														19625	-108.032		785	-59.8145
														19650	-106.812		786	-59.2041
														19675	-106.201		787	-63.4766
														19700	-105.591		788	-58.5938
														19725	-104.37		789	-53.7109
														19750	-109.253		790	-50.6592
														19775	-108.643		791	-51.2695
														19800	-105.591		792	-55.542
														19825	-103.76		793	-52.4902
														19850	-108.643		794	-59.8145
														19875	-103.76		795	-58.5938
														19900	-112.305		796	-54.3213
														19925	-98.2666		797	-59.2041
														19950	-110.474		798	-62.2559
														19975	-108.643		799	-59.8145
														20000	-110.474		800	-57.9834
														20025	-106.201		801	-52.4902
														20050	-101.318		802	-51.2695
														20075	-106.201		803	-50.0488
														20100	-108.032		804	-56.1523
														20125	-110.474		805	-61.0352
														20150	-107.422		806	-51.8799
														20175	-104.37		807	-48.8281
														20200	-104.37		808	-47.6074
														20225	-104.98		809	-52.4902
														20250	-106.201		810	-51.2695
														20275	-99.4873		811	-50.0488
														20300	-111.694		812	-55.542
														20325	-100.098		813	-59.2041
														20350	-106.201		814	-58.5938
														20375	-106.812		815	-54.9316
														20400	-106.201		816	-55.542
														20425	-108.643		817	-55.542
														20450	-106.812		818	-57.9834
														20475	-108.032		819	-51.8799
														20500	-110.474		820	-48.8281
														20525	-104.37		821	-60.4248
														20550	-104.37		822	-59.2041
														20575	-102.539		823	-57.9834
														20600	-103.76		824	-62.8662
														20625	-109.253		825	-56.7627
														20650	-104.37		826	-57.373
														20675	-112.305		827	-57.9834
														20700	-102.539		828	-61.0352
														20725	-108.032		829	-65.3076
														20750	-106.201		830	-74.4629
														20775	-101.318		831	-72.6318
														20800	-107.422		832	-64.6973
														20825	-102.539		833	-61.0352
														20850	-106.201		834	-62.2559
														20875	-101.318		835	-53.1006
														20900	-107.422		836	-56.1523
														20925	-109.253		837	-53.7109
														20950	-108.643		838	-54.9316
														20975	-103.76		839	-48.2178
														21000	-108.032		840	-59.8145
														21025	-102.539		841	-53.7109
														21050	-109.863		842	-54.3213
														21075	-108.643		843	-53.1006
														21100	-104.98		844	-48.2178
														21125	-107.422		845	-56.1523
														21150	-104.98		846	-54.3213
														21175	-104.37		847	-51.2695
														21200	-111.084		848	-48.2178
														21225	-101.929		849	-46.9971
														21250	-101.318		850	-53.1006
														21275	-115.356		851	-43.335
														21300	-102.539		852	-46.3867
														21325	-104.37		853	-49.4385
														21350	-107.422		854	-46.9971
														21375	-107.422		855	-53.7109
														21400	-108.643		856	-55.542
														21425	-104.98		857	-52.4902
														21450	-104.98		858	-48.8281
														21475	-106.201		859	-51.2695
														21500	-106.812		860	-51.8799
														21525	-101.318		861	-55.542
														21550	-98.877		862	-59.8145
														21575	-108.643		863	-52.4902
														21600	-104.37		864	-55.542
														21625	-105.591		865	-54.9316
														21650	-106.201		866	-49.4385
														21675	-105.591		867	-51.8799
														21700	-106.201		868	-54.3213
														21725	-106.812		869	-48.8281
														21750	-105.591		870	-48.2178
														21775	-107.422		871	-50.0488
														21800	-103.149		872	-48.2178
														21825	-109.863		873	-53.7109
														21850	-100.098		874	-51.8799
														21875	-104.37		875	-44.5557
														21900	-108.643		876	-46.3867
														21925	-106.201		877	-49.4385
														21950	-108.032		878	-48.2178
														21975	-101.318		879	-60.4248
														22000	-99.4873		880	-56.7627
														22025	-105.591		881	-53.7109
														22050	-108.032		882	-60.4248
														22075	-103.76		883	-54.9316
														22100	-101.318		884	-53.7109
														22125	-99.4873		885	-53.1006
														22150	-106.201		886	-54.9316
														22175	-106.812		887	-54.3213
														22200	-109.863		888	-50.0488
														22225	-106.201		889	-40.8936
														22250	-96.4355		890	-57.9834
														22275	-112.305		891	-53.1006
														22300	-106.812		892	-46.9971
														22325	-103.76		893	-51.8799
														22350	-98.877		894	-48.2178
														22375	-97.6562		895	-51.2695
														22400	-101.929		896	-56.1523
														22425	-103.76		897	-46.9971
														22450	-107.422		898	-48.2178
														22475	-101.318		899	-44.5557
														22500	-109.253		900	-57.373
														22525	-112.915		901	-56.1523
														22550	-108.643		902	-48.8281
														22575	-106.812		903	-54.9316
														22600	-108.643		904	-56.7627
														22625	-102.539		905	-59.8145
														22650	-104.37		906	-52.4902
														22675	-100.708		907	-53.7109
														22700	-109.253		908	-54.3213
														22725	-109.863		909	-55.542
														22750	-108.032		910	-50.6592
														22775	-103.76		911	-55.542
														22800	-108.643		912	-58.5938
														22825	-103.76		913	-59.2041
														22850	-111.084		914	-50.6592
														22875	-96.4355		915	-57.373
														22900	-103.149		916	-55.542
														22925	-105.591		917	-51.8799
														22950	-101.318		918	-51.8799
														22975	-105.591		919	-51.2695
														23000	-106.812		920	-50.0488
														23025	-100.098		921	-49.4385
														23050	-99.4873		922	-53.1006
														23075	-98.877		923	-51.2695
														23100	-98.2666		924	-50.6592
														23125	-97.6562		925	-50.0488
														23150	-104.37		926	-46.3867
														23175	-101.929		927	-50.0488
														23200	-107.422		928	-48.2178
														23225	-98.877		929	-48.8281
														23250	-103.149		930	-48.2178
														23275	-103.76		931	-56.7627
														23300	-104.98		932	-50.0488
														23325	-97.0459		933	-53.7109
														23350	-101.318		934	-53.7109
														23375	-108.032		935	-54.3213
														23400	-107.422		936	-46.9971
														23425	-103.76		937	-45.166
														23450	-98.2666		938	-54.3213
														23475	-106.812		939	-53.7109
														23500	-106.201		940	-46.9971
														23525	-101.318		941	-45.166
														23550	-106.812		942	-48.2178
														23575	-103.149		943	-48.8281
														23600	-103.76		944	-56.7627
														23625	-104.37		945	-50.6592
														23650	-99.4873		946	-44.5557
														23675	-105.591		947	-45.7764
														23700	-101.929		948	-48.8281
														23725	-112.305		949	-50.6592
														23750	-106.201		950	-47.6074
														23775	-105.591		951	-49.4385
														23800	-108.032		952	-48.2178
														23825	-110.474		953	-43.9453
														23850	-106.201		954	-41.5039
														23875	-102.539		955	-40.8936
														23900	-108.643		956	-49.4385
														23925	-108.643		957	-48.2178
														23950	-103.149		958	-46.9971
														23975	-103.76		959	-49.4385
														24000	-98.2666		960	-49.4385
														24025	-100.098		961	-48.2178
														24050	-105.591		962	-45.166
														24075	-103.149		963	-48.2178
														24100	-109.863		964	-46.3867
														24125	-113.525		965	-48.8281
														24150	-107.422		966	-39.6729
														24175	-109.863		967	-45.7764
														24200	-109.253		968	-48.8281
														24225	-111.084		969	-50.0488
														24250	-99.4873		970	-54.3213
														24275	-105.591		971	-53.1006
														24300	-98.877		972	-61.0352
														24325	-104.98		973	-52.4902
														24350	-107.422		974	-55.542
														24375	-106.812		975	-48.8281
														24400	-111.694		976	-59.2041
														24425	-108.643		977	-45.7764
														24450	-99.4873		978	-42.7246
														24475	-97.6562		979	-42.7246
														24500	-100.708		980	-57.9834
														24525	-112.305		981	-53.1006
														24550	-104.37		982	-51.2695
														24575	-110.474		983	-53.1006
														24600	-100.708		984	-43.335
														24625	-103.76		985	-50.6592
														24650	-106.201		986	-46.9971
														24675	-103.76		987	-49.4385
														24700	-100.708		988	-45.7764
														24725	-103.76		989	-42.1143
														24750	-110.474		990	-48.2178
														24775	-104.37		991	-53.1006
														24800	-109.253		992	-50.0488
														24825	-95.2148		993	-57.9834
														24850	-104.98		994	-55.542
														24875	-109.253		995	-46.3867
														24900	-112.305		996	-45.166
														24925	-107.422		997	-45.7764
														24950	-103.76		998	-46.9971
														24975	-110.474		999	-50.6592
														25000	-111.694		1000	-50.0488
														25025	-100.098		1001	-50.6592
														25050	-104.98		1002	-46.3867
														25075	-104.37		1003	-50.6592
														25100	-104.37		1004	-46.9971
														25125	-103.76		1005	-55.542
														25150	-98.877		1006	-51.8799
														25175	-102.539		1007	-53.1006
														25200	-105.591		1008	-56.1523
														25225	-104.98		1009	-51.2695
														25250	-101.929		1010	-54.3213
														25275	-101.318		1011	-50.6592
														25300	-104.37		1012	-46.3867
														25325	-107.422		1013	-43.9453
														25350	-99.4873		1014	-45.7764
														25375	-112.305		1015	-49.4385
														25400	-106.812		1016	-51.2695
														25425	-106.201		1017	-46.9971
														25450	-108.643		1018	-45.7764
														25475	-99.4873		1019	-51.8799
														25500	-106.201		1020	-56.7627
														25525	-103.149		1021	-51.2695
														25550	-104.98		1022	-50.6592
														25575	-106.201		1023	-53.7109
														25600	-106.812		1024	-55.542
														25625	-115.967		1025	-58.5938
														25650	-114.136		1026	-53.1006
														25675	-119.019		1027	-57.373
														25700	-131.836		1028	-57.9834
														25725	-135.498		1029	-54.9316
														25750	-166.626		1030	-54.9316
														25775	-197.754		1031	-53.1006
														25800	-253.296		1032	-50.6592
														25825	-280.762		1033	-56.7627
														25850	-377.808		1034	-56.7627
														25875	-410.156		1035	-65.3076
														25900	-490.723		1036	-60.4248
														25925	-604.248		1037	-54.9316
														25950	-720.825		1038	-48.2178
														25975	-801.392		1039	-48.2178
														26000	-937.5		1040	-45.166
														26025	-1055.91		1041	-43.335
														26050	-1223.75		1042	-51.8799
														26075	-1342.77		1043	-51.8799
														26100	-1489.26		1044	-50.0488
														26125	-1586.3		1045	-57.373
														26150	-1762.7		1046	-50.6592
														26175	-1920.78		1047	-48.8281
														26200	-2025.15		1048	-48.2178
														26225	-2188.11		1049	-51.8799
														26250	-2304.08		1050	-44.5557
														26275	-2421.26		1051	-44.5557
														26300	-2539.06		1052	-48.8281
														26325	-2646.48		1053	-47.6074
														26350	-2704.47		1054	-50.0488
														26375	-2849.12		1055	-45.7764
														26400	-2947.39		1056	-52.4902
														26425	-3070.68		1057	-48.2178
														26450	-3148.19		1058	-50.6592
														26475	-3236.69		1059	-51.2695
														26500	-3281.86		1060	-61.0352
														26525	-3410.64		1061	-54.9316
														26550	-3458.25		1062	-51.8799
														26575	-3554.08		1063	-51.2695
														26600	-3609.01		1064	-48.2178
														26625	-3698.73		1065	-53.1006
														26650	-3764.65		1066	-48.2178
														26675	-3771.36		1067	-53.7109
														26700	-3880.62		1068	-54.9316
														26725	-3929.44		1069	-49.4385
														26750	-3978.88		1070	-56.7627
														26775	-4067.38		1071	-48.8281
														26800	-4119.87		1072	-51.2695
														26825	-4180.3		1073	-56.7627
														26850	-4179.08		1074	-56.1523
														26875	-4266.36		1075	-51.2695
														26900	-4288.33		1076	-62.8662
														26925	-4312.74		1077	-50.6592
														26950	-4356.69		1078	-53.1006
														26975	-4412.23		1079	-55.542
														27000	-4416.5		1080	-55.542
														27025	-4457.4		1081	-56.7627
														27050	-4548.34		1082	-54.9316
														27075	-4561.16		1083	-55.542
														27100	-4607.54		1084	-57.373
														27125	-4641.72		1085	-59.8145
														27150	-4677.12		1086	-56.1523
														27175	-4734.5		1087	-47.6074
														27200	-4743.04		1088	-49.4385
														27225	-4761.35		1089	-55.542
														27250	-4763.18		1090	-57.9834
														27275	-4778.44		1091	-52.4902
														27300	-4813.23		1092	-51.8799
														27325	-4823		1093	-51.8799
														27350	-4877.93		1094	-51.2695
														27375	-4895.63		1095	-49.4385
														27400	-4912.11		1096	-45.166
														27425	-4923.71		1097	-46.9971
														27450	-4931.64		1098	-45.7764
														27475	-4945.68		1099	-50.6592
														27500	-5002.44		1100	-54.3213
														27525	-5021.36		1101	-49.4385
														27550	-5046.39		1102	-53.7109
														27575	-5055.54		1103	-48.2178
														27600	-5069.58		1104	-50.0488
														27625	-5112.3		1105	-49.4385
														27650	-5142.82		1106	-53.7109
														27675	-5174.56		1107	-53.1006
														27700	-5184.33		1108	-52.4902
														27725	-5168.46		1109	-46.9971
														27750	-5199.58		1110	-51.8799
														27775	-5207.52		1111	-46.9971
														27800	-5224.61		1112	-46.9971
														27825	-5249.63		1113	-48.2178
														27850	-5285.03		1114	-53.7109
														27875	-5271.61		1115	-45.7764
														27900	-5253.91		1116	-43.335
														27925	-5279.54		1117	-47.6074
														27950	-5317.99		1118	-46.9971
														27975	-5335.08		1119	-50.6592
														28000	-5332.64		1120	-48.8281
														28025	-5328.37		1121	-51.8799
														28050	-5315.55		1122	-47.6074
														28075	-5333.86		1123	-45.166
														28100	-5323.49		1124	-49.4385
														28125	-5311.89		1125	-46.9971
														28150	-5364.38		1126	-46.3867
														28175	-5354		1127	-45.166
														28200	-5363.77		1128	-43.335
														28225	-5380.25		1129	-50.6592
														28250	-5396.12		1130	-47.6074
														28275	-5379.64		1131	-50.6592
														28300	-5348.51		1132	-50.0488
														28325	-5386.35		1133	-55.542
														28350	-5393.07		1134	-48.2178
														28375	-5394.29		1135	-51.2695
														28400	-5405.88		1136	-43.9453
														28425	-5377.2		1137	-53.1006
														28450	-5386.35		1138	-50.6592
														28475	-5409.55		1139	-55.542
														28500	-5392.46		1140	-48.2178
														28525	-5393.68		1141	-49.4385
														28550	-5386.35		1142	-50.0488
														28575	-5427.86		1143	-45.7764
														28600	-5424.19		1144	-54.9316
														28625	-5424.8		1145	-56.1523
														28650	-5433.96		1146	-52.4902
														28675	-5427.86		1147	-46.9971
														28700	-5408.33		1148	-53.7109
														28725	-5421.75		1149	-57.9834
														28750	-5424.8		1150	-59.2041
														28775	-5414.43		1151	-62.2559
														28800	-5435.79		1152	-61.6455
														28825	-5440.06		1153	-53.7109
														28850	-5395.51		1154	-58.5938
														28875	-5418.7		1155	-55.542
														28900	-5429.69		1156	-53.7109
														28925	-5418.7		1157	-56.7627
														28950	-5405.88		1158	-49.4385
														28975	-5399.78		1159	-45.166
														29000	-5401.61		1160	-46.3867
														29025	-5404.05		1161	-50.0488
														29050	-5399.17		1162	-59.8145
														29075	-5415.04		1163	-51.8799
														29100	-5404.05		1164	-58.5938
														29125	-5381.47		1165	-60.4248
														29150	-5401		1166	-51.2695
														29175	-5379.64		1167	-52.4902
														29200	-5358.89		1168	-49.4385
														29225	-5371.7		1169	-53.1006
														29250	-5358.89		1170	-59.2041
														29275	-5349.12		1171	-61.0352
														29300	-5311.28		1172	-54.9316
														29325	-5327.76		1173	-55.542
														29350	-5332.64		1174	-54.3213
														29375	-5313.72		1175	-54.9316
														29400	-5296.63		1176	-46.9971
														29425	-5269.17		1177	-51.8799
														29450	-5250.24		1178	-48.2178
														29475	-5238.04		1179	-54.9316
														29500	-5221.56		1180	-61.6455
														29525	-5213.01		1181	-48.8281
														29550	-5180.05		1182	-57.373
														29575	-5168.46		1183	-50.6592
														29600	-5147.71		1184	-52.4902
														29625	-5112.92		1185	-56.1523
														29650	-5083.01		1186	-51.8799
														29675	-5070.19		1187	-54.9316
														29700	-5028.08		1188	-55.542
														29725	-5003.05		1189	-54.3213
														29750	-4956.67		1190	-51.8799
														29775	-4933.47		1191	-50.0488
														29800	-4898.07		1192	-50.0488
														29825	-4841.31		1193	-56.1523
														29850	-4815.67		1194	-57.373
														29875	-4754.03		1195	-51.2695
														29900	-4664.31		1196	-51.2695
														29925	-4647.22		1197	-46.3867
														29950	-4613.04		1198	-55.542
														29975	-4591.06		1199	-40.2832
														30000	-4527.59		1200	-55.542
														30025	-4495.85		1201	-51.8799
														30050	-4434.2		1202	-53.1006
														30075	-4370.73		1203	-49.4385
														30100	-4333.5		1204	-50.6592
														30125	-4268.8		1205	-56.7627
														30150	-4216.92		1206	-62.8662
														30175	-4172.97		1207	-54.9316
														30200	-4116.21		1208	-56.7627
														30225	-4070.43		1209	-54.3213
														30250	-4015.5		1210	-53.1006
														30275	-3973.39		1211	-51.2695
														30300	-3934.94		1212	-57.9834
														30325	-3859.86		1213	-47.6074
														30350	-3829.35		1214	-42.1143
														30375	-3726.2		1215	-40.8936
														30400	-3696.9		1216	-48.8281
														30425	-3626.71		1217	-46.9971
														30450	-3574.83		1218	-48.2178
														30475	-3503.42		1219	-49.4385
														30500	-3474.12		1220	-42.1143
														30525	-3430.79		1221	-41.5039
														30550	-3430.79		1222	-41.5039
														30575	-3379.52		1223	-50.0488
														30600	-3312.99		1224	-47.6074
														30625	-3256.84		1225	-50.0488
														30650	-3200.07		1226	-42.1143
														30675	-3143.92		1227	-53.7109
														30700	-3093.26		1228	-53.7109
														30725	-3026.12		1229	-45.166
														30750	-3015.75		1230	-46.3867
														30775	-2994.38		1231	-50.0488
														30800	-2979.74		1232	-51.2695
														30825	-2938.23		1233	-56.1523
														30850	-2907.71		1234	-55.542
														30875	-2822.88		1235	-45.7764
														30900	-2807.62		1236	-48.8281
														30925	-2786.87		1237	-44.5557
														30950	-2743.53		1238	-47.6074
														30975	-2731.32		1239	-51.8799
														31000	-2691.04		1240	-50.6592
														31025	-2650.15		1241	-56.7627
														31050	-2624.51		1242	-57.9834
														31075	-2584.23		1243	-45.7764
														31100	-2575.68		1244	-46.9971
														31125	-2529.3		1245	-48.2178
														31150	-2464.6		1246	-45.166
														31175	-2478.64		1247	-48.2178
														31200	-2449.34		1248	-50.6592
														31225	-2404.17		1249	-55.542
														31250	-2398.07		1250	-43.9453
														31275	-2338.87		1251	-45.166
														31300	-2321.78		1252	-51.8799
														31325	-2257.08		1253	-53.7109
														31350	-2233.89		1254	-50.0488
														31375	-2203.37		1255	-50.6592
														31400	-2191.16		1256	-53.7109
														31425	-2184.45		1257	-50.6592
														31450	-2177.73		1258	-47.6074
														31475	-2111.82		1259	-45.166
														31500	-2110.6		1260	-57.373
														31525	-2089.23		1261	-55.542
														31550	-2059.33		1262	-58.5938
														31575	-2065.43		1263	-64.0869
														31600	-2025.76		1264	-53.7109
														31625	-1989.75		1265	-54.9316
														31650	-1997.07		1266	-51.2695
														31675	-1956.79		1267	-51.2695
														31700	-1985.47		1268	-51.2695
														31725	-1948.24		1269	-56.7627
														31750	-1910.4		1270	-55.542
														31775	-1904.91		1271	-51.8799
														31800	-1831.67		1272	-46.9971
														31825	-1853.64		1273	-51.8799
														31850	-1839.6		1274	-46.3867
														31875	-1791.99		1275	-45.7764
														31900	-1796.88		1276	-49.4385
														31925	-1778.56		1277	-51.2695
														31950	-1734.62		1278	-46.3867
														31975	-1741.33		1279	-46.3867
														32000	-1712.65		1280	-46.9971
														32025	-1680.3		1281	-42.1143
														32050	-1658.94		1282	-43.335
														32075	-1655.88		1283	-42.1143
														32100	-1638.79		1284	-41.5039
														32125	-1611.33		1285	-51.2695
														32150	-1622.31		1286	-52.4902
														32175	-1625.98		1287	-45.7764
														32200	-1602.17		1288	-50.0488
														32225	-1563.72		1289	-45.7764
														32250	-1550.9		1290	-43.335
														32275	-1518.55		1291	-48.8281
														32300	-1542.97		1292	-39.6729
														32325	-1519.78		1293	-45.7764
														32350	-1505.74		1294	-48.2178
														32375	-1460.57		1295	-51.8799
														32400	-1466.67		1296	-57.9834
														32425	-1456.3		1297	-51.2695
														32450	-1452.03		1298	-54.9316
														32475	-1436.77		1299	-52.4902
														32500	-1422.73		1300	-45.7764
														32525	-1442.26		1301	-53.1006
														32550	-1395.87		1302	-52.4902
														32575	-1394.04		1303	-58.5938
														32600	-1363.53		1304	-64.0869
														32625	-1326.29		1305	-61.6455
														32650	-1395.26		1306	-56.7627
														32675	-1376.34		1307	-54.3213
														32700	-1357.42		1308	-56.7627
														32725	-1300.05		1309	-52.4902
														32750	-1312.26		1310	-54.9316
														32775	-1285.4		1311	-55.542
														32800	-1288.45		1312	-49.4385
														32825	-1308.59		1313	-50.6592
														32850	-1284.79		1314	-49.4385
														32875	-1265.26		1315	-46.3867
														32900	-1270.14		1316	-53.7109
														32925	-1233.52		1317	-48.8281
														32950	-1212.16		1318	-56.7627
														32975	-1208.5		1319	-54.9316
														33000	-1217.65		1320	-53.7109
														33025	-1214.6		1321	-51.2695
														33050	-1177.98		1322	-47.6074
														33075	-1182.25		1323	-52.4902
														33100	-1160.89		1324	-48.8281
														33125	-1152.95		1325	-51.2695
														33150	-1157.84		1326	-46.3867
														33175	-1135.86		1327	-51.2695
														33200	-1141.97		1328	-40.2832
														33225	-1151.12		1329	-52.4902
														33250	-1114.5		1330	-46.9971
														33275	-1099.24		1331	-48.8281
														33300	-1130.98		1332	-48.2178
														33325	-1114.5		1333	-45.7764
														33350	-1111.45		1334	-39.0625
														33375	-1072.39		1335	-43.335
														33400	-1105.96		1336	-45.7764
														33425	-1094.97		1337	-48.2178
														33450	-1074.22		1338	-45.166
														33475	-1079.71		1339	-42.1143
														33500	-1073		1340	-49.4385
														33525	-1051.64		1341	-53.7109
														33550	-1059.57		1342	-50.0488
														33575	-1071.78		1343	-50.0488
														33600	-1060.79		1344	-50.0488
														33625	-1052.86		1345	-53.7109
														33650	-1052.86		1346	-54.9316
														33675	-1056.52		1347	-59.2041
														33700	-1030.27		1348	-61.6455
														33725	-1030.88		1349	-49.4385
														33750	-1041.87		1350	-50.6592
														33775	-1021.73		1351	-59.2041
														33800	-1055.3		1352	-62.8662
														33825	-1052.86		1353	-53.1006
														33850	-1000.98		1354	-48.8281
														33875	-985.718		1355	-44.5557
														33900	-969.238		1356	-42.1143
														33925	-982.056		1357	-46.3867
														33950	-991.211		1358	-50.0488
														33975	-958.252		1359	-47.6074
														34000	-976.562		1360	-49.4385
														34025	-969.849		1361	-45.7764
														34050	-952.759		1362	-48.2178
														34075	-985.718		1363	-48.2178
														34100	-982.666		1364	-51.8799
														34125	-953.369		1365	-51.8799
														34150	-953.369		1366	-45.7764
														34175	-949.097		1367	-50.0488
														34200	-965.576		1368	-54.3213
														34225	-922.241		1369	-51.2695
														34250	-912.476		1370	-55.542
														34275	-925.903		1371	-51.2695
														34300	-923.462		1372	-54.3213
														34325	-934.448		1373	-53.7109
														34350	-908.813		1374	-43.9453
														34375	-884.399		1375	-57.9834
														34400	-906.372		1376	-57.373
														34425	-891.113		1377	-50.6592
														34450	-897.827		1378	-51.8799
														34475	-903.32		1379	-59.2041
														34500	-892.334		1380	-64.0869
														34525	-862.427		1381	-58.5938
														34550	-865.479		1382	-62.2559
														34575	-853.271		1383	-59.8145
														34600	-864.868		1384	-63.4766
														34625	-861.816		1385	-54.9316
														34650	-852.661		1386	-51.8799
														34675	-819.702		1387	-51.8799
														34700	-820.312		1388	-49.4385
														34725	-814.819		1389	-56.7627
														34750	-827.026		1390	-57.9834
														34775	-809.937		1391	-57.373
														34800	-820.923		1392	-65.3076
														34825	-803.223		1393	-57.9834
														34850	-795.898		1394	-61.0352
														34875	-799.561		1395	-57.373
														34900	-772.705		1396	-51.8799
														34925	-791.626		1397	-50.0488
														34950	-767.212		1398	-51.2695
														34975	-758.057		1399	-51.8799
														35000	-757.446		1400	-54.9316
														35025	-765.991		1401	-60.4248
														35050	-757.446		1402	-62.8662
														35075	-755.615		1403	-51.8799
														35100	-733.643		1404	-56.1523
														35125	-739.136		1405	-61.6455
														35150	-745.85		1406	-56.1523
														35175	-735.474		1407	-58.5938
														35200	-713.501		1408	-57.373
														35225	-728.76		1409	-54.9316
														35250	-712.28		1410	-56.7627
														35275	-725.708		1411	-56.7627
														35300	-727.539		1412	-67.1387
														35325	-715.942		1413	-58.5938
														35350	-702.515		1414	-53.1006
														35375	-688.477		1415	-46.9971
														35400	-700.073		1416	-51.2695
														35425	-665.283		1417	-48.2178
														35450	-662.231		1418	-59.2041
														35475	-664.673		1419	-53.7109
														35500	-678.101		1420	-58.5938
														35525	-665.283		1421	-49.4385
														35550	-656.738		1422	-51.8799
														35575	-668.945		1423	-47.6074
														35600	-667.725		1424	-49.4385
														35625	-667.114		1425	-50.0488
														35650	-647.583		1426	-45.166
														35675	-612.793		1427	-51.8799
														35700	-612.183		1428	-53.7109
														35725	-629.883		1429	-61.6455
														35750	-592.041		1430	-57.9834
														35775	-585.327		1431	-61.0352
														35800	-596.313		1432	-59.8145
														35825	-620.728		1433	-59.2041
														35850	-617.676		1434	-61.0352
														35875	-592.651		1435	-54.3213
														35900	-591.431		1436	-54.9316
														35925	-608.521		1437	-51.8799
														35950	-621.948		1438	-61.6455
														35975	-604.248		1439	-53.1006
														36000	-607.91		1440	-46.3867
														36025	-590.82		1441	-53.1006
														36050	-598.755		1442	-59.2041
														36075	-591.431		1443	-59.2041
														36100	-573.12		1444	-57.9834
														36125	-581.055		1445	-54.3213
														36150	-599.976		1446	-58.5938
														36175	-567.017		1447	-57.373
														36200	-558.472		1448	-64.0869
														36225	-574.951		1449	-58.5938
														36250	-579.834		1450	-56.1523
														36275	-587.769		1451	-45.7764
														36300	-578.613		1452	-59.8145
														36325	-559.082		1453	-54.3213
														36350	-557.861		1454	-54.9316
														36375	-560.913		1455	-56.7627
														36400	-552.368		1456	-50.6592
														36425	-581.055		1457	-45.166
														36450	-537.109		1458	-48.8281
														36475	-527.954		1459	-48.2178
														36500	-526.733		1460	-51.8799
														36525	-547.485		1461	-56.1523
														36550	-528.564		1462	-53.1006
														36575	-502.93		1463	-51.2695
														36600	-503.54		1464	-49.4385
														36625	-520.63		1465	-56.1523
														36650	-510.254		1466	-60.4248
														36675	-482.178		1467	-49.4385
														36700	-490.723		1468	-44.5557
														36725	-491.943		1469	-48.2178
														36750	-482.788		1470	-58.5938
														36775	-494.385		1471	-52.4902
														36800	-493.774		1472	-56.1523
														36825	-486.45		1473	-58.5938
														36850	-488.281		1474	-60.4248
														36875	-477.295		1475	-58.5938
														36900	-482.178		1476	-54.3213
														36925	-482.788		1477	-50.6592
														36950	-484.619		1478	-50.6592
														36975	-491.943		1479	-54.9316
														37000	-496.216		1480	-61.6455
														37025	-487.061		1481	-51.2695
														37050	-465.698		1482	-47.6074
														37075	-473.633		1483	-50.0488
														37100	-492.554		1484	-54.9316
														37125	-465.088		1485	-54.3213
														37150	-460.815		1486	-56.7627
														37175	-443.115		1487	-57.373
														37200	-440.674		1488	-54.3213
														37225	-440.063		1489	-42.1143
														37250	-435.791		1490	-42.1143
														37275	-424.805		1491	-45.166
														37300	-426.025		1492	-51.8799
														37325	-424.194		1493	-53.1006
														37350	-421.143		1494	-51.8799
														37375	-410.156		1495	-48.2178
														37400	-410.156		1496	-56.1523
														37425	-405.884		1497	-49.4385
														37450	-410.767		1498	-50.0488
														37475	-411.987		1499	-51.2695
														37500	-427.856		1500	-48.2178
														37525	-416.87		1501	-55.542
														37550	-394.897		1502	-47.6074
														37575	-396.729		1503	-50.6592
														37600	-394.287		1504	-53.1006
														37625	-389.404		1505	-48.8281
														37650	-385.742		1506	-47.6074
														37675	-385.742		1507	-46.3867
														37700	-388.184		1508	-56.1523
														37725	-369.263		1509	-53.7109
														37750	-373.535		1510	-50.0488
														37775	-335.083		1511	-58.5938
														37800	-368.042		1512	-54.9316
														37825	-378.418		1513	-57.373
														37850	-369.873		1514	-53.7109
														37875	-368.652		1515	-57.9834
														37900	-350.952		1516	-52.4902
														37925	-357.056		1517	-58.5938
														37950	-355.835		1518	-53.1006
														37975	-336.914		1519	-55.542
														38000	-340.576		1520	-51.8799
														38025	-340.576		1521	-51.8799
														38050	-352.173		1522	-43.335
														38075	-339.966		1523	-43.335
														38100	-347.9		1524	-51.2695
														38125	-350.342		1525	-49.4385
														38150	-322.876		1526	-50.6592
														38175	-337.524		1527	-57.9834
														38200	-329.59		1528	-61.0352
														38225	-319.824		1529	-54.3213
														38250	-335.083		1530	-61.6455
														38275	-328.369		1531	-61.6455
														38300	-321.045		1532	-52.4902
														38325	-322.876		1533	-53.1006
														38350	-321.045		1534	-43.335
														38375	-319.214		1535	-47.6074
														38400	-316.772		1536	-50.6592
														38425	-310.059		1537	-48.2178
														38450	-299.683		1538	-53.1006
														38475	-302.124		1539	-56.1523
														38500	-296.631		1540	-56.7627
														38525	-302.734		1541	-63.4766
														38550	-294.8		1542	-61.6455
														38575	-297.241		1543	-57.373
														38600	-302.124		1544	-52.4902
														38625	-294.189		1545	-60.4248
														38650	-306.396		1546	-54.9316
														38675	-303.345		1547	-58.5938
														38700	-285.645		1548	-54.3213
														38725	-298.462		1549	-63.4766
														38750	-281.372		1550	-59.8145
														38775	-288.086		1551	-59.2041
														38800	-278.931		1552	-59.8145
														38825	-280.151		1553	-51.8799
														38850	-287.476		1554	-51.2695
														38875	-274.048		1555	-51.2695
														38900	-270.996		1556	-56.1523
														38925	-284.424		1557	-56.7627
														38950	-270.996		1558	-48.8281
														38975	-274.048		1559	-45.166
														39000	-267.944		1560	-44.5557
														39025	-267.334		1561	-51.8799
														39050	-265.503		1562	-50.0488
														39075	-275.269		1563	-55.542
														39100	-267.334		1564	-59.2041
														39125	-250.854		1565	-57.373
														39150	-250.244		1566	-56.1523
														39175	-251.465		1567	-54.9316
														39200	-255.737		1568	-54.9316
														39225	-242.31		1569	-57.9834
														39250	-244.141		1570	-60.4248
														39275	-242.92		1571	-55.542
														39300	-235.596		1572	-53.1006
														39325	-223.389		1573	-60.4248
														39350	-234.985		1574	-58.5938
														39375	-230.713		1575	-61.0352
														39400	-242.92		1576	-58.5938
														39425	-238.037		1577	-57.373
														39450	-241.699		1578	-59.8145
														39475	-238.037		1579	-62.2559
														39500	-236.206		1580	-54.3213
														39525	-241.699		1581	-54.9316
														39550	-236.206		1582	-58.5938
														39575	-223.999		1583	-50.6592
														39600	-216.064		1584	-57.9834
														39625	-229.492		1585	-56.7627
														39650	-227.051		1586	-53.7109
														39675	-223.999		1587	-52.4902
														39700	-231.934		1588	-49.4385
														39725	-225.22		1589	-50.0488
														39750	-223.389		1590	-51.8799
														39775	-219.727		1591	-51.8799
														39800	-222.168		1592	-62.8662
														39825	-219.727		1593	-57.9834
														39850	-221.558		1594	-59.2041
														39875	-215.454		1595	-64.0869
														39900	-204.468		1596	-50.0488
														39925	-211.792		1597	-51.8799
														39950	-209.351		1598	-56.1523
														39975	-217.285		1599	-59.2041
														40000	-206.909		1600	-46.9971
														40025	-211.792		1601	-45.166
														40050	-201.416		1602	-54.3213
														40075	-211.792		1603	-51.8799
														40100	-211.792		1604	-54.3213
														40125	-206.299		1605	-50.6592
														40150	-199.585		1606	-51.2695
														40175	-187.988		1607	-53.1006
														40200	-195.923		1608	-48.8281
														40225	-184.937		1609	-51.2695
														40250	-194.702		1610	-50.6592
														40275	-192.871		1611	-51.2695
														40300	-179.443		1612	-53.7109
														40325	-186.768		1613	-51.8799
														40350	-178.223		1614	-65.3076
														40375	-182.495		1615	-61.6455
														40400	-183.716		1616	-59.8145
														40425	-179.443		1617	-65.918
														40450	-173.34		1618	-65.918
														40475	-175.781		1619	-53.7109
														40500	-177.612		1620	-51.8799
														40525	-181.885		1621	-50.6592
														40550	-179.443		1622	-52.4902
														40575	-173.34		1623	-54.3213
														40600	-172.119		1624	-53.7109
														40625	-185.547		1625	-56.1523
														40650	-177.002		1626	-50.6592
														40675	-178.223		1627	-56.7627
														40700	-166.626		1628	-46.3867
														40725	-172.729		1629	-50.6592
														40750	-172.119		1630	-50.0488
														40775	-161.743		1631	-48.2178
														40800	-167.847		1632	-46.3867
														40825	-166.016		1633	-44.5557
														40850	-158.081		1634	-45.166
														40875	-158.081		1635	-46.3867
														40900	-162.354		1636	-49.4385
														40925	-147.705		1637	-46.9971
														40950	-162.354		1638	-53.7109
														40975	-153.809		1639	-56.1523
														41000	-167.847		1640	-54.3213
														41025	-162.354		1641	-57.9834
														41050	-153.198		1642	-68.3594
														41075	-152.588		1643	-59.2041
														41100	-151.367		1644	-56.1523
														41125	-154.419		1645	-53.1006
														41150	-145.874		1646	-56.1523
														41175	-156.25		1647	-57.9834
														41200	-157.471		1648	-57.9834
														41225	-147.705		1649	-45.166
														41250	-159.912		1650	-55.542
														41275	-153.198		1651	-56.1523
														41300	-162.354		1652	-54.9316
														41325	-164.795		1653	-56.1523
														41350	-150.146		1654	-49.4385
														41375	-156.25		1655	-54.9316
														41400	-165.405		1656	-48.2178
														41425	-162.354		1657	-43.9453
														41450	-151.978		1658	-46.3867
														41475	-161.133		1659	-50.6592
														41500	-156.25		1660	-51.8799
														41525	-151.978		1661	-46.3867
														41550	-145.264		1662	-48.2178
														41575	-147.705		1663	-51.8799
														41600	-150.146		1664	-45.7764
														41625	-140.991		1665	-50.6592
														41650	-153.198		1666	-54.9316
														41675	-150.146		1667	-54.3213
														41700	-162.964		1668	-53.7109
														41725	-147.705		1669	-55.542
														41750	-153.809		1670	-59.2041
														41775	-147.095		1671	-50.6592
														41800	-153.809		1672	-59.8145
														41825	-150.146		1673	-63.4766
														41850	-141.602		1674	-54.3213
														41875	-140.381		1675	-60.4248
														41900	-140.991		1676	-64.6973
														41925	-141.602		1677	-60.4248
														41950	-147.095		1678	-57.373
														41975	-142.822		1679	-56.7627
														42000	-142.822		1680	-54.9316
														42025	-139.771		1681	-45.7764
														42050	-144.043		1682	-45.166
														42075	-139.16		1683	-53.1006
														42100	-148.926		1684	-54.3213
														42125	-139.16		1685	-46.9971
														42150	-135.498		1686	-55.542
														42175	-150.757		1687	-50.0488
														42200	-144.043		1688	-55.542
														42225	-137.329		1689	-49.4385
														42250	-138.55		1690	-39.6729
														42275	-118.408		1691	-45.166
														42300	-123.901		1692	-45.7764
														42325	-135.498		1693	-54.3213
														42350	-130.005		1694	-49.4385
														42375	-136.719		1695	-54.9316
														42400	-133.667		1696	-57.9834
														42425	-139.771		1697	-46.3867
														42450	-134.888		1698	-50.6592
														42475	-135.498		1699	-49.4385
														42500	-138.55		1700	-51.8799
														42525	-131.836		1701	-46.9971
														42550	-135.498		1702	-46.3867
														42575	-127.563		1703	-46.3867
														42600	-135.498		1704	-60.4248
														42625	-131.836		1705	-53.1006
														42650	-123.291		1706	-49.4385
														42675	-129.395		1707	-47.6074
														42700	-131.226		1708	-46.9971
														42725	-129.395		1709	-50.0488
														42750	-126.343		1710	-51.2695
														42775	-125.732		1711	-53.7109
														42800	-128.174		1712	-55.542
														42825	-120.239		1713	-49.4385
														42850	-129.395		1714	-43.9453
														42875	-128.174		1715	-44.5557
														42900	-132.446		1716	-47.6074
														42925	-125.732		1717	-40.8936
														42950	-126.343		1718	-43.335
														42975	-126.953		1719	-46.3867
														43000	-122.681		1720	-46.9971
														43025	-116.577		1721	-46.9971
														43050	-134.277		1722	-46.9971
														43075	-122.07		1723	-56.7627
														43100	-125.732		1724	-52.4902
														43125	-130.615		1725	-47.6074
														43150	-126.343		1726	-44.5557
														43175	-117.188		1727	-51.8799
														43200	-123.291		1728	-46.9971
														43225	-117.798		1729	-44.5557
														43250	-114.746		1730	-51.8799
														43275	-119.019		1731	-54.9316
														43300	-120.239		1732	-45.7764
														43325	-120.239		1733	-50.6592
														43350	-114.136		1734	-48.2178
														43375	-117.188		1735	-53.1006
														43400	-119.019		1736	-53.7109
														43425	-111.084		1737	-53.7109
														43450	-109.253		1738	-40.8936
														43475	-106.201		1739	-49.4385
														43500	-114.136		1740	-53.1006
														43525	-115.967		1741	-45.7764
														43550	-120.239		1742	-46.3867
														43575	-123.901		1743	-51.8799
														43600	-110.474		1744	-46.9971
														43625	-108.643		1745	-43.9453
														43650	-102.539		1746	-42.7246
														43675	-110.474		1747	-47.6074
														43700	-106.812		1748	-43.9453
														43725	-104.37		1749	-49.4385
														43750	-97.6562		1750	-49.4385
														43775	-110.474		1751	-44.5557
														43800	-109.253		1752	-45.7764
														43825	-106.812		1753	-51.2695
														43850	-110.474		1754	-51.2695
														43875	-110.474		1755	-48.2178
														43900	-109.253		1756	-45.166
														43925	-108.643		1757	-50.0488
														43950	-98.877		1758	-54.3213
														43975	-103.76		1759	-49.4385
														44000	-99.4873		1760	-43.9453
														44025	-108.032		1761	-54.3213
														44050	-104.98		1762	-53.1006
														44075	-105.591		1763	-48.2178
														44100	-101.318		1764	-57.373
														44125	-98.877		1765	-53.1006
														44150	-98.2666		1766	-51.8799
														44175	-101.318		1767	-52.4902
														44200	-103.149		1768	-58.5938
														44225	-105.591		1769	-54.9316
														44250	-102.539		1770	-51.2695
														44275	-101.318		1771	-52.4902
														44300	-100.708		1772	-51.8799
														44325	-95.2148		1773	-50.0488
														44350	-103.149		1774	-53.1006
														44375	-92.7734		1775	-50.6592
														44400	-104.98		1776	-50.6592
														44425	-99.4873		1777	-49.4385
														44450	-98.877		1778	-45.166
														44475	-97.6562		1779	-45.166
														44500	-93.3838		1780	-51.8799
														44525	-99.4873		1781	-44.5557
														44550	-99.4873		1782	-51.8799
														44575	-95.8252		1783	-48.8281
														44600	-101.318		1784	-44.5557
														44625	-90.9424		1785	-53.7109
														44650	-89.7217		1786	-51.8799
														44675	-83.0078		1787	-50.6592
														44700	-87.2803		1788	-48.8281
														44725	-95.2148		1789	-47.6074
														44750	-84.2285		1790	-50.0488
														44775	-90.9424		1791	-52.4902
														44800	-92.1631		1792	-48.8281
														44825	-95.2148		1793	-52.4902
														44850	-89.7217		1794	-60.4248
														44875	-88.501		1795	-54.3213
														44900	-85.4492		1796	-52.4902
														44925	-92.1631		1797	-51.8799
														44950	-90.332		1798	-55.542
														44975	-84.8389		1799	-53.7109
														45000	-92.1631		1800	-53.7109
														45025	-87.8906		1801	-50.0488
														45050	-92.7734		1802	-47.6074
														45075	-91.5527		1803	-44.5557
														45100	-88.501		1804	-47.6074
														45125	-90.9424		1805	-53.1006
														45150	-95.8252		1806	-54.3213
														45175	-87.8906		1807	-53.7109
														45200	-86.0596		1808	-54.3213
														45225	-83.6182		1809	-48.8281
														45250	-90.9424		1810	-55.542
														45275	-89.1113		1811	-48.8281
														45300	-89.1113		1812	-50.6592
														45325	-95.8252		1813	-51.2695
														45350	-90.9424		1814	-47.6074
														45375	-89.7217		1815	-50.6592
														45400	-85.4492		1816	-58.5938
														45425	-85.4492		1817	-49.4385
														45450	-85.4492		1818	-54.3213
														45475	-87.2803		1819	-48.2178
														45500	-90.332		1820	-48.8281
														45525	-85.4492		1821	-53.7109
														45550	-92.7734		1822	-49.4385
														45575	-81.7871		1823	-51.2695
														45600	-86.0596		1824	-56.7627
														45625	-84.8389		1825	-53.1006
														45650	-89.1113		1826	-48.8281
														45675	-86.0596		1827	-43.9453
														45700	-84.2285		1828	-45.166
														45725	-82.3975		1829	-45.7764
														45750	-80.5664		1830	-49.4385
														45775	-84.8389		1831	-46.3867
														45800	-83.6182		1832	-48.8281
														45825	-87.8906		1833	-53.7109
														45850	-79.9561		1834	-53.1006
														45875	-82.3975		1835	-48.8281
														45900	-78.7354		1836	-58.5938
														45925	-84.8389		1837	-46.9971
														45950	-85.4492		1838	-53.7109
														45975	-80.5664		1839	-56.7627
														46000	-85.4492		1840	-50.6592
														46025	-79.9561		1841	-53.1006
														46050	-75.6836		1842	-51.8799
														46075	-80.5664		1843	-58.5938
														46100	-71.4111		1844	-44.5557
														46125	-79.3457		1845	-52.4902
														46150	-78.7354		1846	-56.7627
														46175	-73.2422		1847	-57.9834
														46200	-80.5664		1848	-56.1523
														46225	-84.8389		1849	-54.3213
														46250	-78.7354		1850	-53.1006
														46275	-75.0732		1851	-65.3076
														46300	-82.3975		1852	-61.0352
														46325	-76.2939		1853	-53.7109
														46350	-77.5146		1854	-51.8799
														46375	-78.125		1855	-57.9834
														46400	-75.0732		1856	-51.2695
														46425	-70.1904		1857	-55.542
														46450	-75.0732		1858	-55.542
														46475	-75.0732		1859	-57.9834
														46500	-76.2939		1860	-51.2695
														46525	-78.7354		1861	-50.6592
														46550	-76.2939		1862	-50.0488
														46575	-72.6318		1863	-56.1523
														46600	-78.125		1864	-58.5938
														46625	-83.0078		1865	-64.0869
														46650	-81.7871		1866	-55.542
														46675	-78.125		1867	-51.8799
														46700	-73.8525		1868	-55.542
														46725	-81.1768		1869	-62.8662
														46750	-82.3975		1870	-54.3213
														46775	-80.5664		1871	-61.0352
														46800	-78.125		1872	-63.4766
														46825	-83.6182		1873	-59.8145
														46850	-80.5664		1874	-62.2559
														46875	-75.0732		1875	-55.542
														46900	-74.4629		1876	-61.0352
														46925	-72.0215		1877	-58.5938
														46950	-76.9043		1878	-58.5938
														46975	-73.8525		1879	-54.9316
														47000	-71.4111		1880	-59.2041
														47025	-77.5146		1881	-51.8799
														47050	-73.2422		1882	-54.3213
														47075	-73.2422		1883	-53.1006
														47100	-79.9561		1884	-51.2695
														47125	-77.5146		1885	-48.2178
														47150	-77.5146		1886	-48.8281
														47175	-76.2939		1887	-51.2695
														47200	-77.5146		1888	-46.3867
														47225	-71.4111		1889	-49.4385
														47250	-67.749		1890	-56.1523
														47275	-73.8525		1891	-53.7109
														47300	-73.8525		1892	-48.8281
														47325	-76.9043		1893	-46.9971
														47350	-74.4629		1894	-53.7109
														47375	-75.6836		1895	-56.1523
														47400	-69.5801		1896	-54.3213
														47425	-78.125		1897	-53.1006
														47450	-83.6182		1898	-46.9971
														47475	-75.6836		1899	-53.7109
														47500	-72.6318		1900	-53.1006
														47525	-74.4629		1901	-56.7627
														47550	-68.9697		1902	-62.2559
														47575	-67.1387		1903	-64.0869
														47600	-70.1904		1904	-51.8799
														47625	-75.0732		1905	-56.7627
														47650	-75.6836		1906	-58.5938
														47675	-70.1904		1907	-54.3213
														47700	-68.3594		1908	-57.373
														47725	-70.8008		1909	-56.1523
														47750	-69.5801		1910	-46.9971
														47775	-70.1904		1911	-53.1006
														47800	-68.9697		1912	-49.4385
														47825	-76.2939		1913	-56.7627
														47850	-72.0215		1914	-43.335
														47875	-66.5283		1915	-42.1143
														47900	-73.2422		1916	-54.9316
														47925	-70.8008		1917	-61.6455
														47950	-65.918		1918	-53.1006
														47975	-73.2422		1919	-56.7627
														48000	-64.0869		1920	-53.1006
														48025	-72.6318		1921	-53.7109
														48050	-69.5801		1922	-57.9834
														48075	-65.918		1923	-54.3213
														48100	-64.0869		1924	-48.8281
														48125	-73.8525		1925	-45.166
														48150	-62.2559		1926	-40.8936
														48175	-70.1904		1927	-50.0488
														48200	-70.1904		1928	-45.7764
														48225	-73.2422		1929	-42.1143
														48250	-63.4766		1930	-56.1523
														48275	-62.8662		1931	-56.1523
														48300	-66.5283		1932	-49.4385
														48325	-65.3076		1933	-49.4385
														48350	-65.918		1934	-49.4385
														48375	-65.918		1935	-54.9316
														48400	-69.5801		1936	-45.7764
														48425	-67.749		1937	-42.1143
														48450	-65.918		1938	-49.4385
														48475	-71.4111		1939	-46.3867
														48500	-64.6973		1940	-46.3867
														48525	-66.5283		1941	-49.4385
														48550	-66.5283		1942	-46.3867
														48575	-59.2041		1943	-49.4385
														48600	-62.2559		1944	-45.166
														48625	-68.3594		1945	-42.7246
														48650	-67.749		1946	-40.8936
														48675	-61.6455		1947	-42.7246
														48700	-66.5283		1948	-45.7764
														48725	-67.749		1949	-53.7109
														48750	-64.6973		1950	-49.4385
														48775	-62.2559		1951	-46.3867
														48800	-64.6973		1952	-47.6074
														48825	-69.5801		1953	-46.3867
														48850	-68.3594		1954	-48.8281
														48875	-61.0352		1955	-38.4521
														48900	-62.2559		1956	-46.9971
														48925	-63.4766		1957	-44.5557
														48950	-65.3076		1958	-45.166
														48975	-60.4248		1959	-49.4385
														49000	-66.5283		1960	-53.7109
														49025	-64.6973		1961	-45.7764
														49050	-67.749		1962	-50.6592
														49075	-68.3594		1963	-64.0869
														49100	-68.9697		1964	-50.6592
														49125	-68.9697		1965	-50.6592
														49150	-67.1387		1966	-51.8799
														49175	-69.5801		1967	-55.542
														49200	-66.5283		1968	-50.0488
														49225	-66.5283		1969	-53.1006
														49250	-64.0869		1970	-52.4902
														49275	-62.8662		1971	-56.1523
														49300	-63.4766		1972	-55.542
														49325	-67.1387		1973	-51.2695
														49350	-63.4766		1974	-51.8799
														49375	-65.918		1975	-50.6592
														49400	-65.918		1976	-48.2178
														49425	-61.6455		1977	-51.8799
														49450	-62.8662		1978	-44.5557
														49475	-59.8145		1979	-50.6592
														49500	-70.1904		1980	-47.6074
														49525	-62.2559		1981	-47.6074
														49550	-64.0869		1982	-49.4385
														49575	-59.2041		1983	-52.4902
														49600	-59.2041		1984	-44.5557
														49625	-56.7627		1985	-51.2695
														49650	-53.7109		1986	-50.0488
														49675	-56.1523		1987	-51.8799
														49700	-53.1006		1988	-56.7627
														49725	-56.1523		1989	-53.7109
														49750	-59.8145		1990	-59.2041
														49775	-59.8145		1991	-52.4902
														49800	-66.5283		1992	-49.4385
														49825	-59.8145		1993	-45.166
														49850	-62.8662		1994	-53.1006
														49875	-61.0352		1995	-55.542
														49900	-54.9316		1996	-50.0488
[truncated: 498,004+ more rows]
[truncated: 11 more columns]

## Sheet: TRPA1
TRPA1			TRPA1+Copine-6				typical
1 time	2 time		1 time	2 time			TRPA1			TRPA1+CPNE6
221.41	2.37		67.79	2.52			time(ms)	I(pA)		time(ms)	I(pA)
148.56	20.71		130.24	2.07			0	-37.2314		0	-50.0488
184.54	11.3		45.04	2.07			10	-35.4004		0.5	-46.3867
117.56	7.04		151.71	62.68			20	-40.8936		1	-52.4902
118.09	1.84		243.58	9.19			30	-39.0625		1.5	-42.1143
98.65	16.87		249.52	7.22			40	-38.4521		2	-46.9971
137.97	1.82		109.79	26.24			50	-39.6729		2.5	-44.5557
63.35	42.86		74.48				60	-36.0107		3	-46.3867
91.84	1.04		163.77				70	-40.2832		3.5	-45.7764
113.82			84.5				80	-41.5039		4	-47.6074
72.08			73.77				90	-43.335		4.5	-50.0488
118.3			81.83				100	-41.5039		5	-45.7764
117.58			78.37				110	-38.4521		5.5	-43.9453
277.28			197.78				120	-37.2314		6	-50.6592
46.77							130	-40.2832		6.5	-45.7764
115.42							140	-38.4521		7	-51.2695
52.07							150	-40.2832		7.5	-45.7764
71.62							160	-36.6211		8	-41.5039
95.33							170	-42.1143		8.5	-45.166
81.54							180	-36.6211		9	-44.5557
							190	-39.6729		9.5	-46.3867
							200	-40.2832		10	-46.3867
							210	-40.8936		10.5	-45.166
							220	-40.8936		11	-45.7764
							230	-43.335		11.5	-50.0488
							240	-40.2832		12	-50.0488
							250	-39.0625		12.5	-40.8936
							260	-35.4004		13	-45.7764
							270	-40.8936		13.5	-40.2832
							280	-41.5039		14	-50.6592
							290	-40.2832		14.5	-50.0488
							300	-39.6729		15	-45.7764
							310	-38.4521		15.5	-46.9971
							320	-38.4521		16	-44.5557
							330	-39.0625		16.5	-49.4385
							340	-40.8936		17	-43.9453
							350	-39.6729		17.5	-48.8281
							360	-35.4004		18	-48.2178
							370	-40.8936		18.5	-49.4385
							380	-39.6729		19	-51.8799
							390	-40.2832		19.5	-54.3213
							400	-39.0625		20	-56.1523
							410	-39.6729		20.5	-51.8799
							420	-39.6729		21	-49.4385
							430	-42.1143		21.5	-57.373
							440	-44.5557		22	-51.8799
							450	-46.3867		22.5	-61.0352
							460	-45.166		23	-52.4902
							470	-36.0107		23.5	-56.1523
							480	-38.4521		24	-55.542
							490	-37.8418		24.5	-56.7627
							500	-38.4521		25	-55.542
							510	-34.1797		25.5	-58.5938
							520	-38.4521		26	-53.1006
							530	-37.8418		26.5	-46.9971
							540	-42.7246		27	-47.6074
							550	-42.1143		27.5	-48.2178
							560	-38.4521		28	-50.0488
							570	-44.5557		28.5	-50.6592
							580	-39.6729		29	-43.335
							590	-39.0625		29.5	-45.166
							600	-38.4521		30	-45.7764
							610	-41.5039		30.5	-48.2178
							620	-40.2832		31	-51.8799
							630	-39.6729		31.5	-51.8799
							640	-37.8418		32	-44.5557
							650	-43.335		32.5	-45.166
							660	-36.0107		33	-49.4385
							670	-42.1143		33.5	-44.5557
							680	-39.0625		34	-45.7764
							690	-41.5039		34.5	-46.3867
							700	-42.7246		35	-51.8799
							710	-44.5557		35.5	-42.1143
							720	-44.5557		36	-46.9971
							730	-39.6729		36.5	-48.2178
							740	-39.0625		37	-41.5039
							750	-38.4521		37.5	-46.3867
							760	-42.1143		38	-46.9971
							770	-36.6211		38.5	-48.8281
							780	-42.7246		39	-45.7764
							790	-44.5557		39.5	-46.9971
							800	-46.3867		40	-47.6074
							810	-40.8936		40.5	-48.2178
							820	-38.4521		41	-46.3867
							830	-43.335		41.5	-45.7764
							840	-39.6729		42	-41.5039
							850	-43.335		42.5	-48.8281
							860	-40.2832		43	-47.6074
							870	-36.6211		43.5	-42.1143
							880	-45.7764		44	-50.6592
							890	-46.3867		44.5	-45.7764
							900	-42.7246		45	-40.8936
							910	-43.9453		45.5	-43.335
							920	-43.335		46	-46.9971
							930	-47.6074		46.5	-41.5039
							940	-45.166		47	-43.9453
							950	-40.8936		47.5	-43.9453
							960	-39.6729		48	-46.9971
							970	-46.9971		48.5	-45.166
							980	-40.2832		49	-43.335
							990	-39.0625		49.5	-49.4385
							1000	-39.0625		50	-45.7764
							1010	-37.2314		50.5	-43.9453
							1020	-40.8936		51	-47.6074
							1030	-36.0107		51.5	-43.9453
							1040	-36.6211		52	-45.166
							1050	-35.4004		52.5	-50.6592
							1060	-36.6211		53	-45.166
							1070	-48.2178		53.5	-43.9453
							1080	-42.7246		54	-42.1143
							1090	-37.2314		54.5	-42.7246
							1100	-41.5039		55	-47.6074
							1110	-45.166		55.5	-50.6592
							1120	-34.79		56	-49.4385
							1130	-39.6729		56.5	-45.166
							1140	-39.0625		57	-49.4385
							1150	-36.6211		57.5	-45.166
							1160	-39.6729		58	-45.7764
							1170	-43.335		58.5	-48.8281
							1180	-34.79		59	-45.166
							1190	-34.1797		59.5	-43.335
							1200	-36.0107		60	-39.0625
							1210	-43.335		60.5	-47.6074
							1220	-41.5039		61	-51.8799
							1230	-42.7246		61.5	-49.4385
							1240	-36.0107		62	-48.2178
							1250	-40.2832		62.5	-45.7764
							1260	-37.2314		63	-40.8936
							1270	-34.1797		63.5	-45.7764
							1280	-37.2314		64	-42.1143
							1290	-43.9453		64.5	-42.1143
							1300	-40.8936		65	-46.3867
							1310	-40.8936		65.5	-48.2178
							1320	-37.2314		66	-48.2178
							1330	-40.2832		66.5	-39.0625
							1340	-38.4521		67	-47.6074
							1350	-37.2314		67.5	-44.5557
							1360	-36.0107		68	-50.6592
							1370	-39.6729		68.5	-46.9971
							1380	-40.2832		69	-43.9453
							1390	-37.2314		69.5	-49.4385
							1400	-36.6211		70	-45.166
							1410	-38.4521		70.5	-48.2178
							1420	-36.0107		71	-42.7246
							1430	-33.5693		71.5	-43.9453
							1440	-36.6211		72	-43.335
							1450	-42.1143		72.5	-46.3867
							1460	-26.8555		73	-43.335
							1470	-36.0107		73.5	-42.1143
							1480	-34.79		74	-40.8936
							1490	-43.335		74.5	-43.9453
							1500	-31.7383		75	-45.7764
							1510	-41.5039		75.5	-43.335
							1520	-38.4521		76	-41.5039
							1530	-41.5039		76.5	-45.166
							1540	-37.2314		77	-48.2178
							1550	-45.166		77.5	-45.7764
							1560	-31.7383		78	-46.9971
							1570	-40.2832		78.5	-49.4385
							1580	-39.0625		79	-46.3867
							1590	-35.4004		79.5	-49.4385
							1600	-34.79		80	-44.5557
							1610	-41.5039		80.5	-51.2695
							1620	-37.2314		81	-43.9453
							1630	-40.8936		81.5	-42.7246
							1640	-38.4521		82	-47.6074
							1650	-36.6211		82.5	-46.9971
							1660	-39.0625		83	-45.7764
							1670	-41.5039		83.5	-44.5557
							1680	-38.4521		84	-48.2178
							1690	-43.335		84.5	-41.5039
							1700	-41.5039		85	-46.3867
							1710	-39.0625		85.5	-45.7764
							1720	-43.9453		86	-46.9971
							1730	-51.2695		86.5	-41.5039
							1740	-31.7383		87	-50.6592
							1750	-42.1143		87.5	-48.2178
							1760	-36.6211		88	-49.4385
							1770	-43.9453		88.5	-46.9971
							1780	-45.166		89	-41.5039
							1790	-37.8418		89.5	-46.3867
							1800	-39.6729		90	-46.9971
							1810	-43.9453		90.5	-44.5557
							1820	-43.335		91	-45.7764
							1830	-35.4004		91.5	-50.6592
							1840	-43.335		92	-46.9971
							1850	-40.8936		92.5	-43.9453
							1860	-42.1143		93	-45.7764
							1870	-36.6211		93.5	-45.166
							1880	-40.8936		94	-44.5557
							1890	-38.4521		94.5	-43.9453
							1900	-37.2314		95	-45.7764
							1910	-43.335		95.5	-43.9453
							1920	-43.335		96	-43.9453
							1930	-43.335		96.5	-42.1143
							1940	-34.1797		97	-44.5557
							1950	-39.6729		97.5	-44.5557
							1960	-34.1797		98	-48.8281
							1970	-42.7246		98.5	-50.6592
							1980	-38.4521		99	-44.5557
							1990	-43.335		99.5	-44.5557
							2000	-41.5039		100	-42.1143
							2010	-37.8418		100.5	-42.1143
							2020	-34.1797		101	-47.6074
							2030	-46.3867		101.5	-49.4385
							2040	-40.8936		102	-44.5557
							2050	-40.2832		102.5	-46.3867
							2060	-37.2314		103	-43.335
							2070	-38.4521		103.5	-46.9971
							2080	-37.8418		104	-44.5557
							2090	-45.166		104.5	-43.335
							2100	-34.79		105	-43.9453
							2110	-39.0625		105.5	-42.1143
							2120	-40.8936		106	-37.8418
							2130	-44.5557		106.5	-42.1143
							2140	-34.1797		107	-42.1143
							2150	-38.4521		107.5	-51.8799
							2160	-36.6211		108	-46.9971
							2170	-41.5039		108.5	-43.9453
							2180	-35.4004		109	-49.4385
							2190	-37.2314		109.5	-46.9971
							2200	-37.8418		110	-46.3867
							2210	-40.8936		110.5	-46.9971
							2220	-36.6211		111	-46.3867
							2230	-35.4004		111.5	-46.9971
							2240	-40.8936		112	-49.4385
							2250	-41.5039		112.5	-48.8281
							2260	-37.2314		113	-46.3867
							2270	-35.4004		113.5	-42.7246
							2280	-32.3486		114	-46.3867
							2290	-39.0625		114.5	-45.166
							2300	-33.5693		115	-48.2178
							2310	-42.1143		115.5	-43.9453
							2320	-30.5176		116	-43.335
							2330	-36.6211		116.5	-44.5557
							2340	-37.2314		117	-50.6592
							2350	-41.5039		117.5	-42.7246
							2360	-40.8936		118	-44.5557
							2370	-46.3867		118.5	-48.2178
							2380	-36.0107		119	-48.8281
							2390	-39.6729		119.5	-43.335
							2400	-39.0625		120	-43.9453
							2410	-36.0107		120.5	-45.166
							2420	-40.2832		121	-46.3867
							2430	-40.2832		121.5	-47.6074
							2440	-40.8936		122	-50.0488
							2450	-46.9971		122.5	-48.2178
							2460	-40.2832		123	-46.9971
							2470	-46.3867		123.5	-51.8799
							2480	-42.1143		124	-53.1006
							2490	-41.5039		124.5	-49.4385
							2500	-37.8418		125	-49.4385
							2510	-40.2832		125.5	-46.9971
							2520	-43.335		126	-53.1006
							2530	-37.2314		126.5	-47.6074
							2540	-38.4521		127	-51.8799
							2550	-43.335		127.5	-51.8799
							2560	-40.8936		128	-53.1006
							2570	-34.1797		128.5	-46.3867
							2580	-41.5039		129	-50.6592
							2590	-36.0107		129.5	-46.3867
							2600	-35.4004		130	-43.335
							2610	-40.2832		130.5	-48.2178
							2620	-41.5039		131	-44.5557
							2630	-34.1797		131.5	-39.6729
							2640	-36.6211		132	-49.4385
							2650	-33.5693		132.5	-49.4385
							2660	-39.6729		133	-45.7764
							2670	-38.4521		133.5	-42.1143
							2680	-39.0625		134	-48.8281
							2690	-37.2314		134.5	-41.5039
							2700	-44.5557		135	-40.8936
							2710	-38.4521		135.5	-45.7764
							2720	-36.6211		136	-46.3867
							2730	-37.8418		136.5	-38.4521
							2740	-35.4004		137	-48.8281
							2750	-34.1797		137.5	-47.6074
							2760	-40.2832		138	-45.166
							2770	-43.9453		138.5	-45.7764
							2780	-40.2832		139	-43.9453
							2790	-40.8936		139.5	-46.9971
							2800	-39.0625		140	-45.7764
							2810	-40.8936		140.5	-40.2832
							2820	-40.2832		141	-46.3867
							2830	-42.1143		141.5	-45.7764
							2840	-48.2178		142	-43.335
							2850	-39.6729		142.5	-50.0488
							2860	-42.7246		143	-50.0488
							2870	-36.6211		143.5	-44.5557
							2880	-39.6729		144	-49.4385
							2890	-33.5693		144.5	-48.2178
							2900	-36.0107		145	-44.5557
							2910	-39.0625		145.5	-46.3867
							2920	-41.5039		146	-46.9971
							2930	-40.2832		146.5	-48.8281
							2940	-42.1143		147	-46.3867
							2950	-40.2832		147.5	-43.335
							2960	-40.2832		148	-47.6074
							2970	-41.5039		148.5	-45.7764
							2980	-42.1143		149	-46.3867
							2990	-43.335		149.5	-48.2178
							3000	-40.2832		150	-49.4385
							3010	-43.335		150.5	-44.5557
							3020	-36.0107		151	-45.7764
							3030	-39.6729		151.5	-46.3867
							3040	-38.4521		152	-46.3867
							3050	-39.6729		152.5	-43.9453
							3060	-38.4521		153	-45.7764
							3070	-43.9453		153.5	-39.6729
							3080	-44.5557		154	-42.1143
							3090	-38.4521		154.5	-46.9971
							3100	-39.0625		155	-45.166
							3110	-34.1797		155.5	-46.9971
							3120	-34.1797		156	-40.2832
							3130	-42.7246		156.5	-45.7764
							3140	-48.2178		157	-48.8281
							3150	-51.8799		157.5	-48.8281
							3160	-44.5557		158	-38.4521
							3170	-52.4902		158.5	-39.0625
							3180	-39.6729		159	-48.8281
							3190	-43.335		159.5	-43.335
							3200	-48.8281		160	-44.5557
							3210	-48.2178		160.5	-51.2695
							3220	-45.7764		161	-47.6074
							3230	-43.335		161.5	-53.7109
							3240	-46.9971		162	-51.2695
							3250	-39.0625		162.5	-48.8281
							3260	-43.335		163	-50.0488
							3270	-43.9453		163.5	-54.3213
							3280	-34.79		164	-49.4385
							3290	-45.166		164.5	-48.2178
							3300	-39.6729		165	-46.3867
							3310	-41.5039		165.5	-50.0488
							3320	-45.166		166	-46.3867
							3330	-42.1143		166.5	-55.542
							3340	-41.5039		167	-49.4385
							3350	-43.9453		167.5	-46.9971
							3360	-43.9453		168	-48.8281
							3370	-43.335		168.5	-55.542
							3380	-40.8936		169	-48.2178
							3390	-43.335		169.5	-49.4385
							3400	-41.5039		170	-49.4385
							3410	-45.166		170.5	-45.7764
							3420	-47.6074		171	-51.2695
							3430	-44.5557		171.5	-45.166
							3440	-40.8936		172	-49.4385
							3450	-43.335		172.5	-46.9971
							3460	-42.7246		173	-43.9453
							3470	-40.8936		173.5	-45.7764
							3480	-40.2832		174	-48.2178
							3490	-51.2695		174.5	-41.5039
							3500	-43.9453		175	-42.1143
							3510	-44.5557		175.5	-47.6074
							3520	-40.8936		176	-45.7764
							3530	-46.9971		176.5	-49.4385
							3540	-46.3867		177	-45.166
							3550	-43.9453		177.5	-45.7764
							3560	-48.2178		178	-49.4385
							3570	-40.8936		178.5	-46.9971
							3580	-40.8936		179	-45.7764
							3590	-42.1143		179.5	-44.5557
							3600	-41.5039		180	-43.335
							3610	-42.7246		180.5	-44.5557
							3620	-41.5039		181	-43.9453
							3630	-44.5557		181.5	-48.8281
							3640	-42.1143		182	-46.9971
							3650	-43.335		182.5	-45.166
							3660	-37.2314		183	-48.8281
							3670	-39.0625		183.5	-47.6074
							3680	-42.7246		184	-40.8936
							3690	-38.4521		184.5	-45.7764
							3700	-44.5557		185	-46.9971
							3710	-44.5557		185.5	-45.166
							3720	-42.7246		186	-48.8281
							3730	-40.8936		186.5	-43.9453
							3740	-43.335		187	-43.335
							3750	-42.1143		187.5	-42.1143
							3760	-39.0625		188	-48.8281
							3770	-37.8418		188.5	-49.4385
							3780	-36.0107		189	-44.5557
							3790	-36.6211		189.5	-45.7764
							3800	-42.1143		190	-44.5557
							3810	-42.1143		190.5	-50.6592
							3820	-37.2314		191	-47.6074
							3830	-41.5039		191.5	-46.9971
							3840	-42.1143		192	-43.9453
							3850	-41.5039		192.5	-43.335
							3860	-35.4004		193	-43.335
							3870	-37.2314		193.5	-46.9971
							3880	-39.0625		194	-46.3867
							3890	-40.8936		194.5	-48.8281
							3900	-37.8418		195	-48.2178
							3910	-40.8936		195.5	-50.6592
							3920	-38.4521		196	-48.8281
							3930	-42.7246		196.5	-50.0488
							3940	-38.4521		197	-43.335
							3950	-37.2314		197.5	-43.9453
							3960	-35.4004		198	-44.5557
							3970	-36.0107		198.5	-45.7764
							3980	-37.2314		199	-47.6074
							3990	-40.8936		199.5	-44.5557
							4000	-40.8936		200	-50.0488
							4010	-41.5039		200.5	-44.5557
							4020	-42.1143		201	-45.7764
							4030	-42.7246		201.5	-45.7764
							4040	-38.4521		202	-48.2178
							4050	-39.0625		202.5	-43.335
							4060	-37.2314		203	-50.6592
							4070	-42.1143		203.5	-47.6074
							4080	-40.2832		204	-40.8936
							4090	-40.8936		204.5	-46.9971
							4100	-39.6729		205	-45.7764
							4110	-45.166		205.5	-43.9453
							4120	-40.8936		206	-45.7764
							4130	-43.335		206.5	-47.6074
							4140	-41.5039		207	-46.9971
							4150	-46.9971		207.5	-48.2178
							4160	-40.8936		208	-48.2178
							4170	-48.2178		208.5	-45.7764
							4180	-42.1143		209	-43.9453
							4190	-40.8936		209.5	-50.6592
							4200	-40.8936		210	-41.5039
							4210	-46.9971		210.5	-46.3867
							4220	-38.4521		211	-43.335
							4230	-42.1143		211.5	-45.7764
							4240	-35.4004		212	-49.4385
							4250	-40.2832		212.5	-43.335
							4260	-43.335		213	-50.0488
							4270	-39.0625		213.5	-49.4385
							4280	-40.2832		214	-44.5557
							4290	-40.2832		214.5	-45.7764
							4300	-42.1143		215	-44.5557
							4310	-39.6729		215.5	-42.1143
							4320	-39.0625		216	-46.3867
							4330	-37.2314		216.5	-48.8281
							4340	-36.6211		217	-43.335
							4350	-40.8936		217.5	-39.0625
							4360	-43.335		218	-46.9971
							4370	-40.8936		218.5	-43.335
							4380	-40.2832		219	-46.3867
							4390	-45.166		219.5	-43.335
							4400	-36.6211		220	-50.6592
							4410	-43.9453		220.5	-45.166
							4420	-40.8936		221	-46.3867
							4430	-41.5039		221.5	-48.2178
							4440	-36.0107		222	-43.9453
							4450	-39.6729		222.5	-45.7764
							4460	-37.2314		223	-50.0488
							4470	-36.6211		223.5	-48.2178
							4480	-40.8936		224	-48.2178
							4490	-39.6729		224.5	-44.5557
							4500	-39.0625		225	-38.4521
							4510	-46.3867		225.5	-43.335
							4520	-39.6729		226	-50.0488
							4530	-43.335		226.5	-45.7764
							4540	-40.2832		227	-46.9971
							4550	-41.5039		227.5	-48.2178
							4560	-37.8418		228	-48.2178
							4570	-46.3867		228.5	-50.0488
							4580	-39.0625		229	-45.7764
							4590	-40.8936		229.5	-48.2178
							4600	-39.0625		230	-43.9453
							4610	-40.2832		230.5	-45.7764
							4620	-34.79		231	-43.335
							4630	-39.0625		231.5	-46.3867
							4640	-33.5693		232	-47.6074
							4650	-41.5039		232.5	-48.2178
							4660	-42.1143		233	-46.9971
							4670	-43.9453		233.5	-46.9971
							4680	-46.9971		234	-45.166
							4690	-45.7764		234.5	-45.166
							4700	-43.335		235	-49.4385
							4710	-42.7246		235.5	-50.0488
							4720	-41.5039		236	-45.7764
							4730	-40.8936		236.5	-49.4385
							4740	-39.6729		237	-44.5557
							4750	-41.5039		237.5	-54.3213
							4760	-43.335		238	-46.9971
							4770	-45.7764		238.5	-50.6592
							4780	-37.8418		239	-51.2695
							4790	-39.6729		239.5	-48.8281
							4800	-40.8936		240	-43.9453
							4810	-39.6729		240.5	-41.5039
							4820	-37.2314		241	-42.1143
							4830	-41.5039		241.5	-49.4385
							4840	-37.8418		242	-49.4385
							4850	-35.4004		242.5	-50.6592
							4860	-38.4521		243	-48.2178
							4870	-39.6729		243.5	-51.8799
							4880	-39.0625		244	-46.3867
							4890	-37.2314		244.5	-48.2178
							4900	-35.4004		245	-45.7764
							4910	-37.2314		245.5	-52.4902
							4920	-36.6211		246	-46.3867
							4930	-40.2832		246.5	-48.2178
							4940	-38.4521		247	-48.2178
							4950	-46.9971		247.5	-49.4385
							4960	-39.0625		248	-48.8281
							4970	-34.1797		248.5	-46.9971
							4980	-37.2314		249	-42.7246
							4990	-45.166		249.5	-51.2695
							5000	-32.959		250	-40.2832
							5010	-35.4004		250.5	-43.9453
							5020	-35.4004		251	-46.9971
							5030	-39.0625		251.5	-46.3867
							5040	-39.6729		252	-43.9453
							5050	-38.4521		252.5	-46.3867
							5060	-37.2314		253	-45.166
							5070	-40.2832		253.5	-46.3867
							5080	-36.6211		254	-47.6074
							5090	-40.8936		254.5	-46.9971
							5100	-37.8418		255	-49.4385
							5110	-39.6729		255.5	-46.9971
							5120	-39.0625		256	-47.6074
							5130	-44.5557		256.5	-56.7627
							5140	-37.8418		257	-51.2695
							5150	-42.1143		257.5	-50.0488
							5160	-38.4521		258	-46.3867
							5170	-39.6729		258.5	-51.8799
							5180	-43.335		259	-57.9834
							5190	-34.79		259.5	-48.2178
							5200	-36.0107		260	-49.4385
							5210	-38.4521		260.5	-46.9971
							5220	-40.2832		261	-48.8281
							5230	-40.8936		261.5	-46.3867
							5240	-38.4521		262	-40.8936
							5250	-39.6729		262.5	-50.6592
							5260	-42.1143		263	-45.166
							5270	-39.6729		263.5	-47.6074
							5280	-40.2832		264	-48.8281
							5290	-43.9453		264.5	-48.8281
							5300	-40.8936		265	-48.2178
							5310	-32.3486		265.5	-49.4385
							5320	-39.6729		266	-49.4385
							5330	-46.3867		266.5	-42.1143
							5340	-44.5557		267	-49.4385
							5350	-40.2832		267.5	-46.3867
							5360	-43.9453		268	-44.5557
							5370	-41.5039		268.5	-50.6592
							5380	-36.6211		269	-45.7764
							5390	-40.2832		269.5	-44.5557
							5400	-34.1797		270	-48.8281
							5410	-44.5557		270.5	-47.6074
							5420	-38.4521		271	-45.7764
							5430	-35.4004		271.5	-51.8799
							5440	-40.8936		272	-50.6592
							5450	-34.1797		272.5	-50.6592
							5460	-34.1797		273	-48.2178
							5470	-33.5693		273.5	-44.5557
							5480	-37.8418		274	-48.8281
							5490	-37.2314		274.5	-53.1006
							5500	-39.0625		275	-51.2695
							5510	-39.0625		275.5	-46.3867
							5520	-38.4521		276	-49.4385
							5530	-40.2832		276.5	-48.8281
							5540	-36.6211		277	-45.7764
							5550	-44.5557		277.5	-48.2178
							5560	-36.6211		278	-54.3213
							5570	-45.7764		278.5	-50.6592
							5580	-43.335		279	-51.8799
							5590	-41.5039		279.5	-48.2178
							5600	-45.7764		280	-46.9971
							5610	-41.5039		280.5	-50.0488
							5620	-43.335		281	-50.6592
							5630	-48.2178		281.5	-52.4902
							5640	-43.9453		282	-48.2178
							5650	-42.7246		282.5	-51.8799
							5660	-53.1006		283	-53.7109
							5670	-40.2832		283.5	-50.6592
							5680	-39.6729		284	-51.8799
							5690	-39.6729		284.5	-51.8799
							5700	-35.4004		285	-53.1006
							5710	-41.5039		285.5	-45.166
							5720	-38.4521		286	-53.7109
							5730	-37.2314		286.5	-48.2178
							5740	-45.166		287	-54.3213
							5750	-38.4521		287.5	-53.1006
							5760	-40.8936		288	-48.2178
							5770	-39.6729		288.5	-46.9971
							5780	-37.2314		289	-45.7764
							5790	-46.9971		289.5	-42.1143
							5800	-39.6729		290	-49.4385
							5810	-39.0625		290.5	-39.6729
							5820	-40.2832		291	-45.7764
							5830	-43.9453		291.5	-48.2178
							5840	-35.4004		292	-45.7764
							5850	-45.7764		292.5	-44.5557
							5860	-43.9453		293	-46.9971
							5870	-42.7246		293.5	-51.2695
							5880	-38.4521		294	-40.2832
							5890	-43.9453		294.5	-46.3867
							5900	-36.6211		295	-44.5557
							5910	-38.4521		295.5	-45.7764
							5920	-38.4521		296	-44.5557
							5930	-37.8418		296.5	-48.2178
							5940	-41.5039		297	-46.9971
							5950	-39.0625		297.5	-48.8281
							5960	-37.2314		298	-48.8281
							5970	-45.166		298.5	-46.3867
							5980	-48.2178		299	-44.5557
							5990	-41.5039		299.5	-50.0488
							6000	-40.2832		300	-41.5039
							6010	-44.5557		300.5	-49.4385
							6020	-42.1143		301	-50.0488
							6030	-38.4521		301.5	-50.6592
							6040	-42.1143		302	-47.6074
							6050	-43.9453		302.5	-49.4385
							6060	-46.3867		303	-49.4385
							6070	-48.8281		303.5	-47.6074
							6080	-42.1143		304	-46.9971
							6090	-41.5039		304.5	-52.4902
							6100	-43.335		305	-45.7764
							6110	-45.166		305.5	-48.2178
							6120	-40.2832		306	-46.9971
							6130	-46.9971		306.5	-46.9971
							6140	-42.7246		307	-46.9971
							6150	-45.7764		307.5	-49.4385
							6160	-44.5557		308	-45.7764
							6170	-50.0488		308.5	-46.9971
							6180	-45.166		309	-49.4385
							6190	-40.8936		309.5	-46.9971
							6200	-46.9971		310	-48.2178
							6210	-40.2832		310.5	-50.6592
							6220	-37.8418		311	-50.6592
							6230	-42.1143		311.5	-46.9971
							6240	-34.79		312	-45.166
							6250	-38.4521		312.5	-45.7764
							6260	-41.5039		313	-47.6074
							6270	-43.9453		313.5	-43.9453
							6280	-46.3867		314	-42.7246
							6290	-46.3867		314.5	-54.3213
							6300	-40.8936		315	-50.6592
							6310	-39.6729		315.5	-44.5557
							6320	-39.6729		316	-49.4385
							6330	-45.166		316.5	-46.3867
							6340	-42.1143		317	-45.7764
							6350	-37.8418		317.5	-47.6074
							6360	-43.335		318	-44.5557
							6370	-44.5557		318.5	-49.4385
							6380	-38.4521		319	-48.8281
							6390	-45.166		319.5	-53.7109
							6400	-39.6729		320	-51.8799
							6410	-37.2314		320.5	-47.6074
							6420	-39.0625		321	-50.0488
							6430	-40.2832		321.5	-50.0488
							6440	-40.2832		322	-48.8281
							6450	-45.7764		322.5	-43.335
							6460	-40.8936		323	-48.2178
							6470	-39.6729		323.5	-48.8281
							6480	-42.7246		324	-45.7764
							6490	-40.8936		324.5	-51.2695
							6500	-50.0488		325	-50.6592
							6510	-39.6729		325.5	-43.9453
							6520	-42.7246		326	-51.2695
							6530	-46.3867		326.5	-43.9453
							6540	-47.6074		327	-46.3867
							6550	-51.2695		327.5	-43.9453
							6560	-41.5039		328	-44.5557
							6570	-40.2832		328.5	-42.1143
							6580	-45.166		329	-50.6592
							6590	-48.8281		329.5	-45.166
							6600	-41.5039		330	-46.9971
							6610	-46.3867		330.5	-46.3867
							6620	-39.0625		331	-46.3867
							6630	-47.6074		331.5	-38.4521
							6640	-40.8936		332	-48.2178
							6650	-42.7246		332.5	-48.2178
							6660	-46.9971		333	-45.7764
							6670	-44.5557		333.5	-47.6074
							6680	-40.2832		334	-44.5557
							6690	-38.4521		334.5	-45.7764
							6700	-43.9453		335	-42.1143
							6710	-42.7246		335.5	-49.4385
							6720	-42.7246		336	-50.0488
							6730	-39.6729		336.5	-48.2178
							6740	-43.335		337	-49.4385
							6750	-42.1143		337.5	-46.3867
							6760	-40.8936		338	-49.4385
							6770	-45.166		338.5	-48.8281
							6780	-40.8936		339	-51.2695
							6790	-40.8936		339.5	-50.6592
							6800	-38.4521		340	-56.7627
							6810	-45.7764		340.5	-50.0488
							6820	-39.6729		341	-50.0488
							6830	-48.2178		341.5	-48.2178
							6840	-43.335		342	-53.7109
							6850	-46.3867		342.5	-51.2695
							6860	-39.6729		343	-50.0488
							6870	-46.3867		343.5	-48.2178
							6880	-39.6729		344	-48.2178
							6890	-41.5039		344.5	-49.4385
							6900	-40.8936		345	-43.9453
							6910	-46.3867		345.5	-48.8281
							6920	-43.9453		346	-45.7764
							6930	-40.2832		346.5	-46.3867
							6940	-38.4521		347	-46.9971
							6950	-46.9971		347.5	-43.335
							6960	-36.0107		348	-46.3867
							6970	-47.6074		348.5	-48.2178
							6980	-40.8936		349	-43.335
							6990	-40.8936		349.5	-46.3867
							7000	-39.6729		350	-46.9971
							7010	-40.2832		350.5	-44.5557
							7020	-38.4521		351	-50.6592
							7030	-42.1143		351.5	-44.5557
							7040	-36.0107		352	-46.3867
							7050	-46.3867		352.5	-51.8799
							7060	-42.1143		353	-43.9453
							7070	-42.1143		353.5	-44.5557
							7080	-43.9453		354	-46.9971
							7090	-47.6074		354.5	-41.5039
							7100	-45.166		355	-47.6074
							7110	-42.1143		355.5	-44.5557
							7120	-41.5039		356	-43.9453
							7130	-44.5557		356.5	-48.2178
							7140	-37.8418		357	-48.8281
							7150	-47.6074		357.5	-46.3867
							7160	-44.5557		358	-47.6074
							7170	-46.3867		358.5	-54.9316
							7180	-43.9453		359	-45.166
							7190	-45.166		359.5	-51.2695
							7200	-40.2832		360	-46.9971
							7210	-46.3867		360.5	-46.9971
							7220	-45.7764		361	-53.7109
							7230	-48.8281		361.5	-44.5557
							7240	-53.1006		362	-50.0488
							7250	-48.8281		362.5	-45.7764
							7260	-46.3867		363	-48.2178
							7270	-47.6074		363.5	-44.5557
							7280	-49.4385		364	-50.0488
							7290	-44.5557		364.5	-48.8281
							7300	-45.7764		365	-45.7764
							7310	-46.9971		365.5	-48.2178
							7320	-48.2178		366	-45.7764
							7330	-50.6592		366.5	-46.3867
							7340	-46.9971		367	-48.2178
							7350	-50.0488		367.5	-44.5557
							7360	-53.1006		368	-43.9453
							7370	-42.1143		368.5	-48.8281
							7380	-40.8936		369	-45.7764
							7390	-45.166		369.5	-46.3867
							7400	-40.8936		370	-49.4385
							7410	-43.335		370.5	-50.6592
							7420	-44.5557		371	-50.6592
							7430	-42.7246		371.5	-44.5557
							7440	-44.5557		372	-45.166
							7450	-43.9453		372.5	-48.2178
							7460	-42.1143		373	-50.6592
							7470	-42.1143		373.5	-45.7764
							7480	-42.1143		374	-50.6592
							7490	-48.8281		374.5	-49.4385
							7500	-46.3867		375	-51.2695
							7510	-42.1143		375.5	-46.9971
							7520	-42.1143		376	-47.6074
							7530	-38.4521		376.5	-41.5039
							7540	-43.335		377	-50.0488
							7550	-40.2832		377.5	-46.3867
							7560	-39.0625		378	-46.3867
							7570	-41.5039		378.5	-45.7764
							7580	-44.5557		379	-41.5039
							7590	-40.2832		379.5	-49.4385
							7600	-39.0625		380	-49.4385
							7610	-44.5557		380.5	-49.4385
							7620	-39.0625		381	-48.8281
							7630	-41.5039		381.5	-41.5039
							7640	-43.335		382	-43.9453
							7650	-47.6074		382.5	-49.4385
							7660	-44.5557		383	-48.8281
							7670	-46.9971		383.5	-43.9453
							7680	-42.1143		384	-51.2695
							7690	-44.5557		384.5	-43.9453
							7700	-43.9453		385	-47.6074
							7710	-51.2695		385.5	-46.9971
							7720	-47.6074		386	-42.1143
							7730	-46.3867		386.5	-49.4385
							7740	-41.5039		387	-44.5557
							7750	-48.2178		387.5	-46.9971
							7760	-49.4385		388	-42.1143
							7770	-40.8936		388.5	-49.4385
							7780	-37.2314		389	-48.2178
							7790	-43.9453		389.5	-46.3867
							7800	-43.9453		390	-48.2178
							7810	-44.5557		390.5	-46.3867
							7820	-40.8936		391	-43.9453
							7830	-43.9453		391.5	-43.335
							7840	-43.335		392	-46.3867
							7850	-45.166		392.5	-47.6074
							7860	-40.8936		393	-52.4902
							7870	-42.7246		393.5	-45.166
							7880	-40.8936		394	-48.2178
							7890	-45.166		394.5	-51.2695
							7900	-40.2832		395	-48.2178
							7910	-40.8936		395.5	-50.0488
							7920	-43.9453		396	-51.2695
							7930	-43.335		396.5	-48.8281
							7940	-48.8281		397	-53.1006
							7950	-43.335		397.5	-50.6592
							7960	-43.9453		398	-50.0488
							7970	-43.335		398.5	-54.3213
							7980	-44.5557		399	-53.7109
							7990	-48.2178		399.5	-50.6592
							8000	-43.335		400	-53.7109
							8010	-44.5557		400.5	-56.1523
							8020	-37.2314		401	-53.1006
							8030	-39.0625		401.5	-51.8799
							8040	-42.1143		402	-51.8799
							8050	-42.1143		402.5	-51.2695
							8060	-40.8936		403	-54.3213
							8070	-44.5557		403.5	-51.2695
							8080	-45.166		404	-51.2695
							8090	-45.7764		404.5	-51.2695
							8100	-43.9453		405	-48.8281
							8110	-41.5039		405.5	-54.3213
							8120	-40.8936		406	-54.9316
							8130	-42.7246		406.5	-52.4902
							8140	-42.1143		407	-52.4902
							8150	-43.335		407.5	-54.3213
							8160	-42.1143		408	-53.1006
							8170	-50.0488		408.5	-48.2178
							8180	-36.0107		409	-51.2695
							8190	-42.7246		409.5	-50.0488
							8200	-43.335		410	-54.3213
							8210	-43.335		410.5	-52.4902
							8220	-46.3867		411	-50.0488
							8230	-45.166		411.5	-51.2695
							8240	-43.9453		412	-51.2695
							8250	-44.5557		412.5	-46.3867
							8260	-45.166		413	-51.2695
							8270	-42.1143		413.5	-46.9971
							8280	-48.8281		414	-48.8281
							8290	-46.9971		414.5	-50.6592
							8300	-42.1143		415	-46.3867
							8310	-45.166		415.5	-49.4385
							8320	-44.5557		416	-46.9971
							8330	-44.5557		416.5	-61.0352
							8340	-43.9453		417	-53.7109
							8350	-39.0625		417.5	-49.4385
							8360	-40.2832		418	-50.0488
							8370	-44.5557		418.5	-49.4385
							8380	-44.5557		419	-56.1523
							8390	-46.3867		419.5	-56.1523
							8400	-41.5039		420	-53.1006
							8410	-39.0625		420.5	-48.2178
							8420	-42.1143		421	-50.0488
							8430	-40.2832		421.5	-49.4385
							8440	-37.2314		422	-50.6592
							8450	-39.6729		422.5	-54.3213
							8460	-42.1143		423	-53.7109
							8470	-41.5039		423.5	-48.2178
							8480	-36.6211		424	-48.8281
							8490	-42.1143		424.5	-54.3213
							8500	-39.0625		425	-51.2695
							8510	-45.166		425.5	-48.8281
							8520	-48.8281		426	-51.2695
							8530	-40.2832		426.5	-45.166
							8540	-36.0107		427	-50.0488
							8550	-50.6592		427.5	-49.4385
							8560	-46.3867		428	-50.0488
							8570	-40.2832		428.5	-51.2695
							8580	-43.335		429	-50.6592
							8590	-45.166		429.5	-56.1523
							8600	-43.9453		430	-49.4385
							8610	-48.2178		430.5	-51.2695
							8620	-46.9971		431	-52.4902
							8630	-44.5557		431.5	-52.4902
							8640	-44.5557		432	-48.8281
							8650	-41.5039		432.5	-54.9316
							8660	-38.4521		433	-48.2178
							8670	-46.3867		433.5	-51.2695
							8680	-39.6729		434	-47.6074
							8690	-39.6729		434.5	-49.4385
							8700	-38.4521		435	-54.3213
							8710	-40.8936		435.5	-50.6592
							8720	-40.2832		436	-53.1006
							8730	-43.9453		436.5	-45.7764
							8740	-42.1143		437	-50.6592
							8750	-41.5039		437.5	-50.6592
							8760	-43.335		438	-53.7109
							8770	-41.5039		438.5	-51.8799
							8780	-40.2832		439	-51.8799
							8790	-43.335		439.5	-51.8799
							8800	-42.7246		440	-48.2178
							8810	-44.5557		440.5	-51.8799
							8820	-40.8936		441	-48.8281
							8830	-39.0625		441.5	-55.542
							8840	-43.9453		442	-48.2178
							8850	-41.5039		442.5	-51.8799
							8860	-41.5039		443	-54.3213
							8870	-44.5557		443.5	-51.8799
							8880	-41.5039		444	-54.3213
							8890	-40.2832		444.5	-48.8281
							8900	-36.0107		445	-53.1006
							8910	-40.2832		445.5	-51.2695
							8920	-42.7246		446	-49.4385
							8930	-41.5039		446.5	-54.3213
							8940	-40.2832		447	-51.8799
							8950	-43.335		447.5	-48.2178
							8960	-43.335		448	-55.542
							8970	-42.1143		448.5	-50.0488
							8980	-36.0107		449	-54.9316
							8990	-53.7109		449.5	-48.8281
							9000	-48.2178		450	-53.7109
							9010	-44.5557		450.5	-54.9316
							9020	-43.335		451	-57.373
							9030	-43.9453		451.5	-51.2695
							9040	-48.8281		452	-54.9316
							9050	-46.3867		452.5	-53.1006
							9060	-43.335		453	-58.5938
							9070	-44.5557		453.5	-48.8281
							9080	-41.5039		454	-59.2041
							9090	-44.5557		454.5	-53.1006
							9100	-40.8936		455	-52.4902
							9110	-45.7764		455.5	-53.1006
							9120	-35.4004		456	-53.1006
							9130	-45.7764		456.5	-52.4902
							9140	-45.166		457	-52.4902
							9150	-42.7246		457.5	-53.7109
							9160	-42.7246		458	-53.7109
							9170	-45.166		458.5	-62.2559
							9180	-45.7764		459	-57.9834
							9190	-46.3867		459.5	-59.2041
							9200	-43.9453		460	-53.1006
							9210	-46.9971		460.5	-56.1523
							9220	-45.7764		461	-55.542
							9230	-43.9453		461.5	-53.7109
							9240	-53.1006		462	-56.1523
							9250	-43.9453		462.5	-55.542
							9260	-39.6729		463	-50.6592
							9270	-39.6729		463.5	-53.1006
							9280	-39.6729		464	-56.1523
							9290	-47.6074		464.5	-51.2695
							9300	-44.5557		465	-55.542
							9310	-43.335		465.5	-57.373
							9320	-43.9453		466	-54.9316
							9330	-45.166		466.5	-56.1523
							9340	-42.1143		467	-55.542
							9350	-47.6074		467.5	-51.2695
							9360	-41.5039		468	-56.7627
							9370	-40.8936		468.5	-53.1006
							9380	-36.6211		469	-50.6592
							9390	-39.0625		469.5	-59.2041
							9400	-37.2314		470	-51.8799
							9410	-40.2832		470.5	-54.9316
							9420	-36.6211		471	-57.373
							9430	-40.8936		471.5	-56.1523
							9440	-44.5557		472	-54.3213
							9450	-45.7764		472.5	-52.4902
							9460	-39.6729		473	-56.1523
							9470	-42.7246		473.5	-57.9834
							9480	-39.6729		474	-51.8799
							9490	-41.5039		474.5	-50.0488
							9500	-38.4521		475	-54.9316
							9510	-34.79		475.5	-57.373
							9520	-38.4521		476	-51.2695
							9530	-42.1143		476.5	-54.9316
							9540	-37.2314		477	-56.7627
							9550	-40.2832		477.5	-51.2695
							9560	-41.5039		478	-52.4902
							9570	-43.9453		478.5	-51.8799
							9580	-37.8418		479	-59.2041
							9590	-43.335		479.5	-57.373
							9600	-39.0625		480	-57.373
							9610	-41.5039		480.5	-57.9834
							9620	-35.4004		481	-60.4248
							9630	-42.7246		481.5	-57.373
							9640	-37.8418		482	-57.9834
							9650	-37.2314		482.5	-57.9834
							9660	-39.0625		483	-51.8799
							9670	-40.8936		483.5	-56.1523
							9680	-36.0107		484	-56.7627
							9690	-40.8936		484.5	-56.1523
							9700	-42.1143		485	-56.1523
							9710	-48.2178		485.5	-58.5938
							9720	-43.9453		486	-50.6592
							9730	-49.4385		486.5	-57.373
							9740	-47.6074		487	-54.3213
							9750	-42.1143		487.5	-57.9834
							9760	-39.6729		488	-54.9316
							9770	-40.8936		488.5	-54.9316
							9780	-38.4521		489	-55.542
							9790	-43.9453		489.5	-57.9834
							9800	-43.9453		490	-54.9316
							9810	-45.166		490.5	-60.4248
							9820	-43.9453		491	-56.7627
							9830	-42.1143		491.5	-61.0352
							9840	-48.8281		492	-51.8799
							9850	-48.8281		492.5	-56.7627
							9860	-45.7764		493	-51.2695
							9870	-50.0488		493.5	-54.9316
							9880	-40.8936		494	-51.8799
							9890	-50.0488		494.5	-56.1523
							9900	-46.9971		495	-58.5938
							9910	-43.335		495.5	-54.3213
							9920	-40.2832		496	-53.7109
							9930	-42.1143		496.5	-59.2041
							9940	-36.0107		497	-54.3213
							9950	-36.6211		497.5	-54.3213
							9960	-41.5039		498	-53.1006
							9970	-36.0107		498.5	-47.6074
							9980	-36.6211		499	-51.2695
							9990	-42.1143		499.5	-49.4385
							10000	-39.0625		500	-53.1006
							10010	-43.335		500.5	-53.1006
							10020	-40.2832		501	-52.4902
							10030	-40.2832		501.5	-56.7627
							10040	-40.2832		502	-51.2695
							10050	-39.0625		502.5	-51.2695
							10060	-42.1143		503	-48.8281
							10070	-44.5557		503.5	-46.9971
							10080	-40.2832		504	-53.1006
							10090	-42.7246		504.5	-47.6074
							10100	-39.6729		505	-51.2695
							10110	-45.166		505.5	-50.0488
							10120	-44.5557		506	-51.8799
							10130	-42.1143		506.5	-52.4902
							10140	-40.2832		507	-51.8799
							10150	-42.7246		507.5	-52.4902
							10160	-43.335		508	-51.8799
							10170	-40.2832		508.5	-54.9316
							10180	-37.8418		509	-51.8799
							10190	-43.335		509.5	-50.0488
							10200	-37.2314		510	-51.8799
							10210	-39.0625		510.5	-49.4385
							10220	-39.0625		511	-46.9971
							10230	-50.0488		511.5	-49.4385
							10240	-37.8418		512	-54.9316
							10250	-45.166		512.5	-48.8281
							10260	-45.7764		513	-50.6592
							10270	-46.9971		513.5	-49.4385
							10280	-39.0625		514	-51.2695
							10290	-39.6729		514.5	-53.1006
							10300	-41.5039		515	-48.2178
							10310	-40.8936		515.5	-49.4385
							10320	-38.4521		516	-51.2695
							10330	-43.335		516.5	-53.1006
							10340	-43.335		517	-46.9971
							10350	-41.5039		517.5	-52.4902
							10360	-41.5039		518	-50.6592
							10370	-47.6074		518.5	-49.4385
							10380	-42.7246		519	-51.8799
							10390	-48.8281		519.5	-50.6592
							10400	-40.2832		520	-50.6592
							10410	-44.5557		520.5	-51.8799
							10420	-39.0625		521	-46.3867
							10430	-47.6074		521.5	-51.2695
							10440	-51.8799		522	-52.4902
							10450	-52.4902		522.5	-52.4902
							10460	-51.2695		523	-48.2178
							10470	-51.8799		523.5	-48.8281
							10480	-43.335		524	-52.4902
							10490	-48.8281		524.5	-51.8799
							10500	-48.2178		525	-48.8281
							10510	-51.2695		525.5	-50.6592
							10520	-48.2178		526	-51.8799
							10530	-48.8281		526.5	-48.2178
							10540	-47.6074		527	-51.2695
							10550	-43.9453		527.5	-50.6592
							10560	-45.166		528	-47.6074
							10570	-48.2178		528.5	-48.2178
							10580	-50.6592		529	-44.5557
							10590	-43.335		529.5	-51.2695
							10600	-40.2832		530	-45.7764
							10610	-42.1143		530.5	-48.2178
							10620	-48.2178		531	-46.9971
							10630	-40.2832		531.5	-49.4385
							10640	-42.1143		532	-51.8799
							10650	-42.1143		532.5	-47.6074
							10660	-45.7764		533	-50.0488
							10670	-39.0625		533.5	-51.8799
							10680	-43.9453		534	-46.9971
							10690	-42.7246		534.5	-53.1006
							10700	-43.9453		535	-44.5557
							10710	-46.3867		535.5	-51.8799
							10720	-51.2695		536	-47.6074
							10730	-48.2178		536.5	-47.6074
							10740	-39.0625		537	-54.3213
							10750	-43.9453		537.5	-49.4385
							10760	-46.9971		538	-50.0488
							10770	-46.3867		538.5	-50.6592
							10780	-37.2314		539	-53.1006
							10790	-46.3867		539.5	-50.0488
							10800	-42.1143		540	-51.8799
							10810	-46.9971		540.5	-53.7109
							10820	-45.7764		541	-53.1006
							10830	-43.335		541.5	-50.6592
							10840	-45.7764		542	-53.1006
							10850	-50.0488		542.5	-50.6592
							10860	-50.6592		543	-48.8281
							10870	-48.8281		543.5	-51.2695
							10880	-47.6074		544	-54.9316
							10890	-48.2178		544.5	-48.2178
							10900	-45.166		545	-48.2178
							10910	-46.9971		545.5	-54.9316
							10920	-50.6592		546	-49.4385
							10930	-51.2695		546.5	-54.3213
							10940	-49.4385		547	-51.8799
							10950	-51.2695		547.5	-50.6592
							10960	-49.4385		548	-54.3213
							10970	-43.335		548.5	-53.7109
							10980	-46.3867		549	-48.2178
							10990	-48.8281		549.5	-52.4902
							11000	-51.2695		550	-51.8799
							11010	-50.0488		550.5	-45.7764
							11020	-49.4385		551	-46.9971
							11030	-48.8281		551.5	-51.8799
							11040	-49.4385		552	-51.2695
							11050	-53.1006		552.5	-49.4385
							11060	-51.2695		553	-48.8281
							11070	-48.2178		553.5	-48.2178
							11080	-46.3867		554	-52.4902
							11090	-51.8799		554.5	-51.8799
							11100	-49.4385		555	-43.335
							11110	-48.8281		555.5	-55.542
							11120	-51.8799		556	-48.2178
							11130	-48.2178		556.5	-56.1523
							11140	-51.2695		557	-47.6074
							11150	-54.3213		557.5	-47.6074
							11160	-45.166		558	-45.166
							11170	-51.8799		558.5	-48.8281
							11180	-50.0488		559	-51.2695
							11190	-51.8799		559.5	-50.6592
							11200	-53.1006		560	-51.8799
							11210	-48.8281		560.5	-54.9316
							11220	-55.542		561	-48.2178
							11230	-49.4385		561.5	-53.1006
							11240	-51.8799		562	-53.1006
							11250	-56.7627		562.5	-51.8799
							11260	-49.4385		563	-51.8799
							11270	-50.0488		563.5	-52.4902
							11280	-53.1006		564	-50.6592
							11290	-49.4385		564.5	-51.8799
							11300	-46.3867		565	-50.6592
							11310	-53.1006		565.5	-50.6592
							11320	-44.5557		566	-58.5938
							11330	-48.2178		566.5	-58.5938
							11340	-45.166		567	-53.1006
							11350	-49.4385		567.5	-57.9834
							11360	-46.3867		568	-52.4902
							11370	-40.8936		568.5	-56.1523
							11380	-46.9971		569	-48.8281
							11390	-48.8281		569.5	-49.4385
							11400	-46.9971		570	-49.4385
							11410	-52.4902		570.5	-52.4902
							11420	-48.2178		571	-51.2695
							11430	-49.4385		571.5	-53.7109
							11440	-45.7764		572	-48.8281
							11450	-50.0488		572.5	-50.0488
							11460	-46.3867		573	-53.1006
							11470	-55.542		573.5	-57.373
							11480	-48.8281		574	-46.9971
							11490	-54.9316		574.5	-48.2178
							11500	-50.0488		575	-48.2178
							11510	-49.4385		575.5	-51.2695
							11520	-50.6592		576	-43.9453
							11530	-54.9316		576.5	-46.3867
							11540	-43.9453		577	-45.7764
							11550	-48.8281		577.5	-44.5557
							11560	-50.6592		578	-48.2178
							11570	-47.6074		578.5	-46.9971
							11580	-47.6074		579	-51.8799
							11590	-48.2178		579.5	-45.7764
							11600	-47.6074		580	-46.3867
							11610	-47.6074		580.5	-48.2178
							11620	-47.6074		581	-50.0488
							11630	-55.542		581.5	-47.6074
							11640	-51.8799		582	-46.9971
							11650	-46.9971		582.5	-51.8799
							11660	-40.2832		583	-44.5557
							11670	-53.1006		583.5	-46.3867
							11680	-42.1143		584	-44.5557
							11690	-40.8936		584.5	-47.6074
							11700	-47.6074		585	-48.2178
							11710	-46.3867		585.5	-48.8281
							11720	-46.3867		586	-46.3867
							11730	-42.7246		586.5	-48.2178
							11740	-50.0488		587	-45.7764
							11750	-43.9453		587.5	-45.166
							11760	-43.335		588	-47.6074
							11770	-44.5557		588.5	-50.6592
							11780	-50.0488		589	-47.6074
							11790	-43.9453		589.5	-48.2178
							11800	-49.4385		590	-41.5039
							11810	-44.5557		590.5	-46.9971
							11820	-45.7764		591	-46.3867
							11830	-45.7764		591.5	-50.6592
							11840	-47.6074		592	-50.0488
							11850	-50.6592		592.5	-46.3867
							11860	-47.6074		593	-46.3867
							11870	-45.166		593.5	-47.6074
							11880	-46.3867		594	-47.6074
							11890	-51.2695		594.5	-46.9971
							11900	-47.6074		595	-42.1143
							11910	-53.1006		595.5	-42.1143
							11920	-55.542		596	-46.9971
							11930	-45.166		596.5	-47.6074
							11940	-45.7764		597	-42.7246
							11950	-45.7764		597.5	-45.166
							11960	-40.8936		598	-46.3867
							11970	-43.9453		598.5	-46.3867
							11980	-40.8936		599	-50.6592
							11990	-46.3867		599.5	-46.3867
							12000	-46.3867		600	-50.0488
							12010	-42.7246		600.5	-46.3867
							12020	-46.9971		601	-50.6592
							12030	-46.3867		601.5	-39.0625
							12040	-49.4385		602	-43.335
							12050	-44.5557		602.5	-48.8281
							12060	-46.3867		603	-50.6592
							12070	-49.4385		603.5	-48.2178
							12080	-46.9971		604	-46.9971
							12090	-43.9453		604.5	-49.4385
							12100	-49.4385		605	-43.9453
							12110	-45.7764		605.5	-49.4385
							12120	-45.7764		606	-48.8281
							12130	-48.2178		606.5	-45.166
							12140	-51.8799		607	-48.2178
							12150	-45.7764		607.5	-46.3867
							12160	-48.2178		608	-44.5557
							12170	-49.4385		608.5	-45.7764
							12180	-43.9453		609	-44.5557
							12190	-51.2695		609.5	-46.9971
							12200	-51.8799		610	-45.166
							12210	-53.1006		610.5	-43.9453
							12220	-49.4385		611	-45.166
							12230	-55.542		611.5	-44.5557
							12240	-45.166		612	-45.7764
							12250	-55.542		612.5	-46.3867
							12260	-56.7627		613	-48.8281
							12270	-51.8799		613.5	-38.4521
							12280	-50.0488		614	-46.3867
							12290	-56.7627		614.5	-42.1143
							12300	-48.2178		615	-40.2832
							12310	-53.1006		615.5	-45.7764
							12320	-56.7627		616	-50.6592
							12330	-50.6592		616.5	-45.7764
							12340	-42.7246		617	-46.3867
							12350	-48.8281		617.5	-44.5557
							12360	-49.4385		618	-50.0488
							12370	-48.2178		618.5	-45.166
							12380	-51.8799		619	-42.1143
							12390	-46.3867		619.5	-48.8281
							12400	-43.9453		620	-48.8281
							12410	-46.3867		620.5	-50.0488
							12420	-50.6592		621	-53.7109
							12430	-48.8281		621.5	-45.166
							12440	-48.8281		622	-46.3867
							12450	-51.2695		622.5	-45.7764
							12460	-53.1006		623	-45.166
							12470	-54.3213		623.5	-51.2695
							12480	-50.6592		624	-48.2178
							12490	-50.6592		624.5	-51.8799
							12500	-48.8281		625	-55.542
							12510	-51.8799		625.5	-43.335
							12520	-53.7109		626	-45.166
							12530	-51.8799		626.5	-46.3867
							12540	-48.8281		627	-46.9971
							12550	-50.0488		627.5	-44.5557
							12560	-53.7109		628	-46.9971
							12570	-51.8799		628.5	-45.166
							12580	-51.8799		629	-42.1143
							12590	-49.4385		629.5	-45.166
							12600	-55.542		630	-46.3867
							12610	-59.2041		630.5	-46.9971
							12620	-55.542		631	-44.5557
							12630	-54.9316		631.5	-43.9453
							12640	-51.2695		632	-48.8281
							12650	-50.6592		632.5	-43.9453
							12660	-53.7109		633	-46.3867
							12670	-53.1006		633.5	-48.8281
							12680	-47.6074		634	-41.5039
							12690	-53.1006		634.5	-42.1143
							12700	-57.373		635	-40.8936
							12710	-50.6592		635.5	-44.5557
							12720	-46.9971		636	-45.166
							12730	-54.3213		636.5	-43.335
							12740	-53.7109		637	-48.8281
							12750	-61.6455		637.5	-47.6074
							12760	-57.373		638	-51.2695
							12770	-53.1006		638.5	-44.5557
							12780	-60.4248		639	-46.9971
							12790	-56.1523		639.5	-39.6729
							12800	-53.1006		640	-46.3867
							12810	-53.7109		640.5	-48.2178
							12820	-53.7109		641	-48.8281
							12830	-53.7109		641.5	-50.6592
							12840	-51.2695		642	-47.6074
							12850	-52.4902		642.5	-46.9971
							12860	-47.6074		643	-48.8281
							12870	-51.8799		643.5	-46.9971
							12880	-46.9971		644	-46.3867
							12890	-53.7109		644.5	-49.4385
							12900	-50.6592		645	-45.7764
							12910	-56.1523		645.5	-51.2695
							12920	-50.6592		646	-44.5557
							12930	-53.7109		646.5	-44.5557
							12940	-53.1006		647	-46.3867
							12950	-53.1006		647.5	-45.166
							12960	-48.2178		648	-41.5039
							12970	-52.4902		648.5	-49.4385
							12980	-54.9316		649	-44.5557
							12990	-54.3213		649.5	-45.7764
							13000	-54.9316		650	-46.9971
							13010	-48.8281		650.5	-51.2695
							13020	-53.7109		651	-46.9971
							13030	-48.2178		651.5	-39.6729
							13040	-50.0488		652	-46.3867
							13050	-52.4902		652.5	-50.0488
							13060	-51.8799		653	-50.0488
							13070	-51.2695		653.5	-45.7764
							13080	-54.3213		654	-42.1143
							13090	-56.1523		654.5	-50.6592
							13100	-56.1523		655	-50.0488
							13110	-56.7627		655.5	-46.9971
							13120	-59.2041		656	-45.7764
							13130	-53.7109		656.5	-51.8799
							13140	-56.7627		657	-50.6592
							13150	-50.6592		657.5	-45.166
							13160	-53.7109		658	-50.0488
							13170	-53.7109		658.5	-51.8799
							13180	-50.0488		659	-44.5557
							13190	-53.7109		659.5	-48.8281
							13200	-50.6592		660	-45.166
							13210	-50.0488		660.5	-48.2178
							13220	-50.6592		661	-49.4385
							13230	-53.1006		661.5	-48.2178
							13240	-50.0488		662	-46.3867
							13250	-48.8281		662.5	-48.2178
							13260	-48.8281		663	-53.1006
							13270	-53.1006		663.5	-48.8281
							13280	-53.1006		664	-50.6592
							13290	-64.6973		664.5	-51.8799
							13300	-59.2041		665	-51.8799
							13310	-54.3213		665.5	-46.9971
							13320	-54.9316		666	-48.2178
							13330	-54.9316		666.5	-51.8799
							13340	-53.1006		667	-45.7764
							13350	-59.2041		667.5	-45.166
							13360	-53.7109		668	-50.6592
							13370	-54.9316		668.5	-46.9971
							13380	-53.1006		669	-47.6074
							13390	-53.7109		669.5	-48.2178
							13400	-51.8799		670	-43.335
							13410	-56.1523		670.5	-48.8281
							13420	-59.2041		671	-47.6074
							13430	-54.9316		671.5	-45.7764
							13440	-53.1006		672	-48.2178
							13450	-55.542		672.5	-50.0488
							13460	-53.1006		673	-46.3867
							13470	-57.9834		673.5	-46.9971
							13480	-59.2041		674	-54.3213
							13490	-59.8145		674.5	-43.9453
							13500	-59.2041		675	-50.0488
							13510	-53.7109		675.5	-51.8799
							13520	-55.542		676	-44.5557
							13530	-61.0352		676.5	-54.3213
							13540	-54.9316		677	-42.1143
							13550	-56.1523		677.5	-46.3867
							13560	-57.9834		678	-46.3867
							13570	-51.2695		678.5	-49.4385
							13580	-52.4902		679	-47.6074
							13590	-54.9316		679.5	-48.2178
							13600	-56.1523		680	-48.8281
							13610	-51.8799		680.5	-48.8281
							13620	-48.2178		681	-48.8281
							13630	-53.7109		681.5	-46.9971
							13640	-51.8799		682	-50.6592
							13650	-59.8145		682.5	-46.9971
							13660	-47.6074		683	-51.8799
							13670	-57.9834		683.5	-51.2695
							13680	-58.5938		684	-50.6592
							13690	-51.8799		684.5	-51.8799
							13700	-51.2695		685	-51.8799
							13710	-52.4902		685.5	-48.2178
							13720	-53.7109		686	-51.8799
							13730	-50.0488		686.5	-48.2178
							13740	-50.6592		687	-51.8799
							13750	-55.542		687.5	-53.1006
							13760	-53.7109		688	-49.4385
							13770	-60.4248		688.5	-46.3867
							13780	-51.2695		689	-48.2178
							13790	-54.3213		689.5	-51.8799
							13800	-50.0488		690	-54.9316
							13810	-55.542		690.5	-51.8799
							13820	-49.4385		691	-55.542
							13830	-53.7109		691.5	-51.2695
							13840	-59.2041		692	-53.1006
							13850	-59.2041		692.5	-51.8799
							13860	-56.1523		693	-51.2695
							13870	-51.8799		693.5	-51.2695
							13880	-53.1006		694	-50.6592
							13890	-57.9834		694.5	-50.0488
							13900	-55.542		695	-48.2178
							13910	-54.9316		695.5	-52.4902
							13920	-53.7109		696	-51.2695
							13930	-53.7109		696.5	-53.7109
							13940	-54.9316		697	-51.2695
							13950	-53.1006		697.5	-46.9971
							13960	-53.1006		698	-46.3867
							13970	-55.542		698.5	-50.6592
							13980	-53.7109		699	-53.7109
							13990	-53.1006		699.5	-51.8799
							14000	-51.2695		700	-51.8799
							14010	-50.6592		700.5	-53.7109
							14020	-55.542		701	-49.4385
							14030	-54.9316		701.5	-51.8799
							14040	-50.6592		702	-51.8799
							14050	-54.3213		702.5	-52.4902
							14060	-56.1523		703	-42.1143
							14070	-51.8799		703.5	-48.8281
							14080	-54.3213		704	-46.3867
							14090	-53.7109		704.5	-50.6592
							14100	-51.8799		705	-51.2695
							14110	-56.1523		705.5	-51.2695
							14120	-56.1523		706	-55.542
							14130	-52.4902		706.5	-51.8799
							14140	-53.7109		707	-57.9834
							14150	-56.1523		707.5	-52.4902
							14160	-53.7109		708	-56.7627
							14170	-53.7109		708.5	-52.4902
							14180	-53.1006		709	-49.4385
							14190	-58.5938		709.5	-51.2695
							14200	-50.0488		710	-50.6592
							14210	-57.373		710.5	-57.9834
							14220	-52.4902		711	-48.8281
							14230	-53.7109		711.5	-46.9971
							14240	-61.0352		712	-54.3213
							14250	-61.0352		712.5	-49.4385
							14260	-58.5938		713	-48.2178
							14270	-53.7109		713.5	-46.3867
							14280	-57.9834		714	-45.166
							14290	-54.9316		714.5	-51.2695
							14300	-62.2559		715	-51.8799
							14310	-54.9316		715.5	-51.2695
							14320	-50.0488		716	-48.2178
							14330	-53.7109		716.5	-48.2178
							14340	-51.8799		717	-47.6074
							14350	-54.3213		717.5	-50.6592
							14360	-56.1523		718	-54.3213
							14370	-54.9316		718.5	-51.2695
							14380	-62.8662		719	-49.4385
							14390	-54.3213		719.5	-43.335
							14400	-62.8662		720	-46.3867
							14410	-51.8799		720.5	-46.9971
							14420	-54.9316		721	-45.166
							14430	-57.373		721.5	-42.1143
							14440	-51.8799		722	-48.8281
							14450	-53.7109		722.5	-49.4385
							14460	-53.1006		723	-48.2178
							14470	-58.5938		723.5	-47.6074
							14480	-55.542		724	-46.9971
							14490	-50.0488		724.5	-48.2178
							14500	-58.5938		725	-57.373
							14510	-53.7109		725.5	-57.373
							14520	-51.2695		726	-57.373
							14530	-56.1523		726.5	-55.542
							14540	-54.9316		727	-55.542
							14550	-54.9316		727.5	-55.542
							14560	-50.0488		728	-53.1006
							14570	-48.2178		728.5	-53.1006
							14580	-48.2178		729	-49.4385
							14590	-48.8281		729.5	-60.4248
							14600	-50.6592		730	-55.542
							14610	-50.0488		730.5	-57.9834
							14620	-53.1006		731	-54.9316
							14630	-48.8281		731.5	-54.3213
							14640	-53.1006		732	-53.7109
							14650	-51.2695		732.5	-51.2695
							14660	-46.9971		733	-56.7627
							14670	-56.7627		733.5	-55.542
							14680	-61.0352		734	-54.9316
							14690	-56.1523		734.5	-56.1523
							14700	-55.542		735	-58.5938
							14710	-54.3213		735.5	-54.9316
							14720	-52.4902		736	-51.8799
							14730	-57.9834		736.5	-54.9316
							14740	-56.1523		737	-52.4902
							14750	-54.3213		737.5	-61.0352
							14760	-54.9316		738	-54.3213
							14770	-54.9316		738.5	-52.4902
							14780	-56.7627		739	-52.4902
							14790	-54.3213		739.5	-46.9971
							14800	-54.9316		740	-54.3213
							14810	-54.9316		740.5	-45.166
							14820	-56.1523		741	-51.8799
							14830	-54.3213		741.5	-48.8281
							14840	-52.4902		742	-45.166
							14850	-56.7627		742.5	-51.2695
							14860	-59.2041		743	-57.9834
							14870	-57.373		743.5	-57.373
							14880	-60.4248		744	-53.7109
							14890	-60.4248		744.5	-53.1006
							14900	-60.4248		745	-50.6592
							14910	-52.4902		745.5	-51.8799
							14920	-57.9834		746	-49.4385
							14930	-59.8145		746.5	-53.7109
							14940	-51.2695		747	-54.3213
							14950	-56.7627		747.5	-54.3213
							14960	-56.1523		748	-49.4385
							14970	-56.1523		748.5	-50.0488
							14980	-60.4248		749	-49.4385
							14990	-59.2041		749.5	-49.4385
							15000	-55.542		750	-48.8281
							15010	-56.1523		750.5	-50.6592
							15020	-52.4902		751	-51.2695
							15030	-46.9971		751.5	-47.6074
							15040	-51.8799		752	-53.7109
							15050	-50.6592		752.5	-54.3213
							15060	-50.0488		753	-48.2178
							15070	-50.6592		753.5	-54.3213
							15080	-50.0488		754	-53.7109
							15090	-53.1006		754.5	-53.7109
							15100	-54.3213		755	-50.6592
							15110	-48.8281		755.5	-50.0488
							15120	-53.1006		756	-54.9316
							15130	-51.2695		756.5	-53.7109
							15140	-53.7109		757	-52.4902
							15150	-53.1006		757.5	-54.9316
							15160	-51.8799		758	-53.1006
							15170	-45.166		758.5	-48.2178
							15180	-50.6592		759	-49.4385
							15190	-51.8799		759.5	-50.0488
							15200	-45.7764		760	-54.9316
							15210	-50.0488		760.5	-56.1523
							15220	-50.6592		761	-53.1006
							15230	-54.3213		761.5	-50.0488
							15240	-45.7764		762	-45.166
							15250	-49.4385		762.5	-49.4385
							15260	-50.0488		763	-54.3213
							15270	-50.0488		763.5	-53.1006
							15280	-50.0488		764	-53.1006
							15290	-53.1006		764.5	-48.2178
							15300	-57.9834		765	-50.0488
							15310	-57.9834		765.5	-53.1006
							15320	-54.3213		766	-51.8799
							15330	-53.7109		766.5	-51.2695
							15340	-59.2041		767	-53.1006
							15350	-54.9316		767.5	-48.8281
							15360	-56.1523		768	-54.3213
							15370	-56.7627		768.5	-50.6592
							15380	-54.9316		769	-50.0488
							15390	-57.9834		769.5	-55.542
							15400	-61.0352		770	-46.9971
							15410	-56.7627		770.5	-56.1523
							15420	-53.1006		771	-48.2178
							15430	-50.0488		771.5	-51.8799
							15440	-55.542		772	-51.8799
							15450	-51.8799		772.5	-50.6592
							15460	-48.8281		773	-54.9316
							15470	-54.9316		773.5	-51.8799
							15480	-53.7109		774	-49.4385
							15490	-58.5938		774.5	-53.7109
							15500	-54.9316		775	-49.4385
							15510	-55.542		775.5	-49.4385
							15520	-54.3213		776	-48.8281
							15530	-59.2041		776.5	-48.8281
							15540	-53.1006		777	-53.7109
							15550	-54.3213		777.5	-53.1006
							15560	-56.1523		778	-48.2178
							15570	-51.8799		778.5	-54.3213
							15580	-46.9971		779	-45.7764
							15590	-50.0488		779.5	-49.4385
							15600	-50.6592		780	-53.7109
							15610	-56.7627		780.5	-53.7109
							15620	-56.1523		781	-50.6592
							15630	-53.7109		781.5	-50.0488
							15640	-52.4902		782	-51.8799
							15650	-51.2695		782.5	-50.0488
							15660	-54.3213		783	-51.2695
							15670	-57.9834		783.5	-53.1006
							15680	-53.1006		784	-53.1006
							15690	-56.1523		784.5	-51.8799
							15700	-50.0488		785	-51.8799
							15710	-46.3867		785.5	-47.6074
							15720	-51.2695		786	-50.0488
							15730	-50.0488		786.5	-46.9971
							15740	-54.9316		787	-51.2695
							15750	-54.3213		787.5	-53.1006
							15760	-53.7109		788	-54.3213
							15770	-54.3213		788.5	-50.6592
							15780	-53.1006		789	-54.3213
							15790	-52.4902		789.5	-48.2178
							15800	-55.542		790	-50.0488
							15810	-57.9834		790.5	-47.6074
							15820	-62.8662		791	-50.6592
							15830	-57.9834		791.5	-49.4385
							15840	-61.6455		792	-53.7109
							15850	-64.6973		792.5	-51.2695
							15860	-54.3213		793	-57.9834
							15870	-56.7627		793.5	-51.8799
							15880	-53.7109		794	-53.7109
							15890	-54.3213		794.5	-50.0488
							15900	-54.9316		795	-48.8281
							15910	-57.373		795.5	-46.9971
							15920	-50.6592		796	-46.9971
							15930	-59.2041		796.5	-48.8281
							15940	-56.7627		797	-43.335
							15950	-56.7627		797.5	-53.7109
							15960	-56.1523		798	-51.2695
							15970	-57.373		798.5	-50.6592
							15980	-57.9834		799	-51.8799
							15990	-51.8799		799.5	-57.373
							16000	-56.7627		800	-51.8799
							16010	-54.9316		800.5	-51.8799
							16020	-51.8799		801	-52.4902
							16030	-55.542		801.5	-55.542
							16040	-45.166		802	-50.6592
							16050	-61.6455		802.5	-50.0488
							16060	-53.7109		803	-57.9834
							16070	-53.7109		803.5	-56.1523
							16080	-55.542		804	-53.7109
							16090	-56.1523		804.5	-50.6592
							16100	-54.3213		805	-55.542
							16110	-57.373		805.5	-48.2178
							16120	-60.4248		806	-46.9971
							16130	-54.3213		806.5	-49.4385
							16140	-55.542		807	-50.0488
							16150	-51.8799		807.5	-49.4385
							16160	-50.6592		808	-48.2178
							16170	-54.9316		808.5	-44.5557
							16180	-59.2041		809	-45.166
							16190	-48.8281		809.5	-43.335
							16200	-57.373		810	-47.6074
							16210	-57.9834		810.5	-49.4385
							16220	-50.6592		811	-46.9971
							16230	-57.9834		811.5	-50.0488
							16240	-58.5938		812	-48.2178
							16250	-61.6455		812.5	-46.9971
							16260	-57.9834		813	-49.4385
							16270	-56.1523		813.5	-43.9453
							16280	-54.3213		814	-47.6074
							16290	-61.6455		814.5	-46.3867
							16300	-56.7627		815	-43.335
							16310	-55.542		815.5	-48.8281
							16320	-57.9834		816	-48.8281
							16330	-64.6973		816.5	-47.6074
							16340	-62.8662		817	-46.3867
							16350	-55.542		817.5	-51.8799
							16360	-60.4248		818	-46.3867
							16370	-53.7109		818.5	-40.8936
							16380	-59.8145		819	-43.335
							16390	-51.2695		819.5	-45.7764
							16400	-54.3213		820	-43.9453
							16410	-55.542		820.5	-50.6592
							16420	-53.1006		821	-46.9971
							16430	-57.9834		821.5	-46.9971
							16440	-64.0869		822	-43.9453
							16450	-60.4248		822.5	-48.2178
							16460	-57.373		823	-43.9453
							16470	-56.7627		823.5	-51.2695
							16480	-53.7109		824	-49.4385
							16490	-55.542		824.5	-46.3867
							16500	-57.9834		825	-45.166
							16510	-57.373		825.5	-46.9971
							16520	-57.9834		826	-48.2178
							16530	-59.8145		826.5	-46.3867
							16540	-56.1523		827	-48.2178
							16550	-57.9834		827.5	-47.6074
							16560	-57.9834		828	-51.8799
							16570	-53.7109		828.5	-44.5557
							16580	-56.1523		829	-53.1006
							16590	-56.1523		829.5	-43.9453
							16600	-56.1523		830	-51.2695
							16610	-56.7627		830.5	-50.6592
							16620	-57.373		831	-43.9453
							16630	-55.542		831.5	-42.7246
							16640	-58.5938		832	-42.1143
							16650	-53.1006		832.5	-46.3867
							16660	-56.7627		833	-47.6074
							16670	-52.4902		833.5	-49.4385
							16680	-54.9316		834	-45.7764
							16690	-54.3213		834.5	-45.166
							16700	-58.5938		835	-46.3867
							16710	-56.7627		835.5	-48.2178
							16720	-55.542		836	-43.9453
							16730	-54.3213		836.5	-45.7764
							16740	-62.8662		837	-47.6074
							16750	-55.542		837.5	-50.0488
							16760	-55.542		838	-48.2178
							16770	-51.8799		838.5	-44.5557
							16780	-56.1523		839	-47.6074
							16790	-56.7627		839.5	-46.9971
							16800	-53.7109		840	-46.3867
							16810	-56.1523		840.5	-51.2695
							16820	-53.1006		841	-55.542
							16830	-50.0488		841.5	-48.2178
							16840	-53.1006		842	-50.0488
							16850	-55.542		842.5	-48.8281
							16860	-56.1523		843	-48.8281
							16870	-56.1523		843.5	-50.6592
							16880	-53.7109		844	-53.1006
							16890	-50.6592		844.5	-48.2178
							16900	-54.3213		845	-48.8281
							16910	-53.1006		845.5	-48.8281
							16920	-54.3213		846	-46.9971
							16930	-57.373		846.5	-51.2695
							16940	-53.1006		847	-49.4385
							16950	-58.5938		847.5	-48.2178
							16960	-56.7627		848	-49.4385
							16970	-58.5938		848.5	-48.8281
							16980	-56.7627		849	-44.5557
							16990	-55.542		849.5	-43.9453
							17000	-51.8799		850	-43.335
							17010	-56.1523		850.5	-49.4385
							17020	-59.8145		851	-45.166
							17030	-58.5938		851.5	-46.9971
							17040	-53.7109		852	-39.6729
							17050	-56.7627		852.5	-44.5557
							17060	-55.542		853	-51.2695
							17070	-57.9834		853.5	-50.0488
							17080	-54.9316		854	-51.8799
							17090	-55.542		854.5	-46.9971
							17100	-53.1006		855	-41.5039
							17110	-53.1006		855.5	-46.3867
							17120	-52.4902		856	-43.335
							17130	-57.9834		856.5	-45.166
							17140	-57.373		857	-46.9971
							17150	-62.2559		857.5	-45.166
							17160	-62.2559		858	-48.2178
							17170	-59.2041		858.5	-50.0488
							17180	-61.6455		859	-47.6074
							17190	-62.8662		859.5	-48.2178
							17200	-59.8145		860	-47.6074
							17210	-57.373		860.5	-48.2178
							17220	-61.6455		861	-48.2178
							17230	-59.2041		861.5	-48.2178
							17240	-56.7627		862	-50.6592
							17250	-54.9316		862.5	-50.6592
							17260	-53.7109		863	-53.7109
							17270	-56.1523		863.5	-45.166
							17280	-51.8799		864	-53.1006
							17290	-59.2041		864.5	-54.3213
							17300	-54.3213		865	-56.7627
							17310	-59.8145		865.5	-55.542
							17320	-59.8145		866	-56.7627
							17330	-58.5938		866.5	-58.5938
							17340	-53.1006		867	-50.6592
							17350	-57.9834		867.5	-50.0488
							17360	-56.1523		868	-53.1006
							17370	-58.5938		868.5	-50.6592
							17380	-56.1523		869	-53.1006
							17390	-58.5938		869.5	-54.3213
							17400	-60.4248		870	-48.8281
							17410	-60.4248		870.5	-52.4902
							17420	-58.5938		871	-45.166
							17430	-67.749		871.5	-50.6592
							17440	-55.542		872	-56.1523
							17450	-60.4248		872.5	-51.8799
							17460	-59.8145		873	-46.9971
							17470	-58.5938		873.5	-49.4385
							17480	-54.3213		874	-51.2695
							17490	-54.9316		874.5	-49.4385
							17500	-58.5938		875	-42.1143
							17510	-57.9834		875.5	-53.1006
							17520	-59.2041		876	-50.0488
							17530	-58.5938		876.5	-51.8799
							17540	-61.0352		877	-45.166
							17550	-61.0352		877.5	-47.6074
							17560	-59.8145		878	-46.3867
							17570	-55.542		878.5	-49.4385
							17580	-59.2041		879	-50.6592
							17590	-56.7627		879.5	-51.8799
							17600	-57.9834		880	-49.4385
							17610	-55.542		880.5	-49.4385
							17620	-58.5938		881	-49.4385
							17630	-55.542		881.5	-46.9971
							17640	-62.8662		882	-50.6592
							17650	-54.9316		882.5	-50.0488
							17660	-56.1523		883	-45.7764
							17670	-50.6592		883.5	-51.8799
							17680	-58.5938		884	-48.2178
							17690	-59.2041		884.5	-50.0488
							17700	-54.3213		885	-51.2695
							17710	-57.9834		885.5	-47.6074
							17720	-49.4385		886	-45.7764
							17730	-59.2041		886.5	-51.8799
							17740	-56.7627		887	-50.6592
							17750	-53.7109		887.5	-46.3867
							17760	-53.7109		888	-49.4385
							17770	-53.1006		888.5	-50.6592
							17780	-53.7109		889	-45.166
							17790	-56.1523		889.5	-49.4385
							17800	-51.8799		890	-46.3867
							17810	-53.7109		890.5	-48.8281
							17820	-57.9834		891	-48.8281
							17830	-60.4248		891.5	-48.8281
							17840	-53.1006		892	-45.166
							17850	-56.7627		892.5	-52.4902
							17860	-62.2559		893	-48.2178
							17870	-54.3213		893.5	-48.8281
							17880	-53.1006		894	-47.6074
							17890	-59.8145		894.5	-43.9453
							17900	-61.6455		895	-42.1143
							17910	-61.0352		895.5	-48.8281
							17920	-58.5938		896	-53.1006
							17930	-57.373		896.5	-46.9971
							17940	-55.542		897	-48.8281
							17950	-56.7627		897.5	-50.0488
							17960	-59.2041		898	-49.4385
							17970	-51.2695		898.5	-47.6074
							17980	-50.0488		899	-48.2178
							17990	-59.8145		899.5	-50.6592
							18000	-53.7109		900	-46.9971
							18010	-57.9834		900.5	-46.3867
							18020	-61.0352		901	-46.9971
							18030	-55.542		901.5	-46.3867
							18040	-54.9316		902	-45.166
							18050	-58.5938		902.5	-46.3867
							18060	-56.7627		903	-44.5557
							18070	-55.542		903.5	-45.7764
							18080	-54.9316		904	-46.9971
							18090	-55.542		904.5	-51.2695
							18100	-53.1006		905	-50.6592
							18110	-56.1523		905.5	-53.1006
							18120	-51.8799		906	-49.4385
							18130	-56.7627		906.5	-44.5557
							18140	-56.1523		907	-50.0488
							18150	-60.4248		907.5	-45.7764
							18160	-63.4766		908	-48.2178
							18170	-54.3213		908.5	-47.6074
							18180	-49.4385		909	-46.9971
							18190	-56.7627		909.5	-48.2178
							18200	-50.0488		910	-40.8936
							18210	-51.8799		910.5	-46.9971
							18220	-46.9971		911	-40.8936
							18230	-54.3213		911.5	-50.6592
							18240	-61.0352		912	-48.2178
							18250	-59.8145		912.5	-50.0488
							18260	-61.6455		913	-51.8799
							18270	-65.918		913.5	-54.3213
							18280	-68.9697		914	-55.542
							18290	-55.542		914.5	-50.6592
							18300	-63.4766		915	-50.6592
							18310	-56.7627		915.5	-54.9316
							18320	-57.9834		916	-51.2695
							18330	-54.3213		916.5	-53.1006
							18340	-51.2695		917	-55.542
							18350	-50.6592		917.5	-51.2695
							18360	-53.7109		918	-52.4902
							18370	-59.2041		918.5	-52.4902
							18380	-51.8799		919	-53.7109
							18390	-51.2695		919.5	-60.4248
							18400	-50.6592		920	-51.2695
							18410	-53.1006		920.5	-53.7109
							18420	-55.542		921	-53.7109
							18430	-51.8799		921.5	-50.6592
							18440	-53.1006		922	-54.3213
							18450	-56.1523		922.5	-50.0488
							18460	-50.6592		923	-53.1006
							18470	-54.9316		923.5	-51.2695
							18480	-42.7246		924	-48.8281
							18490	-54.9316		924.5	-49.4385
							18500	-52.4902		925	-49.4385
							18510	-50.6592		925.5	-54.9316
							18520	-52.4902		926	-54.9316
							18530	-51.8799		926.5	-55.542
							18540	-48.2178		927	-51.8799
							18550	-54.9316		927.5	-53.7109
							18560	-50.6592		928	-48.2178
							18570	-58.5938		928.5	-52.4902
							18580	-57.9834		929	-51.2695
							18590	-50.0488		929.5	-50.0488
							18600	-51.8799		930	-47.6074
							18610	-50.0488		930.5	-50.6592
							18620	-54.3213		931	-46.9971
							18630	-51.8799		931.5	-45.166
							18640	-49.4385		932	-45.166
							18650	-48.2178		932.5	-50.6592
							18660	-53.7109		933	-48.2178
							18670	-51.8799		933.5	-44.5557
							18680	-50.6592		934	-46.9971
							18690	-51.8799		934.5	-48.2178
							18700	-46.9971		935	-45.7764
							18710	-59.2041		935.5	-50.6592
							18720	-59.8145		936	-47.6074
							18730	-56.1523		936.5	-46.9971
							18740	-60.4248		937	-48.2178
							18750	-51.2695		937.5	-45.7764
							18760	-59.8145		938	-47.6074
							18770	-57.373		938.5	-49.4385
							18780	-58.5938		939	-43.9453
							18790	-59.8145		939.5	-48.2178
							18800	-59.2041		940	-45.7764
							18810	-59.8145		940.5	-43.9453
							18820	-50.0488		941	-45.7764
							18830	-57.9834		941.5	-42.1143
							18840	-53.7109		942	-49.4385
							18850	-54.9316		942.5	-49.4385
							18860	-52.4902		943	-48.8281
							18870	-62.8662		943.5	-48.8281
							18880	-60.4248		944	-54.3213
							18890	-58.5938		944.5	-45.7764
							18900	-54.9316		945	-50.6592
							18910	-59.8145		945.5	-46.9971
							18920	-53.1006		946	-43.9453
							18930	-54.3213		946.5	-48.8281
							18940	-55.542		947	-45.166
							18950	-56.1523		947.5	-44.5557
							18960	-58.5938		948	-45.166
							18970	-56.1523		948.5	-43.335
							18980	-59.2041		949	-42.1143
							18990	-56.7627		949.5	-45.166
							19000	-50.0488		950	-45.7764
							19010	-58.5938		950.5	-44.5557
							19020	-51.8799		951	-48.8281
							19030	-56.7627		951.5	-43.335
							19040	-58.5938		952	-43.9453
							19050	-51.2695		952.5	-48.8281
							19060	-52.4902		953	-46.3867
							19070	-50.6592		953.5	-46.3867
							19080	-65.3076		954	-45.7764
							19090	-59.8145		954.5	-46.9971
							19100	-56.1523		955	-43.335
							19110	-57.373		955.5	-43.335
							19120	-56.1523		956	-44.5557
							19130	-57.9834		956.5	-39.0625
							19140	-54.3213		957	-46.3867
							19150	-60.4248		957.5	-47.6074
							19160	-59.2041		958	-41.5039
							19170	-58.5938		958.5	-48.2178
							19180	-61.6455		959	-44.5557
							19190	-61.0352		959.5	-45.7764
							19200	-56.1523		960	-49.4385
							19210	-60.4248		960.5	-48.2178
							19220	-59.8145		961	-50.6592
							19230	-55.542		961.5	-46.9971
							19240	-58.5938		962	-43.335
							19250	-60.4248		962.5	-43.335
							19260	-56.7627		963	-50.0488
							19270	-57.9834		963.5	-47.6074
							19280	-54.9316		964	-46.9971
							19290	-59.2041		964.5	-46.3867
							19300	-63.4766		965	-45.7764
							19310	-61.6455		965.5	-46.9971
							19320	-56.1523		966	-48.2178
							19330	-56.7627		966.5	-48.2178
							19340	-55.542		967	-55.542
							19350	-58.5938		967.5	-43.9453
							19360	-61.6455		968	-47.6074
							19370	-58.5938		968.5	-44.5557
							19380	-56.1523		969	-43.9453
							19390	-61.0352		969.5	-43.335
							19400	-64.6973		970	-47.6074
							19410	-55.542		970.5	-44.5557
							19420	-61.6455		971	-46.9971
							19430	-55.542		971.5	-45.166
							19440	-53.7109		972	-43.9453
							19450	-63.4766		972.5	-50.6592
							19460	-55.542		973	-39.6729
							19470	-59.8145		973.5	-43.9453
							19480	-59.8145		974	-51.8799
							19490	-65.918		974.5	-45.7764
							19500	-54.9316		975	-47.6074
							19510	-53.1006		975.5	-49.4385
							19520	-58.5938		976	-46.3867
							19530	-60.4248		976.5	-48.8281
							19540	-59.2041		977	-49.4385
							19550	-53.7109		977.5	-45.166
							19560	-46.9971		978	-46.9971
							19570	-61.0352		978.5	-49.4385
							19580	-53.7109		979	-51.2695
							19590	-55.542		979.5	-44.5557
							19600	-54.3213		980	-50.0488
							19610	-51.2695		980.5	-45.7764
							19620	-57.373		981	-46.3867
							19630	-56.1523		981.5	-44.5557
							19640	-55.542		982	-51.8799
							19650	-59.2041		982.5	-48.2178
							19660	-60.4248		983	-50.6592
							19670	-53.1006		983.5	-44.5557
							19680	-50.6592		984	-48.2178
							19690	-51.2695		984.5	-49.4385
							19700	-53.7109		985	-46.3867
							19710	-54.9316		985.5	-46.9971
							19720	-51.8799		986	-51.2695
							19730	-50.6592		986.5	-47.6074
							19740	-51.2695		987	-47.6074
							19750	-51.8799		987.5	-46.3867
							19760	-51.2695		988	-49.4385
							19770	-54.3213		988.5	-44.5557
							19780	-52.4902		989	-46.3867
							19790	-54.3213		989.5	-50.0488
							19800	-50.0488		990	-48.2178
							19810	-48.2178		990.5	-45.166
							19820	-54.9316		991	-50.6592
							19830	-50.6592		991.5	-42.1143
							19840	-49.4385		992	-45.7764
							19850	-50.6592		992.5	-48.8281
							19860	-53.1006		993	-46.3867
							19870	-48.2178		993.5	-43.335
							19880	-53.1006		994	-45.166
							19890	-48.2178		994.5	-46.3867
							19900	-53.7109		995	-47.6074
							19910	-48.8281		995.5	-43.335
							19920	-54.9316		996	-45.7764
							19930	-55.542		996.5	-48.2178
							19940	-51.8799		997	-46.3867
							19950	-53.1006		997.5	-51.8799
							19960	-51.2695		998	-45.166
[truncated: 498,004+ more rows]

## Sheet: TRPM2
-80			80			TRPM2 (I-V)				TRPM2 (time course)				TRPM2+CPNE6 (I-V)				TRPM2+CPNE6 (time course)
TRPM2	TRPM2+Copine-6		TRPM2	TRPM2+Copine-6		mV	a	b		time(ms)	-80mV	+80mV		mV	a	b		time(ms)	-80mV	+80mV
90	237.1		97.1	251.6		-80.4138	-4638.06	-114.136		0	-81.7871	95.8252		-80.5664	-5910.03	-59.8145		0	-148.926	243.53
398.9	65.3		409.5	73.9		-80.3223	-4634.4	-115.356		2000	-80.5664	111.694		-80.4443	-5912.48	-61.0352		2000	-120.239	183.716
171	24		182.1	26.4		-80.3528	-4636.23	-103.149		4000	-72.6318	104.37		-80.5359	-5913.7	-64.6973		4000	-136.108	216.064
318.7	49.2		344.8	53.7		-80.3528	-4627.69	-106.812		6000	-90.332	99.4873		-80.4443	-5903.32	-59.2041		6000	-134.277	211.182
324.6	178.5		337.9	135.2		-80.2612	-4627.69	-97.0459		8000	-78.7354	97.6562		-80.4749	-5886.23	-57.9834		8000	-172.729	217.285
228.8	132.7		244.1	133.7		-80.2612	-4626.46	-101.929		10000	-95.8252	95.8252		-80.5054	-5885.01	-51.2695		10000	-173.34	256.958
98.6	171.4		105.4	174		-80.2612	-4609.38	-98.2666		12000	-84.2285	104.98		-80.3833	-5888.67	-62.8662		12000	-182.495	252.075
90.7	102.5		109.2	106.2		-80.2002	-4611.21	-96.4355		14000	-78.7354	95.8252		-80.3528	-5895.39	-67.749		14000	-167.236	247.803
66.6	157.7		75	161.8		-80.2307	-4619.14	-91.5527		16000	-84.2285	106.201		-80.2917	-5907.59	-66.5283		16000	-202.026	289.307
140.4	138.7		145.4	132.4		-80.1697	-4621.58	-95.8252		18000	-79.3457	114.136		-80.3833	-5897.22	-61.6455		18000	-244.751	348.511
145.8	571.5		149.6	613.9		-80.2917	-4611.21	-91.5527		20000	-73.2422	121.46		-80.3528	-5893.55	-55.542		20000	-354.004	466.309
89.5	103.1		90.6	121		-80.2612	-4609.38	-96.4355		22000	-70.1904	133.057		-80.3528	-5889.28	-64.6973		22000	-452.881	585.938
286.7	89.6		291.9	94.6		-80.2002	-4609.38	-101.318		24000	-86.6699	126.343		-80.2612	-5884.4	-50.6592		24000	-567.627	696.411
174.6	315.7		181.8	319.7		-80.1392	-4606.93	-103.149		26000	-116.577	139.771		-80.2307	-5902.1	-67.749		26000	-795.288	978.394
236.2	30.7		242.7	33.1		-80.1086	-4607.54	-101.318		28000	-104.98	146.484		-80.2307	-5906.98	-61.6455		28000	-1119.38	1358.03
	113			114.3		-80.0476	-4606.93	-103.149		30000	-111.694	120.239		-80.1697	-5912.48	-58.5938		30000	-1549.68	1838.99
						-80.0476	-4599.61	-104.98		32000	-90.332	147.095		-80.2612	-5907.59	-65.3076		32000	-2363.89	3015.75
						-80.0171	-4594.73	-97.6562		34000	-114.746	140.381		-80.2002	-5928.34	-61.6455		34000	-3817.14	4642.33
						-79.9561	-4599	-95.8252		36000	-159.912	181.274		-80.2307	-5894.17	-60.4248		36000	-5473.63	5991.82
						-79.9255	-4600.22	-102.539		38000	-161.743	193.481		-80.1392	-5891.72	-64.6973		38000	-5796.51	6094.97
						-80.0171	-4614.87	-97.6562		40000	-168.457	235.596		-80.0476	-5903.93	-54.9316		40000	-5750.12	6043.09
						-80.0476	-4607.54	-98.877		42000	-247.803	267.944		-80.1392	-5897.22	-51.2695		42000	-5662.84	6013.79
						-79.9255	-4597.17	-98.877		44000	-324.097	415.649		-80.0171	-5898.44	-68.9697		44000	-5640.87	5981.45
						-79.9561	-4603.27	-108.032		46000	-490.723	565.186		-80.1086	-5883.18	-61.6455		46000	-5578	5922.85
						-79.834	-4612.43	-102.539		48000	-717.163	863.037		-80.1392	-5877.08	-54.3213		48000	-5482.18	5757.45
						-79.8645	-4597.17	-99.4873		50000	-1052.86	1290.89		-79.9866	-5869.14	-65.3076		50000	-5322.88	5693.36
						-79.834	-4603.88	-106.812		52000	-1575.93	1934.81		-80.0476	-5853.88	-55.542		52000	-5216.67	5555.42
						-79.8645	-4592.9	-101.318		54000	-2409.67	2892.46		-79.895	-5852.05	-53.7109		54000	-5142.82	5454.71
						-79.834	-4619.75	-95.2148		56000	-3560.18	3994.75		-79.8645	-5865.48	-73.2422		56000	-5064.7	5294.8
						-79.7729	-4608.76	-87.2803		58000	-4343.26	4642.33		-79.9561	-5861.82	-55.542		58000	-4943.85	5198.97
						-79.834	-4618.53	-97.6562		60000	-4576.42	4816.28		-79.9866	-5857.54	-64.6973		60000	-4903.56	5122.07
						-79.7424	-4597.17	-104.98		62000	-4606.93	4822.39		-79.9255	-5853.88	-65.918		62000	-4835.21	5076.9
						-79.7424	-4611.82	-100.708		64000	-4577.64	4780.88		-79.8645	-5850.83	-60.4248		64000	-4740.6	5004.88
						-79.6509	-4604.49	-101.318		66000	-4532.47	4780.27		-79.8035	-5847.17	-63.4766		66000	-4748.54	5033.57
						-79.7424	-4603.88	-94.6045		68000	-4470.21	4723.51		-79.834	-5823.97	-53.7109		68000	-4723.51	4970.7
						-79.6814	-4592.29	-102.539		70000	-4450.07	4649.66		-79.8645	-5841.67	-64.0869		70000	-4621.58	4910.28
						-79.7729	-4610.6	-110.474		72000	-4420.17	4597.17		-79.834	-5849	-67.749		72000	-4646	4873.05
						-79.7119	-4595.95	-82.3975		74000	-4372.56	4576.42		-79.8035	-5834.35	-55.542		74000	-4584.35	4832.76
						-79.6204	-4599	-108.643		76000	-4350.59	4553.22		-79.8035	-5824.58	-66.5283		76000	-4515.99	4764.4
						-79.6204	-4601.44	-93.3838		78000	-4315.8	4503.17		-79.6814	-5810.55	-56.7627		78000	-4526.98	4774.78
						-79.5898	-4592.9	-110.474		80000	-4243.77	4446.41		-79.7119	-5817.26	-65.3076		80000	-4463.5	4658.81
						-79.6204	-4602.66	-108.643		82000	-4209.59	4418.95		-79.6814	-5820.92	-61.6455		82000	-4454.35	4705.2
						-79.5288	-4588.62	-98.877		84000	-4179.08	4387.82		-79.5898	-5815.43	-66.5283		84000	-4385.99	4661.87
						-79.5288	-4607.54	-94.6045		86000	-4213.26	4424.44		-79.7119	-5820.92	-70.8008		86000	-4389.04	4620.97
						-79.4983	-4594.73	-92.1631		88000	-4188.23	4422.61		-79.7119	-5809.33	-61.0352		88000	-4369.51	4584.35
						-79.4678	-4592.9	-107.422		90000	-4133.3	4384.77		-79.5288	-5814.82	-57.373		90000	-4286.5	4539.18
						-79.5898	-4614.87	-103.76		92000	-4137.57	4348.14		-79.5898	-5826.42	-60.4248		92000	-4219.97	4473.88
						-79.4373	-4597.17	-102.539		94000	-4092.41	4328		-79.5288	-5822.14	-55.542		94000	-4244.38	4493.41
						-79.4678	-4581.91	-106.201		96000	-4087.52	4328.61		-79.4678	-5823.36	-56.7627		96000	-4224.85	4494.02
						-79.4067	-4595.95	-97.6562		98000	-4087.52	4364.62		-79.6204	-5833.74	-61.6455		98000	-4223.02	4456.18
						-79.3762	-4592.9	-101.929		100000	-4072.88	4329.83		-79.5898	-5825.81	-58.5938		100000	-4151.61	4414.06
						-79.3457	-4594.12	-108.032		102000	-4036.25	4319.46		-79.5288	-5827.64	-56.1523		102000	-4141.85	4337.16
						-79.3762	-4571.53	-97.6562		104000	-4083.25	4374.39		-79.5288	-5822.75	-59.2041		104000	-4066.77	4271.24
						-79.4067	-4594.12	-103.76		106000	-4136.35	4375		-79.4373	-5812.38	-67.1387		106000	-4094.24	4258.42
						-79.3457	-4591.06	-93.3838		108000	-4148.56	4440.31		-79.3762	-5808.11	-58.5938		108000	-4042.97	4301.15
						-79.2847	-4573.36	-108.643		110000	-4175.42	4485.47		-79.4067	-5797.73	-57.9834		110000	-4019.17	4219.97
						-79.2847	-4586.79	-98.877		112000	-4223.02	4483.03		-79.3457	-5805.66	-58.5938		112000	-4035.64	4222.41
						-79.3152	-4577.03	-104.98		114000	-4216.31	4481.81		-79.3152	-5818.48	-56.7627		114000	-3955.69	4145.51
						-79.2847	-4577.64	-104.98		116000	-4224.24	4479.98		-79.2542	-5792.85	-56.1523		116000	-3930.66	4125.37
						-79.2542	-4573.36	-98.877		118000	-4214.48	4489.14		-79.3457	-5805.66	-58.5938		118000	-3894.65	4020.39
						-79.2542	-4556.88	-103.149		120000	-4238.28	4521.48		-79.3152	-5802	-73.2422		120000	-3834.84	4005.74
						-79.1931	-4582.52	-104.37		122000	-4227.29	4498.29		-79.2847	-5816.65	-66.5283		122000	-3895.87	4051.51
						-79.1931	-4580.08	-104.98		124000	-4204.1	4481.81		-79.3457	-5790.41	-67.749		124000	-3822.63	3959.35
						-79.0405	-4575.81	-97.0459		126000	-4193.12	4461.67		-79.2542	-5805.66	-61.6455		126000	-3748.17	3881.23
						-79.071	-4562.38	-101.929		128000	-4213.87	4486.08		-79.3457	-5787.96	-63.4766		128000	-3759.16	3891.6
						-79.1016	-4566.65	-111.084		130000	-4194.95	4430.54		-79.2236	-5775.76	-58.5938		130000	-3678.59	3864.14
						-79.1016	-4559.94	-95.8252		132000	-4176.03	4464.72		-79.2236	-5782.47	-54.3213		132000	-3667.6	3795.17
						-79.1321	-4559.94	-108.032		134000	-4176.64	4401.25		-79.1626	-5766.6	-56.7627		134000	-3585.21	3749.39
						-78.9795	-4559.94	-100.098		136000	-4203.49	4450.68		-79.0405	-5764.16	-56.1523		136000	-3604.13	3727.42
						-78.9795	-4569.7	-100.098		138000	-4176.64	4431.15		-79.1931	-5776.37	-64.6973		138000	-3613.28	3708.5
						-78.949	-4571.53	-107.422		140000	-4144.29	4405.52		-79.2236	-5791.63	-69.5801		140000	-3506.47	3657.23
						-78.9185	-4567.87	-101.929		142000	-4129.03	4407.35		-79.1016	-5785.52	-64.0869		142000	-3471.07	3618.16
						-79.01	-4566.65	-100.098		144000	-4128.42	4372.56		-79.0405	-5784.91	-62.8662		144000	-3478.39	3598.02
						-78.949	-4569.7	-95.8252		146000	-4045.41	4365.23		-79.0405	-5797.73	-59.8145		146000	-3343.51	3533.33
						-79.01	-4564.82	-104.37		148000	-4023.44	4291.99		-79.1016	-5780.03	-58.5938		148000	-3333.74	3436.89
						-78.7964	-4565.43	-107.422		150000	-3884.28	4196.78		-79.01	-5786.74	-57.9834		150000	-3246.46	3405.76
						-78.7659	-4552	-104.37		152000	-3749.39	4039.92		-78.949	-5776.37	-57.373		152000	-3222.66	3336.18
						-78.7964	-4554.44	-99.4873		154000	-3668.21	3976.44		-78.9185	-5764.77	-62.2559		154000	-3142.7	3264.77
						-78.8574	-4555.66	-100.708		156000	-3630.37	3952.03		-78.949	-5776.37	-65.3076		156000	-3069.46	3225.1
						-78.949	-4555.66	-109.863		158000	-3423.46	3718.87		-78.8879	-5770.26	-51.8799		158000	-3066.41	3229.37
						-78.7964	-4547.12	-100.098		160000	-3265.99	3589.48		-78.9185	-5784.91	-62.8662		160000	-3002.93	3114.01
						-78.6743	-4541.63	-106.201		162000	-3088.38	3503.42		-78.9185	-5791.63	-68.9697		162000	-2840.58	2956.54
						-78.6743	-4550.17	-112.915		164000	-2996.22	3308.72		-78.9185	-5787.35	-57.373		164000	-2658.69	2846.68
						-78.7048	-4537.96	-104.98		166000	-2858.89	3129.27		-78.8574	-5773.32	-65.918		166000	-2575.07	2743.53
						-78.7354	-4538.57	-98.877		168000	-2611.69	2933.35		-78.8879	-5799.56	-57.9834		168000	-2374.27	2501.22
						-78.7354	-4526.98	-106.201		170000	-2435.91	2785.64		-78.8269	-5794.07	-68.9697		170000	-2121.58	2227.17
						-78.7354	-4531.86	-98.877		172000	-2219.85	2497.56		-78.9185	-5784.3	-67.749		172000	-1911.62	2020.26
						-78.6743	-4525.15	-92.7734		174000	-2050.78	2241.21		-78.7964	-5778.81	-68.9697		174000	-1673.58	1785.89
						-78.6743	-4525.76	-101.318		176000	-1765.75	2073.97		-78.7964	-5778.81	-65.3076		176000	-1408.69	1529.54
						-78.5828	-4524.54	-90.332		178000	-1572.88	1817.63		-78.7659	-5781.86	-50.6592		178000	-1178.59	1282.96
						-78.5522	-4524.54	-106.812		180000	-1267.7	1460.57		-78.7964	-5774.54	-56.1523		180000	-998.535	1032.1
						-78.5828	-4531.25	-100.098		182000	-947.266	1186.52		-78.6743	-5779.42	-55.542		182000	-744.629	838.623
						-78.5217	-4523.93	-92.7734		184000	-898.438	1143.19		-78.7048	-5791.63	-56.1523		184000	-628.662	695.801
						-78.6133	-4519.04	-109.253		186000	-771.484	945.435		-78.6743	-5783.69	-54.9316		186000	-465.698	508.423
						-78.4607	-4514.77	-90.332		188000	-607.91	744.629		-78.6743	-5783.08	-54.3213		188000	-318.604	324.707
						-78.4912	-4523.93	-98.877		190000	-521.851	648.804		-78.6133	-5794.68	-62.2559		190000	-228.882	236.816
						-78.4302	-4533.08	-97.0459		192000	-465.088	527.954		-78.5828	-5765.99	-57.9834		192000	-189.209	244.751
						-78.4912	-4529.42	-101.929		194000	-308.228	452.881		-78.6438	-5770.26	-57.373		194000	-153.809	206.909
						-78.3386	-4515.38	-98.877		196000	-321.655	384.521		-78.5828	-5761.72	-58.5938		196000	-139.771	182.495
						-78.4912	-4520.26	-93.3838		198000	-271.606	369.263		-78.6438	-5755	-55.542		198000	-109.253	189.209
						-78.4302	-4522.09	-103.149		200000	-187.988	239.868		-78.5217	-5759.28	-49.4385		200000	-104.37	181.885
						-78.3386	-4499.51	-92.1631		202000	-216.064	214.233		-78.5217	-5763.55	-64.0869		202000	-98.2666	139.16
						-78.3386	-4515.99	-93.3838		204000	-176.392	216.675		-78.5217	-5750.12	-61.6455		204000	-89.1113	140.991
						-78.3386	-4517.21	-89.7217		206000	-131.226	183.716		-78.5217	-5764.16	-65.3076		206000	-90.332	128.784
						-78.2471	-4505	-90.9424		208000	-148.315	127.563		-78.4607	-5775.15	-61.6455		208000	-84.2285	142.212
						-78.2471	-4515.99	-97.6562		210000	-93.9941	130.615		-78.5217	-5763.55	-61.6455		210000	-77.5146	117.188
						-78.2471	-4521.48	-99.4873		212000	-100.708	147.705		-78.4607	-5767.82	-59.2041		212000	-89.7217	101.318
						-78.3386	-4512.94	-89.1113		214000	-92.7734	119.629		-78.4302	-5756.23	-57.373		214000	-89.7217	100.098
						-78.2166	-4516.6	-89.7217		216000	-100.708	109.863		-78.4302	-5748.9	-60.4248		216000	-79.3457	78.7354
						-78.2471	-4521.48	-103.149		218000	-75.0732	102.539		-78.4302	-5746.46	-62.2559
						-78.1555	-4513.55	-92.7734		220000	-72.6318	87.2803		-78.2776	-5752.56	-55.542
						-78.2471	-4520.87	-95.8252						-78.3386	-5734.86	-57.9834
						-78.2166	-4521.48	-99.4873						-78.2776	-5726.93	-57.373
						-78.2166	-4511.72	-101.318						-78.2471	-5728.15	-61.6455
						-78.125	-4507.45	-93.3838						-78.3081	-5743.41	-62.8662
						-78.0334	-4508.67	-98.877						-78.186	-5733.64	-64.6973
						-78.064	-4500.73	-111.084						-78.2471	-5739.14	-53.1006
						-78.0945	-4500.12	-97.0459						-78.2166	-5718.99	-56.7627
						-77.9724	-4501.34	-105.591						-78.1555	-5729.98	-58.5938
						-78.0334	-4512.33	-95.8252						-78.2776	-5728.15	-61.6455
						-77.9724	-4516.6	-94.6045						-78.125	-5704.35	-59.8145
						-78.0334	-4512.94	-99.4873						-78.0945	-5711.06	-56.7627
						-78.0029	-4509.89	-98.2666						-78.125	-5710.45	-51.2695
						-77.9419	-4503.17	-97.6562						-78.0945	-5700.07	-49.4385
						-77.8809	-4506.23	-98.877						-78.0945	-5700.68	-56.7627
						-77.8809	-4505.62	-97.6562						-78.064	-5709.23	-59.2041
						-77.8809	-4511.11	-94.6045						-78.0334	-5708.62	-58.5938
						-78.0029	-4521.48	-100.098						-78.0029	-5723.27	-57.373
						-77.9419	-4508.67	-97.0459						-77.9724	-5714.72	-57.9834
						-77.8503	-4516.6	-89.1113						-77.9724	-5712.28	-53.1006
						-77.7893	-4508.67	-103.149						-77.9114	-5715.94	-57.9834
						-77.8198	-4494.63	-98.2666						-77.9724	-5712.89	-70.1904
						-77.8503	-4505.62	-92.1631						-77.8809	-5725.1	-65.918
						-77.7588	-4488.53	-100.708						-77.8809	-5730.59	-59.2041
						-77.6978	-4481.2	-97.6562						-77.8809	-5718.38	-60.4248
						-77.7283	-4481.2	-97.6562						-77.8503	-5708.62	-61.6455
						-77.6672	-4478.76	-100.708						-77.8503	-5705.57	-57.9834
						-77.6978	-4479.98	-93.3838						-77.8198	-5709.84	-54.3213
						-77.7283	-4476.32	-103.149						-77.7283	-5701.9	-53.7109
						-77.6367	-4497.07	-98.2666						-77.8809	-5707.4	-60.4248
						-77.6062	-4476.93	-98.2666						-77.7283	-5707.4	-57.373
						-77.6367	-4494.02	-100.708						-77.7283	-5701.9	-50.6592
						-77.5757	-4497.07	-90.9424						-77.6978	-5699.46	-60.4248
						-77.5757	-4503.78	-98.877						-77.7283	-5672.61	-57.373
						-77.6062	-4494.63	-97.0459						-77.6367	-5670.78	-56.1523
						-77.5146	-4487.92	-95.2148						-77.7283	-5701.9	-57.9834
						-77.4841	-4483.03	-103.76						-77.6062	-5691.53	-55.542
						-77.5146	-4478.76	-104.98						-77.6978	-5685.42	-56.1523
						-77.4841	-4472.05	-97.6562						-77.6367	-5700.07	-62.8662
						-77.4841	-4478.15	-98.877						-77.6672	-5694.58	-57.9834
						-77.3926	-4468.38	-97.6562						-77.6062	-5670.78	-56.1523
						-77.4231	-4475.1	-104.37						-77.5146	-5673.22	-49.4385
						-77.3926	-4466.55	-97.6562						-77.4231	-5673.22	-53.1006
						-77.301	-4463.5	-101.318						-77.4536	-5676.88	-58.5938
						-77.3926	-4467.16	-99.4873						-77.4231	-5664.06	-59.2041
						-77.24	-4468.38	-98.2666						-77.4841	-5661.62	-59.2041
						-77.3621	-4450.68	-96.4355						-77.4536	-5675.66	-58.5938
						-77.24	-4451.9	-99.4873						-77.5452	-5675.05	-46.3867
						-77.24	-4454.96	-97.6562						-77.4841	-5670.78	-62.2559
						-77.24	-4462.89	-98.877						-77.3621	-5674.44	-50.6592
						-77.1179	-4444.58	-103.76						-77.4841	-5666.5	-56.7627
						-77.24	-4447.02	-107.422						-77.4231	-5676.88	-49.4385
						-77.1179	-4447.63	-89.7217						-77.3926	-5664.06	-70.1904
						-77.1179	-4462.89	-111.084						-77.3621	-5695.8	-54.9316
						-77.1484	-4459.84	-89.7217						-77.24	-5677.49	-53.7109
						-77.0264	-4451.29	-101.929						-77.2705	-5666.5	-64.0869
						-77.0874	-4456.79	-97.0459						-77.2095	-5673.22	-53.7109
						-77.0569	-4450.68	-110.474						-77.1484	-5661.62	-53.1006
						-76.9958	-4459.84	-92.7734						-77.0874	-5666.5	-50.6592
						-77.0569	-4456.18	-92.7734						-77.0874	-5670.78	-59.8145
						-76.9958	-4459.23	-106.201						-77.0874	-5665.89	-54.9316
						-76.9653	-4451.9	-94.6045						-77.0874	-5651.25	-61.6455
						-76.9958	-4456.18	-102.539						-77.0569	-5662.23	-54.9316
						-76.9653	-4451.29	-97.6562						-77.0874	-5659.18	-56.1523
						-76.9653	-4461.67	-98.877						-77.0874	-5650.63	-57.9834
						-76.9043	-4449.46	-94.6045						-77.0569	-5669.56	-55.542
						-76.8433	-4434.81	-101.318						-77.0264	-5651.86	-48.8281
						-76.9653	-4448.85	-110.474						-76.9958	-5676.27	-53.1006
						-76.8127	-4431.15	-95.2148						-76.9348	-5652.47	-54.3213
						-76.7517	-4420.17	-102.539						-76.9653	-5656.13	-55.542
						-76.7822	-4426.27	-95.2148						-76.9958	-5671.39	-64.0869
						-76.7212	-4432.37	-98.2666						-76.9348	-5661.01	-60.4248
						-76.7822	-4434.81	-88.501						-76.9348	-5664.67	-53.7109
						-76.7517	-4426.88	-95.8252						-76.9043	-5653.08	-55.542
						-76.7212	-4434.2	-107.422						-76.9348	-5646.36	-59.8145
						-76.7822	-4428.1	-103.76						-76.8738	-5657.35	-54.9316
						-76.7517	-4427.49	-98.2666						-76.7822	-5630.49	-43.9453
						-76.6907	-4425.05	-92.1631						-76.7517	-5620.12	-51.8799
						-76.7212	-4425.05	-100.098						-76.7517	-5635.99	-66.5283
						-76.5991	-4427.49	-93.3838						-76.8738	-5620.73	-57.9834
						-76.5991	-4422.61	-88.501						-76.8127	-5618.29	-55.542
						-76.5991	-4412.84	-89.1113						-76.6907	-5624.39	-60.4248
						-76.5686	-4417.72	-102.539						-76.7212	-5616.46	-56.1523
						-76.4771	-4419.56	-101.318						-76.6907	-5628.05	-56.1523
						-76.5076	-4412.84	-87.2803						-76.6602	-5614.62	-59.2041
						-76.5076	-4404.91	-105.591						-76.6296	-5623.78	-66.5283
						-76.4771	-4415.28	-102.539						-76.6296	-5620.73	-51.8799
						-76.5076	-4419.56	-94.6045						-76.5076	-5625.61	-64.0869
						-76.5076	-4416.5	-96.4355						-76.5991	-5612.79	-56.7627
						-76.4771	-4412.84	-96.4355						-76.6296	-5597.53	-50.6592
						-76.4465	-4401.25	-90.332						-76.5686	-5605.47	-51.8799
						-76.5076	-4414.06	-92.1631						-76.5686	-5615.84	-51.2695
						-76.4465	-4411.62	-87.2803						-76.416	-5620.73	-59.2041
						-76.4465	-4411.01	-105.591						-76.5381	-5611.57	-58.5938
						-76.355	-4416.5	-102.539						-76.4465	-5590.21	-51.8799
						-76.2939	-4409.18	-100.708						-76.4465	-5606.08	-51.2695
						-76.2634	-4416.5	-98.2666						-76.4771	-5606.69	-46.3867
						-76.2329	-4399.41	-96.4355						-76.4771	-5604.86	-53.1006
						-76.2329	-4400.63	-99.4873						-76.3855	-5588.38	-48.8281
						-76.1108	-4390.26	-89.7217						-76.4465	-5613.4	-56.7627
						-76.1108	-4384.77	-95.8252						-76.2939	-5608.52	-54.9316
						-76.1414	-4387.21	-95.2148						-76.416	-5611.57	-50.0488
						-76.1414	-4388.43	-100.098						-76.2939	-5597.53	-53.1006
						-76.2024	-4392.7	-99.4873						-76.2634	-5590.82	-54.9316
						-76.1108	-4390.26	-98.877						-76.2634	-5610.35	-56.7627
						-76.1108	-4392.7	-101.929						-76.2939	-5590.82	-59.8145
						-76.1414	-4392.09	-98.2666						-76.1414	-5596.31	-57.9834
						-76.0193	-4392.09	-99.4873						-76.2634	-5593.87	-48.8281
						-76.1108	-4392.09	-98.877						-76.0803	-5588.38	-55.542
						-76.0498	-4381.71	-97.6562						-76.1108	-5584.11	-56.1523
						-76.0803	-4377.44	-93.3838						-76.1108	-5577.39	-57.373
						-76.0193	-4378.66	-97.6562						-76.2024	-5566.41	-53.1006
						-75.9277	-4385.99	-89.1113						-76.1719	-5593.87	-51.8799
						-75.9888	-4388.43	-96.4355						-76.0803	-5568.85	-53.7109
						-75.9583	-4375.61	-90.9424						-75.9888	-5579.22	-46.3867
						-76.0193	-4390.87	-93.3838						-76.0803	-5581.67	-53.7109
						-75.8362	-4383.54	-100.098						-76.0498	-5579.22	-53.7109
						-75.9583	-4392.7	-95.2148						-76.0498	-5579.83	-56.1523
						-75.8667	-4382.93	-97.0459						-76.0498	-5570.68	-51.8799
						-75.8972	-4393.31	-104.37						-75.8972	-5571.9	-59.8145
						-75.8057	-4383.54	-90.332						-75.9277	-5565.19	-50.6592
						-75.8972	-4380.49	-97.6562						-75.8972	-5567.02	-56.7627
						-75.8667	-4375	-86.0596						-75.8667	-5570.68	-51.2695
						-75.7141	-4375.61	-97.6562						-75.9583	-5560.91	-56.1523
						-75.7751	-4371.34	-89.7217						-75.8667	-5560.91	-46.3867
						-75.6836	-4379.27	-93.3838						-75.8667	-5568.24	-55.542
						-75.7141	-4364.62	-92.7734						-75.8362	-5565.19	-54.9316
						-75.6226	-4363.4	-100.708						-75.7751	-5565.19	-39.6729
						-75.6226	-4364.01	-89.1113						-75.8057	-5560.91	-64.6973
						-75.6531	-4357.91	-96.4355						-75.8057	-5534.67	-52.4902
						-75.6531	-4368.9	-96.4355						-75.7446	-5548.71	-56.7627
						-75.592	-4353.64	-83.6182						-75.7446	-5538.33	-58.5938
						-75.531	-4364.01	-103.76						-75.7751	-5548.1	-50.0488
						-75.5005	-4347.53	-100.708						-75.6531	-5527.34	-49.4385
						-75.4395	-4347.53	-96.4355						-75.6836	-5524.29	-55.542
						-75.5615	-4349.98	-91.5527						-75.6226	-5540.77	-54.3213
						-75.531	-4346.92	-84.8389						-75.6531	-5536.5	-51.2695
						-75.5005	-4344.48	-101.318						-75.592	-5547.49	-50.6592
						-75.3784	-4342.65	-97.6562						-75.6531	-5527.34	-56.7627
						-75.4089	-4354.86	-96.4355						-75.5615	-5537.11	-42.7246
						-75.4089	-4341.43	-97.6562						-75.5615	-5535.89	-50.0488
						-75.3784	-4338.38	-100.708						-75.47	-5537.72	-51.2695
						-75.4089	-4335.33	-93.3838						-75.531	-5542.6	-49.4385
						-75.4089	-4346.31	-101.318						-75.5005	-5536.5	-51.8799
						-75.3174	-4334.72	-103.149						-75.531	-5540.16	-50.6592
						-75.3174	-4336.55	-98.877						-75.47	-5549.32	-50.6592
						-75.3174	-4350.59	-99.4873						-75.5005	-5540.77	-56.7627
						-75.3174	-4345.09	-95.8252						-75.4089	-5541.38	-62.2559
						-75.2869	-4331.67	-95.8252						-75.47	-5527.95	-54.9316
						-75.2258	-4331.05	-100.708						-75.5005	-5530.4	-57.373
						-75.1953	-4323.73	-102.539						-75.3479	-5546.26	-51.8799
						-75.2258	-4337.77	-83.6182						-75.3479	-5548.71	-60.4248
						-75.2258	-4321.29	-102.539						-75.3479	-5547.49	-48.2178
						-75.2869	-4323.73	-98.2666						-75.2258	-5541.99	-51.2695
						-75.1648	-4329.83	-98.2666						-75.2869	-5542.6	-50.0488
						-75.1343	-4329.83	-87.8906						-75.2563	-5537.11	-51.8799
						-75.1343	-4319.46	-92.7734						-75.2258	-5523.68	-48.2178
						-75.1343	-4325.56	-98.877						-75.2258	-5526.73	-57.373
						-75.1038	-4320.68	-98.877						-75.1648	-5516.36	-50.0488
						-75.0122	-4318.85	-92.1631						-75.2258	-5516.36	-51.8799
						-75.0427	-4325.56	-92.7734						-75.1343	-5507.2	-59.2041
						-74.8901	-4310.91	-86.6699						-75.0732	-5512.08	-52.4902
						-75.0122	-4320.07	-97.0459						-75.0427	-5501.71	-39.6729
						-74.9817	-4325.56	-98.877						-75.1038	-5511.47	-50.0488
						-74.9512	-4321.29	-87.2803						-75.1038	-5519.41	-51.2695
						-75.0122	-4323.73	-89.1113						-75.0427	-5517.58	-50.6592
						-74.9207	-4329.22	-95.2148						-75.0732	-5501.71	-45.7764
						-74.8291	-4319.46	-101.318						-75.0122	-5490.11	-51.8799
						-74.8291	-4320.07	-90.332						-75.0122	-5481.57	-46.9971
						-74.8596	-4306.64	-95.8252						-75.0732	-5484.62	-43.335
						-74.8596	-4328.61	-96.4355						-75.0122	-5485.23	-44.5557
						-74.8596	-4315.19	-88.501						-74.9817	-5466.92	-48.2178
						-74.7986	-4318.85	-100.708						-74.8596	-5466.31	-51.2695
						-74.8291	-4307.86	-88.501						-74.8596	-5460.21	-48.2178
						-74.7375	-4310.91	-95.2148						-74.9207	-5486.45	-57.9834
						-74.707	-4314.58	-106.812						-74.8596	-5470.58	-45.7764
						-74.6765	-4309.08	-93.3838						-74.7986	-5466.31	-42.1143
						-74.646	-4292.6	-100.098						-74.7681	-5469.36	-47.6074
						-74.6765	-4307.25	-92.1631						-74.707	-5451.05	-53.1006
						-74.6765	-4317.63	-90.332						-74.8596	-5471.8	-46.9971
						-74.6765	-4316.41	-92.7734						-74.707	-5455.32	-54.3213
						-74.6765	-4297.49	-85.4492						-74.7681	-5479.13	-36.6211
						-74.5239	-4308.47	-87.2803						-74.7375	-5462.04	-55.542
						-74.585	-4291.38	-96.4355						-74.6765	-5476.68	-40.8936
						-74.5239	-4294.43	-92.1631						-74.6155	-5470.58	-48.2178
						-74.5544	-4300.54	-101.318						-74.7681	-5467.53	-52.4902
						-74.5239	-4287.72	-89.7217						-74.585	-5487.67	-51.2695
						-74.4934	-4290.16	-87.8906						-74.6155	-5472.41	-54.9316
						-74.4629	-4286.5	-89.1113						-74.5544	-5476.68	-46.3867
						-74.4934	-4287.11	-96.4355						-74.5544	-5465.7	-46.9971
						-74.5239	-4295.65	-95.8252						-74.6155	-5458.98	-62.2559
						-74.4019	-4295.04	-96.4355						-74.4934	-5458.37	-43.335
						-74.4019	-4295.04	-92.1631						-74.4934	-5452.88	-57.373
						-74.3408	-4292.6	-93.3838						-74.5239	-5464.48	-46.9971
						-74.3713	-4301.15	-95.8252						-74.4934	-5466.92	-46.9971
						-74.4019	-4295.04	-95.8252						-74.4629	-5465.7	-57.373
						-74.3408	-4290.77	-98.877						-74.3713	-5474.24	-44.5557
						-74.3103	-4296.88	-96.4355						-74.4019	-5480.35	-47.6074
						-74.2493	-4288.33	-89.7217						-74.2798	-5466.92	-52.4902
						-74.2188	-4294.43	-95.8252						-74.4019	-5457.15	-45.7764
						-74.2493	-4285.28	-90.332						-74.3713	-5465.7	-51.2695
						-74.2798	-4286.5	-95.8252						-74.3713	-5452.88	-48.8281
						-74.1577	-4288.94	-90.9424						-74.3408	-5452.27	-45.166
						-74.1272	-4276.73	-89.7217						-74.3408	-5429.69	-54.9316
						-74.0356	-4268.19	-82.3975						-74.2493	-5430.91	-42.1143
						-74.1577	-4285.89	-102.539						-74.2493	-5419.92	-46.3867
						-74.1272	-4281.01	-101.318						-74.2798	-5422.36	-54.9316
						-74.1272	-4281.01	-95.8252						-74.1882	-5426.03	-46.3867
						-74.0356	-4291.38	-99.4873						-74.1882	-5440.06	-58.5938
						-74.0662	-4279.17	-96.4355						-74.1272	-5439.45	-50.0488
						-74.0356	-4284.06	-95.2148						-74.1882	-5423.58	-51.8799
						-74.0051	-4271.24	-90.9424						-74.0967	-5422.97	-54.3213
						-74.0356	-4273.68	-103.149						-74.0967	-5413.21	-49.4385
						-74.0356	-4273.68	-98.2666						-74.0662	-5411.99	-48.8281
						-73.9136	-4276.12	-97.6562						-74.0662	-5413.82	-40.8936
						-73.9441	-4267.58	-104.37						-74.0051	-5418.7	-51.2695
						-73.9441	-4260.25	-91.5527						-73.9746	-5412.6	-49.4385
						-73.8525	-4257.2	-90.9424						-73.9441	-5418.09	-62.2559
						-73.9441	-4264.53	-92.1631						-74.0051	-5416.26	-54.9316
						-73.7	-4260.86	-99.4873						-73.9136	-5425.42	-48.2178
						-73.822	-4262.7	-100.708						-73.8525	-5410.77	-51.2695
						-73.9136	-4254.15	-90.9424						-73.8525	-5423.58	-44.5557
						-73.761	-4256.59	-92.7734						-73.8525	-5419.92	-49.4385
						-73.822	-4259.64	-87.8906						-73.9441	-5414.43	-40.8936
						-73.6694	-4249.88	-107.422						-73.9136	-5411.38	-45.7764
						-73.7	-4246.83	-100.098						-73.8525	-5402.83	-48.2178
						-73.6694	-4248.05	-94.6045						-73.7915	-5400.39	-49.4385
						-73.6084	-4255.98	-98.2666						-73.7	-5413.82	-43.9453
						-73.6694	-4260.25	-85.4492						-73.7305	-5418.09	-52.4902
						-73.5474	-4252.93	-92.7734						-73.761	-5404.05	-48.2178
						-73.5779	-4251.71	-98.877						-73.7305	-5403.44	-50.0488
						-73.6084	-4261.47	-90.9424						-73.761	-5401	-46.3867
						-73.5474	-4260.86	-88.501						-73.7305	-5410.16	-39.0625
						-73.5779	-4247.44	-95.8252						-73.6389	-5401	-50.6592
						-73.5779	-4253.54	-86.0596						-73.7305	-5401.61	-47.6074
						-73.4253	-4249.27	-87.2803						-73.6084	-5393.68	-55.542
						-73.4558	-4246.22	-96.4355						-73.5168	-5398.56	-54.9316
						-73.4253	-4246.83	-86.0596						-73.5779	-5411.38	-39.6729
						-73.3948	-4251.1	-87.2803						-73.5474	-5407.71	-40.2832
						-73.4558	-4257.2	-88.501						-73.5474	-5407.71	-50.0488
						-73.3643	-4237.06	-98.2666						-73.5168	-5368.65	-45.7764
						-73.3337	-4243.77	-95.8252						-73.5168	-5374.76	-54.3213
						-73.3643	-4241.33	-83.0078						-73.4253	-5381.47	-45.7764
						-73.3643	-4245.61	-98.2666						-73.5168	-5379.03	-57.373
						-73.3032	-4265.14	-90.332						-73.4863	-5376.59	-46.3867
						-73.3337	-4249.88	-92.1631						-73.3643	-5374.15	-45.7764
						-73.3032	-4265.14	-102.539						-73.3948	-5360.11	-48.2178
						-73.2422	-4243.77	-89.7217						-73.3337	-5359.5	-55.542
						-73.2422	-4250.49	-92.1631						-73.3032	-5377.2	-46.3867
						-73.2727	-4240.11	-89.7217						-73.3032	-5365.6	-51.2695
						-73.2422	-4242.55	-86.0596						-73.3032	-5360.72	-48.8281
						-73.2117	-4238.28	-88.501						-73.3032	-5385.13	-44.5557
						-73.1506	-4218.14	-87.8906						-73.1812	-5368.65	-48.8281
						-73.1506	-4228.52	-87.8906						-73.2727	-5362.55	-48.2178
						-73.1506	-4226.07	-97.6562						-73.3032	-5378.42	-43.335
						-73.1812	-4229.74	-96.4355						-73.1812	-5371.7	-49.4385
						-73.0591	-4226.68	-95.2148						-73.3032	-5386.35	-41.5039
						-72.998	-4223.63	-93.3838						-73.1812	-5372.31	-51.8799
						-73.0286	-4230.96	-84.2285						-73.1506	-5368.04	-48.2178
						-73.0286	-4217.53	-100.708						-73.0896	-5390.62	-44.5557
						-72.998	-4223.63	-94.6045						-73.0591	-5389.4	-45.7764
						-73.0286	-4218.14	-87.8906						-73.0286	-5377.81	-48.8281
						-72.937	-4229.74	-87.2803						-72.998	-5386.96	-43.335
						-72.876	-4213.26	-89.1113						-73.0591	-5367.43	-45.166
						-72.998	-4216.92	-82.3975						-73.0896	-5357.67	-42.1143
						-72.8455	-4211.43	-87.2803						-72.998	-5347.29	-41.5039
						-72.876	-4216.92	-91.5527						-72.937	-5360.11	-53.1006
						-72.876	-4210.21	-92.1631						-72.9675	-5350.34	-44.5557
						-72.8455	-4218.14	-83.0078						-73.0286	-5352.17	-50.6592
						-72.8455	-4221.8	-83.6182						-72.9065	-5344.24	-45.7764
						-72.8455	-4213.87	-84.2285						-72.8149	-5349.73	-45.166
						-72.7844	-4225.46	-92.1631						-72.876	-5348.51	-48.8281
						-72.7234	-4205.93	-92.7734						-72.8455	-5350.34	-44.5557
						-72.6624	-4207.76	-85.4492						-72.937	-5346.68	-39.6729
						-72.7539	-4206.54	-84.8389						-72.8455	-5344.85	-46.9971
						-72.6318	-4205.93	-87.8906						-72.9065	-5353.39	-56.1523
						-72.6929	-4199.22	-87.2803						-72.8149	-5346.68	-53.7109
						-72.6013	-4187.62	-86.0596						-72.7844	-5341.8	-39.0625
						-72.6318	-4183.96	-92.1631						-72.7844	-5338.75	-46.9971
						-72.6929	-4197.39	-94.6045						-72.7844	-5341.19	-45.7764
						-72.5403	-4202.27	-75.0732						-72.7234	-5325.32	-45.7764
						-72.6318	-4201.66	-90.9424						-72.7539	-5340.58	-43.9453
						-72.5708	-4201.66	-89.1113						-72.6318	-5345.46	-48.8281
						-72.5708	-4197.39	-90.9424						-72.6929	-5340.58	-41.5039
						-72.5708	-4196.78	-90.332						-72.7234	-5362.55	-51.2695
						-72.5403	-4188.23	-93.3838						-72.5708	-5337.52	-49.4385
						-72.5098	-4194.95	-81.1768						-72.6013	-5350.95	-41.5039
						-72.4487	-4181.52	-90.9424						-72.6318	-5347.9	-37.2314
						-72.3267	-4171.75	-75.0732						-72.6013	-5336.91	-42.7246
						-72.3572	-4179.08	-81.7871						-72.5708	-5335.69	-52.4902
						-72.3877	-4177.25	-90.332						-72.4487	-5325.32	-42.1143
						-72.2961	-4172.97	-89.7217						-72.5403	-5337.52	-40.2832
						-72.2656	-4152.22	-78.125						-72.4487	-5321.04	-39.6729
						-72.3267	-4158.33	-95.2148						-72.5098	-5319.21	-44.5557
						-72.2656	-4175.42	-86.6699						-72.5098	-5336.3	-50.6592
						-72.2961	-4163.82	-86.0596						-72.4182	-5316.77	-59.2041
						-72.3572	-4164.43	-90.332						-72.4487	-5325.93	-42.1143
						-72.2046	-4151.61	-81.7871						-72.2961	-5311.28	-47.6074
						-72.2656	-4168.09	-90.332						-72.3572	-5302.73	-49.4385
						-72.2656	-4160.16	-84.2285						-72.3572	-5302.12	-39.6729
						-72.2351	-4171.14	-72.6318						-72.3267	-5291.14	-54.9316
						-72.2351	-4172.36	-97.6562						-72.3267	-5289.31	-45.166
						-72.113	-4162.6	-85.4492						-72.2351	-5287.48	-36.6211
						-72.113	-4160.16	-87.8906						-72.2046	-5312.5	-44.5557
						-72.0825	-4157.71	-87.8906						-72.2046	-5298.46	-41.5039
						-72.052	-4168.7	-89.1113						-72.2046	-5293.58	-43.335
						-72.052	-4158.33	-90.9424						-72.1741	-5290.53	-43.335
						-72.0825	-4157.1	-83.0078						-72.2046	-5296.02	-41.5039
						-72.113	-4168.7	-88.501						-72.1741	-5302.73	-46.3867
						-72.0215	-4161.99	-83.6182						-72.2046	-5305.18	-48.8281
						-71.991	-4162.6	-90.9424						-72.113	-5301.51	-43.335
						-71.9299	-4160.77	-92.1631						-72.0825	-5303.34	-50.6592
						-71.9604	-4164.43	-85.4492						-72.052	-5294.8	-38.4521
						-71.991	-4151.61	-83.0078						-72.0215	-5297.85	-41.5039
						-71.8994	-4150.39	-88.501						-72.113	-5288.09	-45.166
						-71.8384	-4153.44	-91.5527						-72.052	-5292.36	-46.3867
						-71.9604	-4149.17	-83.0078						-71.9299	-5292.97	-42.7246
						-71.8994	-4152.83	-87.8906						-71.8994	-5291.14	-42.1143
						-71.8689	-4157.71	-85.4492						-71.9299	-5313.11	-42.7246
						-71.8079	-4132.08	-74.4629						-71.9604	-5314.33	-45.7764
						-71.8079	-4138.18	-88.501						-72.0215	-5298.46	-46.3867
						-71.7468	-4138.18	-92.7734						-71.8689	-5297.85	-44.5557
						-71.8079	-4139.4	-87.8906						-71.8079	-5286.25	-37.8418
						-71.8079	-4138.18	-81.1768						-71.7773	-5283.2	-48.2178
						-71.7163	-4140.62	-87.8906						-71.8384	-5291.14	-48.8281
						-71.6248	-4133.3	-89.1113						-71.7773	-5277.1	-50.6592
						-71.6858	-4140.62	-89.7217						-71.9299	-5286.87	-50.0488
						-71.6553	-4143.68	-76.2939						-71.8079	-5267.33	-44.5557
						-71.6248	-4152.22	-81.7871						-71.8384	-5283.81	-48.8281
						-71.6553	-4116.82	-95.2148						-71.6248	-5261.23	-40.2832
						-71.5332	-4127.81	-81.1768						-71.7163	-5252.08	-43.9453
						-71.5637	-4135.74	-83.0078						-71.6248	-5267.94	-51.8799
						-71.5332	-4133.3	-91.5527						-71.6248	-5267.94	-45.166
						-71.4722	-4124.76	-82.3975						-71.5942	-5277.71	-46.3867
						-71.5637	-4131.47	-87.8906						-71.6553	-5256.35	-45.7764
						-71.5027	-4136.35	-81.7871						-71.5942	-5266.11	-46.3867
						-71.4722	-4127.81	-87.2803						-71.5332	-5262.45	-47.6074
						-71.4111	-4124.76	-89.1113						-71.5332	-5245.36	-46.9971
						-71.4111	-4122.92	-87.2803						-71.5637	-5252.69	-39.6729
						-71.4111	-4124.15	-89.1113						-71.4722	-5261.84	-54.9316
						-71.3501	-4133.3	-82.3975						-71.5332	-5249.02	-41.5039
						-71.4111	-4133.3	-89.7217						-71.5637	-5270.39	-45.166
						-71.3196	-4139.4	-82.3975						-71.3501	-5258.18	-40.2832
						-71.2891	-4126.59	-84.8389						-71.4722	-5258.79	-49.4385
						-71.3806	-4130.25	-76.2939						-71.4111	-5231.93	-48.8281
						-71.1975	-4123.54	-83.6182						-71.2891	-5236.82	-48.8281
						-71.1975	-4107.67	-81.7871						-71.4111	-5228.88	-45.7764
						-71.3196	-4125.98	-90.9424						-71.3196	-5241.7	-40.2832
						-71.1975	-4114.99	-78.125						-71.2891	-5248.41	-36.0107
						-71.228	-4114.99	-89.1113						-71.4417	-5257.57	-47.6074
						-71.2891	-4110.72	-83.6182						-71.228	-5253.3	-41.5039
						-71.106	-4107.67	-79.9561						-71.2891	-5266.11	-46.9971
						-71.106	-4112.55	-83.0078						-71.2585	-5272.22	-43.9453
						-71.106	-4107.67	-93.3838						-71.1975	-5262.45	-46.3867
						-71.0449	-4106.45	-75.6836						-71.228	-5241.09	-41.5039
						-71.106	-4100.95	-77.5146						-71.167	-5256.96	-50.6592
						-71.0754	-4107.06	-90.332						-71.167	-5237.43	-49.4385
						-70.9839	-4091.8	-90.9424						-71.167	-5213.62	-45.166
						-71.0144	-4094.24	-86.6699						-71.1975	-5209.35	-45.166
						-70.9839	-4091.19	-82.3975						-71.1365	-5199.58	-43.9453
						-70.9534	-4106.45	-86.6699						-71.0754	-5203.86	-37.2314
						-71.106	-4105.22	-87.2803						-71.0754	-5195.31	-40.8936
						-70.9839	-4104.61	-87.2803						-71.0754	-5198.36	-48.8281
						-70.9534	-4082.03	-83.0078						-71.0144	-5194.09	-51.2695
						-70.8618	-4086.91	-80.5664						-71.0449	-5208.74	-51.2695
						-70.9229	-4089.97	-84.8389						-70.9534	-5184.94	-42.1143
						-70.8618	-4097.9	-87.2803						-70.9534	-5206.91	-47.6074
						-70.8313	-4096.07	-84.8389						-70.9229	-5194.09	-50.0488
						-70.8618	-4089.36	-91.5527						-70.8618	-5198.97	-42.7246
						-70.8008	-4083.25	-81.7871						-71.0144	-5198.36	-41.5039
						-70.8008	-4095.46	-82.3975						-70.8923	-5199.58	-43.9453
						-70.7092	-4094.24	-87.2803						-70.8923	-5184.94	-45.7764
						-70.8008	-4085.08	-84.2285						-70.8618	-5201.42	-46.9971
						-70.7092	-4086.3	-83.0078						-70.8008	-5205.69	-48.8281
						-70.6787	-4086.91	-83.6182						-70.9229	-5218.51	-51.8799
						-70.6482	-4086.91	-87.2803						-70.8618	-5195.92	-58.5938
						-70.6787	-4079.59	-85.4492						-70.7397	-5198.97	-39.6729
						-70.7092	-4074.1	-75.6836						-70.7397	-5184.33	-48.2178
						-70.5566	-4078.98	-87.8906						-70.7397	-5203.25	-45.166
						-70.6482	-4084.47	-84.2285						-70.7397	-5204.47	-50.6592
						-70.4956	-4077.15	-79.3457						-70.6787	-5211.79	-43.335
						-70.5872	-4057.62	-90.9424						-70.6482	-5222.78	-49.4385
						-70.5261	-4061.89	-83.0078						-70.5872	-5208.13	-46.9971
						-70.5566	-4053.96	-87.2803						-70.6177	-5217.29	-35.4004
						-70.5566	-4053.34	-73.8525						-70.5872	-5211.79	-45.7764
						-70.4956	-4053.34	-90.9424						-70.6787	-5209.35	-43.9453
						-70.3735	-4059.45	-83.0078						-70.5872	-5202.64	-43.9453
						-70.343	-4050.9	-87.8906						-70.4956	-5216.06	-42.7246
						-70.4346	-4056.4	-88.501						-70.5261	-5198.97	-46.3867
						-70.3125	-4040.53	-86.0596						-70.5566	-5209.96	-34.79
						-70.343	-4049.07	-84.2285						-70.4956	-5207.52	-40.8936
						-70.343	-4049.07	-80.5664						-70.5566	-5204.47	-41.5039
						-70.282	-4049.07	-87.8906						-70.4041	-5199.58	-36.6211
						-70.343	-4049.07	-73.8525						-70.4041	-5197.75	-43.335
						-70.3125	-4049.68	-86.6699						-70.343	-5204.47	-50.0488
						-70.2515	-4041.75	-83.0078						-70.4346	-5213.01	-42.1143
						-70.2515	-4044.8	-82.3975						-70.343	-5181.88	-43.335
						-70.1294	-4054.57	-79.9561						-70.343	-5186.77	-43.9453
						-70.1904	-4058.84	-95.8252						-70.343	-5192.26	-41.5039
						-70.2209	-4053.34	-76.9043						-70.343	-5194.09	-48.8281
						-70.1599	-4072.27	-79.9561						-70.282	-5173.34	-43.335
						-70.1904	-4063.72	-90.9424						-70.2515	-5186.77	-47.6074
						-70.0989	-4066.16	-79.9561						-70.2209	-5180.05	-41.5039
						-70.1294	-4059.45	-91.5527						-70.2209	-5184.94	-48.8281
						-70.1294	-4062.5	-81.1768						-70.343	-5159.3	-46.3867
						-70.0684	-4053.96	-87.8906						-70.1904	-5157.47	-40.2832
						-70.0378	-4062.5	-83.0078						-70.1904	-5161.13	-45.7764
						-69.8853	-4054.57	-81.1768						-70.2209	-5139.16	-42.7246
						-69.9768	-4047.24	-76.9043						-70.0378	-5136.11	-48.2178
						-70.0073	-4051.51	-80.5664						-70.1599	-5149.54	-42.7246
						-69.9463	-4045.41	-82.3975						-70.1599	-5151.37	-50.0488
						-69.9463	-4050.29	-79.3457						-70.0989	-5155.03	-43.9453
						-69.9158	-4061.89	-89.7217						-70.0989	-5157.47	-40.8936
						-69.9463	-4053.34	-81.1768						-69.9768	-5148.93	-45.166
						-69.8853	-4042.36	-99.4873						-70.0989	-5147.09	-36.0107
						-69.8242	-4030.15	-86.6699						-69.9768	-5142.21	-42.1143
						-69.7327	-4033.81	-79.3457						-70.0378	-5128.17	-44.5557
						-69.8547	-4034.42	-73.8525						-70.0073	-5139.77	-42.7246
						-69.7327	-4038.09	-88.501						-69.8853	-5137.94	-44.5557
						-69.8242	-4044.19	-87.2803						-69.9463	-5119.02	-46.9971
						-69.7021	-4047.85	-90.332						-69.9158	-5123.29	-39.0625
						-69.6411	-4038.7	-94.6045						-69.9158	-5122.07	-45.7764
						-69.7632	-4039.92	-84.2285						-69.8853	-5127.56	-42.1143
						-69.7021	-4034.42	-83.6182						-69.7937	-5140.38	-43.9453
						-69.7327	-4038.7	-77.5146						-69.8242	-5141.6	-45.7764
						-69.6411	-4032.59	-90.332						-69.7632	-5153.2	-44.5557
						-69.6106	-4031.98	-93.3838						-69.8242	-5124.51	-45.7764
						-69.6716	-4031.37	-75.6836						-69.7632	-5140.38	-34.1797
						-69.6106	-4029.54	-98.877						-69.8242	-5140.38	-48.2178
						-69.6716	-4024.66	-84.8389						-69.8242	-5126.34	-43.335
						-69.5801	-4017.94	-85.4492						-69.7021	-5136.72	-52.4902
						-69.5496	-4031.98	-83.0078						-69.7327	-5122.68	-44.5557
						-69.519	-4019.17	-94.6045						-69.6106	-5133.67	-42.1143
						-69.458	-4020.39	-82.3975						-69.6411	-5124.51	-45.166
						-69.397	-4024.66	-87.8906						-69.6411	-5122.07	-34.79
						-69.458	-4028.32	-81.1768						-69.5496	-5128.78	-40.2832
						-69.458	-4014.89	-89.1113						-69.5496	-5123.29	-42.7246
						-69.458	-4018.55	-83.0078						-69.5496	-5119.02	-43.9453
						-69.3665	-4012.45	-79.9561						-69.5496	-5129.39	-46.3867
						-69.397	-4027.71	-85.4492						-69.458	-5133.06	-41.5039
						-69.3665	-4013.67	-75.6836						-69.5496	-5121.46	-38.4521
						-69.3359	-4017.94	-84.8389						-69.4885	-5125.73	-43.335
						-69.2444	-3997.19	-85.4492						-69.458	-5105.59	-43.335
						-69.3359	-3998.41	-94.6045						-69.397	-5105.59	-55.542
						-69.3665	-4002.69	-83.0078						-69.458	-5101.93	-48.8281
						-69.2749	-4006.35	-77.5146						-69.397	-5095.83	-29.2969
						-69.3054	-3986.82	-80.5664						-69.397	-5077.51	-45.166
						-69.2444	-3994.14	-80.5664						-69.3359	-5088.5	-44.5557
						-69.3054	-3992.92	-81.1768						-69.2444	-5084.23	-46.9971
						-69.2139	-3993.53	-84.8389						-69.397	-5081.18	-37.8418
						-69.1528	-3991.09	-81.7871						-69.3665	-5072.63	-42.1143
						-69.1833	-3995.36	-87.2803						-69.2749	-5078.12	-40.8936
						-69.0918	-4000.24	-89.1113						-69.2444	-5065.31	-48.8281
						-69.1528	-3983.76	-79.9561						-69.2444	-5073.85	-43.335
						-69.1833	-3983.76	-78.125						-69.2444	-5079.35	-41.5039
						-69.0613	-3984.99	-90.332						-69.2139	-5070.8	-46.9971
						-69.0613	-3988.65	-79.3457						-69.2749	-5081.18	-44.5557
						-69.0308	-3986.82	-82.3975						-69.1223	-5076.29	-43.335
						-69.0002	-3983.15	-93.3838						-69.0918	-5076.29	-48.8281
						-69.0308	-3993.53	-84.8389						-69.2139	-5085.45	-43.9453
						-68.9392	-4000.24	-82.3975						-69.1223	-5084.84	-39.6729
						-68.9697	-4000.85	-81.7871						-69.1528	-5087.28	-42.1143
						-68.9697	-3994.14	-79.9561						-69.0918	-5095.21	-40.2832
						-68.8782	-3993.53	-84.8389						-69.0002	-5070.19	-41.5039
						-68.9392	-3984.38	-76.2939						-69.0613	-5083.01	-41.5039
						-68.8477	-3980.71	-85.4492						-69.0002	-5061.65	-42.7246
						-68.8477	-3991.7	-83.6182						-68.9087	-5070.19	-39.0625
						-68.8171	-3987.43	-81.7871						-68.9697	-5066.53	-46.9971
						-68.8477	-3982.54	-93.3838						-68.9087	-5075.68	-39.6729
						-68.8171	-3995.97	-78.7354						-68.8782	-5066.53	-47.6074
						-68.7866	-3983.15	-84.8389						-68.8477	-5062.87	-40.2832
						-68.7561	-3981.32	-79.9561						-68.8782	-5079.35	-41.5039
						-68.6951	-3989.26	-90.9424						-68.8782	-5066.53	-36.6211
						-68.7866	-3975.83	-84.8389						-68.6951	-5070.8	-46.3867
						-68.7561	-3983.76	-83.0078						-68.8477	-5064.7	-40.2832
						-68.7561	-3967.9	-75.0732						-68.8477	-5061.04	-34.79
						-68.7561	-3978.88	-86.0596						-68.7256	-5068.97	-43.9453
						-68.6035	-3961.79	-84.2285						-68.7256	-5057.98	-39.6729
						-68.6035	-3973.39	-80.5664						-68.6646	-5050.66	-37.2314
						-68.634	-3973.39	-79.3457						-68.7256	-5054.32	-47.6074
						-68.5425	-3960.57	-87.2803						-68.6951	-5031.13	-48.2178
						-68.573	-3958.74	-90.9424						-68.634	-5044.56	-44.5557
						-68.4509	-3953.86	-82.3975						-68.634	-5028.69	-49.4385
						-68.573	-3963.62	-89.1113						-68.6646	-5032.96	-41.5039
						-68.573	-3974.61	-78.7354						-68.6951	-5035.4	-42.7246
						-68.4814	-3967.9	-79.9561						-68.6951	-5047.61	-46.3867
						-68.5425	-3963.62	-90.332						-68.5425	-5023.8	-46.9971
						-68.4204	-3963.62	-90.9424						-68.634	-5042.72	-50.6592
						-68.4509	-3964.84	-78.125						-68.4509	-5042.72	-45.166
						-68.4509	-3966.06	-83.6182						-68.512	-5032.96	-43.335
						-68.4509	-3960.57	-79.3457						-68.5425	-5041.5	-43.335
						-68.3899	-3965.45	-81.7871						-68.5425	-5039.06	-41.5039
						-68.2678	-3964.23	-76.9043						-68.3899	-5037.23	-41.5039
						-68.3289	-3951.42	-95.2148						-68.3594	-5030.52	-44.5557
						-68.2068	-3955.08	-83.6182						-68.3899	-5011.6	-45.166
						-68.2373	-3949.58	-83.6182						-68.3594	-5031.13	-46.3867
						-68.1458	-3936.16	-98.877						-68.3289	-5032.35	-38.4521
						-68.1763	-3942.26	-87.8906						-68.3289	-5037.23	-34.79
						-68.1152	-3937.38	-79.9561						-68.3899	-5043.95	-39.0625
						-68.2068	-3945.92	-90.332						-68.4204	-5033.57	-33.5693
						-68.1763	-3936.16	-80.5664						-68.2373	-5034.79	-53.1006
						-68.1458	-3948.97	-88.501						-68.2983	-5029.3	-43.9453
						-68.2068	-3952.64	-92.1631						-68.2678	-5023.19	-45.166
						-68.1763	-3953.86	-85.4492						-68.1763	-5026.25	-38.4521
						-68.1763	-3941.65	-95.8252						-68.3289	-5019.53	-53.7109
						-68.0237	-3937.99	-86.0596						-68.1763	-5019.53	-42.1143
						-67.9932	-3944.09	-84.2285						-68.1152	-5003.66	-39.0625
						-67.9626	-3933.72	-88.501						-68.1763	-5014.65	-40.2832
						-68.0237	-3930.05	-89.1113						-68.1152	-5000.61	-45.7764
						-67.9321	-3930.66	-79.3457						-68.0847	-5007.32	-45.166
						-67.9932	-3936.77	-79.3457						-68.1763	-5009.77	-44.5557
						-67.9626	-3919.68	-83.0078						-68.1152	-5010.38	-46.3867
						-67.9321	-3924.56	-86.0596						-68.1152	-5012.82	-48.2178
						-67.9321	-3927.61	-90.9424						-68.0542	-4995.73	-42.1143
						-67.8406	-3921.51	-86.0596						-67.9932	-4998.78	-42.1143
						-67.9016	-3922.12	-74.4629						-67.9321	-4994.51	-41.5039
						-67.8101	-3911.74	-95.2148						-67.9626	-4992.68	-36.6211
						-67.8711	-3912.35	-85.4492						-67.9626	-4993.9	-46.3867
						-67.7795	-3922.12	-85.4492						-67.9932	-4978.03	-40.2832
						-67.7795	-3919.68	-77.5146						-67.9932	-4984.13	-39.6729
						-67.7185	-3932.5	-81.1768						-67.9016	-4998.17	-47.6074
						-67.8406	-3920.9	-84.8389						-67.7795	-4991.46	-36.0107
						-67.749	-3922.73	-84.8389						-67.8711	-4989.62	-40.2832
						-67.749	-3911.13	-82.3975						-67.8406	-4984.13	-41.5039
						-67.688	-3923.34	-81.1768						-67.8711	-4993.9	-40.8936
						-67.627	-3911.13	-83.6182						-67.8711	-4978.03	-43.9453
						-67.688	-3917.85	-76.9043						-67.6575	-4968.26	-40.2832
						-67.6575	-3914.79	-73.8525						-67.688	-4949.95	-45.166
						-67.6575	-3923.95	-87.2803						-67.6575	-4957.28	-46.9971
						-67.6575	-3912.35	-78.125						-67.749	-4977.42	-45.166
						-67.5659	-3916.63	-79.9561						-67.8406	-4976.81	-40.8936
						-67.5659	-3907.47	-87.8906						-67.749	-4979.86	-37.2314
						-67.5049	-3905.64	-81.7871						-67.688	-4992.68	-50.6592
						-67.5354	-3906.25	-83.0078						-67.6575	-4962.77	-45.166
						-67.5049	-3914.79	-82.3975						-67.5659	-4969.48	-37.8418
						-67.3828	-3918.46	-70.1904						-67.627	-4978.64	-39.0625
						-67.5049	-3917.24	-82.3975						-67.6575	-4983.52	-45.166
						-67.4744	-3911.13	-92.1631						-67.5354	-4968.87	-40.2832
						-67.4133	-3919.68	-73.8525						-67.5964	-4977.42	-39.6729
						-67.4438	-3901.98	-79.3457						-67.5964	-4959.11	-43.335
						-67.3523	-3896.48	-75.0732						-67.5049	-4966.43	-39.0625
						-67.3828	-3901.98	-79.3457						-67.4744	-4974.98	-54.9316
						-67.2913	-3887.94	-76.2939						-67.3523	-4954.22	-34.1797
						-67.4133	-3890.99	-86.0596						-67.5049	-4970.7	-29.9072
						-67.4133	-3895.26	-90.332						-67.4133	-4951.78	-46.9971
						-67.2607	-3890.99	-83.6182						-67.4133	-4957.89	-42.1143
						-67.2913	-3881.84	-77.5146						-67.5964	-4963.38	-37.8418
						-67.1387	-3869.63	-80.5664						-67.3828	-4963.99	-35.4004
						-67.2302	-3886.11	-81.1768						-67.4438	-4965.82	-48.8281
						-67.2913	-3883.06	-79.3457						-67.3828	-4970.09	-39.0625
						-67.2302	-3873.9	-82.3975						-67.2913	-4954.83	-39.0625
						-67.2302	-3870.85	-75.0732						-67.3828	-4946.29	-45.7764
						-67.1082	-3879.39	-79.3457						-67.2913	-4967.04	-43.335
						-66.9556	-3859.86	-72.6318						-67.2607	-4959.11	-30.5176
						-67.0471	-3860.47	-85.4492						-67.2913	-4953	-41.5039
						-67.1082	-3862.3	-82.3975						-67.2607	-4969.48	-41.5039
						-67.1997	-3872.07	-84.2285						-67.1387	-4953.61	-41.5039
						-67.1387	-3860.47	-83.6182						-67.1387	-4953	-43.335
						-66.9861	-3866.58	-88.501						-67.1997	-4937.74	-40.2832
						-66.9556	-3865.97	-73.2422						-67.1692	-4950.56	-41.5039
						-66.8945	-3867.8	-76.9043						-67.1692	-4941.41	-48.8281
						-66.925	-3867.8	-77.5146						-67.1387	-4940.8	-38.4521
						-66.8945	-3866.58	-81.1768						-67.1082	-4927.98	-31.7383
						-66.864	-3867.8	-76.2939						-66.9861	-4928.59	-29.9072
						-66.8945	-3867.8	-79.9561						-67.0471	-4952.39	-39.6729
						-66.803	-3861.08	-80.5664						-67.0471	-4940.19	-44.5557
						-66.803	-3872.07	-77.5146						-66.9861	-4942.63	-44.5557
						-66.803	-3860.47	-82.3975						-66.9556	-4923.1	-34.1797
						-66.803	-3858.64	-72.6318						-67.0471	-4929.81	-38.4521
						-66.8335	-3850.71	-75.6836						-67.0471	-4926.15	-39.0625
						-66.7725	-3870.24	-74.4629						-66.8335	-4927.98	-42.7246
						-66.8945	-3871.46	-83.6182						-66.7725	-4929.81	-40.2832
						-66.7419	-3856.81	-69.5801						-66.8335	-4927.98	-42.1143
						-66.6504	-3873.29	-86.0596						-66.7725	-4912.11	-44.5557
						-66.6504	-3856.2	-79.9561						-66.7419	-4925.54	-45.7764
						-66.6199	-3851.93	-81.1768						-66.7725	-4906.01	-34.1797
						-66.6809	-3865.97	-83.6182						-66.7725	-4918.82	-36.0107
						-66.6809	-3869.63	-73.2422						-66.6199	-4901.73	-41.5039
						-66.6199	-3858.03	-83.0078						-66.7419	-4916.38	-41.5039
						-66.6199	-3856.81	-73.8525						-66.8335	-4915.16	-42.7246
						-66.4978	-3847.66	-81.7871						-66.6809	-4910.28	-45.7764
						-66.5588	-3845.83	-75.0732						-66.7114	-4918.82	-37.2314
						-66.4673	-3847.05	-84.2285						-66.6504	-4907.84	-35.4004
						-66.4673	-3853.76	-76.2939						-66.6199	-4904.17	-34.79
						-66.4978	-3843.38	-97.0459						-66.6809	-4882.2	-37.2314
						-66.4062	-3840.94	-81.7871						-66.5588	-4885.86	-37.8418
						-66.6199	-3847.66	-76.2939						-66.5894	-4883.42	-44.5557
						-66.4062	-3850.1	-73.2422						-66.5283	-4888.31	-48.2178
						-66.4062	-3841.55	-89.7217						-66.5283	-4896.85	-33.5693
						-66.4062	-3843.38	-75.0732						-66.5283	-4876.71	-39.6729
						-66.3147	-3836.06	-81.1768						-66.4978	-4871.83	-40.8936
						-66.4368	-3830.57	-70.1904						-66.4978	-4877.93	-42.1143
						-66.3452	-3827.51	-80.5664						-66.4062	-4866.94	-42.1143
						-66.2842	-3824.46	-82.3975						-66.4062	-4873.05	-40.8936
						-66.3147	-3825.07	-79.3457						-66.4978	-4868.77	-40.2832
						-66.2231	-3836.06	-79.3457						-66.4062	-4869.38	-46.9971
						-66.3452	-3829.35	-80.5664						-66.2842	-4859.62	-31.7383
						-66.2231	-3828.12	-78.7354						-66.2842	-4869.38	-38.4521
						-66.1926	-3824.46	-76.9043						-66.2537	-4855.96	-41.5039
						-66.2537	-3830.57	-85.4492						-66.2537	-4871.83	-38.4521
						-66.1926	-3831.18	-78.7354						-66.2537	-4875.49	-29.2969
						-66.1316	-3825.68	-87.2803						-66.1621	-4884.64	-39.0625
						-66.1316	-3833.62	-86.0596						-66.1926	-4862.06	-37.8418
						-66.1011	-3827.51	-73.8525						-66.1621	-4859.01	-40.2832
						-66.04	-3831.18	-89.7217						-66.2231	-4868.16	-36.0107
						-66.1011	-3825.68	-75.0732						-66.2231	-4876.1	-40.2832
						-66.04	-3828.74	-87.2803						-66.2231	-4882.2	-33.5693
						-66.04	-3833.01	-87.2803						-66.1316	-4874.27	-30.5176
						-66.0095	-3830.57	-80.5664						-66.1316	-4861.45	-42.7246
						-65.979	-3817.14	-81.7871						-66.1316	-4851.68	-37.8418
						-66.0095	-3818.97	-78.7354						-66.1011	-4866.33	-35.4004
						-65.918	-3819.58	-84.8389						-66.04	-4862.06	-39.6729
						-65.918	-3798.22	-73.2422						-65.979	-4857.79	-33.5693
						-65.918	-3805.54	-74.4629						-66.0095	-4851.68	-47.6074
						-65.9485	-3801.88	-78.7354						-66.04	-4858.4	-37.8418
						-65.8264	-3785.4	-69.5801						-65.918	-4852.29	-43.9453
						-65.7959	-3795.17	-87.2803						-65.918	-4852.91	-37.2314
						-65.9485	-3808.59	-82.3975						-65.8875	-4830.93	-39.0625
						-65.8569	-3806.76	-78.125						-65.918	-4849.24	-30.5176
						-65.8569	-3794.56	-87.2803						-65.979	-4851.07	-43.9453
						-65.7959	-3808.59	-82.3975						-65.7959	-4845.58	-48.2178
						-65.8569	-3801.27	-79.9561						-65.7959	-4838.26	-34.79
						-65.8264	-3792.11	-88.501						-65.8875	-4845.58	-40.2832
						-65.7959	-3792.72	-67.749						-65.8569	-4841.31	-40.8936
						-65.7043	-3798.83	-79.9561						-65.918	-4833.37	-45.7764
						-65.7654	-3784.18	-85.4492						-65.7349	-4841.31	-37.2314
						-65.7043	-3801.88	-75.6836						-65.7043	-4838.87	-34.1797
						-65.6128	-3794.56	-81.1768						-65.7349	-4832.76	-33.5693
						-65.6433	-3801.27	-84.8389						-65.6738	-4831.54	-38.4521
						-65.6128	-3791.5	-71.4111						-65.6433	-4825.44	-44.5557
						-65.6433	-3785.4	-80.5664						-65.6738	-4821.78	-36.6211
						-65.6128	-3793.95	-78.125						-65.6433	-4821.78	-37.8418
						-65.5212	-3797.61	-70.1904						-65.5823	-4827.27	-39.6729
						-65.5212	-3787.84	-81.7871						-65.6433	-4824.83	-42.1143
						-65.4907	-3790.89	-70.1904						-65.6738	-4823.61	-32.3486
						-65.5212	-3797.61	-83.6182						-65.5518	-4821.17	-38.4521
						-65.5212	-3797.61	-72.6318						-65.5212	-4818.73	-32.3486
						-65.4602	-3798.22	-72.6318						-65.5212	-4812.62	-30.5176
						-65.3687	-3789.06	-86.6699						-65.5212	-4817.5	-30.5176
						-65.4297	-3793.33	-72.6318						-65.4297	-4796.75	-47.6074
						-65.3076	-3780.52	-82.3975						-65.4297	-4790.65	-40.8936
						-65.3992	-3789.67	-83.0078						-65.4907	-4801.64	-39.0625
						-65.2771	-3779.91	-75.0732						-65.3381	-4794.92	-30.5176
						-65.2771	-3768.92	-67.749						-65.3687	-4790.04	-37.2314
						-65.2771	-3771.36	-82.3975						-65.3992	-4802.25	-43.335
						-65.2771	-3780.52	-80.5664						-65.3687	-4793.7	-34.79
						-65.3076	-3780.52	-72.6318						-65.4297	-4801.64	-26.2451
						-65.155	-3773.8	-87.2803						-65.4602	-4800.42	-49.4385
						-65.3381	-3779.3	-78.7354						-65.3687	-4801.64	-31.7383
						-65.2466	-3781.13	-89.1113						-65.3381	-4804.69	-36.6211
						-65.094	-3779.3	-68.9697						-65.3687	-4807.13	-33.5693
						-65.2771	-3787.23	-81.1768						-65.3076	-4807.13	-32.3486
						-65.094	-3782.96	-70.8008						-65.2466	-4799.8	-36.6211
						-65.155	-3776.86	-71.4111						-65.2161	-4779.66	-32.3486
						-65.094	-3780.52	-80.5664						-65.155	-4787.6	-40.8936
						-65.0635	-3766.48	-83.6182						-65.155	-4769.9	-37.2314
						-65.1245	-3768.92	-76.9043						-65.094	-4778.44	-37.8418
						-65.0635	-3772.58	-74.4629						-65.033	-4777.83	-42.7246
						-65.094	-3763.43	-75.0732						-65.0024	-4779.05	-40.8936
						-65.0635	-3761.6	-83.0078						-65.0635	-4776	-30.5176
						-64.9414	-3771.36	-78.7354						-65.033	-4776.61	-45.166
						-64.9109	-3767.09	-81.1768						-65.033	-4786.38	-33.5693
						-65.0024	-3765.87	-79.3457						-65.0024	-4784.55	-34.79
						-64.9109	-3767.7	-83.0078						-65.033	-4777.22	-29.9072
						-64.9109	-3746.34	-82.3975						-65.0024	-4780.88	-40.8936
						-64.9414	-3755.49	-68.9697						-65.0635	-4772.95	-41.5039
						-64.8804	-3756.1	-87.8906						-64.9719	-4782.1	-36.0107
						-64.7583	-3747.56	-79.3457						-64.9414	-4780.27	-44.5557
						-64.7888	-3753.05	-78.125						-64.8804	-4779.05	-36.6211
						-64.7583	-3743.9	-78.125						-65.0024	-4761.35	-31.7383
						-64.7888	-3750	-81.1768						-64.9109	-4768.07	-34.79
						-64.6667	-3744.51	-78.7354						-64.7888	-4766.24	-36.0107
						-64.7278	-3747.56	-73.8525						-64.7583	-4769.29	-40.8936
						-64.6667	-3739.01	-76.2939						-64.8193	-4771.12	-43.9453
						-64.6973	-3746.95	-74.4629						-64.7583	-4768.07	-37.8418
						-64.6667	-3748.17	-80.5664						-64.7278	-4768.07	-43.9453
						-64.5752	-3739.62	-73.2422						-64.8193	-4772.34	-33.5693
						-64.6973	-3729.25	-73.8525						-64.6667	-4757.69	-42.7246
						-64.6057	-3741.46	-76.2939						-64.6362	-4784.55	-39.6729
						-64.6362	-3740.84	-75.0732						-64.7583	-4787.6	-32.959
						-64.5447	-3744.51	-66.5283						-64.6973	-4774.17	-25.0244
						-64.5142	-3754.27	-79.9561						-64.6667	-4774.17	-29.2969
						-64.4836	-3745.73	-75.6836						-64.6057	-4777.22	-39.6729
						-64.4836	-3742.68	-79.9561						-64.5447	-4783.94	-43.9453
						-64.4531	-3743.29	-80.5664						-64.5752	-4780.88	-34.1797
						-64.4531	-3744.51	-76.2939						-64.6667	-4790.04	-32.959
						-64.4531	-3729.86	-76.2939						-64.6057	-4783.94	-37.2314
						-64.3311	-3740.23	-69.5801						-64.4531	-4778.44	-37.8418
						-64.4226	-3711.55	-78.125						-64.4531	-4775.39	-34.79
						-64.3616	-3713.38	-72.0215						-64.5142	-4781.49	-36.6211
						-64.3921	-3709.11	-67.1387						-64.4836	-4766.85	-43.335
						-64.3616	-3718.87	-76.9043						-64.4836	-4770.51	-32.3486
						-64.3311	-3715.82	-72.6318						-64.4531	-4750.98	-33.5693
						-64.27	-3705.44	-74.4629						-64.3311	-4759.52	-43.335
						-64.27	-3702.39	-72.6318						-64.4226	-4742.43	-31.7383
						-64.3005	-3707.89	-75.0732						-64.4226	-4744.87	-36.0107
						-64.2395	-3702.39	-73.8525						-64.3005	-4743.65	-39.6729
						-64.1479	-3703	-75.0732						-64.3005	-4742.43	-41.5039
						-64.1785	-3703.61	-76.2939						-64.3005	-4753.42	-34.79
						-64.1174	-3704.83	-65.918						-64.3921	-4744.26	-39.0625
						-64.209	-3684.69	-68.9697						-64.2395	-4750.98	-42.7246
						-64.0869	-3688.96	-88.501						-64.3311	-4761.96	-36.6211
						-64.0259	-3692.63	-74.4629						-64.27	-4749.76	-32.3486
						-64.0869	-3687.74	-72.6318						-64.1785	-4729.61	-30.5176
						-64.0869	-3693.24	-74.4629						-64.209	-4736.33	-38.4521
						-64.0564	-3690.19	-73.2422						-64.1479	-4722.29	-33.5693
						-64.1479	-3698.12	-79.3457						-64.1174	-4722.9	-38.4521
						-63.9648	-3689.58	-73.8525						-64.1479	-4718.63	-35.4004
						-63.9648	-3706.67	-79.3457						-64.0869	-4722.29	-39.0625
						-64.0259	-3697.51	-76.2939						-64.1174	-4716.8	-33.5693
						-63.9038	-3696.9	-72.6318						-64.0564	-4725.95	-32.3486
						-63.9648	-3690.19	-73.8525						-64.0259	-4725.34	-35.4004
						-63.9954	-3692.63	-81.1768						-64.0564	-4708.25	-42.7246
						-63.8733	-3687.74	-82.3975						-63.9038	-4710.08	-32.3486
						-63.9343	-3705.44	-81.1768						-63.9343	-4708.25	-43.335
						-63.8733	-3698.73	-78.7354						-64.0564	-4692.99	-33.5693
						-63.8123	-3698.12	-70.1904						-63.9954	-4715.58	-37.2314
						-63.8733	-3697.51	-73.8525						-63.9343	-4710.08	-37.2314
						-63.7817	-3705.44	-75.0732						-63.9038	-4708.86	-39.6729
						-63.7207	-3677.37	-72.6318						-63.8428	-4716.19	-37.8418
						-63.8733	-3682.25	-83.6182						-63.8428	-4719.24	-37.8418
						-63.7207	-3688.35	-76.2939						-63.9648	-4699.71	-37.2314
						-63.6597	-3671.26	-79.9561						-63.7817	-4700.32	-34.79
						-63.7512	-3675.54	-73.8525						-63.7207	-4696.66	-35.4004
						-63.6597	-3662.11	-73.2422						-63.7817	-4695.43	-21.3623
						-63.6292	-3688.96	-77.5146						-63.7207	-4692.38	-41.5039
						-63.5986	-3685.3	-80.5664						-63.7207	-4683.84	-33.5693
						-63.5986	-3687.13	-67.1387						-63.7207	-4686.89	-34.1797
						-63.5986	-3683.47	-83.6182						-63.7207	-4695.43	-41.5039
						-63.5376	-3692.63	-73.2422						-63.6597	-4684.45	-32.959
						-63.4155	-3684.08	-78.7354						-63.6902	-4688.72	-33.5693
						-63.5986	-3677.98	-81.7871						-63.6292	-4683.84	-34.79
						-63.446	-3685.91	-76.2939						-63.446	-4669.8	-34.1797
						-63.5071	-3676.15	-77.5146						-63.5986	-4678.34	-38.4521
						-63.5071	-3671.26	-75.0732						-63.6902	-4689.94	-34.79
						-63.446	-3673.71	-82.3975						-63.4766	-4686.28	-32.959
						-63.4155	-3682.86	-81.1768						-63.4766	-4687.5	-44.5557
						-63.5071	-3676.15	-75.6836						-63.4766	-4683.23	-34.79
						-63.324	-3681.03	-72.6318						-63.4155	-4679.57	-35.4004
						-63.385	-3666.99	-79.3457						-63.4766	-4683.84	-34.1797
						-63.385	-3673.1	-78.7354						-63.5071	-4692.99	-33.5693
						-63.2629	-3675.54	-76.2939						-63.324	-4671.63	-41.5039
						-63.324	-3657.84	-78.125						-63.446	-4686.89	-30.5176
						-63.2935	-3660.28	-74.4629						-63.385	-4682.01	-28.6865
						-63.2019	-3668.21	-86.6699						-63.2935	-4671.02	-38.4521
						-63.2324	-3669.43	-75.6836						-63.385	-4686.89	-36.0107
						-63.2019	-3670.65	-71.4111						-63.2629	-4656.37	-46.9971
						-63.1714	-3659.67	-73.8525						-63.1714	-4672.85	-37.2314
						-63.1714	-3652.34	-70.8008						-63.2324	-4658.2	-36.0107
						-63.1409	-3654.17	-73.2422						-63.1714	-4648.44	-36.0107
						-63.1409	-3658.45	-84.8389						-63.2935	-4655.76	-31.7383
						-63.1409	-3654.17	-75.6836						-63.2629	-4666.14	-31.7383
						-63.0798	-3654.79	-70.1904						-63.1409	-4655.15	-40.8936
						-63.1409	-3637.7	-79.9561						-63.1714	-4645.39	-27.4658
						-63.0493	-3648.68	-83.0078						-63.1409	-4636.84	-38.4521
						-62.9883	-3640.75	-72.6318						-63.1409	-4646.61	-30.5176
						-62.9883	-3652.34	-68.9697						-63.2019	-4651.49	-38.4521
						-62.9883	-3637.7	-80.5664						-62.9883	-4641.11	-40.8936
						-63.0188	-3641.97	-70.8008						-62.9883	-4642.94	-33.5693
						-62.9883	-3641.36	-75.6836						-63.1714	-4639.89	-39.0625
						-62.9272	-3643.19	-84.8389						-63.0188	-4651.49	-37.8418
						-62.8357	-3634.03	-71.4111						-62.9883	-4631.96	-32.3486
						-62.8357	-3638.92	-77.5146						-62.9883	-4616.09	-40.2832
						-62.8357	-3648.07	-86.6699						-62.9272	-4622.8	-46.3867
						-62.8662	-3646.24	-73.8525						-62.9578	-4612.43	-36.0107
						-62.9578	-3646.85	-70.1904						-62.9883	-4620.97	-40.2832
						-62.7747	-3647.46	-79.9561						-62.9578	-4639.28	-42.1143
						-62.7441	-3643.19	-75.6836						-62.8357	-4625.85	-42.7246
						-62.6831	-3638.31	-70.8008						-62.7747	-4616.09	-25.0244
						-62.6526	-3641.36	-73.2422						-62.8967	-4606.32	-36.6211
						-62.7441	-3625.49	-71.4111						-62.8357	-4620.36	-33.5693
						-62.6831	-3635.86	-65.918						-62.8357	-4619.14	-36.6211
						-62.7136	-3635.25	-78.7354						-62.8357	-4610.6	-43.335
						-62.6831	-3634.64	-68.9697						-62.8357	-4614.26	-29.9072
						-62.6526	-3635.25	-72.0215						-62.8052	-4623.41	-39.0625
						-62.5916	-3620	-66.5283						-62.8052	-4620.36	-37.2314
						-62.561	-3637.7	-62.8662						-62.8052	-4627.08	-32.3486
						-62.5916	-3634.03	-78.125						-62.6221	-4627.08	-34.79
						-62.5916	-3632.81	-76.2939						-62.7747	-4629.52	-33.5693
						-62.5305	-3633.42	-68.3594						-62.7441	-4607.54	-35.4004
						-62.6221	-3632.2	-72.6318						-62.6221	-4616.09	-48.2178
						-62.5	-3640.14	-83.0078						-62.6526	-4611.82	-35.4004
						-62.4695	-3623.05	-78.7354						-62.6221	-4639.89	-45.7764
						-62.4084	-3619.38	-68.3594						-62.561	-4622.19	-36.0107
						-62.4084	-3613.28	-64.0869						-62.5916	-4617.31	-44.5557
						-62.4084	-3612.06	-75.6836						-62.5916	-4619.14	-44.5557
						-62.3474	-3605.35	-75.0732						-62.561	-4612.43	-37.8418
						-62.4084	-3610.23	-79.3457						-62.561	-4609.99	-32.959
						-62.3169	-3615.72	-82.3975						-62.5	-4601.44	-41.5039
						-62.4084	-3613.89	-75.0732						-62.439	-4591.06	-30.5176
						-62.3169	-3604.13	-70.1904						-62.4695	-4597.17	-43.335
						-62.2559	-3602.91	-72.6318						-62.4084	-4606.93	-36.6211
						-62.3474	-3604.13	-66.5283						-62.3169	-4600.22	-33.5693
						-62.3169	-3599.24	-70.8008						-62.3779	-4604.49	-35.4004
						-62.1948	-3594.36	-89.1113						-62.3474	-4600.22	-32.959
						-62.1643	-3593.14	-69.5801						-62.3474	-4601.44	-34.1797
						-62.1643	-3586.43	-79.3457						-62.3474	-4597.17	-32.3486
						-62.1948	-3587.65	-75.6836						-62.2253	-4591.67	-32.959
						-62.1948	-3583.37	-64.0869						-62.2253	-4591.67	-40.8936
						-62.1643	-3579.71	-74.4629						-62.3474	-4592.9	-29.2969
						-62.1948	-3587.65	-78.125						-62.3169	-4586.18	-28.6865
						-62.1948	-3576.05	-76.2939						-62.1948	-4589.84	-41.5039
						-62.0728	-3577.88	-75.0732						-62.2253	-4577.03	-37.2314
						-62.0117	-3584.59	-75.6836						-62.1643	-4571.53	-35.4004
						-62.0728	-3588.87	-79.3457						-62.1948	-4582.52	-40.8936
						-62.0728	-3578.49	-62.8662						-62.1643	-4563.6	-35.4004
						-62.0117	-3580.32	-80.5664						-62.1338	-4563.6	-26.2451
						-61.9812	-3573.61	-81.1768						-62.1033	-4558.11	-39.6729
						-61.8896	-3562.62	-70.8008						-62.0728	-4562.38	-29.9072
						-61.9202	-3563.23	-75.6836						-62.0422	-4549.56	-37.2314
						-61.9202	-3562.62	-83.6182						-61.9812	-4562.99	-37.2314
						-61.9507	-3564.45	-67.1387						-62.0422	-4545.9	-29.9072
						-61.8896	-3565.67	-70.8008						-61.9812	-4558.72	-30.5176
						-61.8286	-3569.95	-65.3076						-61.9202	-4567.87	-36.0107
						-61.8591	-3558.35	-81.1768						-62.0117	-4569.7	-36.6211
						-61.8591	-3560.18	-71.4111						-61.9812	-4582.52	-33.5693
						-61.8286	-3560.79	-79.9561						-61.8591	-4568.48	-37.2314
						-61.7371	-3569.95	-76.9043						-61.8591	-4562.99	-35.4004
						-61.7676	-3556.52	-68.9697						-61.8896	-4553.22	-39.0625
						-61.7065	-3573	-68.9697						-61.8286	-4544.68	-36.0107
						-61.676	-3559.57	-81.1768						-61.8591	-4562.99	-41.5039
						-61.7065	-3571.78	-71.4111						-61.8591	-4571.53	-39.6729
						-61.6455	-3570.56	-69.5801						-61.7981	-4570.92	-35.4004
						-61.6455	-3566.28	-78.7354						-61.7676	-4546.51	-37.8418
						-61.615	-3569.34	-72.0215						-61.7676	-4568.48	-32.959
						-61.5845	-3563.84	-70.1904						-61.7981	-4544.07	-37.2314
						-61.554	-3563.84	-73.8525						-61.7676	-4544.68	-33.5693
						-61.4929	-3563.23	-75.6836						-61.7371	-4550.17	-34.1797
						-61.554	-3586.43	-72.6318						-61.7065	-4567.26	-37.2314
						-61.5234	-3572.39	-70.1904						-61.676	-4530.64	-40.8936
						-61.615	-3568.12	-73.2422						-61.7371	-4548.34	-33.5693
						-61.554	-3577.27	-71.4111						-61.7065	-4543.46	-39.6729
						-61.4929	-3565.06	-69.5801						-61.5234	-4532.47	-36.0107
						-61.5234	-3566.28	-74.4629						-61.615	-4537.35	-34.1797
						-61.4624	-3549.8	-69.5801						-61.554	-4545.9	-43.335
						-61.4319	-3557.74	-75.0732						-61.5234	-4539.79	-36.6211
						-61.3708	-3560.79	-75.6836						-61.5845	-4557.5	-43.9453
						-61.4319	-3555.3	-73.8525						-61.554	-4533.08	-39.0625
						-61.4319	-3549.8	-81.7871						-61.5234	-4539.79	-28.6865
						-61.3403	-3549.8	-73.8525						-61.5234	-4543.46	-34.79
						-61.3708	-3551.64	-67.1387						-61.4929	-4533.69	-29.2969
						-61.3098	-3543.7	-72.6318						-61.5234	-4532.47	-29.9072
						-61.3098	-3554.08	-75.0732						-61.3403	-4539.79	-40.8936
						-61.3098	-3552.86	-71.4111						-61.4929	-4534.91	-37.2314
						-61.2488	-3542.48	-79.3457						-61.4929	-4544.07	-26.8555
						-61.3403	-3538.82	-76.2939						-61.2793	-4526.98	-33.5693
						-61.2183	-3537.6	-71.4111						-61.2488	-4529.42	-35.4004
						-61.2183	-3540.65	-76.9043						-61.2793	-4514.77	-33.5693
						-61.1572	-3539.43	-68.9697						-61.2488	-4531.25	-43.9453
						-61.1877	-3547.36	-68.3594						-61.3403	-4516.6	-41.5039
						-61.1877	-3536.38	-78.125						-61.3403	-4511.72	-32.959
						-61.0657	-3547.97	-70.8008						-61.1877	-4501.95	-31.7383
						-61.0962	-3547.36	-68.9697						-61.2488	-4512.94	-36.6211
						-61.0352	-3537.6	-70.1904						-61.2183	-4494.02	-30.5176
						-61.0657	-3538.82	-71.4111						-61.1572	-4508.06	-26.8555
						-61.0962	-3522.95	-89.7217						-61.1877	-4492.8	-41.5039
						-61.0046	-3544.31	-68.9697						-61.1267	-4503.17	-34.79
						-61.0046	-3536.38	-70.8008						-61.0657	-4510.5	-29.9072
						-60.9131	-3531.49	-84.8389						-61.0046	-4503.78	-28.6865
						-61.0046	-3542.48	-74.4629						-61.0657	-4495.24	-34.1797
						-60.9741	-3538.82	-70.1904						-60.9436	-4492.19	-39.0625
						-60.9741	-3533.94	-72.6318						-60.9131	-4497.07	-37.8418
						-60.9436	-3527.22	-72.6318						-61.0046	-4501.95	-42.7246
						-60.8215	-3530.27	-66.5283						-60.9436	-4505.62	-34.1797
						-60.8826	-3515.01	-73.8525						-60.9436	-4511.72	-39.6729
						-60.791	-3519.9	-75.6836						-60.9741	-4494.02	-39.0625
						-60.791	-3522.95	-70.8008						-60.9741	-4511.72	-37.2314
						-60.791	-3527.83	-68.9697						-60.9131	-4505.62	-36.6211
						-60.8215	-3524.78	-70.1904						-60.8521	-4490.36	-37.2314
						-60.791	-3532.1	-71.4111						-60.8826	-4479.98	-35.4004
						-60.8826	-3524.78	-77.5146						-60.8826	-4486.69	-30.5176
						-60.73	-3534.55	-77.5146						-60.9741	-4492.19	-42.7246
						-60.6689	-3521.73	-65.3076						-60.8215	-4481.81	-38.4521
						-60.4248	-3514.4	-78.125						-60.9131	-4475.1	-25.0244
						-60.6995	-3516.24	-72.6318						-60.7605	-4481.2	-34.79
						-60.6384	-3505.25	-70.8008						-60.6689	-4486.69	-38.4521
						-60.6995	-3513.18	-80.5664						-60.7605	-4483.03	-28.6865
						-60.6079	-3506.47	-79.9561						-60.6995	-4473.27	-32.959
						-60.6689	-3511.96	-68.9697						-60.6689	-4468.99	-24.4141
						-60.6384	-3515.62	-79.3457						-60.8215	-4478.76	-35.4004
						-60.6689	-3502.2	-73.2422						-60.6689	-4466.55	-28.6865
						-60.5164	-3500.98	-70.8008						-60.5774	-4458.01	-40.2832
						-60.5469	-3503.42	-75.6836						-60.6079	-4464.11	-29.9072
						-60.5774	-3502.2	-75.6836						-60.6079	-4438.48	-35.4004
						-60.5164	-3492.43	-75.6836						-60.5774	-4446.41	-33.5693
						-60.4553	-3506.47	-70.1904						-60.5774	-4447.63	-36.0107
						-60.3638	-3489.38	-70.1904						-60.5469	-4448.24	-21.9727
						-60.3333	-3492.43	-79.9561						-60.5164	-4448.24	-37.2314
						-60.3027	-3486.33	-69.5801						-60.5164	-4437.26	-38.4521
						-60.3943	-3488.16	-69.5801						-60.4553	-4442.75	-26.8555
						-60.3943	-3496.7	-73.2422						-60.4858	-4451.29	-42.7246
						-60.2722	-3484.5	-71.4111						-60.4553	-4454.96	-30.5176
						-60.2417	-3487.55	-78.7354						-60.3638	-4450.07	-28.0762
						-60.2722	-3493.04	-74.4629						-60.3027	-4439.09	-46.3867
						-60.2722	-3487.55	-69.5801						-60.3333	-4427.49	-28.6865
						-60.3027	-3497.92	-76.2939						-60.3638	-4423.83	-32.3486
						-60.2417	-3488.77	-67.749						-60.3027	-4426.27	-32.3486
						-60.2417	-3488.16	-67.1387						-60.2722	-4429.32	-28.0762
						-60.3027	-3497.92	-78.125						-60.2722	-4434.81	-41.5039
						-60.3333	-3485.72	-73.8525						-60.3638	-4447.63	-31.7383
						-60.1807	-3494.87	-81.1768						-60.2722	-4440.92	-40.2832
						-60.1196	-3488.77	-70.1904						-60.2417	-4426.88	-39.0625
						-60.0281	-3486.33	-71.4111						-60.1807	-4431.76	-30.5176
						-60.0586	-3483.28	-72.0215						-60.1807	-4427.49	-32.3486
						-60.0281	-3489.99	-71.4111						-60.2417	-4425.05	-34.1797
						-60.0281	-3479	-76.2939						-60.1807	-4440.31	-37.2314
						-60.0586	-3483.28	-72.6318						-60.1196	-4422	-25.6348
						-59.9365	-3483.28	-64.6973						-60.0586	-4422	-39.0625
						-59.8755	-3476.56	-75.6836						-59.9976	-4401.86	-28.0762
						-59.9976	-3471.68	-78.125						-60.0281	-4426.88	-34.79
						-59.906	-3472.9	-72.0215						-60.1196	-4425.66	-26.8555
						-59.8755	-3472.9	-70.8008						-60.0586	-4432.98	-39.6729
						-59.845	-3470.46	-71.4111						-60.0281	-4404.91	-34.1797
						-59.8755	-3460.69	-69.5801						-59.967	-4414.06	-38.4521
						-59.845	-3463.13	-74.4629						-59.9976	-4419.56	-34.79
						-59.8145	-3463.75	-70.8008						-59.9365	-4417.72	-27.4658
						-59.7534	-3467.41	-80.5664						-59.9365	-4399.41	-28.6865
						-59.8145	-3463.13	-78.7354						-59.967	-4399.41	-26.2451
						-59.7534	-3460.69	-86.0596						-59.8755	-4400.02	-37.2314
						-59.8145	-3474.73	-70.1904						-59.906	-4410.4	-28.6865
						-59.7534	-3450.32	-79.3457						-59.7839	-4404.91	-43.9453
						-59.6924	-3458.25	-70.1904						-59.7534	-4403.69	-32.959
						-59.6619	-3451.54	-78.7354						-59.845	-4397.58	-31.7383
						-59.5703	-3439.33	-70.1904						-59.6924	-4389.04	-36.6211
						-59.6313	-3455.2	-70.8008						-59.845	-4392.09	-26.2451
						-59.5703	-3437.5	-74.4629						-59.7839	-4391.48	-42.7246
						-59.6313	-3440.55	-81.1768						-59.7534	-4387.21	-29.2969
						-59.5703	-3449.1	-67.1387						-59.6924	-4398.19	-30.5176
						-59.5093	-3436.28	-70.1904						-59.6008	-4379.88	-41.5039
						-59.5703	-3452.76	-78.7354						-59.5703	-4378.05	-36.6211
						-59.5093	-3451.54	-63.4766						-59.6313	-4375	-26.2451
						-59.5398	-3458.25	-85.4492						-59.7839	-4384.77	-42.1143
						-59.4788	-3442.38	-65.918						-59.6008	-4355.47	-31.7383
						-59.5093	-3449.1	-73.2422						-59.5703	-4376.22	-33.5693
						-59.4177	-3452.15	-64.0869						-59.6008	-4350.59	-33.5693
						-59.4177	-3447.88	-74.4629						-59.4177	-4360.96	-34.79
						-59.4177	-3443.6	-67.1387						-59.5093	-4368.9	-33.5693
						-59.3262	-3447.27	-68.9697						-59.5093	-4348.14	-34.79
						-59.3567	-3446.04	-73.2422						-59.4482	-4357.3	-31.7383
						-59.3262	-3446.04	-72.0215						-59.5703	-4364.62	-36.6211
						-59.3262	-3443.6	-67.749						-59.4177	-4360.96	-34.79
						-59.3262	-3439.33	-75.0732						-59.3567	-4358.52	-31.7383
						-59.3567	-3431.4	-65.918						-59.4177	-4360.96	-32.3486
						-59.2346	-3444.82	-78.7354						-59.3262	-4360.35	-31.7383
						-59.3262	-3443.6	-73.2422						-59.3262	-4368.9	-28.6865
						-59.3262	-3438.11	-68.3594						-59.4482	-4368.29	-36.0107
						-59.2957	-3431.4	-70.8008						-59.3567	-4365.84	-28.6865
						-59.2346	-3432.01	-62.2559						-59.2957	-4383.54	-29.9072
						-59.1431	-3428.34	-72.6318						-59.3567	-4362.18	-33.5693
						-59.2041	-3424.07	-68.9697						-59.2041	-4359.13	-31.7383
						-59.2041	-3428.96	-72.6318						-59.3262	-4360.96	-36.0107
						-59.0515	-3421.63	-75.6836						-59.2346	-4367.07	-24.4141
						-59.082	-3420.41	-69.5801						-59.082	-4365.23	-32.3486
						-59.082	-3417.36	-65.3076						-59.2346	-4351.81	-29.9072
						-59.0515	-3431.4	-74.4629						-59.2041	-4359.74	-37.2314
						-59.1125	-3417.97	-72.0215						-59.1125	-4356.69	-29.2969
						-59.1431	-3432.01	-64.6973						-59.1431	-4352.42	-39.6729
						-59.082	-3436.89	-68.9697						-59.1125	-4334.72	-37.2314
						-58.8989	-3425.29	-70.1904						-59.1125	-4358.52	-33.5693
						-58.9294	-3426.51	-69.5801						-59.1125	-4348.14	-29.2969
						-58.9905	-3436.28	-70.1904						-59.021	-4344.48	-35.4004
						-58.9294	-3422.85	-70.8008						-58.96	-4342.04	-28.6865
						-58.8684	-3421.63	-68.9697						-58.96	-4333.5	-25.6348
						-58.8379	-3424.07	-71.4111						-59.021	-4326.78	-28.6865
						-58.8074	-3408.81	-65.918						-59.0515	-4337.77	-24.4141
						-58.8379	-3411.87	-59.8145						-58.96	-4317.63	-23.1934
						-58.8379	-3409.42	-76.9043						-58.9905	-4334.72	-36.0107
						-58.7769	-3406.37	-75.0732						-58.8684	-4342.65	-30.5176
						-58.7769	-3408.2	-70.8008						-58.8684	-4322.51	-29.9072
						-58.7463	-3408.81	-70.8008						-58.8989	-4328.61	-32.3486
						-58.7769	-3402.1	-63.4766						-58.8684	-4336.55	-28.0762
						-58.7769	-3406.37	-58.5938						-58.8074	-4334.72	-25.6348
						-58.7769	-3398.44	-67.1387						-58.8074	-4331.67	-29.2969
						-58.7158	-3396.61	-73.8525						-58.7158	-4334.11	-32.959
						-58.7158	-3403.93	-74.4629						-58.8074	-4324.34	-34.79
						-58.7158	-3403.93	-68.9697						-58.6853	-4315.8	-26.2451
						-58.5938	-3400.88	-59.2041						-58.7158	-4335.94	-36.6211
						-58.5632	-3404.54	-76.9043						-58.5938	-4341.43	-25.6348
						-58.5938	-3392.33	-66.5283						-58.6243	-4329.83	-23.1934
						-58.5632	-3396	-69.5801						-58.6548	-4342.65	-35.4004
						-58.5327	-3391.72	-68.3594						-58.6853	-4328	-26.8555
						-58.5022	-3396	-72.0215						-58.5632	-4331.67	-25.0244
						-58.5327	-3389.28	-62.8662						-58.6243	-4335.33	-28.0762
						-58.5327	-3393.55	-74.4629						-58.5632	-4340.82	-28.0762
						-58.5327	-3400.88	-70.8008						-58.5327	-4328.61	-37.2314
						-58.5022	-3392.33	-75.6836						-58.5632	-4323.73	-25.0244
						-58.4412	-3396.61	-59.2041						-58.5938	-4335.33	-15.8691
						-58.4106	-3392.33	-66.5283						-58.4717	-4334.72	-32.959
						-58.3801	-3389.89	-70.8008						-58.4412	-4329.22	-29.2969
						-58.3496	-3383.18	-65.3076						-58.4717	-4325.56	-23.8037
						-58.3801	-3391.72	-67.749						-58.3801	-4310.3	-28.6865
						-58.4106	-3385.62	-72.0215						-58.3496	-4300.54	-33.5693
						-58.3496	-3391.72	-64.6973						-58.3801	-4301.15	-23.8037
						-58.3191	-3387.45	-78.125						-58.2886	-4312.13	-28.6865
						-58.3191	-3399.66	-74.4629						-58.3801	-4309.69	-36.6211
						-58.197	-3387.45	-70.8008						-58.3801	-4291.38	-37.2314
						-58.2886	-3391.11	-65.3076						-58.3191	-4289.55	-25.6348
						-58.2886	-3388.06	-61.6455						-58.3191	-4304.2	-36.6211
						-58.1665	-3387.45	-67.749						-58.2275	-4305.42	-30.5176
						-58.1665	-3380.13	-69.5801						-58.197	-4304.2	-29.2969
						-58.075	-3367.92	-65.3076						-58.2886	-4292.6	-17.0898
						-58.136	-3374.63	-76.9043						-58.1665	-4315.8	-30.5176
						-58.1055	-3366.09	-67.1387						-58.2275	-4323.12	-29.9072
						-58.0444	-3370.36	-75.0732						-58.197	-4299.93	-32.3486
						-58.075	-3362.43	-65.3076						-58.2581	-4292.6	-26.8555
						-58.0139	-3367.31	-75.0732						-58.136	-4295.65	-39.6729
						-58.0444	-3366.7	-72.0215						-58.1055	-4298.1	-28.0762
						-58.0139	-3377.69	-58.5938						-58.1055	-4308.47	-25.6348
						-58.0444	-3363.04	-64.0869						-57.9834	-4288.94	-33.5693
						-58.0444	-3350.83	-67.1387						-58.1055	-4296.26	-25.6348
						-58.0139	-3363.04	-68.9697						-58.075	-4313.35	-25.6348
						-57.8613	-3346.56	-79.3457						-57.9834	-4318.85	-30.5176
						-57.8918	-3342.9	-67.749						-58.0139	-4299.93	-29.9072
						-57.9224	-3347.78	-63.4766						-57.9224	-4304.2	-24.4141
						-57.8003	-3349	-68.9697						-57.9224	-4294.43	-21.3623
						-57.7698	-3354.49	-70.1904						-58.0139	-4309.69	-23.8037
						-57.8003	-3346.56	-65.3076						-57.9224	-4302.37	-32.959
						-57.8308	-3344.12	-61.0352						-57.8918	-4298.1	-30.5176
						-57.8308	-3356.93	-65.3076						-57.8613	-4301.76	-26.8555
						-57.7393	-3354.49	-79.3457						-57.8003	-4285.89	-29.9072
						-57.7087	-3344.73	-66.5283						-57.9224	-4306.03	-28.6865
						-57.7698	-3346.56	-67.749						-57.8308	-4289.55	-31.7383
						-57.7087	-3361.21	-74.4629						-57.7698	-4294.43	-29.9072
						-57.6172	-3333.13	-60.4248						-57.8003	-4276.12	-28.0762
						-57.7087	-3347.78	-65.918						-57.8003	-4282.84	-36.0107
						-57.7087	-3340.45	-68.9697						-57.8308	-4277.95	-29.2969
						-57.6477	-3341.67	-66.5283						-57.6782	-4270.63	-25.6348
						-57.6477	-3337.4	-73.2422						-57.6172	-4266.97	-26.8555
						-57.4951	-3325.81	-70.8008						-57.6782	-4259.03	-36.0107
						-57.5867	-3324.58	-72.6318						-57.6782	-4255.37	-34.1797
						-57.5562	-3333.74	-75.6836						-57.6782	-4254.15	-29.9072
						-57.6172	-3344.73	-65.3076						-57.6477	-4268.19	-28.0762
						-57.5867	-3333.13	-70.8008						-57.5562	-4291.38	-33.5693
						-57.4341	-3323.97	-64.0869						-57.5562	-4262.7	-26.8555
						-57.5867	-3324.58	-70.1904						-57.5867	-4275.51	-30.5176
						-57.4341	-3330.69	-68.9697						-57.6172	-4268.8	-26.2451
						-57.4951	-3327.03	-72.0215						-57.4951	-4261.47	-17.7002
						-57.3425	-3317.26	-77.5146						-57.4341	-4257.81	-39.0625
						-57.312	-3319.7	-61.6455						-57.373	-4257.2	-26.2451
						-57.4341	-3324.58	-65.3076						-57.4341	-4256.59	-35.4004
						-57.2815	-3317.26	-62.8662						-57.5256	-4248.66	-29.2969
						-57.251	-3324.58	-70.8008						-57.373	-4257.81	-23.1934
						-57.251	-3319.09	-68.3594						-57.2815	-4250.49	-29.9072
						-57.2815	-3310.55	-60.4248						-57.373	-4245	-32.959
						-57.2815	-3317.87	-80.5664						-57.3425	-4239.5	-32.3486
						-57.1899	-3323.36	-73.2422						-57.312	-4236.45	-25.6348
						-57.1594	-3319.7	-73.8525						-57.251	-4223.63	-19.5312
						-57.2815	-3325.2	-70.1904						-57.251	-4224.85	-25.6348
						-57.1594	-3315.43	-69.5801						-57.1594	-4208.37	-29.2969
						-57.1899	-3313.6	-66.5283						-57.251	-4221.8	-23.8037
						-57.0984	-3308.11	-68.3594						-57.2815	-4216.92	-31.7383
						-57.0679	-3305.05	-66.5283						-57.251	-4213.87	-26.8555
						-57.0984	-3318.48	-66.5283						-57.1899	-4211.43	-27.4658
						-57.0068	-3316.65	-70.1904						-57.1899	-4224.85	-26.8555
						-57.0374	-3316.04	-63.4766						-57.1899	-4199.22	-31.7383
						-57.0679	-3299.56	-67.749						-57.1594	-4201.05	-24.4141
						-56.9763	-3298.95	-65.3076						-57.1594	-4214.48	-34.1797
						-56.9153	-3306.27	-64.0869						-57.0374	-4203.49	-36.6211
						-56.9458	-3310.55	-65.918						-56.9458	-4210.21	-23.8037
						-56.9153	-3294.07	-72.0215						-57.0374	-4200.44	-28.0762
						-56.9458	-3297.73	-77.5146						-57.0679	-4208.98	-26.2451
						-56.8542	-3301.39	-65.3076						-57.0679	-4211.43	-20.1416
						-56.9153	-3298.34	-70.8008						-57.0374	-4203.49	-22.583
						-56.8542	-3298.34	-64.6973						-56.9458	-4207.76	-31.7383
						-56.8542	-3300.17	-62.8662						-56.9153	-4185.79	-19.5312
						-56.8237	-3295.9	-61.6455						-56.9153	-4198.61	-26.8555
						-56.7322	-3294.68	-71.4111						-56.8848	-4191.89	-34.79
						-56.7932	-3284.91	-68.9697						-56.9458	-4202.27	-26.8555
						-56.7932	-3283.69	-68.3594						-56.9153	-4186.4	-29.9072
						-56.7932	-3278.81	-65.3076						-56.7932	-4183.35	-24.4141
						-56.7322	-3280.03	-56.1523						-56.8848	-4190.06	-25.6348
						-56.7932	-3288.57	-69.5801						-56.8542	-4187.62	-26.8555
						-56.7627	-3294.07	-68.3594						-56.6711	-4183.96	-28.0762
						-56.5796	-3282.47	-63.4766						-56.7627	-4190.06	-21.9727
						-56.6406	-3287.35	-68.3594						-56.7322	-4186.4	-28.0762
						-56.5491	-3276.98	-72.0215						-56.7627	-4199.83	-34.79
						-56.5186	-3287.96	-55.542						-56.8237	-4210.21	-34.79
						-56.5186	-3281.86	-62.8662						-56.6101	-4193.73	-24.4141
						-56.488	-3283.08	-63.4766						-56.5186	-4198.61	-29.2969
						-56.488	-3284.3	-70.8008						-56.6406	-4196.17	-29.9072
						-56.5491	-3270.26	-56.1523						-56.5491	-4193.12	-33.5693
						-56.488	-3288.57	-77.5146						-56.6101	-4196.17	-30.5176
						-56.3965	-3279.42	-66.5283						-56.5796	-4201.05	-26.8555
						-56.427	-3286.13	-61.6455						-56.5491	-4183.35	-29.9072
						-56.3965	-3279.42	-60.4248						-56.6406	-4185.79	-28.0762
						-56.427	-3290.41	-64.0869						-56.5186	-4183.96	-31.7383
						-56.3965	-3278.2	-67.1387						-56.4575	-4195.56	-32.959
						-56.427	-3268.43	-64.6973						-56.488	-4185.79	-20.1416
						-56.3049	-3265.38	-71.4111						-56.488	-4191.89	-23.1934
						-56.3354	-3268.43	-65.3076						-56.4575	-4194.34	-20.1416
						-56.366	-3261.72	-61.6455						-56.427	-4176.03	-24.4141
						-56.366	-3262.33	-75.0732						-56.366	-4170.53	-29.2969
						-56.3049	-3264.77	-60.4248						-56.3354	-4171.75	-20.752
						-56.1829	-3264.77	-68.9697						-56.3049	-4154.05	-32.959
						-56.2439	-3275.76	-65.3076						-56.3965	-4160.16	-28.0762
						-56.1829	-3262.94	-63.4766						-56.3354	-4154.05	-40.8936
						-56.1523	-3255	-72.6318						-56.3354	-4154.66	-26.8555
						-56.1218	-3273.32	-55.542						-56.2439	-4151.61	-23.8037
						-56.1218	-3260.5	-57.9834						-56.2134	-4153.44	-21.3623
						-56.1218	-3258.67	-67.1387						-56.2744	-4144.29	-35.4004
						-56.0303	-3259.28	-62.8662						-56.2134	-4139.4	-30.5176
						-56.0303	-3251.95	-68.9697						-56.1218	-4150.39	-29.9072
						-55.9692	-3253.17	-68.3594						-56.0913	-4140.62	-30.5176
						-56.0913	-3252.56	-70.8008						-56.0608	-4147.95	-24.4141
						-55.9998	-3261.72	-60.4248						-56.0608	-4143.07	-27.4658
						-56.0913	-3251.34	-65.918						-56.0608	-4151.61	-32.3486
						-56.0608	-3257.45	-65.3076						-56.1523	-4133.3	-26.2451
						-55.9998	-3248.9	-65.918						-55.9998	-4125.98	-23.8037
						-55.9082	-3263.55	-66.5283						-56.0913	-4144.9	-34.1797
						-55.8472	-3255.62	-66.5283						-55.9998	-4140.62	-27.4658
						-55.9082	-3255	-61.6455						-56.0608	-4148.56	-28.0762
						-55.8472	-3258.06	-62.2559						-56.0303	-4134.52	-28.6865
						-55.8777	-3255.62	-67.749						-55.9082	-4121.09	-26.8555
						-55.9082	-3252.56	-73.2422						-55.8167	-4140.01	-31.7383
						-55.9082	-3265.99	-67.749						-55.9082	-4157.1	-26.2451
						-55.7251	-3247.68	-61.6455						-55.9692	-4144.29	-34.1797
						-55.8472	-3250.12	-65.918						-55.9082	-4133.3	-28.6865
						-55.7861	-3240.36	-62.2559						-55.8777	-4132.08	-28.6865
						-55.7251	-3239.75	-57.373						-55.6946	-4132.69	-32.959
						-55.7556	-3243.41	-63.4766						-55.7251	-4121.09	-21.9727
						-55.6335	-3231.81	-64.0869						-55.8167	-4126.59	-28.6865
						-55.7556	-3232.42	-71.4111						-55.7251	-4127.2	-28.6865
						-55.603	-3233.64	-58.5938						-55.7861	-4125.98	-23.8037
						-55.6946	-3235.47	-61.0352						-55.6946	-4113.77	-35.4004
						-55.603	-3227.54	-56.1523						-55.603	-4119.26	-37.2314
						-55.603	-3228.76	-76.2939						-55.6641	-4124.76	-28.6865
						-55.5725	-3217.16	-64.6973						-55.7251	-4127.2	-17.0898
						-55.5725	-3226.32	-65.918						-55.603	-4120.48	-25.0244
						-55.5725	-3229.98	-64.0869						-55.6946	-4119.26	-18.3105
						-55.3894	-3223.27	-66.5283						-55.5725	-4085.08	-21.3623
						-55.5115	-3228.15	-61.6455						-55.603	-4100.34	-25.6348
						-55.4199	-3229.37	-66.5283						-55.5725	-4108.89	-28.6865
						-55.5115	-3221.44	-70.1904						-55.4504	-4106.45	-26.8555
						-55.481	-3220.83	-62.2559						-55.481	-4117.43	-35.4004
						-55.4504	-3218.38	-56.7627						-55.542	-4096.68	-29.2969
						-55.3589	-3215.94	-63.4766						-55.4199	-4108.89	-31.7383
						-55.4199	-3209.84	-73.8525						-55.5115	-4112.55	-28.0762
						-55.3284	-3213.5	-61.0352						-55.3894	-4103.39	-21.3623
						-55.3894	-3212.89	-69.5801						-55.3589	-4094.24	-29.2969
						-55.3589	-3211.67	-58.5938						-55.3589	-4109.5	-31.7383
						-55.3284	-3216.55	-68.3594						-55.3589	-4093.63	-26.2451
						-55.2063	-3222.66	-71.4111						-55.4199	-4110.11	-21.3623
						-55.2063	-3204.96	-56.1523						-55.3894	-4107.06	-18.3105
						-55.2063	-3225.71	-63.4766						-55.3284	-4100.95	-20.752
						-55.2979	-3235.47	-67.749						-55.3894	-4097.29	-26.8555
						-55.2063	-3220.21	-67.749						-55.2673	-4085.08	-29.2969
						-55.2063	-3213.5	-56.1523						-55.1758	-4085.08	-30.5176
						-55.2063	-3208.62	-56.7627						-55.1758	-4069.82	-29.2969
						-55.0842	-3211.67	-60.4248						-55.1758	-4063.11	-21.9727
						-55.1758	-3216.55	-63.4766						-55.2673	-4058.23	-23.1934
						-55.1453	-3225.1	-66.5283						-55.2063	-4077.15	-25.6348
						-55.0842	-3200.07	-65.3076						-55.0842	-4073.49	-21.3623
						-55.1147	-3207.4	-73.8525						-55.2063	-4075.93	-21.9727
						-55.0232	-3197.63	-63.4766						-55.0842	-4078.98	-26.8555
						-54.9316	-3209.84	-61.6455						-55.0842	-4076.54	-34.1797
						-54.9622	-3207.4	-73.2422						-55.0537	-4071.66	-28.6865
						-54.9622	-3201.29	-72.0215						-55.0232	-4072.27	-25.6348
						-54.9622	-3196.41	-76.2939						-55.0842	-4074.71	-25.0244
						-54.9011	-3186.65	-57.9834						-54.9622	-4078.98	-25.6348
						-54.9011	-3197.63	-64.0869						-54.9622	-4057.62	-23.8037
						-54.8096	-3192.75	-68.9697						-55.0537	-4067.99	-26.8555
						-54.8096	-3184.2	-61.0352						-54.9316	-4069.21	-23.1934
						-54.8401	-3186.04	-65.918						-55.0232	-4093.63	-23.1934
						-54.8096	-3179.32	-65.3076						-54.9011	-4055.79	-32.3486
						-54.8401	-3173.22	-66.5283						-54.9011	-4065.55	-28.6865
						-54.7791	-3184.2	-61.6455						-54.8096	-4047.24	-23.1934
						-54.7791	-3178.1	-64.0869						-54.8096	-4079.59	-23.8037
						-54.718	-3174.44	-66.5283						-54.8096	-4060.67	-32.3486
						-54.6875	-3170.78	-68.3594						-54.7485	-4055.79	-22.583
						-54.718	-3172.61	-62.8662						-54.8401	-4060.67	-21.3623
						-54.5959	-3173.22	-72.6318						-54.718	-4051.51	-22.583
						-54.6875	-3171.39	-67.1387						-54.718	-4056.4	-32.3486
						-54.657	-3168.95	-55.542						-54.7791	-4049.07	-36.0107
						-54.5349	-3166.5	-64.6973						-54.657	-4052.73	-23.1934
						-54.5959	-3172	-66.5283						-54.6875	-4063.11	-25.6348
						-54.5349	-3156.13	-63.4766						-54.8096	-4049.68	-19.5312
						-54.5654	-3157.96	-70.1904						-54.6265	-4050.29	-17.0898
						-54.6265	-3157.35	-67.749						-54.6265	-4044.19	-21.9727
						-54.4434	-3154.3	-68.9697						-54.6265	-4052.12	-36.0107
						-54.5654	-3159.79	-64.6973						-54.5959	-4033.2	-25.6348
						-54.4739	-3151.25	-72.6318						-54.5959	-4027.71	-25.6348
						-54.4434	-3148.19	-58.5938						-54.6265	-4043.58	-35.4004
						-54.5044	-3152.47	-61.6455						-54.4739	-4038.09	-31.7383
						-54.3823	-3159.18	-58.5938						-54.5349	-4033.2	-28.6865
						-54.4739	-3140.87	-66.5283						-54.5044	-4033.2	-24.4141
						-54.2908	-3162.84	-62.2559						-54.4739	-4033.2	-31.7383
						-54.3823	-3152.47	-67.1387						-54.5044	-4025.27	-26.8555
						-54.3823	-3148.19	-62.2559						-54.4434	-4030.15	-21.9727
						-54.3213	-3143.92	-68.9697						-54.3823	-4027.1	-22.583
						-54.3518	-3159.79	-62.8662						-54.4739	-4033.81	-25.0244
						-54.2908	-3145.75	-72.6318						-54.4434	-4037.48	-21.3623
						-54.3213	-3147.58	-61.0352						-54.3518	-4022.22	-24.4141
						-54.2297	-3139.65	-71.4111						-54.3823	-4028.93	-33.5693
						-54.1992	-3140.87	-61.6455						-54.3518	-4014.28	-28.6865
						-54.1687	-3134.16	-64.6973						-54.3213	-4014.28	-21.9727
						-54.1687	-3142.7	-65.3076						-54.3213	-4002.08	-25.0244
						-54.2297	-3134.16	-57.9834						-54.3518	-3997.8	-25.6348
						-54.0771	-3140.87	-57.373						-54.1687	-4002.69	-21.9727
						-54.1992	-3142.09	-64.6973						-54.1992	-4002.69	-25.6348
						-54.1077	-3134.16	-70.8008						-54.1687	-4004.52	-21.9727
						-54.1077	-3135.99	-74.4629						-54.1992	-4016.72	-31.7383
						-54.0771	-3125.61	-63.4766						-54.2908	-4015.5	-28.6865
						-54.1077	-3127.44	-56.1523						-54.1382	-4004.52	-31.7383
						-54.0466	-3120.73	-57.9834						-54.1077	-4016.72	-25.0244
						-53.9551	-3131.1	-62.2559						-54.1077	-4012.45	-17.7002
						-54.0161	-3127.44	-65.918						-54.0771	-4018.55	-30.5176
						-53.9856	-3121.95	-75.6836						-54.1077	-4015.5	-23.1934
						-53.894	-3137.82	-62.2559						-54.0466	-3999.02	-20.752
						-53.894	-3123.78	-64.0869						-54.0161	-4003.3	-26.2451
						-53.9246	-3134.77	-77.5146						-54.0771	-3992.92	-23.8037
						-53.8635	-3120.73	-54.3213						-54.0161	-3996.58	-28.0762
						-53.8635	-3132.32	-61.6455						-53.9856	-3992.92	-23.8037
						-53.8635	-3126.83	-65.918						-53.9551	-3989.87	-19.5312
						-53.7415	-3131.71	-63.4766						-53.8635	-3983.15	-31.7383
						-53.894	-3127.44	-64.6973						-53.9551	-3990.48	-20.752
						-53.8635	-3128.66	-66.5283						-53.894	-3997.19	-25.0244
						-53.8025	-3131.71	-63.4766						-53.8635	-3985.6	-32.3486
						-53.8635	-3143.31	-69.5801						-53.833	-3999.02	-33.5693
						-53.833	-3128.05	-62.2559						-53.8635	-3990.48	-25.6348
						-53.7415	-3123.78	-64.0869						-53.833	-4007.57	-26.8555
						-53.7415	-3117.68	-62.2559						-53.8025	-4003.91	-34.79
						-53.6804	-3112.79	-64.0869						-53.894	-3989.26	-24.4141
						-53.6804	-3112.18	-61.0352						-53.8025	-3980.71	-26.8555
						-53.6499	-3109.13	-61.6455						-53.7109	-3990.48	-29.2969
						-53.6194	-3107.3	-58.5938						-53.8025	-3989.87	-24.4141
						-53.5889	-3122.56	-69.5801						-53.6499	-3970.34	-32.3486
						-53.5583	-3100.59	-69.5801						-53.6194	-3980.71	-21.3623
						-53.5583	-3113.4	-62.2559						-53.6804	-3966.06	-21.9727
						-53.5583	-3108.52	-59.2041						-53.6194	-3988.04	-18.9209
						-53.5583	-3104.25	-67.1387						-53.6804	-3971.56	-18.9209
						-53.5278	-3115.84	-65.3076						-53.6194	-3981.32	-26.8555
						-53.4973	-3112.18	-63.4766						-53.6194	-3978.88	-26.8555
						-53.4973	-3107.3	-54.3213						-53.5889	-3988.04	-29.9072
						-53.4058	-3098.75	-65.918						-53.4668	-3974.61	-26.8555
						-53.4668	-3099.98	-65.3076						-53.5278	-3967.29	-32.3486
						-53.3752	-3103.03	-56.7627						-53.4668	-3977.66	-23.8037
						-53.4363	-3095.09	-65.3076						-53.5583	-3974	-25.6348
						-53.4363	-3104.25	-69.5801						-53.4058	-3954.47	-24.4141
						-53.3752	-3086.55	-66.5283						-53.3142	-3956.91	-23.1934
						-53.3752	-3093.26	-64.0869						-53.4973	-3979.49	-30.5176
						-53.3447	-3090.82	-61.6455						-53.4973	-3963.62	-29.9072
						-53.3447	-3090.82	-62.8662						-53.3142	-3955.08	-29.2969
						-53.3447	-3095.7	-60.4248						-53.4363	-3956.91	-19.5312
						-53.1921	-3085.33	-59.8145						-53.4058	-3961.79	-33.5693
						-53.3447	-3081.05	-65.918						-53.3752	-3959.96	-20.752
						-53.1921	-3081.05	-68.3594						-53.3752	-3936.16	-38.4521
						-53.1616	-3080.44	-61.0352						-53.2532	-3952.64	-21.9727
						-53.1616	-3087.16	-56.7627						-53.2227	-3940.43	-30.5176
						-53.1616	-3081.67	-69.5801						-53.2227	-3944.09	-31.7383
						-53.1311	-3080.44	-63.4766						-53.1921	-3938.6	-12.207
						-52.9785	-3073.73	-73.2422						-53.1616	-3936.77	-29.2969
						-53.1006	-3068.85	-61.6455						-53.1616	-3944.09	-25.0244
						-53.009	-3070.07	-70.8008						-53.0701	-3948.36	-25.6348
						-53.0396	-3071.29	-59.2041						-53.0701	-3936.77	-27.4658
						-53.0396	-3075.56	-65.918						-53.0701	-3946.53	-26.8555
						-52.9175	-3078	-67.1387						-53.0701	-3938.6	-32.3486
						-53.0396	-3078	-62.2559						-53.1311	-3942.87	-26.2451
						-52.9175	-3069.46	-60.4248						-53.009	-3937.38	-25.6348
						-53.0396	-3073.73	-64.6973						-53.1006	-3948.36	-29.9072
						-52.9175	-3073.12	-59.8145						-53.1006	-3941.65	-28.6865
						-52.887	-3059.08	-69.5801						-53.009	-3926.39	-29.9072
						-52.887	-3065.8	-58.5938						-53.0396	-3950.2	-28.6865
						-52.7954	-3067.02	-67.1387						-52.9175	-3938.6	-25.6348
						-52.7649	-3060.3	-62.8662						-52.8259	-3934.94	-23.8037
						-52.8564	-3057.25	-63.4766						-52.948	-3940.43	-18.9209
						-52.7039	-3059.69	-65.3076						-52.887	-3926.39	-23.1934
						-52.7954	-3057.25	-60.4248						-52.8564	-3926.39	-25.6348
						-52.7344	-3050.54	-61.0352						-52.7649	-3930.66	-30.5176
						-52.7954	-3054.2	-54.9316						-52.7649	-3920.9	-27.4658
						-52.6733	-3059.08	-68.9697						-52.8564	-3917.24	-23.8037
						-52.7344	-3056.64	-68.9697						-52.7954	-3911.74	-36.0107
						-52.6428	-3046.88	-64.0869						-52.7344	-3910.52	-22.583
						-52.6123	-3052.98	-58.5938						-52.7954	-3905.64	-29.9072
						-52.7039	-3066.41	-72.0215						-52.6733	-3917.24	-23.1934
						-52.6428	-3070.68	-66.5283						-52.7039	-3906.25	-26.2451
						-52.6733	-3073.12	-64.0869						-52.6733	-3909.3	-26.8555
						-52.5818	-3061.52	-56.7627						-52.6123	-3904.42	-20.752
						-52.5818	-3066.41	-73.2422						-52.6428	-3900.15	-25.6348
						-52.4597	-3059.08	-70.8008						-52.6428	-3900.15	-29.2969
						-52.5513	-3049.32	-64.6973						-52.5818	-3906.25	-21.3623
						-52.4597	-3049.32	-56.1523						-52.5818	-3900.15	-30.5176
						-52.4597	-3050.54	-53.7109						-52.5818	-3909.91	-26.2451
						-52.4292	-3064.58	-64.6973						-52.5818	-3903.81	-29.2969
						-52.3987	-3060.3	-59.2041						-52.4597	-3896.48	-21.3623
						-52.4292	-3050.54	-75.6836						-52.4597	-3891.6	-34.1797
						-52.3376	-3052.98	-68.9697						-52.3987	-3885.5	-23.1934
						-52.3682	-3051.76	-67.1387						-52.4292	-3891.6	-32.959
						-52.3682	-3053.59	-60.4248						-52.4902	-3883.06	-24.4141
						-52.2461	-3041.99	-60.4248						-52.4292	-3887.94	-22.583
						-52.3682	-3048.71	-64.0869						-52.3071	-3881.23	-23.8037
						-52.3376	-3042.6	-66.5283						-52.3682	-3884.89	-26.8555
						-52.2766	-3046.88	-56.7627						-52.3682	-3895.26	-25.6348
						-52.2766	-3029.17	-57.9834						-52.3682	-3877.56	-32.3486
						-52.2461	-3034.67	-72.6318						-52.3376	-3867.8	-33.5693
						-52.2156	-3038.33	-71.4111						-52.2461	-3878.17	-24.4141
						-52.1851	-3026.73	-56.1523						-52.2156	-3875.12	-29.2969
						-52.2766	-3021.24	-57.9834						-52.2766	-3884.28	-29.9072
						-52.1545	-3014.53	-71.4111						-52.1545	-3874.51	-28.0762
						-52.124	-3024.29	-64.6973						-52.2461	-3876.95	-25.0244
						-52.124	-3011.47	-66.5283						-52.1851	-3865.97	-12.8174
						-52.002	-3021.85	-66.5283						-52.1851	-3877.56	-31.7383
						-52.0935	-3017.58	-59.8145						-52.1851	-3877.56	-25.6348
						-52.002	-3020.02	-66.5283						-52.0935	-3856.2	-23.1934
						-51.9409	-3021.85	-59.8145						-52.063	-3865.97	-26.2451
						-52.002	-3017.58	-71.4111						-52.1545	-3876.95	-25.0244
						-51.9104	-3018.19	-59.8145						-52.063	-3871.46	-32.3486
						-51.9104	-3014.53	-69.5801						-52.0935	-3851.93	-25.0244
						-51.9714	-3015.14	-53.1006						-51.9409	-3854.98	-18.3105
						-51.8799	-3009.03	-68.9697						-51.9714	-3873.9	-29.9072
						-51.9714	-3015.14	-59.8145						-51.9714	-3873.29	-31.7383
						-51.8188	-3011.47	-68.3594						-51.9409	-3864.14	-25.0244
						-51.8799	-2993.16	-62.2559						-52.0325	-3868.41	-23.1934
						-51.8494	-3007.81	-64.0869						-52.002	-3858.03	-18.9209
						-51.8799	-3007.81	-66.5283						-51.8799	-3851.32	-21.9727
						-51.9409	-2998.66	-64.0869						-51.9714	-3865.97	-21.9727
						-51.8494	-2996.83	-57.9834						-51.9104	-3858.03	-17.7002
						-51.8494	-2994.38	-68.3594						-51.8188	-3855.59	-18.9209
						-51.8188	-3009.03	-72.0215						-51.8188	-3849.49	-21.3623
						-51.7273	-2998.66	-57.9834						-51.9409	-3861.69	-27.4658
						-51.6968	-2996.83	-58.5938						-51.8494	-3861.69	-32.959
						-51.7273	-3001.1	-70.1904						-51.9104	-3864.75	-32.959
						-51.7273	-2990.11	-59.2041						-51.7273	-3864.75	-18.9209
						-51.6357	-2989.5	-76.2939						-51.6968	-3836.06	-19.5312
						-51.7578	-2996.22	-59.8145						-51.8494	-3863.53	-26.8555
						-51.6968	-2997.44	-54.9316						-51.7273	-3837.89	-20.1416
						-51.6357	-2998.66	-67.749						-51.6968	-3840.94	-28.6865
						-51.5442	-2999.88	-59.2041						-51.7578	-3829.35	-20.752
						-51.6357	-2985.84	-61.0352						-51.6052	-3839.11	-25.6348
						-51.5137	-2987.67	-55.542						-51.6052	-3833.01	-28.6865
						-51.4526	-2978.52	-59.2041						-51.6357	-3827.51	-23.1934
						-51.4526	-2980.96	-65.3076						-51.5747	-3826.9	-19.5312
						-51.4526	-2982.79	-65.3076						-51.6663	-3835.45	-29.2969
						-51.3916	-2965.7	-58.5938						-51.5747	-3836.67	-22.583
						-51.4526	-2966.92	-62.8662						-51.4526	-3815.92	-30.5176
						-51.3916	-2966.31	-61.0352						-51.6357	-3821.41	-27.4658
						-51.3916	-2974.85	-57.9834						-51.5137	-3827.51	-34.1797
						-51.3916	-2968.14	-61.0352						-51.4526	-3817.75	-15.8691
						-51.3306	-2964.48	-64.0869						-51.4526	-3826.9	-20.1416
						-51.3611	-2968.75	-69.5801						-51.3916	-3816.53	-19.5312
						-51.4221	-2985.23	-61.6455						-51.4832	-3812.26	-27.4658
						-51.2695	-2966.31	-76.2939						-51.4832	-3806.15	-18.9209
						-51.2695	-2962.65	-65.918						-51.3306	-3802.49	-23.8037
						-51.3306	-2963.26	-54.3213						-51.3916	-3813.48	-28.0762
						-51.178	-2962.04	-61.0352						-51.3306	-3813.48	-24.4141
						-51.3611	-2969.36	-59.2041						-51.3611	-3818.36	-23.8037
						-51.2085	-2960.21	-63.4766						-51.3	-3808.59	-33.5693
						-51.2085	-2958.37	-64.0869						-51.3306	-3810.42	-16.4795
						-51.178	-2951.05	-51.8799						-51.2695	-3818.97	-15.8691
						-51.0254	-2961.43	-62.8662						-51.2085	-3813.48	-36.0107
						-51.178	-2960.82	-54.3213						-51.239	-3803.71	-28.0762
						-51.0254	-2952.27	-69.5801						-51.2085	-3806.76	-22.583
						-51.1169	-2952.27	-57.373						-51.2085	-3794.56	-23.8037
						-51.0559	-2955.32	-53.1006						-51.178	-3802.49	-28.6865
						-51.0254	-2948.61	-62.8662						-51.1169	-3797.61	-14.0381
						-51.0864	-2957.76	-53.1006						-51.0864	-3805.54	-20.1416
						-50.9644	-2945.56	-60.4248						-51.178	-3797.61	-33.5693
						-51.0559	-2940.06	-59.8145						-51.0254	-3811.65	-32.3486
						-50.8728	-2937.01	-62.2559						-51.1475	-3814.09	-18.3105
						-50.9644	-2932.13	-63.4766						-51.0254	-3786.62	-25.0244
						-50.9644	-2943.12	-61.6455						-50.9949	-3787.23	-21.9727
						-50.9644	-2937.01	-55.542						-50.9949	-3789.06	-28.6865
						-50.9338	-2935.18	-59.8145						-50.9338	-3784.79	-19.5312
						-50.7812	-2941.28	-54.3213						-50.9338	-3787.23	-16.4795
						-50.7507	-2937.62	-58.5938						-50.9033	-3782.35	-20.752
						-50.8728	-2951.05	-55.542						-50.9338	-3782.35	-23.1934
						-50.8423	-2930.3	-59.2041						-50.9338	-3753.05	-19.5312
						-50.9033	-2948.61	-66.5283						-50.9338	-3768.31	-13.4277
						-50.8728	-2938.84	-56.7627						-50.9033	-3764.04	-25.0244
						-50.7202	-2933.35	-72.0215						-50.7812	-3763.43	-25.0244
						-50.7202	-2929.69	-57.9834						-50.7812	-3765.26	-26.2451
						-50.6592	-2935.18	-56.7627						-50.8423	-3760.38	-28.0762
						-50.7202	-2940.67	-53.1006						-50.7812	-3760.38	-21.9727
						-50.7812	-2934.57	-66.5283						-50.7202	-3745.12	-20.752
						-50.7507	-2937.62	-57.9834						-50.6592	-3757.93	-18.3105
						-50.7202	-2939.45	-60.4248						-50.6592	-3748.78	-36.6211
						-50.5981	-2937.01	-57.373						-50.7507	-3762.82	-24.4141
						-50.5371	-2943.73	-62.8662						-50.6897	-3763.43	-25.0244
						-50.5371	-2926.03	-59.2041						-50.5371	-3768.92	-20.1416
						-50.5371	-2940.06	-59.8145						-50.6592	-3762.21	-20.1416
						-50.6287	-2935.18	-57.9834						-50.6287	-3772.58	-19.5312
						-50.5371	-2925.42	-59.2041						-50.5981	-3767.09	-23.8037
						-50.5371	-2922.97	-68.9697						-50.6287	-3756.71	-17.7002
						-50.6592	-2935.79	-57.9834						-50.5066	-3760.99	-23.1934
						-50.415	-2930.3	-65.3076						-50.5981	-3757.32	-25.6348
						-50.5676	-2934.57	-68.3594						-50.5371	-3737.79	-18.9209
						-50.3845	-2928.47	-60.4248						-50.5371	-3731.08	-26.2451
						-50.4456	-2930.3	-57.9834						-50.5066	-3723.75	-21.9727
						-50.3845	-2926.03	-56.7627						-50.415	-3730.47	-18.9209
						-50.3845	-2910.77	-60.4248						-50.4456	-3740.23	-27.4658
						-50.4761	-2929.69	-62.8662						-50.415	-3736.57	-26.8555
						-50.293	-2926.64	-59.8145						-50.354	-3726.2	-26.2451
						-50.354	-2914.43	-60.4248						-50.4456	-3737.79	-26.2451
						-50.354	-2923.58	-56.1523						-50.354	-3737.79	-28.0762
						-50.2625	-2918.7	-61.6455						-50.293	-3722.53	-23.8037
						-50.354	-2919.31	-57.9834						-50.354	-3729.86	-17.0898
						-50.2319	-2915.04	-61.0352						-50.293	-3732.3	-28.6865
						-50.2319	-2920.53	-66.5283						-50.293	-3724.98	-34.1797
						-50.2625	-2914.43	-56.1523						-50.2319	-3721.92	-26.8555
						-50.1709	-2916.26	-61.0352						-50.2319	-3721.92	-10.9863
						-50.2625	-2911.38	-63.4766						-50.2014	-3708.5	-27.4658
						-50.1404	-2910.16	-57.373						-50.2014	-3722.53	-28.0762
						-50.1099	-2905.27	-56.1523						-50.1099	-3726.2	-29.9072
						-50.1099	-2894.29	-56.7627						-50.0793	-3709.72	-33.5693
						-50.1099	-2896.73	-55.542						-50.0488	-3709.72	-18.3105
						-49.9878	-2893.68	-64.6973						-50.1099	-3718.87	-34.1797
						-50.0793	-2900.39	-54.9316						-50.1709	-3711.55	-15.8691
						-50.1099	-2883.91	-59.2041						-50.1099	-3733.52	-26.8555
						-49.9268	-2888.18	-57.9834						-50.0183	-3707.28	-8.54492
						-49.9573	-2894.29	-61.0352						-50.0183	-3701.78	-18.9209
						-50.1099	-2901.61	-60.4248						-50.0183	-3718.87	-21.9727
						-49.9268	-2884.52	-55.542						-49.9878	-3696.9	-26.2451
						-49.9268	-2889.4	-47.6074						-49.9573	-3705.44	-21.9727
						-49.7742	-2889.4	-58.5938						-49.9268	-3706.05	-33.5693
						-49.8047	-2896.12	-59.8145						-49.8962	-3688.96	-20.1416
						-49.7742	-2893.07	-63.4766						-49.8962	-3688.35	-18.3105
						-49.7131	-2880.25	-53.7109						-49.8962	-3692.02	-17.0898
						-49.7742	-2879.03	-57.9834						-49.8657	-3688.35	-21.3623
						-49.7742	-2893.68	-66.5283						-49.9268	-3704.22	-26.2451
						-49.7437	-2890.62	-59.8145						-49.8047	-3692.63	-25.6348
						-49.6521	-2878.42	-57.9834						-49.7131	-3690.19	-13.4277
						-49.7437	-2885.13	-57.9834						-49.7131	-3684.08	-20.752
						-49.6521	-2875.37	-59.8145						-49.7437	-3690.19	-26.2451
						-49.6826	-2890.01	-57.373						-49.7437	-3692.63	-17.7002
						-49.5911	-2885.13	-54.9316						-49.6521	-3686.52	-27.4658
						-49.5911	-2886.96	-58.5938						-49.6521	-3667.6	-29.2969
						-49.6826	-2881.47	-57.9834						-49.6216	-3681.64	-21.3623
						-49.5911	-2879.64	-62.2559						-49.6216	-3680.42	-16.4795
						-49.5605	-2877.81	-53.7109						-49.5911	-3682.86	-26.2451
						-49.469	-2883.91	-58.5938						-49.6521	-3662.11	-23.8037
						-49.469	-2868.04	-45.166						-49.5911	-3684.08	-28.0762
						-49.5911	-2871.09	-54.3213						-49.53	-3664.55	-20.1416
						-49.408	-2863.77	-56.7627						-49.53	-3685.91	-25.0244
						-49.4385	-2871.09	-50.6592						-49.4995	-3678.59	-15.2588
						-49.408	-2876.59	-57.373						-49.4995	-3675.54	-28.0762
						-49.3469	-2868.65	-53.1006						-49.469	-3684.69	-18.3105
						-49.469	-2872.92	-53.7109						-49.469	-3674.93	-26.8555
						-49.2859	-2873.54	-54.9316						-49.469	-3673.71	-21.9727
						-49.3469	-2862.55	-56.7627						-49.2859	-3676.76	-12.8174
						-49.2554	-2853.39	-56.7627						-49.4385	-3660.28	-17.0898
						-49.2249	-2858.89	-63.4766						-49.3469	-3673.1	-18.9209
						-49.2554	-2861.33	-56.7627						-49.2859	-3662.11	-17.0898
						-49.3164	-2855.83	-58.5938						-49.3164	-3658.45	-24.4141
						-49.2859	-2862.55	-60.4248						-49.2859	-3677.98	-23.8037
						-49.1638	-2857.67	-55.542						-49.2249	-3673.1	-20.1416
						-49.2249	-2846.68	-59.8145						-49.2554	-3657.23	-21.3623
						-49.1943	-2841.8	-53.7109						-49.1943	-3671.26	-25.0244
						-49.1943	-2857.06	-61.0352						-49.2249	-3684.08	-21.3623
						-49.1943	-2849.73	-57.373						-49.3164	-3670.04	-22.583
						-49.1028	-2836.3	-61.6455						-49.2249	-3661.5	-22.583
						-49.1333	-2849.12	-52.4902						-49.1638	-3655.4	-18.3105
						-49.0417	-2834.47	-57.373						-49.1943	-3652.34	-15.2588
						-49.0723	-2841.8	-54.9316						-49.1638	-3655.4	-15.2588
						-48.9807	-2830.81	-60.4248						-49.1333	-3651.12	-29.2969
						-49.1028	-2841.19	-50.6592						-49.0417	-3652.34	-16.4795
						-49.0112	-2841.19	-63.4766						-49.0417	-3652.95	-17.0898
						-48.9502	-2838.13	-56.7627						-49.0112	-3656.01	-19.5312
						-48.9502	-2836.3	-58.5938						-48.9502	-3639.53	-18.3105
						-48.9197	-2832.64	-66.5283						-48.9197	-3656.62	-10.9863
						-48.9197	-2849.73	-61.0352						-48.8892	-3654.17	-15.8691
						-48.9502	-2830.81	-62.8662						-48.9502	-3651.12	-18.9209
						-48.8892	-2837.52	-57.9834						-48.9807	-3647.46	-14.0381
						-48.9502	-2843.02	-54.3213						-48.9502	-3647.46	-20.752
						-48.7976	-2846.68	-57.373						-48.8892	-3646.24	-28.6865
						-48.8892	-2844.24	-61.6455						-48.9197	-3630.37	-9.15527
						-48.8586	-2850.34	-56.7627						-48.9807	-3624.88	-23.8037
						-48.7671	-2836.91	-61.0352						-49.0112	-3635.25	-17.0898
						-48.7976	-2833.86	-56.7627						-48.8586	-3623.05	-17.0898
						-48.7061	-2828.98	-61.6455						-48.7671	-3616.94	-19.5312
						-48.7671	-2825.32	-56.1523						-48.8586	-3626.1	-21.3623
						-48.7976	-2832.64	-53.7109						-48.7976	-3613.89	-14.6484
						-48.6755	-2824.71	-54.9316						-48.7671	-3610.84	-6.71387
						-48.6755	-2843.02	-65.3076						-48.7671	-3623.05	-21.3623
						-48.584	-2837.52	-51.8799						-48.7061	-3620	-17.0898
						-48.6145	-2834.47	-68.9697						-48.6145	-3605.35	-17.7002
						-48.6145	-2828.98	-53.7109						-48.7366	-3609.62	-20.752
						-48.584	-2833.25	-56.1523						-48.6755	-3605.35	-23.1934
						-48.584	-2830.81	-57.9834						-48.6145	-3618.16	-15.8691
						-48.5535	-2830.2	-53.1006						-48.584	-3594.97	-22.583
						-48.4619	-2821.66	-50.6592						-48.4924	-3592.53	-14.6484
						-48.4314	-2821.04	-56.1523						-48.6145	-3607.18	-24.4141
						-48.4009	-2810.06	-59.8145						-48.6145	-3599.24	-21.3623
						-48.5229	-2807.62	-54.3213						-48.5535	-3599.24	-20.752
						-48.4314	-2817.38	-65.3076						-48.4314	-3599.24	-17.7002
						-48.4009	-2811.28	-56.1523						-48.3704	-3599.85	-14.0381
						-48.4924	-2817.38	-51.8799						-48.5535	-3576.66	-23.1934
						-48.3704	-2813.11	-57.373						-48.4314	-3592.53	-21.3623
						-48.4314	-2816.77	-58.5938						-48.4314	-3587.04	-15.8691
						-48.4009	-2810.67	-61.0352						-48.4924	-3581.54	-17.0898
						-48.2483	-2804.57	-53.7109						-48.3398	-3579.71	-14.0381
						-48.4009	-2808.23	-59.8145						-48.4009	-3581.54	-27.4658
						-48.2483	-2800.9	-54.3213						-48.4009	-3583.37	-23.1934
						-48.2178	-2792.36	-56.7627						-48.4314	-3581.54	-23.8037
						-48.2483	-2802.73	-58.5938						-48.2788	-3583.98	-20.752
						-48.1567	-2802.12	-60.4248						-48.2788	-3589.48	-12.207
						-48.2483	-2790.53	-67.1387						-48.3704	-3581.54	-27.4658
						-48.1873	-2792.97	-59.8145						-48.2483	-3591.92	-10.9863
						-48.1262	-2789.31	-60.4248						-48.3093	-3580.93	-25.6348
						-48.1262	-2806.4	-59.2041						-48.1873	-3575.44	-12.8174
						-48.1262	-2794.8	-61.0352						-48.1262	-3577.27	-20.752
						-48.1262	-2802.73	-59.8145						-48.1873	-3582.15	-18.3105
						-48.1567	-2784.42	-56.1523						-48.1567	-3582.76	-13.4277
						-48.0652	-2796.02	-63.4766						-48.1567	-3590.7	-14.0381
						-48.0347	-2786.87	-53.1006						-48.0957	-3581.54	-16.4795
						-48.0347	-2796.02	-56.7627						-48.0652	-3580.93	-7.32422
						-47.9736	-2785.64	-51.8799						-48.0347	-3576.66	-18.3105
						-48.0042	-2786.25	-61.0352						-48.0652	-3577.27	-27.4658
						-47.9736	-2793.58	-69.5801						-48.0042	-3585.82	-18.3105
						-47.9736	-2777.71	-46.9971						-48.0042	-3588.87	-16.4795
						-47.9736	-2786.87	-49.4385						-48.0042	-3562.62	-18.9209
						-47.9126	-2780.76	-59.2041						-48.0652	-3573.61	-20.1416
						-47.821	-2774.05	-50.6592						-47.9431	-3569.34	-23.8037
						-47.8516	-2779.54	-60.4248						-47.9431	-3574.83	-17.7002
						-47.821	-2781.98	-51.2695						-47.9736	-3571.17	-3.66211
						-47.821	-2764.28	-60.4248						-47.76	-3550.42	-21.9727
						-47.7905	-2773.44	-65.918						-47.821	-3557.74	-29.9072
						-47.76	-2777.71	-62.8662						-47.8821	-3558.96	-14.0381
						-47.76	-2779.54	-51.2695						-47.821	-3549.19	-16.4795
						-47.6685	-2763.67	-47.6074						-47.821	-3554.08	-21.9727
						-47.76	-2763.06	-46.3867						-47.821	-3552.25	-18.9209
						-47.6074	-2771	-55.542						-47.8821	-3551.03	-16.4795
						-47.699	-2778.32	-59.2041						-47.6685	-3538.82	-20.1416
						-47.6074	-2762.45	-54.9316						-47.7295	-3547.97	-21.3623
						-47.5769	-2772.83	-55.542						-47.6379	-3551.03	-20.1416
						-47.6685	-2766.11	-60.4248						-47.699	-3551.03	-25.6348
						-47.6074	-2777.1	-59.2041						-47.6379	-3528.44	-16.4795
						-47.5769	-2764.28	-63.4766						-47.6379	-3544.31	-18.9209
						-47.5464	-2771	-57.373						-47.6685	-3536.38	-23.1934
						-47.5159	-2771	-53.1006						-47.5769	-3523.56	-19.5312
						-47.6379	-2764.28	-46.3867						-47.5464	-3530.88	-26.2451
						-47.5769	-2770.39	-51.8799						-47.6379	-3531.49	-17.0898
						-47.4548	-2765.5	-59.8145						-47.5464	-3535.16	-26.8555
						-47.4854	-2770.39	-63.4766						-47.5769	-3528.44	-20.1416
						-47.4548	-2763.06	-57.9834						-47.3938	-3519.9	-19.5312
						-47.4854	-2753.91	-53.7109						-47.5159	-3520.51	-20.1416
						-47.4854	-2748.41	-51.2695						-47.4243	-3538.82	-17.0898
						-47.4243	-2750.85	-65.918						-47.4548	-3527.22	-23.1934
						-47.3938	-2752.08	-51.8799						-47.4243	-3533.94	-18.3105
						-47.2717	-2740.48	-56.7627						-47.3938	-3515.62	-23.1934
						-47.3328	-2747.19	-46.9971						-47.3328	-3529.66	-16.4795
						-47.3633	-2747.19	-54.3213						-47.3022	-3527.22	-25.0244
						-47.2412	-2745.36	-51.8799						-47.2717	-3507.08	-17.0898
						-47.2107	-2746.58	-55.542						-47.3022	-3529.05	-16.4795
						-47.2717	-2736.21	-57.9834						-47.2717	-3518.68	-20.1416
						-47.3022	-2742.31	-49.4385						-47.3022	-3514.4	-18.9209
						-47.3328	-2746.58	-49.4385						-47.3328	-3518.07	-21.9727
						-47.2107	-2734.38	-54.9316						-47.1802	-3510.13	-19.5312
						-47.2412	-2752.08	-55.542						-47.2412	-3501.59	-20.752
						-47.2107	-2737.43	-53.1006						-47.1802	-3505.86	-15.8691
						-47.1191	-2741.09	-57.9834						-47.0276	-3502.81	-23.8037
						-47.1497	-2744.14	-52.4902						-47.2107	-3510.13	-18.3105
						-47.0886	-2741.09	-61.0352						-47.1497	-3504.03	-19.5312
						-47.1497	-2736.21	-62.8662						-47.1191	-3509.52	-33.5693
						-47.0581	-2736.21	-56.7627						-47.1191	-3505.86	-25.6348
						-47.0276	-2726.44	-59.2041						-47.0581	-3497.92	-19.5312
						-47.0581	-2728.27	-47.6074						-47.0886	-3502.81	-16.4795
						-46.9666	-2729.49	-54.9316						-47.0581	-3505.25	-23.1934
						-46.9971	-2733.76	-55.542						-47.0276	-3493.04	-21.9727
						-46.9666	-2725.83	-59.8145						-47.0886	-3496.7	-20.752
						-47.0581	-2732.54	-55.542						-46.9055	-3494.26	-25.6348
						-46.8445	-2725.83	-51.8799						-46.9971	-3488.77	-28.6865
						-46.9666	-2724	-61.6455						-47.0581	-3494.26	-19.5312
						-46.9666	-2727.66	-58.5938						-46.875	-3482.67	-17.0898
						-46.875	-2728.88	-54.9316						-46.8445	-3485.11	-29.2969
						-46.8445	-2725.83	-50.6592						-46.936	-3484.5	-21.3623
						-46.814	-2723.39	-51.2695						-46.8445	-3468.02	-26.2451
						-46.7529	-2719.12	-53.1006						-46.8445	-3467.41	-15.2588
						-46.7834	-2714.84	-54.9316						-46.814	-3472.29	-23.1934
						-46.7529	-2720.95	-61.6455						-46.7224	-3466.8	-26.2451
						-46.814	-2718.51	-56.7627						-46.7224	-3461.91	-23.1934
						-46.814	-2717.9	-62.2559						-46.7834	-3467.41	-29.2969
						-46.7224	-2709.35	-51.2695						-46.7834	-3474.73	-28.0762
						-46.5393	-2710.57	-57.9834						-46.814	-3475.95	-15.2588
						-46.6614	-2698.36	-64.0869						-46.7529	-3464.36	-16.4795
						-46.5698	-2701.42	-47.6074						-46.7529	-3470.46	-17.0898
						-46.6003	-2701.42	-50.6592						-46.6919	-3470.46	-32.3486
						-46.5698	-2707.52	-57.373						-46.6919	-3458.25	-21.9727
						-46.6003	-2706.3	-51.2695						-46.6614	-3471.07	-18.9209
						-46.5393	-2709.96	-67.1387						-46.6614	-3466.8	-31.7383
						-46.4478	-2709.35	-67.749						-46.5698	-3463.13	-18.3105
						-46.4783	-2697.75	-57.9834						-46.6003	-3455.2	-24.4141
						-46.4783	-2692.87	-57.9834						-46.5088	-3463.13	-21.3623
						-46.3562	-2701.42	-50.6592						-46.4783	-3460.08	-24.4141
						-46.5088	-2705.69	-51.8799						-46.5088	-3478.39	-25.0244
						-46.3562	-2700.81	-53.1006						-46.4783	-3478.39	-21.3623
						-46.4478	-2701.42	-49.4385						-46.4172	-3460.69	-18.9209
						-46.4172	-2703.86	-57.9834						-46.4783	-3469.24	-24.4141
						-46.3257	-2702.03	-54.3213						-46.4172	-3453.98	-14.6484
						-46.3257	-2695.31	-56.7627						-46.4172	-3453.37	-18.3105
						-46.2036	-2682.5	-51.2695						-46.3562	-3439.33	-33.5693
						-46.3257	-2702.64	-60.4248						-46.3257	-3446.04	-15.2588
						-46.2036	-2689.21	-58.5938						-46.4172	-3464.97	-23.8037
						-46.2646	-2687.38	-56.7627						-46.3257	-3440.55	-21.3623
						-46.2036	-2683.11	-56.7627						-46.2341	-3438.72	-14.0381
						-46.2341	-2683.72	-61.0352						-46.3257	-3457.03	-20.752
						-46.1731	-2680.05	-53.1006						-46.3257	-3455.81	-21.3623
						-46.0815	-2672.73	-51.2695						-46.1731	-3449.1	-20.1416
						-46.0815	-2686.77	-51.8799						-46.2646	-3439.94	-27.4658
						-46.2036	-2674.56	-55.542						-46.2036	-3453.37	-26.2451
						-46.051	-2675.17	-50.6592						-46.1121	-3442.38	-19.5312
						-46.051	-2681.88	-51.2695						-46.2341	-3447.27	-21.9727
						-46.1121	-2687.99	-54.9316						-46.2036	-3435.67	-13.4277
						-46.0205	-2695.31	-59.2041						-46.1426	-3435.67	-16.4795
						-46.1426	-2691.65	-59.8145						-46.0815	-3428.34	-23.1934
						-45.9595	-2680.05	-53.7109						-46.051	-3424.07	-16.4795
						-45.929	-2677	-62.8662						-46.1426	-3433.84	-26.2451
						-45.8984	-2675.78	-55.542						-46.051	-3424.07	-17.0898
						-45.8679	-2666.63	-61.0352						-45.99	-3414.92	-15.8691
						-45.929	-2666.02	-55.542						-45.929	-3426.51	-23.1934
						-45.8679	-2669.68	-54.3213						-46.0205	-3421.63	-21.9727
						-45.8374	-2659.91	-56.7627						-45.9595	-3438.11	-23.1934
						-45.8374	-2666.02	-53.1006						-46.0205	-3429.57	-22.583
						-45.7764	-2659.91	-51.8799						-45.9595	-3428.34	-20.752
						-45.8374	-2651.98	-63.4766						-45.8069	-3419.19	-22.583
						-45.8984	-2656.86	-50.6592						-45.8984	-3429.57	-26.2451
						-45.7458	-2656.86	-49.4385						-45.9595	-3416.14	-21.9727
						-45.7764	-2653.81	-53.7109						-45.7764	-3407.59	-20.1416
						-45.7764	-2653.81	-54.3213						-45.8069	-3413.7	-20.1416
						-45.7764	-2666.63	-54.9316						-45.7764	-3405.76	-19.5312
						-45.6848	-2656.86	-43.9453						-45.7153	-3404.54	-14.6484
						-45.6848	-2658.08	-65.3076						-45.7764	-3432.01	-25.6348
						-45.6848	-2652.59	-53.7109						-45.8069	-3413.09	-25.6348
						-45.7458	-2665.41	-52.4902						-45.7458	-3406.98	-15.2588
						-45.6848	-2655.03	-53.7109						-45.6848	-3408.2	-11.5967
						-45.5627	-2641.6	-54.3213						-45.5933	-3403.93	-14.0381
						-45.6848	-2640.38	-42.1143						-45.6543	-3408.81	-23.8037
						-45.5933	-2640.38	-56.1523						-45.6543	-3418.58	-22.583
						-45.5322	-2644.65	-50.0488						-45.5933	-3408.81	-9.76562
						-45.5933	-2643.43	-55.542						-45.7153	-3413.7	-16.4795
						-45.5322	-2652.59	-57.9834						-45.5322	-3408.2	-19.5312
						-45.5627	-2650.15	-48.2178						-45.5322	-3419.8	-21.9727
						-45.5627	-2636.11	-51.8799						-45.5933	-3389.89	-23.8037
						-45.4712	-2642.82	-59.2041						-45.5017	-3406.98	-21.9727
						-45.4407	-2637.94	-56.7627						-45.4712	-3396	-26.2451
						-45.4407	-2643.43	-56.1523						-45.5322	-3387.45	-18.3105
						-45.3796	-2633.06	-57.9834						-45.4102	-3383.79	-18.3105
						-45.3796	-2627.56	-51.2695						-45.5322	-3380.74	-22.583
						-45.3491	-2629.39	-51.2695						-45.4102	-3394.78	-21.3623
						-45.3796	-2615.97	-56.1523						-45.4407	-3374.63	-18.3105
						-45.2881	-2629.39	-47.6074						-45.4407	-3372.8	-27.4658
						-45.3491	-2634.28	-57.9834						-45.3491	-3380.13	-23.1934
						-45.2576	-2629.39	-59.2041						-45.4407	-3379.52	-23.1934
						-45.166	-2633.67	-50.0488						-45.4407	-3377.08	-25.6348
						-45.2576	-2630	-42.7246						-45.2576	-3388.67	-9.15527
						-45.2271	-2625.73	-52.4902						-45.2881	-3358.76	-18.9209
						-45.166	-2625.73	-56.1523						-45.2576	-3370.36	-24.4141
						-45.0745	-2629.39	-47.6074						-45.2271	-3365.48	-17.0898
						-45.0745	-2614.75	-53.7109						-45.166	-3373.41	-14.6484
						-45.105	-2621.46	-57.373						-45.1965	-3350.83	-21.3623
						-45.105	-2633.06	-51.8799						-45.166	-3365.48	-10.9863
						-45.0439	-2625.12	-57.373						-45.1355	-3357.54	-20.752
						-45.105	-2630.62	-54.9316						-45.166	-3362.43	-22.583
						-45.0134	-2617.19	-57.9834						-45.166	-3356.93	-25.6348
						-45.0745	-2625.73	-56.7627						-45.0745	-3361.82	-21.3623
						-45.0134	-2611.08	-43.335						-45.1355	-3347.17	-23.8037
						-44.9829	-2627.56	-62.2559						-45.0745	-3349	-18.9209
						-44.9524	-2615.97	-63.4766						-45.1355	-3353.88	-27.4658
						-44.9219	-2620.85	-56.7627						-45.0745	-3349	-13.4277
						-45.0134	-2624.51	-59.8145						-45.0439	-3344.12	-21.9727
						-44.9524	-2620.24	-51.2695						-45.0134	-3353.27	-21.9727
						-44.8914	-2611.08	-49.4385						-45.0134	-3353.27	-13.4277
						-44.8303	-2606.81	-57.9834						-44.9829	-3334.96	-29.2969
						-44.9219	-2611.08	-47.6074						-44.8914	-3342.29	-15.8691
						-44.8303	-2601.32	-51.8799						-44.8303	-3338.01	-20.1416
						-44.8303	-2597.66	-60.4248						-44.8608	-3320.92	-15.2588
						-44.7998	-2593.38	-60.4248						-44.8608	-3348.39	-23.1934
						-44.7693	-2593.99	-49.4385						-44.7998	-3331.91	-25.0244
						-44.7083	-2573.85	-45.166						-44.8303	-3337.4	-29.9072
						-44.8303	-2593.99	-44.5557						-44.8303	-3328.25	-30.5176
						-44.7083	-2576.9	-53.7109						-44.7388	-3341.67	-18.9209
						-44.7388	-2585.45	-59.8145						-44.8303	-3331.91	-24.4141
						-44.6472	-2578.12	-59.2041						-44.7693	-3339.84	-22.583
						-44.7388	-2575.68	-51.2695						-44.7083	-3327.64	-23.1934
						-44.6472	-2586.67	-57.9834						-44.6472	-3320.31	-21.9727
						-44.6777	-2584.23	-51.8799						-44.7083	-3323.36	-13.4277
						-44.6472	-2587.28	-54.9316						-44.7083	-3327.03	-19.5312
						-44.5557	-2573.24	-47.6074						-44.6777	-3317.87	-26.2451
						-44.5557	-2581.18	-54.3213						-44.6777	-3323.97	-21.9727
						-44.5557	-2587.28	-50.6592						-44.6167	-3328.25	-18.3105
						-44.5557	-2578.74	-59.2041						-44.5557	-3319.09	-15.2588
						-44.4336	-2597.66	-56.1523						-44.6167	-3342.29	-20.1416
						-44.4641	-2578.12	-56.1523						-44.6167	-3325.2	-20.752
						-44.4336	-2572.63	-50.0488						-44.4641	-3311.77	-18.9209
						-44.4641	-2586.67	-50.6592						-44.4946	-3309.94	-23.8037
						-44.4336	-2586.67	-51.8799						-44.4336	-3313.6	-20.1416
						-44.3726	-2572.02	-52.4902						-44.5251	-3324.58	-23.1934
						-44.4336	-2578.12	-56.1523						-44.5251	-3315.43	-25.0244
						-44.342	-2573.24	-68.3594						-44.3726	-3311.16	-18.9209
						-44.3726	-2576.9	-54.3213						-44.3726	-3318.48	-24.4141
						-44.342	-2575.07	-43.335						-44.342	-3317.87	-16.4795
						-44.342	-2584.23	-54.3213						-44.3726	-3312.99	-17.0898
						-44.3115	-2573.24	-54.9316						-44.342	-3322.75	-21.3623
						-44.3115	-2570.8	-56.7627						-44.2505	-3303.22	-16.4795
						-44.1589	-2565.31	-49.4385						-44.281	-3291.02	-18.9209
						-44.1895	-2580.57	-54.9316						-44.2505	-3287.96	-28.0762
						-44.1589	-2577.51	-50.0488						-44.22	-3287.96	-22.583
						-44.1895	-2586.67	-47.6074						-44.3115	-3289.79	-15.8691
						-44.1895	-2583.62	-48.8281						-44.1895	-3292.85	-15.8691
						-44.0674	-2577.51	-50.6592						-44.3115	-3297.12	-17.7002
						-44.0979	-2577.51	-56.7627						-44.1589	-3289.79	-16.4795
						-44.1284	-2573.24	-49.4385						-44.22	-3280.03	-21.9727
						-44.0063	-2561.65	-59.8145						-44.2505	-3286.13	-24.4141
						-44.1284	-2562.87	-57.9834						-44.1284	-3287.35	-20.1416
						-44.0369	-2565.31	-56.1523						-44.1284	-3306.88	-20.752
						-44.1284	-2560.42	-49.4385						-44.0979	-3301.39	-10.376
						-43.9758	-2564.7	-56.7627						-44.0674	-3309.33	-23.1934
						-44.0063	-2568.97	-58.5938						-44.1589	-3288.57	-16.4795
						-44.0674	-2559.2	-50.6592						-43.9758	-3302	-14.0381
						-43.9758	-2562.87	-51.2695						-43.9758	-3282.47	-17.0898
						-44.0063	-2560.42	-57.9834						-43.9758	-3287.96	-24.4141
						-43.8843	-2557.37	-56.7627						-43.9148	-3283.08	-20.752
						-43.9758	-2553.1	-52.4902						-43.9758	-3291.63	-29.2969
						-43.8843	-2550.66	-53.1006						-43.8843	-3273.93	-21.9727
						-43.9148	-2549.44	-61.6455						-43.8843	-3281.86	-17.0898
						-43.8232	-2549.44	-50.6592						-43.9453	-3285.52	-15.2588
						-43.7927	-2548.22	-59.8145						-43.9148	-3280.64	-24.4141
						-43.7927	-2544.56	-56.7627						-43.8843	-3273.32	-19.5312
						-43.7927	-2528.69	-49.4385						-43.7927	-3280.03	-15.8691
						-43.7622	-2540.28	-61.6455						-43.8538	-3256.23	-16.4795
						-43.7317	-2532.35	-54.3213						-43.8232	-3270.87	-15.8691
						-43.7317	-2541.5	-48.2178						-43.8232	-3268.43	-17.7002
						-43.7927	-2540.28	-57.373						-43.7622	-3272.09	-26.8555
						-43.7317	-2533.57	-57.9834						-43.7927	-3265.38	-12.207
						-43.6401	-2540.28	-51.8799						-43.7317	-3258.06	-14.6484
						-43.6707	-2535.4	-50.0488						-43.6401	-3262.94	-23.8037
						-43.6401	-2525.63	-51.2695						-43.7012	-3278.81	-16.4795
						-43.6096	-2535.4	-56.1523						-43.7012	-3263.55	-20.1416
						-43.6096	-2528.69	-45.166						-43.6707	-3259.28	-14.6484
						-43.5791	-2524.41	-48.2178						-43.6096	-3272.71	-25.0244
						-43.5181	-2530.52	-48.8281						-43.6096	-3262.33	-11.5967
						-43.5486	-2537.84	-57.373						-43.5791	-3256.84	-23.8037
						-43.4875	-2543.33	-45.166						-43.6401	-3245.24	-20.752
						-43.5181	-2539.06	-56.1523						-43.5791	-3246.46	-25.0244
						-43.4875	-2524.41	-47.6074						-43.5791	-3242.19	-20.1416
						-43.457	-2525.02	-45.166						-43.6401	-3258.06	-12.207
						-43.396	-2518.92	-43.9453						-43.5791	-3237.3	-18.9209
						-43.335	-2529.91	-53.1006						-43.4265	-3253.78	-31.7383
						-43.3655	-2533.57	-56.1523						-43.396	-3249.51	-15.2588
						-43.3655	-2526.25	-54.9316						-43.335	-3251.95	-16.4795
						-43.3655	-2527.47	-51.8799						-43.5181	-3251.95	-16.4795
						-43.335	-2516.48	-47.6074						-43.457	-3245.24	-26.8555
						-43.3044	-2528.08	-55.542						-43.396	-3247.07	-17.0898
						-43.2739	-2514.04	-51.2695						-43.396	-3240.36	-11.5967
						-43.2434	-2506.71	-47.6074						-43.2434	-3244.63	-16.4795
						-43.2434	-2506.1	-53.1006						-43.335	-3250.73	-14.0381
						-43.2129	-2509.16	-54.3213						-43.335	-3246.46	-14.6484
						-43.1519	-2502.44	-50.0488						-43.1519	-3231.81	-26.2451
						-43.1824	-2498.17	-55.542						-43.2739	-3259.28	-23.1934
						-43.0908	-2506.1	-57.9834						-43.1519	-3248.9	-20.752
						-43.1213	-2513.43	-59.8145						-43.2129	-3237.92	-15.8691
						-43.0908	-2498.78	-56.1523						-43.2434	-3229.98	-15.2588
						-43.0298	-2500.61	-48.2178						-43.2129	-3219.6	-26.2451
						-43.1519	-2507.93	-45.7764						-43.1213	-3205.57	-16.4795
						-42.9993	-2501.83	-43.335						-43.1213	-3224.49	-7.93457
						-43.1213	-2500.61	-48.8281						-42.9993	-3223.27	-12.207
						-42.9993	-2507.32	-45.7764						-43.1824	-3240.97	-12.8174
						-42.9077	-2501.83	-52.4902						-43.1519	-3219.6	-18.9209
						-43.0298	-2496.34	-53.7109						-43.0298	-3225.71	-24.4141
						-42.8772	-2500.61	-53.1006						-43.0298	-3231.2	-19.5312
						-42.9993	-2503.05	-60.4248						-42.9077	-3221.44	-15.2588
						-42.9382	-2504.88	-50.6592						-42.9993	-3222.05	-20.752
						-42.8162	-2501.83	-52.4902						-42.8772	-3209.84	-15.2588
						-42.7856	-2492.07	-48.2178						-42.9993	-3216.55	-17.0898
						-42.7856	-2491.46	-42.7246						-42.8772	-3214.11	-20.752
						-42.7856	-2490.23	-58.5938						-42.8467	-3210.45	-20.1416
						-42.8772	-2505.49	-56.1523						-42.8772	-3219.6	-14.6484
						-42.8467	-2493.29	-59.8145						-42.8162	-3200.07	-16.4795
						-42.7551	-2484.74	-62.8662						-42.9382	-3210.45	-25.6348
						-42.7246	-2495.73	-48.2178						-42.7856	-3201.29	-12.207
						-42.7551	-2486.57	-45.166						-42.8162	-3203.74	-18.3105
						-42.7246	-2487.79	-44.5557						-42.7856	-3191.53	-10.376
						-42.6636	-2485.35	-53.7109						-42.6941	-3197.63	-17.0898
						-42.6941	-2481.69	-48.8281						-42.7246	-3195.8	-10.376
						-42.6025	-2473.75	-51.2695						-42.6331	-3174.44	-19.5312
						-42.6941	-2482.3	-51.8799						-42.6331	-3179.32	-18.9209
						-42.572	-2470.7	-51.2695						-42.6331	-3179.32	-19.5312
						-42.511	-2469.48	-54.3213						-42.6331	-3174.44	-9.76562
						-42.4805	-2471.92	-41.5039						-42.6331	-3174.44	-12.207
						-42.572	-2476.2	-47.6074						-42.6025	-3194.58	-13.4277
						-42.5415	-2481.08	-48.8281						-42.511	-3169.56	-21.9727
						-42.6025	-2460.33	-52.4902						-42.6025	-3176.88	-18.9209
						-42.511	-2458.5	-45.166						-42.572	-3165.89	-20.1416
						-42.511	-2470.09	-57.9834						-42.45	-3184.81	-21.3623
						-42.4805	-2470.09	-48.2178						-42.4805	-3173.22	-14.0381
						-42.3889	-2467.65	-48.8281						-42.511	-3175.05	-10.9863
						-42.3584	-2460.94	-52.4902						-42.4194	-3166.5	-19.5312
						-42.45	-2457.28	-59.8145						-42.45	-3187.87	-23.8037
						-42.3584	-2465.82	-42.1143						-42.4194	-3159.79	-18.3105
						-42.2974	-2463.99	-51.8799						-42.3584	-3166.5	-14.0381
						-42.3279	-2461.55	-53.1006						-42.3584	-3167.72	-14.6484
						-42.2974	-2469.48	-46.3867						-42.3584	-3170.17	-18.3105
						-42.3889	-2451.78	-46.9971						-42.3279	-3167.11	-25.6348
						-42.3279	-2461.55	-43.9453						-42.3279	-3181.76	-18.3105
						-42.2668	-2457.89	-39.6729						-42.3279	-3185.42	-15.8691
						-42.2974	-2453.61	-47.6074						-42.2974	-3165.28	-19.5312
						-42.3279	-2450.56	-56.7627						-42.2668	-3168.33	-16.4795
						-42.1753	-2433.47	-51.8799						-42.2058	-3161.01	-21.9727
						-42.1448	-2452.39	-50.0488						-42.2974	-3162.84	-14.6484
						-42.0837	-2450.56	-46.9971						-42.1753	-3170.17	-10.376
						-42.0837	-2438.35	-53.7109						-42.1143	-3149.41	-15.2588
						-42.1448	-2434.69	-46.3867						-42.2058	-3159.79	-18.9209
						-42.0837	-2451.78	-51.2695						-42.1448	-3154.3	-18.3105
						-42.1143	-2444.46	-45.7764						-42.1448	-3153.69	-12.207
						-42.0532	-2445.07	-46.3867						-42.1448	-3149.41	-21.9727
						-41.9312	-2435.91	-50.0488						-42.0532	-3136.6	-17.7002
						-42.0227	-2441.41	-46.9971						-42.1448	-3141.48	-16.4795
						-42.0227	-2442.63	-55.542						-42.0837	-3132.32	-9.15527
						-42.0227	-2440.8	-51.8799						-42.0227	-3134.77	-21.3623
						-41.9617	-2430.42	-45.7764						-41.9922	-3120.12	-11.5967
						-41.8396	-2431.64	-43.335						-41.9617	-3134.77	-10.9863
						-41.8396	-2426.76	-56.7627						-41.9617	-3131.71	-20.1416
						-41.9006	-2432.25	-57.373						-41.9922	-3129.88	-14.6484
						-41.8396	-2418.82	-39.0625						-41.9312	-3134.77	-15.8691
						-41.8396	-2423.71	-53.1006						-41.8701	-3129.27	-16.4795
						-41.9006	-2424.93	-50.6592						-41.8701	-3132.32	-15.2588
						-41.8091	-2426.15	-45.166						-41.9006	-3141.48	-17.0898
						-41.8091	-2438.96	-40.2832						-41.8396	-3132.93	-18.9209
						-41.7175	-2424.93	-44.5557						-41.8396	-3123.78	-14.6484
						-41.7175	-2434.69	-50.6592						-41.8701	-3137.82	-17.0898
						-41.7175	-2429.81	-48.8281						-41.7175	-3138.43	-4.88281
						-41.626	-2432.86	-53.7109						-41.8091	-3123.17	-13.4277
						-41.6565	-2419.43	-48.8281						-41.687	-3115.23	-12.207
						-41.626	-2416.99	-38.4521						-41.7175	-3122.56	-14.6484
						-41.7175	-2421.88	-51.2695						-41.748	-3119.51	-10.376
						-41.5955	-2424.32	-50.6592						-41.5649	-3103.03	-21.9727
						-41.626	-2429.81	-43.9453						-41.6565	-3110.35	-16.4795
						-41.5955	-2414.55	-46.9971						-41.5649	-3103.03	-20.752
						-41.5344	-2410.89	-51.2695						-41.748	-3106.69	-10.9863
						-41.5344	-2409.67	-50.6592						-41.7175	-3096.31	-20.752
						-41.4734	-2418.82	-48.2178						-41.5344	-3094.48	-18.3105
						-41.5344	-2416.99	-43.9453						-41.626	-3104.25	-17.7002
						-41.5039	-2407.23	-47.6074						-41.5039	-3103.64	-10.9863
						-41.4124	-2405.4	-54.3213						-41.5344	-3091.43	-20.1416
						-41.4124	-2402.34	-42.1143						-41.4734	-3095.7	-16.4795
						-41.4429	-2410.89	-44.5557						-41.3818	-3110.96	-11.5967
						-41.4124	-2413.33	-53.1006						-41.4124	-3092.04	-15.2588
						-41.3513	-2402.95	-50.6592						-41.4124	-3096.92	-29.2969
						-41.2903	-2405.4	-54.3213						-41.3513	-3090.82	-10.376
						-41.3818	-2406.01	-49.4385						-41.3513	-3089.6	-15.8691
						-41.3513	-2398.68	-48.8281						-41.3513	-3076.78	-8.54492
						-41.3513	-2406.62	-38.4521						-41.3208	-3090.21	-21.9727
						-41.3513	-2406.01	-54.3213						-41.2903	-3078.61	-14.0381
						-41.1682	-2399.29	-50.6592						-41.4124	-3090.21	-9.15527
						-41.2598	-2402.95	-50.6592						-41.2292	-3074.95	-15.8691
						-41.2292	-2398.68	-42.1143						-41.1682	-3085.94	-16.4795
						-41.2598	-2391.36	-48.8281						-41.2903	-3081.67	-17.7002
						-41.1682	-2391.97	-50.6592						-41.2598	-3088.38	-17.0898
						-41.1682	-2392.58	-46.3867						-41.1987	-3069.46	-29.2969
						-41.1377	-2401.12	-54.9316						-41.1682	-3081.67	-19.5312
						-41.1072	-2382.81	-41.5039						-41.1072	-3082.28	-16.4795
						-41.1072	-2387.08	-53.1006						-41.1377	-3080.44	-6.71387
						-41.0767	-2388.31	-38.4521						-41.1682	-3079.83	-10.9863
						-41.0461	-2382.2	-51.2695						-41.0767	-3081.67	-8.54492
						-41.0156	-2391.97	-43.9453						-41.0767	-3083.5	-4.27246
						-41.0156	-2387.7	-43.335						-41.1072	-3073.12	-13.4277
						-41.1072	-2383.42	-48.8281						-41.0461	-3071.9	-14.6484
						-41.0461	-2388.31	-41.5039						-41.0767	-3071.9	-16.4795
						-40.9241	-2376.1	-50.6592						-40.9851	-3071.9	-18.9209
						-40.9546	-2379.76	-45.7764						-41.0156	-3056.03	-9.76562
						-40.9851	-2387.7	-51.2695						-41.0156	-3046.88	-5.49316
						-40.9241	-2379.15	-53.7109						-40.9546	-3061.52	-15.8691
						-40.9241	-2390.14	-46.3867						-40.863	-3059.08	-18.3105
						-40.7715	-2382.81	-40.8936						-40.8936	-3046.88	-6.10352
						-40.7715	-2386.47	-49.4385						-40.863	-3063.35	-5.49316
						-40.8936	-2391.97	-48.2178						-40.9241	-3052.37	-5.49316
						-40.802	-2372.44	-42.7246						-40.8936	-3040.16	-10.9863
						-40.7715	-2370	-44.5557						-40.7715	-3027.95	-17.0898
						-40.8325	-2377.32	-54.9316						-40.802	-3032.84	-19.5312
						-40.741	-2379.15	-51.8799						-40.8325	-3040.77	-12.207
						-40.7715	-2365.72	-54.9316						-40.6494	-3018.8	-9.15527
						-40.7715	-2365.11	-46.9971						-40.802	-3045.65	-20.1416
						-40.6799	-2359.01	-48.2178						-40.7104	-3034.67	-14.0381
						-40.741	-2363.28	-44.5557						-40.741	-3040.16	-3.66211
						-40.6189	-2378.54	-50.6592						-40.741	-3044.43	-9.15527
						-40.6189	-2382.2	-39.0625						-40.6799	-3032.84	-18.3105
						-40.5884	-2377.93	-56.7627						-40.7104	-3030.4	-17.0898
						-40.6189	-2379.76	-48.8281						-40.6494	-3037.72	-14.6484
						-40.6189	-2376.71	-40.8936						-40.5579	-3031.01	-20.752
						-40.4663	-2362.67	-46.3867						-40.5273	-3032.23	-12.8174
						-40.5273	-2363.89	-52.4902						-40.6189	-3031.01	-5.49316
						-40.4358	-2365.11	-54.3213						-40.5884	-3023.07	-13.4277
						-40.4968	-2368.16	-40.8936						-40.5579	-3038.33	-20.1416
						-40.4358	-2362.67	-41.5039						-40.4968	-3026.73	-18.9209
						-40.4053	-2359.01	-39.6729						-40.4968	-3018.8	-17.0898
						-40.4358	-2362.06	-52.4902						-40.4663	-3015.14	-9.15527
						-40.4053	-2348.63	-39.6729						-40.4358	-3002.32	-10.9863
						-40.3137	-2350.46	-47.6074						-40.4053	-3018.19	-16.4795
						-40.3137	-2367.55	-51.2695						-40.4358	-3016.97	-12.207
						-40.2222	-2345.58	-54.3213						-40.3442	-3018.19	-20.752
[truncated: 6,014 more rows]
