# Supplementary material for: Copine-6 is a TRPM3 escort protein controlling the sensitivity of sensory neurons to noxious heat
Source: EMBO J. 2025 Jun 19;44(15):4222–51. doi: 10.1038/s44318-025-00487-0 (PMC12317139; doi:10.1038/s44318-025-00487-0)
Supplement: Supplementary file 8 — Source data Fig. 6 [file 44318_2025_487_MOESM8_ESM.zip]

Archive with 11 entries (10 files):
- Figure 6/
- Figure 6/6AB.xlsx
- Figure 6/6C.xlsx
- Figure 6/6D.xlsx
- Figure 6/6E.xlsx
- Figure 6/6F.xlsx
- Figure 6/6G.xlsx
- Figure 6/6H.xlsx
- Figure 6/6I.xlsx
- Figure 6/6J.xlsx
- Figure 6/6K.xlsx
