# Supplementary material for: Copine-6 is a TRPM3 escort protein controlling the sensitivity of sensory neurons to noxious heat
Source: EMBO J. 2025 Jun 19;44(15):4222–51. doi: 10.1038/s44318-025-00487-0 (PMC12317139; doi:10.1038/s44318-025-00487-0)
Supplement: Supplementary file 8 — Source data Fig. 6 [file 44318_2025_487_MOESM8_ESM.zip › Figure 6/6AB.xlsx]

## Sheet: Sheet1
A						B
cpne+/+			cpne-/-			Copine-6 WT	Copine-6 KO
time(ms)	I(pA)		time(ms)	I(pA)		22.4245	5.51035
0	-10.376		0	-43.9453		36.4901	6.18942
25	-8.54492		125	-69.5801		35.1757	9.93412
50	-20.752		250	-24.4141		12.7769	15.7594
75	2.44141		375	-53.1006		58.5893	17.5008
100	9.76562		500	-50.6592		10.42	31.8611
125	-13.4277		625	-45.7764		16.7504	33.062
150	14.0381		750	-46.3867		49.6614	7.79013
175	-17.0898		875	-53.1006		28.1996	12.8997
200	-4.27246		1000	-53.1006		9.76934	4.0529
225	-14.6484		1125	-51.8799		28.5643	5.23098
250	-1.2207		1250	-70.8008		65.1647	5.1583
275	-14.0381		1375	-67.1387		9.40335	4.20495
300	-4.88281		1500	-65.3076		15.0744	2.30828
325	-13.4277		1625	-62.8662		24.7118	6.71576
350	6.71387		1750	-41.5039		54.421	8.19608
375	5.49316		1875	-40.8936		8.44	16.4855
400	-3.66211		2000	-51.8799		6.4
425	-13.4277		2125	-66.5283		4.02
450	-2.44141		2250	-58.5938		7.04
475	-15.2588		2375	-87.8906		12.69
500	-9.76562		2500	-75.6836		5.2
525	-1.2207		2625	-68.3594		13.88
550	2.44141		2750	-67.749		18.39
575	-9.76562		2875	-70.1904		8.9
600	1.2207		3000	-86.0596		11.92
625	-15.8691		3125	-83.6182		20.67
650	1.2207		3250	-60.4248
675	0.610352		3375	-61.6455
700	-8.54492		3500	-60.4248
725	0.610352		3625	-68.3594
750	-4.88281		3750	-62.2559
775	-7.32422		3875	-68.9697
800	-11.5967		4000	-67.1387
825	-4.27246		4125	-78.125
850	3.05176		4250	-51.8799
875	-3.05176		4375	-87.2803
900	-7.32422		4500	-51.2695
925	-7.93457		4625	-80.5664
950	-6.10352		4750	-83.6182
975	3.05176		4875	-90.9424
1000	-0.610352		5000	-63.4766
1025	-3.05176		5125	-108.643
1050	0.610352		5250	-68.3594
1075	3.66211		5375	-90.9424
1100	14.6484		5500	-79.9561
1125	2.44141		5625	-73.8525
1150	-1.83105		5750	-80.5664
1175	-4.88281		5875	-74.4629
1200	-6.10352		6000	-45.166
1225	6.71387		6125	-59.8145
1250	11.5967		6250	-59.8145
1275	-3.66211		6375	-60.4248
1300	3.05176		6500	-75.6836
1325	-12.8174		6625	-79.3457
1350	9.76562		6750	-79.9561
1375	0		6875	-101.318
1400	-8.54492		7000	-77.5146
1425	-7.32422		7125	-90.9424
1450	10.9863		7250	-95.2148
1475	-13.4277		7375	-83.0078
1500	5.49316		7500	-76.2939
1525	-3.66211		7625	-93.3838
1550	10.376		7750	-88.501
1575	-9.15527		7875	-82.3975
1600	8.54492		8000	-83.6182
1625	-1.2207		8125	-93.3838
1650	0		8250	-63.4766
1675	-8.54492		8375	-74.4629
1700	-4.27246		8500	-67.1387
1725	-5.49316		8625	-67.1387
1750	-6.10352		8750	-68.9697
1775	0.610352		8875	-60.4248
1800	-3.66211		9000	-75.0732
1825	-1.2207		9125	-60.4248
1850	-3.66211		9250	-51.2695
1875	1.83105		9375	-73.2422
1900	-7.32422		9500	-72.0215
1925	-9.76562		9625	-50.6592
1950	-3.66211		9750	-73.2422
1975	-0.610352		9875	-54.9316
2000	-12.207		10000	-76.2939
2025	-9.15527		10125	-64.6973
2050	-3.66211		10250	-79.9561
2075	-3.05176		10375	-64.0869
2100	3.05176		10500	-73.8525
2125	11.5967		10625	-73.2422
2150	6.10352		10750	-62.2559
2175	6.10352		10875	-39.6729
2200	-11.5967		11000	-50.0488
2225	-6.71387		11125	-56.7627
2250	-0.610352		11250	-48.8281
2275	-4.27246		11375	-40.2832
2300	-6.10352		11500	-44.5557
2325	6.71387		11625	-75.6836
2350	-6.10352		11750	-60.4248
2375	0.610352		11875	-57.373
2400	-8.54492		12000	-75.0732
2425	-12.207		12125	-65.3076
2450	-10.9863		12250	-55.542
2475	-9.76562		12375	-77.5146
2500	-2.44141		12500	-46.3867
2525	-6.71387		12625	-54.9316
2550	-1.83105		12750	-39.0625
2575	0.610352		12875	-43.9453
2600	9.76562		13000	-70.1904
2625	-3.66211		13125	-52.4902
2650	-14.0381		13250	-73.2422
2675	-7.93457		13375	-65.3076
2700	2.44141		13500	-51.2695
2725	4.27246		13625	-54.3213
2750	-12.8174		13750	-30.5176
2775	-6.10352		13875	-57.373
2800	10.9863		14000	-67.749
2825	-2.44141		14125	-83.6182
2850	6.10352		14250	-68.3594
2875	-5.49316		14375	-53.1006
2900	-5.49316		14500	-61.0352
2925	2.44141		14625	-34.1797
2950	9.15527		14750	-61.0352
2975	-1.83105		14875	-45.7764
3000	-4.88281		15000	-53.7109
3025	2.44141		15125	-83.6182
3050	-4.88281		15250	-64.0869
3075	-18.3105		15375	-58.5938
3100	-5.49316		15500	-47.6074
3125	-3.66211		15625	-79.9561
3150	7.93457		15750	-45.166
3175	-6.10352		15875	-73.2422
3200	3.05176		16000	-63.4766
3225	4.88281		16125	-51.8799
3250	-3.05176		16250	-37.8418
3275	-4.88281		16375	-70.1904
3300	-6.10352		16500	-68.3594
3325	-6.71387		16625	-62.2559
3350	-2.44141		16750	-71.4111
3375	-10.376		16875	-48.8281
3400	-0.610352		17000	-62.8662
3425	-7.32422		17125	-73.2422
3450	4.88281		17250	-83.6182
3475	-0.610352		17375	-56.1523
3500	-21.9727		17500	-42.7246
3525	-3.66211		17625	-54.9316
3550	-3.05176		17750	-60.4248
3575	4.88281		17875	-61.0352
3600	-9.15527		18000	-69.5801
3625	-3.66211		18125	-78.7354
3650	6.71387		18250	-90.332
3675	-4.27246		18375	-76.9043
3700	-3.05176		18500	-65.918
3725	-3.66211		18625	-65.3076
3750	2.44141		18750	-73.2422
3775	3.05176		18875	-70.1904
3800	1.83105		19000	-105.591
3825	-3.05176		19125	-75.6836
3850	4.27246		19250	-98.2666
3875	0		19375	-97.6562
3900	-6.71387		19500	-84.8389
3925	-7.32422		19625	-98.2666
3950	-9.76562		19750	-84.8389
3975	-1.2207		19875	-79.3457
4000	-2.44141		20000	-87.2803
4025	-8.54492		20125	-77.5146
4050	6.71387		20250	-67.1387
4075	-2.44141		20375	-87.8906
4100	-3.05176		20500	-82.3975
4125	1.83105		20625	-105.591
4150	-10.376		20750	-101.318
4175	4.27246		20875	-94.6045
4200	12.8174		21000	-106.201
4225	0.610352		21125	-101.929
4250	0		21250	-114.136
4275	-7.32422		21375	-115.967
4300	-6.71387		21500	-109.863
4325	6.71387		21625	-119.629
4350	2.44141		21750	-106.812
4375	4.27246		21875	-98.2666
4400	-12.8174		22000	-125.122
4425	1.2207		22125	-94.6045
4450	3.66211		22250	-122.681
4475	-1.2207		22375	-103.76
4500	4.88281		22500	-92.1631
4525	-4.27246		22625	-97.0459
4550	-30.5176		22750	-108.032
4575	-9.76562		22875	-97.6562
4600	0.610352		23000	-82.3975
4625	-0.610352		23125	-101.318
4650	21.9727		23250	-78.7354
4675	-0.610352		23375	-82.3975
4700	20.1416		23500	-107.422
4725	-5.49316		23625	-95.2148
4750	-2.44141		23750	-90.332
4775	0		23875	-79.9561
4800	9.76562		24000	-69.5801
4825	7.93457		24125	-66.5283
4850	3.66211		24250	-87.8906
4875	0		24375	-62.8662
4900	12.207		24500	-89.1113
4925	-1.2207		24625	-90.9424
4950	1.83105		24750	-65.918
4975	10.9863		24875	-90.332
5000	-1.2207		25000	-96.4355
5025	-6.71387		25125	-89.7217
5050	-2.44141		25250	-93.3838
5075	-10.9863		25375	-83.0078
5100	-3.66211		25500	-90.9424
5125	3.05176		25625	-86.0596
5150	-1.2207		25750	-84.8389
5175	-11.5967		25875	-97.6562
5200	-14.6484		26000	-78.7354
5225	-14.6484		26125	-61.0352
5250	-3.66211		26250	-93.3838
5275	-6.71387		26375	-86.0596
5300	-6.71387		26500	-95.2148
5325	-18.9209		26625	-79.3457
5350	-9.15527		26750	-105.591
5375	-3.05176		26875	-96.4355
5400	-5.49316		27000	-78.7354
5425	-1.83105		27125	-76.9043
5450	-1.2207		27250	-70.8008
5475	-18.3105		27375	-75.0732
5500	-6.10352		27500	-105.591
5525	-7.93457		27625	-78.125
5550	1.2207		27750	-94.6045
5575	-12.207		27875	-99.4873
5600	-12.207		28000	-89.1113
5625	-1.83105		28125	-94.6045
5650	1.83105		28250	-92.1631
5675	-2.44141		28375	-89.1113
5700	2.44141		28500	-99.4873
5725	-1.2207		28625	-87.8906
5750	-6.10352		28750	-80.5664
5775	6.71387		28875	-100.098
5800	-10.9863		29000	-79.9561
5825	-7.32422		29125	-80.5664
5850	4.88281		29250	-61.6455
5875	7.93457		29375	-76.2939
5900	7.32422		29500	-65.3076
5925	4.88281		29625	-78.125
5950	5.49316		29750	-65.918
5975	-4.27246		29875	-83.6182
6000	-15.8691		30000	-46.9971
6025	2.44141		30125	-64.0869
6050	-15.2588		30250	-76.2939
6075	-13.4277		30375	-68.3594
6100	-2.44141		30500	-50.6592
6125	-9.76562		30625	-54.3213
6150	1.2207		30750	-69.5801
6175	-11.5967		30875	-60.4248
6200	-4.27246		31000	-63.4766
6225	0		31125	-77.5146
6250	-8.54492		31250	-76.9043
6275	-10.9863		31375	-76.2939
6300	-4.88281		31500	-54.3213
6325	-7.93457		31625	-66.5283
6350	-2.44141		31750	-74.4629
6375	0		31875	-46.3867
6400	-5.49316		32000	-58.5938
6425	15.2588		32125	-65.918
6450	5.49316		32250	-76.2939
6475	-17.0898		32375	-65.918
6500	-8.54492		32500	-74.4629
6525	-18.9209		32625	-67.1387
6550	-4.27246		32750	-70.1904
6575	-21.3623		32875	-62.8662
6600	-13.4277		33000	-59.8145
6625	1.83105		33125	-58.5938
6650	-1.2207		33250	-58.5938
6675	-14.6484		33375	-72.6318
6700	-17.0898		33500	-87.8906
6725	0		33625	-67.749
6750	9.76562		33750	-81.7871
6775	10.376		33875	-56.7627
6800	3.05176		34000	-54.9316
6825	-8.54492		34125	-72.0215
6850	-4.88281		34250	-68.9697
6875	-23.1934		34375	-73.2422
6900	-11.5967		34500	-64.0869
6925	-15.2588		34625	-67.749
6950	0		34750	-68.3594
6975	-7.93457		34875	-77.5146
7000	-18.3105		35000	-65.3076
7025	-12.207		35125	-83.0078
7050	0		35250	-64.0869
7075	0		35375	-89.1113
7100	-7.93457		35500	-78.7354
7125	-0.610352		35625	-61.6455
7150	12.8174		35750	-86.6699
7175	-5.49316		35875	-76.9043
7200	-5.49316		36000	-94.6045
7225	-6.10352		36125	-88.501
7250	8.54492		36250	-84.8389
7275	-3.66211		36375	-70.8008
7300	-1.83105		36500	-65.3076
7325	-6.71387		36625	-70.1904
7350	-3.66211		36750	-63.4766
7375	2.44141		36875	-77.5146
7400	5.49316		37000	-67.1387
7425	-9.76562		37125	-75.6836
7450	0.610352		37250	-78.125
7475	-1.2207		37375	-84.2285
7500	9.15527		37500	-88.501
7525	-2.44141		37625	-84.8389
7550	2.44141		37750	-88.501
7575	0.610352		37875	-102.539
7600	1.83105		38000	-107.422
7625	-3.66211		38125	-105.591
7650	-7.32422		38250	-114.136
7675	7.32422		38375	-88.501
7700	-12.8174		38500	-121.46
7725	-7.32422		38625	-103.149
7750	-8.54492		38750	-103.76
7775	-5.49316		38875	-104.98
7800	-14.0381		39000	-110.474
7825	-11.5967		39125	-108.032
7850	0.610352		39250	-118.408
7875	6.10352		39375	-84.8389
7900	2.44141		39500	-114.746
7925	0.610352		39625	-112.915
7950	-12.207		39750	-106.812
7975	-1.2207		39875	-85.4492
8000	-10.376		40000	-109.863
8025	-15.2588		40125	-112.305
8050	-1.2207		40250	-117.798
8075	-20.752		40375	-104.98
8100	-1.2207		40500	-103.149
8125	-17.0898		40625	-112.915
8150	2.44141		40750	-97.6562
8175	-9.15527		40875	-105.591
8200	-4.27246		41000	-114.746
8225	-4.27246		41125	-113.525
8250	-14.6484		41250	-93.3838
8275	-4.27246		41375	-128.174
8300	-7.32422		41500	-94.6045
8325	-21.9727		41625	-100.708
8350	-4.88281		41750	-95.2148
8375	-3.66211		41875	-90.332
8400	-12.8174		42000	-98.2666
8425	0.610352		42125	-111.694
8450	-0.610352		42250	-112.305
8475	-9.15527		42375	-114.136
8500	-10.376		42500	-106.201
8525	-1.83105		42625	-107.422
8550	-1.2207		42750	-99.4873
8575	-15.2588		42875	-95.2148
8600	-0.610352		43000	-104.98
8625	-6.10352		43125	-93.3838
8650	-18.9209		43250	-114.136
8675	-11.5967		43375	-106.201
8700	-9.76562		43500	-120.85
8725	-9.15527		43625	-115.967
8750	-4.88281		43750	-108.032
8775	-14.6484		43875	-118.408
8800	-6.10352		44000	-93.3838
8825	-4.27246		44125	-103.149
8850	-4.88281		44250	-125.732
8875	4.27246		44375	-128.784
8900	-9.76562		44500	-121.46
8925	-17.0898		44625	-105.591
8950	1.2207		44750	-98.877
8975	12.8174		44875	-92.1631
9000	-13.4277		45000	-100.708
9025	-10.9863		45125	-109.863
9050	-14.0381		45250	-102.539
9075	-6.10352		45375	-106.812
9100	-11.5967		45500	-104.37
9125	-10.9863		45625	-100.708
9150	2.44141		45750	-101.318
9175	2.44141		45875	-104.37
9200	2.44141		46000	-100.098
9225	2.44141		46125	-115.356
9250	-10.9863		46250	-95.2148
9275	-18.9209		46375	-97.6562
9300	-10.9863		46500	-104.37
9325	-13.4277		46625	-111.084
9350	-15.8691		46750	-92.1631
9375	-4.27246		46875	-98.877
9400	2.44141		47000	-106.201
9425	-6.10352		47125	-104.98
9450	-4.27246		47250	-92.7734
9475	5.49316		47375	-106.201
9500	-17.0898		47500	-110.474
9525	1.2207		47625	-100.098
9550	2.44141		47750	-95.8252
9575	-15.2588		47875	-112.915
9600	5.49316		48000	-106.812
9625	-7.93457		48125	-104.37
9650	-3.66211		48250	-90.9424
9675	7.32422		48375	-109.253
9700	-11.5967		48500	-114.746
9725	-13.4277		48625	-104.37
9750	0		48750	-89.1113
9775	0		48875	-108.643
9800	-0.610352		49000	-106.201
9825	-20.1416		49125	-102.539
9850	-7.32422		49250	-102.539
9875	-6.71387		49375	-108.643
9900	-10.9863		49500	-115.967
9925	3.05176		49625	-127.563
9950	9.15527		49750	-99.4873
9975	9.76562		49875	-106.812
10000	-7.93457		50000	-115.967
10025	3.66211		50125	-132.446
10050	-13.4277		50250	-126.953
10075	-3.66211		50375	-105.591
10100	0.610352		50500	-138.55
10125	-7.32422		50625	-108.032
10150	0.610352		50750	-115.967
10175	-0.610352		50875	-136.719
10200	-12.8174		51000	-115.356
10225	4.27246		51125	-112.915
10250	0		51250	-126.953
10275	-3.66211		51375	-112.915
10300	-12.8174		51500	-97.6562
10325	-6.10352		51625	-112.915
10350	-7.32422		51750	-97.0459
10375	-8.54492		51875	-112.915
10400	1.2207		52000	-94.6045
10425	-25.6348		52125	-117.798
10450	-3.66211		52250	-103.149
10475	-0.610352		52375	-113.525
10500	-3.66211		52500	-109.863
10525	-20.752		52625	-115.356
10550	-19.5312		52750	-101.318
10575	-9.15527		52875	-113.525
10600	-5.49316		53000	-115.967
10625	1.2207		53125	-120.239
10650	14.0381		53250	-117.188
10675	0		53375	-128.784
10700	-17.7002		53500	-130.005
10725	-5.49316		53625	-130.005
10750	1.2207		53750	-106.201
10775	2.44141		53875	-119.629
10800	-1.2207		54000	-119.629
10825	-33.5693		54125	-117.188
10850	4.88281		54250	-118.408
10875	-2.44141		54375	-112.915
10900	-1.2207		54500	-118.408
10925	-16.4795		54625	-115.967
10950	-8.54492		54750	-124.512
10975	4.88281		54875	-112.915
11000	-4.27246		55000	-125.122
11025	-23.8037		55125	-116.577
11050	-9.15527		55250	-129.395
11075	7.32422		55375	-116.577
11100	-9.76562		55500	-127.563
11125	-10.376		55625	-125.732
11150	-12.207		55750	-128.174
11175	4.88281		55875	-140.991
11200	7.93457		56000	-136.719
11225	-8.54492		56125	-128.784
11250	4.88281		56250	-156.25
11275	3.66211		56375	-130.615
11300	-19.5312		56500	-139.16
11325	4.27246		56625	-117.798
11350	-9.76562		56750	-131.836
11375	-3.66211		56875	-138.55
11400	4.27246		57000	-147.705
11425	7.93457		57125	-157.471
11450	-14.0381		57250	-144.043
11475	-9.76562		57375	-133.667
11500	-4.27246		57500	-138.55
11525	2.44141		57625	-145.264
11550	-8.54492		57750	-119.629
11575	3.05176		57875	-148.315
11600	-20.752		58000	-141.602
11625	-12.8174		58125	-144.043
11650	-2.44141		58250	-135.498
11675	-14.0381		58375	-132.446
11700	4.27246		58500	-144.043
11725	-14.0381		58625	-134.888
11750	-2.44141		58750	-138.55
11775	3.66211		58875	-140.991
11800	6.10352		59000	-114.746
11825	-3.66211		59125	-137.329
11850	-1.83105		59250	-136.108
11875	-13.4277		59375	-142.212
11900	9.15527		59500	-148.926
11925	-20.752		59625	-151.978
11950	-0.610352		59750	-146.484
11975	-5.49316		59875	-151.367
12000	-20.1416		60000	-167.236
12025	-4.88281		60125	-171.509
12050	-6.10352		60250	-162.964
12075	-17.0898		60375	-141.602
12100	-18.9209		60500	-151.978
12125	-18.9209		60625	-166.626
12150	-6.71387		60750	-151.367
12175	-10.9863		60875	-128.784
12200	-6.10352		61000	-161.743
12225	-8.54492		61125	-142.212
12250	-6.10352		61250	-129.395
12275	-3.66211		61375	-141.602
12300	-5.49316		61500	-139.16
12325	1.2207		61625	-127.563
12350	-4.88281		61750	-145.264
12375	-3.66211		61875	-145.874
12400	-2.44141		62000	-130.615
12425	6.10352		62125	-125.732
12450	2.44141		62250	-120.239
12475	-6.10352		62375	-107.422
12500	1.83105		62500	-124.512
12525	2.44141		62625	-140.991
12550	-12.207		62750	-113.525
12575	6.10352		62875	-139.16
12600	5.49316		63000	-135.498
12625	-13.4277		63125	-110.474
12650	4.88281		63250	-129.395
12675	10.9863		63375	-120.239
12700	2.44141		63500	-147.705
12725	1.2207		63625	-149.536
12750	-5.49316		63750	-147.705
12775	0.610352		63875	-166.626
12800	1.83105		64000	-151.367
12825	-6.71387		64125	-155.64
12850	0		64250	-155.029
12875	-16.4795		64375	-158.081
12900	-0.610352		64500	-134.277
12925	-2.44141		64625	-144.043
12950	-10.9863		64750	-139.16
12975	7.93457		64875	-139.771
13000	-5.49316		65000	-147.705
13025	-14.0381		65125	-165.405
13050	-4.88281		65250	-165.405
13075	-4.88281		65375	-141.602
13100	-3.05176		65500	-150.757
13125	0.610352		65625	-159.302
13150	-4.88281		65750	-164.795
13175	1.83105		65875	-173.95
13200	7.32422		66000	-170.898
13225	-1.2207		66125	-155.64
13250	-4.88281		66250	-146.484
13275	1.83105		66375	-162.354
13300	-15.2588		66500	-174.561
13325	-12.207		66625	-174.561
13350	-10.9863		66750	-164.185
13375	13.4277		66875	-176.392
13400	-4.27246		67000	-172.729
13425	-6.71387		67125	-186.768
13450	-4.27246		67250	-173.95
13475	10.9863		67375	-158.081
13500	5.49316		67500	-174.561
13525	-7.93457		67625	-191.65
13550	-8.54492		67750	-162.964
13575	0		67875	-158.691
13600	1.2207		68000	-175.171
13625	3.66211		68125	-150.146
13650	0.610352		68250	-158.691
13675	2.44141		68375	-158.081
13700	-10.9863		68500	-165.405
13725	-7.93457		68625	-145.874
13750	-1.2207		68750	-181.274
13775	-3.66211		68875	-177.002
13800	-4.27246		69000	-157.471
13825	4.88281		69125	-177.612
13850	-4.88281		69250	-183.716
13875	1.2207		69375	-181.274
13900	-4.27246		69500	-199.585
13925	10.376		69625	-186.157
13950	-3.66211		69750	-167.236
13975	-7.93457		69875	-177.002
14000	2.44141		70000	-181.885
14025	-6.71387		70125	-178.223
14050	-11.5967		70250	-192.871
14075	-6.71387		70375	-183.716
14100	-8.54492		70500	-162.354
14125	-4.27246		70625	-173.95
14150	5.49316		70750	-137.939
14175	-3.66211		70875	-191.65
14200	-18.9209		71000	-174.561
14225	-7.93457		71125	-183.105
14250	-4.88281		71250	-187.988
14275	-15.2588		71375	-184.326
14300	-2.44141		71500	-164.795
14325	-5.49316		71625	-169.067
14350	9.15527		71750	-176.392
14375	-8.54492		71875	-166.626
14400	-8.54492		72000	-194.702
14425	-17.0898		72125	-205.688
14450	-24.4141		72250	-176.392
14475	-7.32422		72375	-184.937
14500	-6.71387		72500	-183.716
14525	-15.8691		72625	-181.274
14550	-12.8174		72750	-177.002
14575	6.10352		72875	-166.626
14600	-12.8174		73000	-173.34
14625	-17.0898		73125	-179.443
14650	0.610352		73250	-196.533
14675	7.93457		73375	-173.34
14700	-19.5312		73500	-165.405
14725	-12.207		73625	-162.354
14750	-14.6484		73750	-164.185
14775	0		73875	-168.457
14800	0.610352		74000	-167.236
14825	-3.05176		74125	-155.029
14850	-9.76562		74250	-165.405
14875	-4.27246		74375	-182.495
14900	-5.49316		74500	-177.002
14925	-4.88281		74625	-187.378
14950	2.44141		74750	-151.978
14975	-1.2207		74875	-152.588
15000	-6.71387		75000	-163.574
15025	2.44141		75125	-177.002
15050	-8.54492		75250	-166.016
15075	-4.27246		75375	-166.626
15100	9.76562		75500	-175.781
15125	6.10352		75625	-157.471
15150	12.207		75750	-167.847
15175	-17.7002		75875	-157.471
15200	-4.27246		76000	-143.433
15225	6.10352		76125	-143.433
15250	-12.207		76250	-164.795
15275	3.05176		76375	-180.664
15300	-17.0898		76500	-167.847
15325	0.610352		76625	-177.612
15350	-7.32422		76750	-191.65
15375	-6.10352		76875	-178.223
15400	2.44141		77000	-186.157
15425	-17.7002		77125	-167.847
15450	-6.10352		77250	-179.443
15475	2.44141		77375	-177.612
15500	7.93457		77500	-198.364
15525	-12.8174		77625	-178.833
15550	-17.0898		77750	-162.354
15575	2.44141		77875	-184.326
15600	-15.8691		78000	-195.923
15625	3.05176		78125	-194.092
15650	-3.66211		78250	-197.144
15675	2.44141		78375	-196.533
15700	-9.76562		78500	-195.923
15725	1.83105		78625	-202.026
15750	-1.2207		78750	-180.664
15775	2.44141		78875	-186.157
15800	4.88281		79000	-200.195
15825	1.83105		79125	-205.688
15850	-20.1416		79250	-182.495
15875	0.610352		79375	-172.119
15900	-1.2207		79500	-203.247
15925	-4.27246		79625	-208.13
15950	0		79750	-200.195
15975	-3.05176		79875	-206.909
16000	7.93457		80000	-206.909
16025	-1.83105		80125	-217.896
16050	1.83105		80250	-222.168
16075	13.4277		80375	-211.792
16100	3.05176		80500	-194.092
16125	-6.10352		80625	-210.571
16150	0		80750	-211.792
16175	-19.5312		80875	-222.168
16200	-9.76562		81000	-217.896
16225	-4.88281		81125	-233.765
16250	-2.44141		81250	-211.182
16275	-10.9863		81375	-208.13
16300	11.5967		81500	-202.637
16325	11.5967		81625	-208.74
16350	-15.8691		81750	-216.064
16375	-18.3105		81875	-216.064
16400	15.2588		82000	-227.051
16425	-6.71387		82125	-217.896
16450	-1.2207		82250	-211.182
16475	2.44141		82375	-213.623
16500	-23.8037		82500	-233.154
16525	-10.9863		82625	-208.13
16550	12.207		82750	-208.13
16575	-11.5967		82875	-217.285
16600	-7.32422		83000	-231.323
16625	0		83125	-236.816
16650	-1.83105		83250	-225.22
16675	-4.27246		83375	-209.351
16700	2.44141		83500	-207.52
16725	0		83625	-216.064
16750	3.05176		83750	-218.506
16775	-4.27246		83875	-229.492
16800	-9.76562		84000	-242.92
16825	-6.71387		84125	-219.727
16850	-7.32422		84250	-205.078
16875	-6.10352		84375	-230.103
16900	-13.4277		84500	-207.52
16925	-8.54492		84625	-231.323
16950	-6.10352		84750	-207.52
16975	0		84875	-203.857
17000	-6.10352		85000	-214.844
17025	-7.93457		85125	-217.896
17050	2.44141		85250	-224.609
17075	-6.10352		85375	-235.596
17100	-0.610352		85500	-247.192
17125	-18.3105		85625	-213.013
17150	-14.6484		85750	-240.479
17175	-7.93457		85875	-243.53
17200	-11.5967		86000	-247.192
17225	-6.71387		86125	-237.427
17250	-14.0381		86250	-227.661
17275	-7.93457		86375	-227.661
17300	3.05176		86500	-226.44
17325	-1.2207		86625	-217.285
17350	-9.15527		86750	-217.896
17375	-21.9727		86875	-221.558
17400	-19.5312		87000	-229.492
17425	-19.5312		87125	-224.609
17450	0		87250	-228.882
17475	-14.0381		87375	-221.558
17500	-32.3486		87500	-220.337
17525	-25.6348		87625	-217.285
17550	0.610352		87750	-231.934
17575	4.27246		87875	-200.806
17600	-9.15527		88000	-232.544
17625	-13.4277		88125	-227.051
17650	-4.27246		88250	-243.53
17675	-11.5967		88375	-231.323
17700	1.2207		88500	-242.31
17725	-1.83105		88625	-231.323
17750	-5.49316		88750	-224.609
17775	2.44141		88875	-213.623
17800	-9.15527		89000	-217.896
17825	1.83105		89125	-236.816
17850	-17.0898		89250	-206.909
17875	-10.376		89375	-220.947
17900	-4.88281		89500	-229.492
17925	13.4277		89625	-213.623
17950	2.44141		89750	-222.778
17975	-18.9209		89875	-227.051
18000	-3.66211		90000	-218.506
18025	-9.76562		90125	-231.323
18050	1.2207		90250	-242.92
18075	0		90375	-250.244
18100	-12.207		90500	-236.816
18125	-25.0244		90625	-265.503
18150	-18.3105		90750	-247.192
18175	4.88281		90875	-250.244
18200	-9.76562		91000	-263.672
18225	-18.9209		91125	-252.075
18250	-8.54492		91250	-264.893
18275	3.66211		91375	-265.503
18300	2.44141		91500	-262.451
18325	-12.8174		91625	-263.062
18350	-14.0381		91750	-251.465
18375	-3.66211		91875	-266.724
18400	2.44141		92000	-275.269
18425	-0.610352		92125	-250.244
18450	-7.93457		92250	-265.503
18475	2.44141		92375	-259.399
18500	7.93457		92500	-249.023
18525	-2.44141		92625	-249.634
18550	-6.10352		92750	-281.372
18575	-6.71387		92875	-261.23
18600	-7.93457		93000	-266.724
18625	-10.9863		93125	-263.062
18650	-10.9863		93250	-272.827
18675	-9.76562		93375	-260.62
18700	0		93500	-266.113
18725	-12.8174		93625	-267.334
18750	-11.5967		93750	-258.789
18775	0.610352		93875	-289.917
18800	6.10352		94000	-263.062
18825	-14.6484		94125	-250.244
18850	-2.44141		94250	-241.699
18875	0.610352		94375	-243.53
18900	5.49316		94500	-252.075
18925	-3.05176		94625	-263.672
18950	-6.71387		94750	-263.672
18975	2.44141		94875	-288.086
19000	-5.49316		95000	-262.451
19025	1.2207		95125	-245.972
19050	-4.27246		95250	-285.645
19075	1.83105		95375	-267.334
19100	0.610352		95500	-267.944
19125	0.610352		95625	-254.517
19150	12.8174		95750	-275.879
19175	4.88281		95875	-280.762
19200	-12.8174		96000	-265.503
19225	7.32422		96125	-269.775
19250	9.76562		96250	-290.527
19275	3.66211		96375	-251.465
19300	15.2588		96500	-235.596
19325	3.66211		96625	-272.217
19350	-13.4277		96750	-233.154
19375	3.66211		96875	-286.255
19400	-2.44141		97000	-275.269
19425	1.83105		97125	-252.075
19450	-2.44141		97250	-267.334
19475	6.71387		97375	-272.217
19500	1.2207		97500	-275.269
19525	7.32422		97625	-278.931
19550	9.15527		97750	-252.686
19575	12.207		97875	-244.141
19600	13.4277		98000	-246.582
19625	-1.83105		98125	-245.361
19650	7.93457		98250	-274.658
19675	9.76562		98375	-288.086
19700	6.10352		98500	-283.813
19725	-0.610352		98625	-258.179
19750	-12.8174		98750	-284.424
19775	-3.66211		98875	-297.852
19800	10.9863		99000	-269.775
19825	-12.207		99125	-264.282
19850	9.15527		99250	-275.879
19875	-6.10352		99375	-280.151
19900	4.88281		99500	-272.217
19925	-14.6484		99625	-273.438
19950	-4.27246		99750	-274.048
19975	-12.8174		99875	-279.541
20000	-17.0898		100000	-279.541
20025	-3.05176		100125	-271.606
20050	-0.610352		100250	-289.917
20075	-1.83105		100375	-302.734
20100	9.76562		100500	-262.451
20125	1.2207		100625	-264.282
20150	5.49316		100750	-279.541
20175	-4.88281		100875	-314.941
20200	-1.2207		101000	-313.721
20225	4.88281		101125	-301.514
20250	-16.4795		101250	-299.072
20275	9.15527		101375	-277.1
20300	1.2207		101500	-297.852
20325	-3.05176		101625	-276.489
20350	7.32422		101750	-292.358
20375	1.83105		101875	-285.645
20400	0		102000	-286.255
20425	-8.54492		102125	-270.386
20450	-10.376		102250	-287.476
20475	6.10352		102375	-278.32
20500	-1.83105		102500	-291.748
20525	-7.32422		102625	-263.672
20550	6.10352		102750	-289.917
20575	5.49316		102875	-301.514
20600	-5.49316		103000	-283.203
20625	-7.93457		103125	-287.476
20650	2.44141		103250	-253.906
20675	-1.2207		103375	-267.334
20700	-12.8174		103500	-295.41
20725	2.44141		103625	-283.203
20750	-3.66211		103750	-268.555
20775	-3.66211		103875	-280.151
20800	1.2207		104000	-269.775
20825	-3.66211		104125	-315.552
20850	-4.27246		104250	-254.517
20875	3.05176		104375	-284.424
20900	-4.27246		104500	-305.786
20925	-12.207		104625	-308.228
20950	-8.54492		104750	-287.476
20975	-5.49316		104875	-278.32
21000	1.83105		105000	-261.841
21025	-4.27246		105125	-289.917
21050	-11.5967		105250	-283.813
21075	-3.66211		105375	-285.645
21100	1.83105		105500	-305.786
21125	-9.76562		105625	-295.41
21150	0		105750	-267.944
21175	-0.610352		105875	-282.593
21200	7.32422		106000	-275.269
21225	-0.610352		106125	-291.748
21250	12.207		106250	-300.293
21275	6.10352		106375	-255.737
21300	4.27246		106500	-272.827
21325	-11.5967		106625	-292.358
21350	7.32422		106750	-266.724
21375	-2.44141		106875	-285.645
21400	4.27246		107000	-305.786
21425	-7.32422		107125	-294.8
21450	-0.610352		107250	-278.32
21475	-10.376		107375	-298.462
21500	-8.54492		107500	-287.476
21525	-7.93457		107625	-298.462
21550	2.44141		107750	-311.89
21575	12.207		107875	-322.266
21600	-0.610352		108000	-321.045
21625	3.05176		108125	-291.138
21650	-0.610352		108250	-295.41
21675	7.93457		108375	-303.345
21700	0		108500	-282.593
21725	-16.4795		108625	-279.541
21750	-2.44141		108750	-320.435
21775	-1.2207		108875	-315.552
21800	0.610352		109000	-309.448
21825	-8.54492		109125	-297.241
21850	-4.27246		109250	-302.124
21875	-3.66211		109375	-305.786
21900	-0.610352		109500	-313.721
21925	-4.27246		109625	-324.097
21950	4.88281		109750	-321.655
21975	1.83105		109875	-325.317
22000	8.54492		110000	-334.473
22025	-8.54492		110125	-313.721
22050	7.32422		110250	-297.241
22075	-3.05176		110375	-300.903
22100	6.10352		110500	-318.604
22125	-4.88281		110625	-308.228
22150	9.76562		110750	-291.748
22175	2.44141		110875	-310.059
22200	-4.27246		111000	-320.435
22225	-1.83105		111125	-311.279
22250	-15.8691		111250	-283.203
22275	-8.54492		111375	-292.969
22300	5.49316		111500	-314.941
22325	8.54492		111625	-308.838
22350	-19.5312		111750	-334.473
22375	0		111875	-317.993
22400	5.49316		112000	-321.045
22425	12.8174		112125	-339.355
22450	14.0381		112250	-329.59
22475	3.05176		112375	-315.552
22500	5.49316		112500	-325.317
22525	3.66211		112625	-325.317
22550	9.76562		112750	-335.693
22575	23.1934		112875	-328.979
22600	5.49316		113000	-347.29
22625	-2.44141		113125	-332.642
22650	17.7002		113250	-389.404
22675	6.71387		113375	-336.304
22700	3.66211		113500	-361.938
22725	7.32422		113625	-347.9
22750	-4.88281		113750	-369.873
22775	6.71387		113875	-351.562
22800	-9.76562		114000	-365.601
22825	9.15527		114125	-361.328
22850	-9.76562		114250	-355.835
22875	4.88281		114375	-370.483
22900	-1.2207		114500	-355.835
22925	-6.10352		114625	-344.238
22950	-6.71387		114750	-321.045
22975	2.44141		114875	-341.797
23000	1.2207		115000	-354.004
23025	3.05176		115125	-356.445
23050	-12.207		115250	-347.29
23075	-13.4277		115375	-339.966
23100	-20.752		115500	-357.056
23125	-9.76562		115625	-360.718
23150	-8.54492		115750	-364.38
23175	-10.376		115875	-355.835
23200	3.05176		116000	-328.979
23225	-1.83105		116125	-350.342
23250	0		116250	-337.524
23275	2.44141		116375	-357.666
23300	-8.54492		116500	-366.821
23325	-6.71387		116625	-373.535
23350	-13.4277		116750	-341.797
23375	-5.49316		116875	-347.29
23400	-1.83105		117000	-332.642
23425	3.66211		117125	-332.031
23450	-1.2207		117250	-346.069
23475	-4.27246		117375	-364.38
23500	-7.32422		117500	-354.004
23525	-2.44141		117625	-386.963
23550	-3.66211		117750	-388.794
23575	-4.88281		117875	-379.639
23600	-3.66211		118000	-369.873
23625	-4.88281		118125	-370.483
23650	-1.83105		118250	-368.042
23675	-1.83105		118375	-364.99
23700	-6.10352		118500	-382.69
23725	1.83105		118625	-377.808
23750	7.32422		118750	-386.963
23775	-4.27246		118875	-375.977
23800	-9.76562		119000	-393.066
23825	-13.4277		119125	-400.391
23850	-11.5967		119250	-415.039
23875	-6.71387		119375	-373.535
23900	-3.66211		119500	-399.17
23925	-9.76562		119625	-383.911
23950	0		119750	-371.704
23975	0.610352		119875	-378.418
24000	4.88281		120000	-372.314
24025	-4.27246		120125	-407.715
24050	-6.10352		120250	-403.442
24075	0		120375	-395.508
24100	2.44141		120500	-388.794
24125	-14.6484		120625	-390.015
24150	-5.49316		120750	-377.808
24175	-7.32422		120875	-383.301
24200	1.2207		121000	-363.77
24225	-9.76562		121125	-373.535
24250	-10.9863		121250	-377.197
24275	-4.27246		121375	-402.222
24300	-4.27246		121500	-379.028
24325	-14.6484		121625	-390.015
24350	-17.0898		121750	-399.17
24375	-20.752		121875	-385.742
24400	-3.66211		122000	-404.053
24425	-25.6348		122125	-396.118
24450	-11.5967		122250	-401.611
24475	-10.376		122375	-396.729
24500	-7.93457		122500	-381.47
24525	-12.8174		122625	-382.08
24550	-25.6348		122750	-410.767
24575	-10.376		122875	-381.47
24600	-12.207		123000	-393.677
24625	-9.15527		123125	-377.197
24650	-18.9209		123250	-411.987
24675	-11.5967		123375	-398.56
24700	-13.4277		123500	-416.26
24725	-14.6484		123625	-401.001
24750	-4.27246		123750	-415.039
24775	-10.376		123875	-420.532
24800	-13.4277		124000	-392.456
24825	-3.05176		124125	-413.818
24850	-13.4277		124250	-422.974
24875	-9.76562		124375	-429.688
24900	0.610352		124500	-458.374
24925	-2.44141		124625	-452.881
24950	-9.15527		124750	-411.377
24975	-4.27246		124875	-415.649
25000	-7.32422		125000	-416.26
25025	8.54492		125125	-443.115
25050	3.05176		125250	-451.66
25075	-1.83105		125375	-441.895
25100	1.2207		125500	-462.036
25125	4.27246		125625	-474.243
25150	0.610352		125750	-432.739
25175	-15.2588		125875	-446.167
25200	-6.10352		126000	-455.933
25225	-8.54492		126125	-439.453
25250	-7.32422		126250	-443.726
25275	-4.88281		126375	-442.505
25300	-0.610352		126500	-430.298
25325	-7.32422		126625	-430.908
25350	-17.0898		126750	-415.649
25375	-7.93457		126875	-432.739
25400	3.05176		127000	-428.467
25425	1.83105		127125	-429.077
25450	-1.83105		127250	-421.753
25475	3.66211		127375	-415.649
25500	-1.83105		127500	-418.701
25525	-7.32422		127625	-439.453
25550	-7.32422		127750	-429.077
25575	-15.8691		127875	-422.974
25600	-8.54492		128000	-451.05
25625	-9.76562		128125	-452.271
25650	-14.6484		128250	-444.946
25675	-2.44141		128375	-456.543
25700	-7.93457		128500	-458.374
25725	-22.583		128625	-463.257
25750	-3.66211		128750	-459.595
25775	-6.10352		128875	-441.895
25800	-8.54492		129000	-452.271
25825	-3.66211		129125	-461.426
25850	-9.15527		129250	-479.736
25875	-14.0381		129375	-453.491
25900	-22.583		129500	-446.167
25925	-13.4277		129625	-422.974
25950	-25.0244		129750	-468.75
25975	-17.0898		129875	-470.581
26000	-21.9727		130000	-465.698
26025	-6.71387		130125	-465.698
26050	-23.1934		130250	-464.478
26075	-23.1934		130375	-468.75
26100	-21.3623		130500	-471.191
26125	-36.6211		130625	-473.633
26150	-17.0898		130750	-440.674
26175	-25.0244		130875	-480.957
26200	-17.7002		131000	-465.088
26225	-14.0381		131125	-481.567
26250	-31.7383		131250	-477.295
26275	-25.6348		131375	-488.892
26300	-21.9727		131500	-484.009
26325	-0.610352		131625	-463.257
26350	-33.5693		131750	-483.398
26375	-10.376		131875	-483.398
26400	-17.0898		132000	-472.412
26425	-14.0381		132125	-482.788
26450	-0.610352		132250	-481.567
26475	-14.0381		132375	-460.815
26500	-10.9863		132500	-502.93
26525	-14.0381		132625	-453.491
26550	-6.71387		132750	-452.271
26575	-4.27246		132875	-469.36
26600	-10.376		133000	-487.061
26625	-18.3105		133125	-490.723
26650	-31.7383		133250	-499.268
26675	-30.5176		133375	-480.957
26700	-10.9863		133500	-479.736
26725	-10.9863		133625	-484.009
26750	-15.8691		133750	-458.374
26775	-23.8037		133875	-501.099
26800	-10.376		134000	-492.554
26825	-17.7002		134125	-475.464
26850	-7.93457		134250	-484.619
26875	-7.32422		134375	-457.764
26900	-10.9863		134500	-500.488
26925	-1.2207		134625	-482.788
26950	-7.93457		134750	-479.736
26975	-1.83105		134875	-482.178
27000	-20.1416		135000	-494.995
27025	-20.752		135125	-472.412
27050	-18.9209		135250	-465.698
27075	-18.3105		135375	-507.202
27100	-7.32422		135500	-505.371
27125	-8.54492		135625	-470.581
27150	-14.6484		135750	-485.229
27175	-6.10352		135875	-502.93
27200	-6.71387		136000	-500.488
27225	-21.9727		136125	-515.137
27250	-1.83105		136250	-482.178
27275	-14.0381		136375	-469.36
27300	-16.4795		136500	-494.385
27325	-16.4795		136625	-491.943
27350	-31.7383		136750	-502.93
27375	-6.10352		136875	-479.736
27400	-15.2588		137000	-506.592
27425	-14.6484		137125	-516.357
27450	-30.5176		137250	-462.646
27475	-19.5312		137375	-466.919
27500	-23.1934		137500	-530.396
27525	-24.4141		137625	-521.24
27550	-15.8691		137750	-538.33
27575	-23.1934		137875	-509.033
27600	-12.207		138000	-509.644
27625	-23.1934		138125	-509.033
27650	-9.76562		138250	-518.188
27675	-21.3623		138375	-518.188
27700	-31.7383		138500	-521.851
27725	-3.05176		138625	-504.761
27750	0.610352		138750	-498.047
27775	-1.83105		138875	-509.644
27800	-4.88281		139000	-499.878
27825	-25.0244		139125	-492.554
27850	-13.4277		139250	-490.112
27875	-15.8691		139375	-493.164
27900	-15.2588		139500	-501.709
27925	-17.7002		139625	-494.995
27950	-21.9727		139750	-506.592
27975	-5.49316		139875	-498.047
28000	-3.05176		140000	-506.592
28025	-14.0381		140125	-490.112
28050	-26.2451		140250	-496.216
28075	-33.5693		140375	-531.006
28100	-18.9209		140500	-509.644
28125	-20.1416		140625	-500.488
28150	-21.9727		140750	-488.892
28175	-15.2588		140875	-483.398
28200	-34.1797		141000	-519.409
28225	-22.583		141125	-528.564
28250	-23.8037		141250	-490.112
28275	-29.2969		141375	-524.902
28300	-18.3105		141500	-541.992
28325	-19.5312		141625	-547.485
28350	-28.0762		141750	-557.251
28375	-26.8555		141875	-531.006
28400	-13.4277		142000	-534.058
28425	-32.3486		142125	-547.485
28450	-17.0898		142250	-554.81
28475	-23.1934		142375	-539.551
28500	-15.2588		142500	-543.823
28525	-26.2451		142625	-551.147
28550	-14.0381		142750	-545.044
28575	-29.2969		142875	-519.409
28600	-7.32422		143000	-508.423
28625	-11.5967		143125	-524.902
28650	-5.49316		143250	-527.344
28675	-34.1797		143375	-521.851
28700	-16.4795		143500	-545.654
28725	-28.6865		143625	-546.875
28750	-36.6211		143750	-551.758
28775	-12.8174		143875	-553.589
28800	-17.7002		144000	-546.875
28825	-12.207		144125	-534.058
28850	-33.5693		144250	-532.227
28875	-25.6348		144375	-543.213
28900	-23.8037		144500	-540.161
28925	-14.6484		144625	-527.344
28950	-33.5693		144750	-548.096
28975	-25.0244		144875	-521.851
29000	-25.6348		145000	-532.227
29025	-29.2969		145125	-521.24
29050	-40.8936		145250	-577.393
29075	-40.2832		145375	-519.409
29100	-23.8037		145500	-560.303
29125	-19.5312		145625	-523.682
29150	-10.376		145750	-527.344
29175	-25.0244		145875	-518.799
29200	-16.4795		146000	-524.292
29225	-26.8555		146125	-543.213
29250	-19.5312		146250	-540.161
29275	-21.3623		146375	-528.564
29300	-12.207		146500	-552.368
29325	-31.7383		146625	-546.875
29350	-18.9209		146750	-518.188
29375	-20.752		146875	-537.72
29400	-20.1416		147000	-538.94
29425	-17.7002		147125	-551.758
29450	-20.752		147250	-541.382
29475	-21.3623		147375	-572.51
29500	-25.6348		147500	-556.03
29525	-25.0244		147625	-551.147
29550	-18.9209		147750	-529.785
29575	-17.0898		147875	-554.81
29600	-18.9209		148000	-545.044
29625	-3.66211		148125	-529.785
29650	-18.9209		148250	-549.316
29675	-17.0898		148375	-550.537
29700	-24.4141		148500	-543.213
29725	-20.1416		148625	-531.006
29750	-3.05176		148750	-528.564
29775	-15.2588		148875	-533.447
29800	-21.9727		149000	-513.916
29825	-15.8691		149125	-529.785
29850	-26.2451		149250	-524.292
29875	-10.9863		149375	-509.033
29900	-17.0898		149500	-522.461
29925	-28.6865		149625	-523.682
29950	-9.76562		149750	-556.03
29975	-16.4795		149875	-515.137
30000	-32.3486		150000	-518.799
30025	-18.3105		150125	-526.733
30050	-21.9727		150250	-515.137
30075	-30.5176		150375	-543.213
30100	-25.6348		150500	-524.902
30125	-28.0762		150625	-558.472
30150	-25.0244		150750	-556.641
30175	-37.8418		150875	-559.692
30200	-38.4521		151000	-515.747
30225	-25.6348		151125	-498.657
30250	-14.6484		151250	-511.475
30275	-39.6729		151375	-501.709
30300	-28.6865		151500	-516.357
30325	-28.6865		151625	-529.785
30350	-17.7002		151750	-517.578
30375	-29.9072		151875	-538.94
30400	-22.583		152000	-548.096
30425	-37.8418		152125	-535.278
30450	-36.0107		152250	-558.472
30475	-37.8418		152375	-563.354
30500	-20.1416		152500	-547.485
30525	-21.3623		152625	-553.589
30550	-21.3623		152750	-538.94
30575	-25.6348		152875	-553.589
30600	-28.6865		153000	-524.292
30625	-18.3105		153125	-529.785
30650	-18.3105		153250	-563.965
30675	-21.3623		153375	-540.161
30700	-19.5312		153500	-544.434
30725	-6.10352		153625	-556.641
30750	-38.4521		153750	-540.771
30775	-20.752		153875	-568.237
30800	-18.3105		154000	-575.562
30825	-18.3105		154125	-540.161
30850	-14.0381		154250	-560.303
30875	-4.88281		154375	-549.316
30900	-23.8037		154500	-562.134
30925	-31.7383		154625	-561.523
30950	-21.3623		154750	-577.393
30975	-24.4141		154875	-549.316
31000	-25.6348		155000	-562.134
31025	-30.5176		155125	-596.313
31050	-24.4141		155250	-578.003
31075	-38.4521		155375	-576.782
31100	-20.752		155500	-578.613
31125	-16.4795		155625	-566.406
31150	-30.5176		155750	-555.42
31175	-31.7383		155875	-582.886
31200	-11.5967		156000	-549.927
31225	-25.0244		156125	-547.485
31250	-28.0762		156250	-556.641
31275	-14.6484		156375	-561.523
31300	-23.1934		156500	-590.82
31325	-18.3105		156625	-556.03
31350	-6.10352		156750	-562.744
31375	-23.8037		156875	-538.94
31400	-22.583		157000	-554.199
31425	-18.3105		157125	-561.523
31450	-18.9209		157250	-533.447
31475	-34.1797		157375	-541.382
31500	-18.3105		157500	-531.616
31525	-18.3105		157625	-537.72
31550	-28.0762		157750	-563.354
31575	-21.9727		157875	-531.006
31600	-14.6484		158000	-547.485
31625	-21.9727		158125	-546.875
31650	-23.8037		158250	-545.044
31675	-17.0898		158375	-539.551
31700	-34.79		158500	-538.33
31725	-25.6348		158625	-560.303
31750	-18.9209		158750	-544.434
31775	-10.9863		158875	-545.044
31800	-16.4795		159000	-522.461
31825	-14.6484		159125	-546.875
31850	-21.3623		159250	-541.992
31875	-16.4795		159375	-535.278
31900	-13.4277		159500	-540.771
31925	-40.8936		159625	-518.799
31950	-32.959		159750	-526.123
31975	-7.93457		159875	-515.137
32000	-23.8037		160000	-487.061
32025	-30.5176		160125	-529.175
32050	-31.7383		160250	-499.268
32075	-15.2588		160375	-496.216
32100	-9.15527		160500	-513.306
32125	-14.6484		160625	-537.72
32150	-34.1797		160750	-519.409
32175	-25.6348		160875	-521.24
32200	-5.49316		161000	-519.409
32225	-21.3623		161125	-528.564
32250	-15.2588		161250	-531.006
32275	-20.752		161375	-548.706
32300	-19.5312		161500	-551.147
32325	-48.2178		161625	-521.851
32350	-34.1797		161750	-544.434
32375	-40.2832		161875	-565.796
32400	-28.6865		162000	-524.292
32425	-36.0107		162125	-523.071
32450	-12.8174		162250	-518.799
32475	-15.8691		162375	-541.382
32500	-11.5967		162500	-529.785
32525	-11.5967		162625	-523.682
32550	-29.2969		162750	-512.085
32575	-28.6865		162875	-556.03
32600	-4.27246		163000	-538.33
32625	-17.0898		163125	-511.475
32650	-28.0762		163250	-551.147
32675	-15.2588		163375	-535.278
32700	-21.9727		163500	-546.875
32725	-23.8037		163625	-541.992
32750	-36.0107		163750	-526.123
32775	-33.5693		163875	-533.447
32800	-26.2451		164000	-557.251
32825	-33.5693		164125	-552.979
32850	-25.0244		164250	-526.733
32875	-29.2969		164375	-516.357
32900	-20.1416		164500	-563.354
32925	-15.8691		164625	-527.344
32950	-10.9863		164750	-536.499
32975	-32.3486		164875	-528.564
33000	-37.2314		165000	-543.823
33025	-18.3105		165125	-502.319
33050	-18.9209		165250	-557.861
33075	-26.2451		165375	-565.796
33100	-34.79		165500	-556.03
33125	-3.66211		165625	-538.33
33150	-12.8174		165750	-536.499
33175	-36.6211		165875	-557.251
33200	-24.4141		166000	-511.475
33225	-32.3486		166125	-537.72
33250	-37.2314		166250	-546.265
33275	-10.376		166375	-549.927
33300	-23.8037		166500	-585.938
33325	-15.8691		166625	-551.758
33350	-13.4277		166750	-554.199
33375	-5.49316		166875	-502.319
33400	-28.0762		167000	-537.109
33425	-15.2588		167125	-541.992
33450	-7.93457		167250	-546.875
33475	-25.6348		167375	-512.085
33500	-17.0898		167500	-504.15
33525	-25.6348		167625	-516.968
33550	-25.0244		167750	-505.371
33575	-18.9209		167875	-508.423
33600	-18.3105		168000	-526.123
33625	-27.4658		168125	-515.137
33650	-25.6348		168250	-529.785
33675	-20.1416		168375	-526.123
33700	-28.0762		168500	-489.502
33725	-18.9209		168625	-497.437
33750	-27.4658		168750	-462.036
33775	-34.79		168875	-490.723
33800	-15.8691		169000	-471.191
33825	-21.3623		169125	-470.581
33850	-34.1797		169250	-483.398
33875	-32.959		169375	-468.14
33900	-34.1797		169500	-488.281
33925	-23.1934		169625	-485.84
33950	-41.5039		169750	-483.398
33975	-26.8555		169875	-445.557
34000	-21.9727		170000	-475.464
34025	-34.1797		170125	-449.219
34050	-18.3105		170250	-434.57
34075	-23.8037		170375	-459.595
34100	-34.1797		170500	-463.257
34125	-34.79		170625	-458.374
34150	-26.2451		170750	-457.764
34175	-21.9727		170875	-442.505
34200	-18.3105		171000	-438.232
34225	-26.2451		171125	-439.453
34250	-32.3486		171250	-454.102
34275	-36.6211		171375	-443.726
34300	-29.9072		171500	-431.519
34325	-34.1797		171625	-449.829
34350	-35.4004		171750	-438.843
34375	-46.9971		171875	-469.36
34400	-26.2451		172000	-460.205
34425	-37.2314		172125	-455.933
34450	-31.7383		172250	-492.554
34475	-28.0762		172375	-471.802
34500	-44.5557		172500	-443.115
34525	-25.6348		172625	-439.453
34550	-30.5176		172750	-435.181
34575	-34.79		172875	-401.611
34600	-35.4004		173000	-441.895
34625	-26.8555		173125	-431.519
34650	-43.9453		173250	-420.532
34675	-42.1143		173375	-429.077
34700	-37.2314		173500	-430.298
34725	-45.7764		173625	-421.753
34750	-18.3105		173750	-455.322
34775	-25.6348		173875	-430.298
34800	-31.7383		174000	-452.271
34825	-43.335		174125	-421.753
34850	-51.2695		174250	-425.415
34875	-53.1006		174375	-389.404
34900	-29.2969		174500	-396.118
34925	-24.4141		174625	-400.391
34950	-29.2969		174750	-440.674
34975	-45.166		174875	-387.573
35000	-12.207		175000	-404.053
35025	-18.3105		175125	-413.208
35050	-46.3867		175250	-411.377
35075	-44.5557		175375	-405.273
35100	-38.4521		175500	-404.053
35125	-42.1143		175625	-419.312
35150	-38.4521		175750	-409.546
35175	-48.2178		175875	-419.922
35200	-50.0488		176000	-362.549
35225	-41.5039		176125	-364.38
35250	-58.5938		176250	-410.767
35275	-26.2451		176375	-362.549
35300	-31.7383		176500	-377.197
35325	-39.6729		176625	-385.742
35350	-40.8936		176750	-391.846
35375	-42.1143		176875	-374.756
35400	-43.9453		177000	-399.17
35425	-51.8799		177125	-393.677
35450	-14.6484		177250	-354.614
35475	-49.4385		177375	-369.263
35500	-38.4521		177500	-406.494
35525	-50.6592		177625	-373.535
35550	-33.5693		177750	-377.197
35575	-17.0898		177875	-344.238
35600	-34.79		178000	-364.99
35625	-15.2588		178125	-349.731
35650	-29.9072		178250	-322.266
35675	-33.5693		178375	-361.938
35700	-29.2969		178500	-364.99
35725	-32.3486		178625	-340.576
35750	-32.959		178750	-358.276
35775	-33.5693		178875	-345.459
35800	-36.0107		179000	-359.497
35825	-33.5693		179125	-366.821
35850	-42.1143		179250	-375.366
35875	-25.6348		179375	-352.173
35900	-44.5557		179500	-373.535
35925	-39.0625		179625	-357.056
35950	-37.2314		179750	-377.197
35975	-35.4004		179875	-357.666
36000	-32.959		180000	-349.731
36025	-36.0107		180125	-342.407
36050	-29.9072		180250	-330.811
36075	-53.1006		180375	-354.614
36100	-40.8936		180500	-335.083
36125	-34.1797		180625	-316.772
36150	-26.2451		180750	-352.173
36175	-28.6865		180875	-354.004
36200	-20.1416		181000	-327.759
36225	-42.1143		181125	-326.538
36250	-52.4902		181250	-338.745
36275	-22.583		181375	-330.2
36300	-22.583		181500	-368.042
36325	-25.0244		181625	-321.655
36350	-33.5693		181750	-335.693
36375	-33.5693		181875	-367.432
36400	-26.8555		182000	-316.772
36425	-28.6865		182125	-354.614
36450	-33.5693		182250	-349.121
36475	-39.0625		182375	-347.9
36500	-25.6348		182500	-335.083
36525	-17.7002		182625	-330.2
36550	-20.752		182750	-324.707
36575	-21.9727		182875	-327.148
36600	-29.9072		183000	-313.11
36625	-13.4277		183125	-318.604
36650	-31.7383		183250	-291.138
36675	-25.0244		183375	-327.759
36700	-27.4658		183500	-314.941
36725	-42.7246		183625	-300.903
36750	-30.5176		183750	-314.941
36775	-39.6729		183875	-321.655
36800	-40.8936		184000	-335.083
36825	-31.7383		184125	-318.604
36850	-39.0625		184250	-288.086
36875	-28.0762		184375	-310.059
36900	-30.5176		184500	-328.979
36925	-41.5039		184625	-296.021
36950	-19.5312		184750	-296.631
36975	-25.0244		184875	-305.786
37000	-25.6348		185000	-314.941
37025	-25.6348		185125	-308.838
37050	-21.3623		185250	-314.331
37075	-26.8555		185375	-302.124
37100	-18.3105		185500	-294.8
37125	-19.5312		185625	-286.865
37150	-25.0244		185750	-323.486
37175	-4.27246		185875	-307.617
37200	-13.4277		186000	-290.527
37225	-17.0898		186125	-292.358
37250	-18.3105		186250	-286.255
37275	-24.4141		186375	-268.555
37300	-25.0244		186500	-277.1
37325	-18.3105		186625	-280.762
37350	-26.2451		186750	-281.372
37375	-29.9072		186875	-293.579
37400	-12.8174		187000	-280.151
37425	-28.0762		187125	-268.555
37450	-23.8037		187250	-280.762
37475	-21.3623		187375	-272.217
37500	-20.752		187500	-295.41
37525	-33.5693		187625	-278.32
37550	-29.2969		187750	-276.489
37575	-37.8418		187875	-254.517
37600	-26.8555		188000	-266.724
37625	-45.166		188125	-280.151
37650	-18.3105		188250	-285.645
37675	-36.0107		188375	-304.565
37700	-29.9072		188500	-255.737
37725	-25.0244		188625	-271.606
37750	-50.6592		188750	-247.192
37775	-36.0107		188875	-258.789
37800	-29.2969		189000	-249.023
37825	-18.9209		189125	-275.269
37850	-32.959		189250	-277.71
37875	-18.3105		189375	-237.427
37900	-15.2588		189500	-259.399
37925	-28.0762		189625	-256.958
37950	-28.0762		189750	-241.699
37975	-14.6484		189875	-241.699
38000	-24.4141		190000	-230.713
38025	-23.1934		190125	-249.023
38050	-20.1416		190250	-234.375
38075	-39.0625		190375	-232.544
38100	-18.9209		190500	-222.778
38125	-24.4141		190625	-239.258
38150	-26.8555		190750	-248.413
38175	-14.0381		190875	-251.465
38200	-40.2832		191000	-214.233
38225	-34.79		191125	-203.247
38250	-31.7383		191250	-223.999
38275	-27.4658		191375	-230.103
38300	-20.752		191500	-206.299
38325	-39.0625		191625	-224.609
38350	-28.6865		191750	-211.792
38375	-34.1797		191875	-236.206
38400	-19.5312		192000	-228.271
38425	-34.79		192125	-203.857
38450	-37.2314		192250	-203.247
38475	-48.2178		192375	-225.83
38500	-18.9209		192500	-227.661
38525	-26.2451		192625	-206.909
38550	-24.4141		192750	-172.729
38575	-20.1416		192875	-218.506
38600	-17.0898		193000	-215.454
38625	-25.6348		193125	-209.351
38650	-38.4521		193250	-203.247
38675	-9.15527		193375	-216.064
38700	-25.6348		193500	-223.389
38725	-32.3486		193625	-242.31
38750	-23.1934		193750	-208.74
38775	-18.9209		193875	-239.258
38800	-17.7002		194000	-191.65
38825	-34.1797		194125	-203.857
38850	-20.1416		194250	-226.44
38875	-28.0762		194375	-203.857
38900	-20.1416		194500	-213.623
38925	-9.76562		194625	-200.806
38950	-26.2451		194750	-207.52
38975	-12.207		194875	-213.013
39000	-20.752		195000	-202.026
39025	-5.49316		195125	-197.754
39050	-28.6865		195250	-220.337
39075	-16.4795		195375	-198.975
39100	-24.4141		195500	-204.468
39125	-23.8037		195625	-211.182
39150	-39.6729		195750	-203.247
39175	-23.8037		195875	-207.52
39200	-38.4521		196000	-198.364
39225	-34.1797		196125	-185.547
39250	-42.1143		196250	-210.571
39275	-24.4141		196375	-193.481
39300	-22.583		196500	-188.599
39325	-25.6348		196625	-195.312
39350	-40.2832		196750	-182.495
39375	-17.0898		196875	-174.561
39400	-24.4141		197000	-192.871
39425	-36.0107		197125	-194.092
39450	-32.959		197250	-208.74
39475	-29.2969		197375	-175.781
39500	-32.3486		197500	-180.664
39525	-28.0762		197625	-174.561
39550	-42.7246		197750	-183.716
39575	-45.7764		197875	-200.806
39600	-23.1934		198000	-215.454
39625	-19.5312		198125	-231.323
39650	-23.1934		198250	-193.481
39675	-23.1934		198375	-188.599
39700	-20.1416		198500	-184.937
39725	-46.9971		198625	-191.04
39750	-31.7383		198750	-203.247
39775	-19.5312		198875	-188.599
39800	-19.5312		199000	-155.029
39825	-28.0762		199125	-194.702
39850	-38.4521		199250	-204.468
39875	-26.2451		199375	-179.443
39900	-31.7383		199500	-192.871
39925	-43.9453		199625	-190.43
39950	-47.6074		199750	-196.533
39975	-34.79		199875	-218.506
40000	-31.7383		200000	-228.271
40025	-30.5176		200125	-197.144
40050	-23.8037		200250	-204.468
40075	-15.2588		200375	-172.729
40100	-38.4521		200500	-147.095
40125	-28.6865		200625	-214.844
40150	-8.54492		200750	-177.002
40175	-32.959		200875	-177.002
40200	-28.6865		201000	-198.975
40225	-34.79		201125	-180.054
40250	-25.0244		201250	-164.185
40275	-46.9971		201375	-184.937
40300	-35.4004		201500	-201.416
40325	-24.4141		201625	-199.585
40350	-32.3486		201750	-196.533
40375	-42.1143		201875	-183.716
40400	-39.0625		202000	-186.157
40425	-35.4004		202125	-192.871
40450	-42.1143		202250	-198.975
40475	-25.0244		202375	-162.964
40500	-18.3105		202500	-181.885
40525	-38.4521		202625	-182.495
40550	-34.1797		202750	-182.495
40575	-41.5039		202875	-212.402
40600	-44.5557		203000	-181.274
40625	-41.5039		203125	-180.664
40650	-19.5312		203250	-182.495
40675	-29.9072		203375	-148.315
40700	-32.959		203500	-187.378
40725	-42.7246		203625	-183.105
40750	-39.6729		203750	-161.133
40775	-37.8418		203875	-172.729
40800	-29.9072		204000	-176.392
40825	-32.3486		204125	-188.599
40850	-42.7246		204250	-146.484
40875	-37.8418		204375	-159.912
40900	-30.5176		204500	-169.678
40925	-28.6865		204625	-197.754
40950	-34.1797		204750	-166.016
40975	-37.2314		204875	-158.691
41000	-40.8936		205000	-150.146
41025	-41.5039		205125	-166.626
41050	-50.0488		205250	-151.978
41075	-39.0625		205375	-185.547
41100	-45.7764		205500	-161.743
41125	-47.6074		205625	-165.405
41150	-43.335		205750	-178.833
41175	-36.0107		205875	-173.95
41200	-34.1797		206000	-161.743
41225	-23.1934		206125	-156.25
41250	-22.583		206250	-151.367
41275	-43.335		206375	-164.185
41300	-31.7383		206500	-140.991
41325	-46.3867		206625	-143.433
41350	-24.4141		206750	-162.964
41375	-49.4385		206875	-164.795
41400	-39.0625		207000	-143.433
41425	-29.2969		207125	-155.64
41450	-46.3867		207250	-169.678
41475	-46.3867		207375	-139.771
41500	-45.166		207500	-159.912
41525	-43.9453		207625	-144.653
41550	-26.8555		207750	-159.912
41575	-29.9072		207875	-155.029
41600	-54.3213		208000	-148.315
41625	-43.335		208125	-148.926
41650	-35.4004		208250	-158.081
41675	-43.335		208375	-153.198
41700	-47.6074		208500	-161.743
41725	-40.8936		208625	-162.964
41750	-32.3486		208750	-178.223
41775	-33.5693		208875	-158.081
41800	-35.4004		209000	-149.536
41825	-29.2969		209125	-130.615
41850	-36.0107		209250	-149.536
41875	-36.6211		209375	-143.433
41900	-50.6592		209500	-155.64
41925	-51.8799		209625	-140.381
41950	-44.5557		209750	-190.43
41975	-34.1797		209875	-166.626
42000	-37.2314		210000	-169.067
42025	-41.5039		210125	-150.757
42050	-40.2832		210250	-142.822
42075	-51.8799		210375	-159.302
42100	-39.6729		210500	-135.498
42125	-40.8936		210625	-144.043
42150	-29.2969		210750	-148.926
42175	-34.79		210875	-131.226
42200	-42.7246		211000	-126.953
42225	-50.6592		211125	-145.264
42250	-35.4004		211250	-137.939
42275	-19.5312		211375	-161.133
42300	-47.6074		211500	-157.471
42325	-48.2178		211625	-140.991
42350	-48.2178		211750	-141.602
42375	-37.2314		211875	-137.329
42400	-31.7383		212000	-134.888
42425	-38.4521		212125	-171.509
42450	-26.8555		212250	-143.433
42475	-41.5039		212375	-170.288
42500	-39.0625		212500	-167.236
42525	-37.8418		212625	-147.705
42550	-40.2832		212750	-142.212
42575	-33.5693		212875	-147.705
42600	-40.8936		213000	-133.057
42625	-32.3486		213125	-143.433
42650	-50.0488		213250	-146.484
42675	-34.1797		213375	-144.653
42700	-34.1797		213500	-151.978
42725	-42.1143		213625	-157.471
42750	-40.8936		213750	-130.005
42775	-34.79		213875	-144.653
42800	-40.2832		214000	-142.822
42825	-50.6592		214125	-123.291
42850	-43.335		214250	-149.536
42875	-20.1416		214375	-148.926
42900	-41.5039		214500	-142.212
42925	-27.4658		214625	-130.005
42950	-40.2832		214750	-130.615
42975	-30.5176		214875	-128.174
43000	-46.9971		215000	-111.084
43025	-34.1797		215125	-144.653
43050	-45.166		215250	-114.746
43075	-45.166		215375	-133.667
43100	-43.335		215500	-138.55
43125	-42.7246		215625	-115.967
43150	-47.6074		215750	-134.277
43175	-48.2178		215875	-137.939
43200	-42.7246		216000	-143.433
43225	-44.5557		216125	-144.653
43250	-29.2969		216250	-131.226
43275	-56.7627		216375	-132.446
43300	-42.7246		216500	-145.264
43325	-48.8281		216625	-137.939
43350	-21.9727		216750	-111.084
43375	-51.8799		216875	-106.812
43400	-51.2695		217000	-129.395
43425	-32.3486		217125	-131.836
43450	-49.4385		217250	-120.85
43475	-35.4004		217375	-136.108
43500	-26.8555		217500	-137.939
43525	-40.2832		217625	-124.512
43550	-33.5693		217750	-103.76
43575	-26.2451		217875	-125.732
43600	-32.959		218000	-118.408
43625	-25.6348		218125	-134.277
43650	-26.8555		218250	-129.395
43675	-27.4658		218375	-125.122
43700	-12.207		218500	-148.315
43725	-21.9727		218625	-147.705
43750	-37.2314		218750	-124.512
43775	-23.8037		218875	-135.498
43800	-29.9072		219000	-109.863
43825	-36.6211		219125	-116.577
43850	-15.8691		219250	-136.108
43875	-39.6729		219375	-130.005
43900	-17.7002		219500	-118.408
43925	-26.8555		219625	-113.525
43950	-26.2451		219750	-112.305
43975	-28.0762		219875	-124.512
44000	-24.4141		220000	-102.539
44025	-43.9453		220125	-98.2666
44050	-45.166		220250	-119.019
44075	-43.9453		220375	-103.149
44100	-41.5039		220500	-101.318
44125	-47.6074		220625	-89.1113
44150	-24.4141		220750	-130.615
44175	-40.8936		220875	-140.381
44200	-44.5557		221000	-91.5527
44225	-42.1143		221125	-109.253
44250	-50.6592		221250	-106.812
44275	-53.7109		221375	-101.929
44300	-37.2314		221500	-101.318
44325	-31.7383		221625	-111.694
44350	-51.2695		221750	-87.2803
44375	-36.6211		221875	-110.474
44400	-46.9971		222000	-97.0459
44425	-37.2314		222125	-96.4355
44450	-53.1006		222250	-97.0459
44475	-26.2451		222375	-103.76
44500	-31.7383		222500	-93.3838
44525	-39.6729		222625	-92.1631
44550	-46.3867		222750	-109.863
44575	-21.3623		222875	-103.149
44600	-46.3867		223000	-95.2148
44625	-36.6211		223125	-97.6562
44650	-43.335		223250	-101.318
44675	-21.9727		223375	-106.201
44700	-20.1416		223500	-92.7734
44725	-28.6865		223625	-99.4873
44750	-28.0762		223750	-103.76
44775	-29.9072		223875	-117.798
44800	-14.6484		224000	-92.1631
44825	-29.2969		224125	-104.98
44850	-36.6211		224250	-120.85
44875	-33.5693		224375	-106.201
44900	-53.7109		224500	-100.098
44925	-26.8555		224625	-105.591
44950	-29.2969		224750	-82.3975
44975	-34.79		224875	-94.6045
45000	-41.5039		225000	-101.318
45025	-34.79		225125	-99.4873
45050	-40.2832		225250	-80.5664
45075	-43.9453		225375	-88.501
45100	-34.1797		225500	-87.8906
45125	-36.0107		225625	-90.9424
45150	-41.5039		225750	-75.0732
45175	-51.2695		225875	-107.422
45200	-37.8418		226000	-100.098
45225	-29.9072		226125	-97.6562
45250	-36.0107		226250	-97.6562
45275	-36.6211		226375	-98.2666
45300	-31.7383		226500	-94.6045
45325	-51.8799		226625	-88.501
45350	-43.335		226750	-97.6562
45375	-42.7246		226875	-83.0078
45400	-25.0244		227000	-100.098
45425	-35.4004		227125	-88.501
45450	-51.2695		227250	-84.8389
45475	-42.7246		227375	-83.0078
45500	-32.3486		227500	-90.9424
45525	-33.5693		227625	-86.0596
45550	-23.8037		227750	-91.5527
45575	-40.2832		227875	-77.5146
45600	-46.3867		228000	-87.2803
45625	-31.7383		228125	-73.8525
45650	-27.4658		228250	-78.7354
45675	-42.7246		228375	-84.8389
45700	-29.9072		228500	-72.6318
45725	-22.583		228625	-108.032
45750	-26.2451		228750	-89.1113
45775	-48.2178		228875	-84.2285
45800	-36.0107		229000	-92.1631
45825	-21.3623		229125	-68.3594
45850	-26.2451		229250	-101.929
45875	-39.6729		229375	-94.6045
45900	-35.4004		229500	-79.9561
45925	-34.1797		229625	-100.098
45950	-41.5039		229750	-79.3457
45975	-50.0488		229875	-98.877
46000	-34.79		230000	-81.7871
46025	-39.0625		230125	-79.3457
46050	-29.9072		230250	-87.8906
46075	-36.0107		230375	-78.125
46100	-37.2314		230500	-87.8906
46125	-34.1797		230625	-79.9561
46150	-26.2451		230750	-95.8252
46175	-28.6865		230875	-91.5527
46200	-42.7246		231000	-78.7354
46225	-48.2178		231125	-68.9697
46250	-40.8936		231250	-72.6318
46275	-29.9072		231375	-74.4629
46300	-33.5693		231500	-92.1631
46325	-33.5693		231625	-87.2803
46350	-32.959		231750	-87.2803
46375	-49.4385		231875	-53.1006
46400	-29.2969		232000	-87.2803
46425	-35.4004		232125	-75.0732
46450	-29.9072		232250	-61.0352
46475	-39.0625		232375	-87.2803
46500	-39.6729		232500	-94.6045
46525	-39.0625		232625	-79.9561
46550	-34.79		232750	-86.0596
46575	-34.1797		232875	-74.4629
46600	-33.5693		233000	-76.9043
46625	-22.583		233125	-85.4492
46650	-21.9727		233250	-87.2803
46675	-38.4521		233375	-99.4873
46700	-17.7002		233500	-100.098
46725	-46.3867		233625	-87.2803
46750	-46.3867		233750	-98.2666
46775	-37.2314		233875	-73.2422
46800	-31.7383		234000	-90.332
46825	-36.0107		234125	-96.4355
46850	-23.8037		234250	-78.125
46875	-29.9072		234375	-79.9561
46900	-44.5557		234500	-103.76
46925	-34.1797		234625	-78.7354
46950	-40.8936		234750	-74.4629
46975	-39.0625		234875	-92.1631
47000	-46.3867		235000	-89.7217
47025	-39.6729		235125	-74.4629
47050	-43.335		235250	-81.7871
47075	-45.7764		235375	-84.8389
47100	-38.4521		235500	-76.9043
47125	-47.6074		235625	-97.0459
47150	-45.7764		235750	-82.3975
47175	-56.7627		235875	-96.4355
47200	-42.1143		236000	-100.098
47225	-61.0352		236125	-88.501
47250	-48.8281		236250	-78.7354
47275	-31.7383		236375	-70.8008
47300	-43.9453		236500	-76.2939
47325	-48.8281		236625	-89.7217
47350	-48.8281		236750	-90.332
47375	-65.918		236875	-90.9424
47400	-44.5557		237000	-83.0078
47425	-40.2832		237125	-103.76
47450	-38.4521		237250	-104.37
47475	-48.2178		237375	-75.6836
47500	-32.959		237500	-99.4873
47525	-37.8418		237625	-83.6182
47550	-39.6729		237750	-96.4355
47575	-39.0625		237875	-83.6182
47600	-52.4902		238000	-95.2148
47625	-50.6592		238125	-88.501
47650	-43.335		238250	-99.4873
47675	-40.2832		238375	-75.6836
47700	-29.9072		238500	-88.501
47725	-38.4521		238625	-89.7217
47750	-26.8555		238750	-103.149
47775	-54.3213		238875	-103.76
47800	-28.0762		239000	-82.3975
47825	-46.3867		239125	-94.6045
47850	-34.79		239250	-90.9424
47875	-50.6592		239375	-89.1113
47900	-45.166		239500	-73.2422
47925	-39.0625		239625	-98.877
47950	-42.1143		239750	-90.9424
47975	-39.0625		239875	-92.1631
48000	-60.4248		240000	-89.7217
48025	-51.2695		240125	-80.5664
48050	-44.5557		240250	-89.1113
48075	-40.8936		240375	-95.8252
48100	-21.3623		240500	-78.125
48125	-23.1934		240625	-86.6699
48150	-25.6348		240750	-78.125
48175	-43.9453		240875	-91.5527
48200	-23.8037		241000	-84.8389
48225	-20.1416		241125	-79.9561
48250	-44.5557		241250	-94.6045
48275	-40.8936		241375	-86.0596
48300	-20.1416		241500	-88.501
48325	-45.7764		241625	-100.098
48350	-49.4385		241750	-64.6973
48375	-34.1797		241875	-86.6699
48400	-26.8555		242000	-83.0078
48425	-25.6348		242125	-95.8252
48450	-31.7383		242250	-93.3838
48475	-22.583		242375	-86.6699
48500	-24.4141		242500	-75.6836
48525	-58.5938		242625	-86.6699
48550	-40.8936		242750	-87.2803
48575	-35.4004		242875	-82.3975
48600	-18.3105		243000	-91.5527
48625	-26.8555		243125	-84.8389
48650	-27.4658		243250	-94.6045
48675	-29.2969		243375	-67.749
48700	-28.0762		243500	-78.125
48725	-54.3213		243625	-86.0596
48750	-45.7764		243750	-73.2422
48775	-32.3486		243875	-83.0078
48800	-35.4004		244000	-86.0596
48825	-57.9834		244125	-92.7734
48850	-26.2451		244250	-105.591
48875	-42.1143		244375	-95.2148
48900	-46.9971		244500	-67.749
48925	-27.4658		244625	-82.3975
48950	-29.9072		244750	-90.332
48975	-29.2969		244875	-88.501
49000	-31.7383		245000	-94.6045
49025	-21.9727		245125	-75.6836
49050	-38.4521		245250	-86.0596
49075	-42.7246		245375	-78.125
49100	-48.8281		245500	-101.318
49125	-51.8799		245625	-105.591
49150	-45.166		245750	-83.0078
49175	-43.9453		245875	-90.9424
49200	-32.3486		246000	-90.332
49225	-41.5039		246125	-98.2666
49250	-51.2695		246250	-92.7734
49275	-58.5938		246375	-94.6045
49300	-60.4248		246500	-91.5527
49325	-50.0488		246625	-86.0596
49350	-53.7109		246750	-83.6182
49375	-59.8145		246875	-68.3594
49400	-54.9316		247000	-64.6973
49425	-46.9971		247125	-68.3594
49450	-66.5283		247250	-81.1768
49475	-40.8936		247375	-82.3975
49500	-51.2695		247500	-96.4355
49525	-46.9971		247625	-75.0732
49550	-53.1006		247750	-76.9043
49575	-56.7627		247875	-79.9561
49600	-50.6592		248000	-78.7354
49625	-45.166		248125	-94.6045
49650	-61.0352		248250	-89.1113
49675	-39.0625		248375	-70.1904
49700	-45.166		248500	-80.5664
49725	-48.8281		248625	-89.1113
49750	-54.9316		248750	-70.8008
49775	-59.8145		248875	-77.5146
49800	-26.2451		249000	-112.305
49825	-56.7627		249125	-68.9697
49850	-32.3486		249250	-87.8906
49875	-40.2832		249375	-81.1768
49900	-48.2178		249500	-73.8525
[truncated: 7,172 more rows]
