# Supplementary material for: Copine-6 is a TRPM3 escort protein controlling the sensitivity of sensory neurons to noxious heat
Source: EMBO J. 2025 Jun 19;44(15):4222–51. doi: 10.1038/s44318-025-00487-0 (PMC12317139; doi:10.1038/s44318-025-00487-0)
Supplement: Supplementary file 8 — Source data Fig. 6 [file 44318_2025_487_MOESM8_ESM.zip › Figure 6/6C.xlsx]

## Sheet: Sheet1
WT(pA/pF)			KO(pA/pF)
0			4.0529
0			0
8.44241			0
0			4.20495
6.40014			2.30828
4.02402			6.71576
0			8.19608
7.03602			16.4855
12.6947			0
5.19892			5.23098
13.8791			5.1583
18.3885			0
8.90015			0
11.9199			0
20.6748			0
22.4245			5.51035
36.4901			0
35.1757			0
12.7769			6.18942
58.5893			9.93412
10.42			15.7594
0			0
16.7504			17.5008
49.6614			0
28.1996			0
9.76934			31.8611
0			0
0			0
0			0
0			33.0621
28.5643			7.79013
0			0
65.1647			0
9.40335			0
15.0744			12.8997
24.7118
54.421
