# Supplementary material for: Copine-6 is a TRPM3 escort protein controlling the sensitivity of sensory neurons to noxious heat
Source: EMBO J. 2025 Jun 19;44(15):4222–51. doi: 10.1038/s44318-025-00487-0 (PMC12317139; doi:10.1038/s44318-025-00487-0)
Supplement: Supplementary file 8 — Source data Fig. 6 [file 44318_2025_487_MOESM8_ESM.zip › Figure 6/6D.xlsx]

## Sheet: Sheet1
time(min)	cpne6+/+
0	0.937013	1.04758	0.935583	0.983467	1.02841	0.963033	0.962062	0.980721	1.03928	1.00863	1.01688	0.992824	0.898723	0.985005	0.958673	1.00115	0.98272	1.0334	0.987211	0.995164	0.944578	0.886512	0.842342	0.978388	1.05863	1.05045	1.03436	0.89769	1.08724	1.01692	1.04836	1.01996	1.08822	0.990225	1.03975	1.05429	0.994738	0.988032	1.03938	1.02886	1.00581	0.972021	0.973259	0.979725	0.991366	1.01899	1.04043
0.05095	1.04502	1.04364	0.991372	0.985853	1.02715	0.999461	0.973825	0.944708	1.01802	1.02414	1.0548	0.990902	0.927947	0.988643	0.952364	1.01544	0.968452	1.02187	1.00226	1.00967	0.960212	0.869874	0.844289	0.988183	1.03924	1.02799	1.02237	0.881389	1.04461	0.993862	1.0548	1.02097	1.10063	0.978884	1.02791	1.03636	1.00253	1.01156	1.04721	1.03556	1.00872	0.98147	0.938742	0.958906	1.01184	1.00639	1.04453
0.1014	1.03779	1.02336	1.00959	1.00312	1.02009	0.98923	0.966732	0.99779	1.00459	1.0076	1.01521	1.0073	0.907057	0.99394	1.06278	1.00305	0.957813	1.00925	0.997758	1.00299	0.955826	0.891845	0.834551	0.990092	1.03562	1.04756	1.03644	0.901343	1.05783	1.01602	1.04748	1.05002	1.0703	0.982511	1.0393	1.03766	1.00462	0.962859	1.03886	1.03533	0.978026	0.96893	0.970179	0.941392	1.01902	0.958002	1.04133
0.15105	0.921466	1.0041	0.982412	0.983441	1.0092	0.967049	0.97674	0.985513	1.03788	1.01486	1.03774	0.993009	0.887764	1.00785	1.05195	1.00169	0.947045	1.01967	0.987189	0.988547	0.963228	0.878872	0.828885	0.970605	1.02967	1.03816	1.02517	0.872461	1.05627	1.01713	1.0377	1.02255	1.04295	0.977494	1.02891	1.04925	1.00335	0.936893	1.05248	1.02827	0.961737	0.960258	0.958042	1.01763	1.0443	0.969646	1.04655
0.202533	0.937257	1.0172	1.00914	1.00024	1.01698	0.964236	0.982619	1.01867	1.0276	1.00629	1.02421	1.0002	0.925688	0.988257	1.08666	0.998206	0.9589	1.00784	0.992621	0.978247	0.975365	0.884502	0.857736	0.96876	1.0207	1.03478	1.01882	0.875851	1.05976	1.04535	1.05567	1.01506	1.02507	0.964462	1.03401	1.04389	1.00446	0.972264	1.05449	1.03275	1.01595	0.996382	0.966881	0.992947	1.05932	0.957689	1.04133
0.25115	1.0105	1.03054	0.9612	1.00357	1.0178	0.979059	0.981438	0.98438	1.02975	1.03464	1.01905	1.01074	0.925171	0.9946	1.01636	1.00182	0.964625	1.01865	0.989094	0.988035	0.954895	0.869412	0.877574	0.959246	1.02402	1.02474	1.01743	0.88296	1.02928	0.999361	1.03847	1.01587	1.05909	0.949936	1.03386	1.01775	0.992069	0.947341	1.01611	1.0201	0.981721	0.976767	0.960027	1.00524	0.99289	0.968027	1.02658
0.301333	0.996957	1.02719	1.06848	1.01615	1.01402	0.959577	0.983439	0.98386	1.03232	0.999403	1.01532	0.972025	0.900279	0.996815	0.995918	0.998504	0.97655	1.03054	0.987734	1.00124	0.951756	0.880098	0.879061	0.989084	1.0266	1.0274	1.02042	0.866187	1.06855	1.0532	1.04108	1.01956	1.05594	0.966501	1.03606	1.04878	0.981136	0.988664	1.02045	1.01207	0.985732	0.991944	0.971674	1.00677	1.06609	0.983653	1.02651
0.351517	0.996225	0.987059	0.961991	1.00749	1.016	0.968612	0.995583	0.937	1.02101	1.0238	1.01605	1.01351	0.911472	0.989361	1.02554	1.01827	0.991777	1.03916	1.00161	1.00222	0.944394	0.902301	0.895382	1.00361	1.02672	1.03361	1.02056	0.915673	1.04823	1.06758	1.03366	1.02676	1.03822	0.959285	1.02826	1.02672	0.997087	0.98546	1.02231	1.04008	0.988121	0.980137	1.00025	1.04643	1.00752	0.988368	1.0235
0.402733	0.977236	0.998555	1.02383	1.00917	1.01717	0.960531	0.968788	0.943538	1.02274	1.00238	1.00623	1.00286	0.907573	0.995556	1.01643	1.01013	0.961847	1.01496	0.994613	1.00146	0.949834	0.861983	0.898179	0.983771	1.02666	1.01751	0.999444	0.895436	1.03336	1.04387	1.04882	1.02129	1.07609	0.958749	1.03821	1.02826	1.03032	0.971823	1.04736	1.01586	1.01191	0.989087	0.964652	0.993269	1.05656	0.94324	1.03513
0.451883	0.986584	0.993599	0.992313	0.989191	1.02569	0.948203	0.976411	0.936294	1.02146	1.01735	1.00308	0.982896	0.89105	0.991065	1.11269	1.00568	0.9607	1.00084	1.00315	0.992045	0.95009	0.8575	0.891687	0.971837	1.02966	1.01972	1.02087	0.899071	1.03996	1.11234	1.03902	1.01953	1.06934	0.98424	1.03083	1.0278	1.01021	1.01811	1.02372	1.01396	1.03251	0.950399	0.957437	1.02733	1.00648	1.02041	1.02902
0.502067	1.01651	1.01843	0.985385	0.979969	1.0229	0.980642	0.985419	0.970803	1.02016	1.01467	1.00559	1.00402	0.944064	0.993278	1.06638	1.01651	0.977093	1.03023	0.945404	0.981061	0.9483	0.871495	0.886847	0.973389	1.0312	1.02637	1.00604	0.915409	1.0431	1.01146	1.03169	1.01592	1.06768	1.01329	1.01162	1.02317	0.984742	1.00265	0.996251	1.0275	0.977147	0.996807	0.938961	0.995909	0.985711	1.02765	1.02472
0.551983	1.00433	1.00516	0.963189	0.994819	1.01658	1.00033	0.982158	0.995376	1.00863	1.01382	1.0173	0.984295	0.987891	0.995153	1.0802	1.00562	0.943703	1.00645	0.996659	1.01201	0.960059	0.880494	0.908371	0.957081	1.04995	1.01981	1.01371	0.932459	1.01811	1.0145	1.04192	0.99948	1.04389	1.00855	1.01776	1.01833	1.00794	1.02386	1.02191	1.00339	0.997708	1.01434	0.977291	1.02422	1.02035	0.983998	1.02614
0.6019	1.02102	1.01299	1.00897	1.01155	1.01385	0.980892	0.97629	0.978455	1.02333	1.01601	1.00819	0.998827	1.01584	0.99102	1.02525	1.00118	0.962401	0.982657	0.9915	1.01167	0.934916	0.920831	0.91577	0.973312	1.01254	1.01734	1.0166	0.944868	1.00791	0.973304	1.03703	1.00169	1.03455	1.00733	1.01159	1.01656	0.989834	1.01647	0.990829	0.999381	1.0092	0.9758	0.983076	0.996531	1.04693	0.968275	1.01324
0.652083	0.955782	1.02144	1.01455	1.0156	1.01311	0.993598	0.997297	0.953809	1.01225	1.01572	1.01226	1.00548	1.05474	0.988471	1.06674	1.01269	0.993883	1.01255	0.967739	1.01066	0.98558	0.914911	0.892962	0.986913	1.00966	1.01705	1.01109	0.969801	1.00977	1.0426	1.02485	1.00886	1.02838	0.992856	1.00041	1.02094	1.02793	1.0499	1.01116	0.995395	0.985938	0.993951	0.978941	0.987195	1.07009	0.97284	1.03401
0.702267	1.02036	1.01332	1.0064	1.01621	1.01234	1.00864	0.993465	0.969132	1.01533	1.01739	1.00867	1.01474	1.0817	1.00787	1.01367	0.994405	0.972753	0.981586	1.03489	1.00355	0.947646	0.929229	0.89475	0.986881	1.01045	1.02625	1.01074	0.977157	0.995498	0.993966	1.01842	1.01811	1.04479	1.0084	1.01548	1.0085	0.997523	1.03027	1.01205	0.985965	0.970032	1.02703	0.978838	1.02302	1.0335	0.958488	1.02456
0.752433	0.958296	1.02255	1.06108	1.01687	1.01577	0.958407	0.993645	0.998292	1.0287	1.0127	1.03095	1.02919	1.06954	0.990318	1.019	1.01178	0.95013	1.01468	1.01411	1.0304	0.969404	0.920007	0.90754	0.999255	1.02127	1.01203	1.0134	0.965405	1.01294	1.0109	1.01189	1.00799	1.01465	0.980782	1.01871	1.0018	0.982935	1.03894	1.00946	1.00871	0.992365	0.967817	0.960658	0.993548	1.03788	0.950373	1.00316
0.802617	1.01272	1.02203	1.00876	1.0112	1.0021	0.992543	0.981957	1.00197	1.01365	0.998316	1.00382	1.01409	1.07264	0.994287	0.998886	1.01039	0.951672	0.974103	1.0053	1.01376	0.956276	0.88793	0.89929	0.992034	1.00438	1.00825	0.995688	0.974468	1.01131	1.00053	1.02248	0.995283	0.983903	1.00204	1.00188	1.01108	0.992693	1.05805	1.00584	1.01461	0.982545	1.00627	0.961315	0.999751	1.01059	0.967844	1.01862
0.8528	0.981239	1.02749	1.00022	0.984209	1.0089	0.986613	1.00353	1.06415	1.01575	1.00485	0.984298	1.03529	1.09873	0.994488	1.02125	1.00524	0.966257	0.949448	1.00643	1.00794	0.930816	0.893012	0.923441	0.996995	0.997805	1.01541	0.998462	0.98803	1.033	0.929105	1.0168	1.01178	1.02611	0.994284	1.02998	1.01866	1.00568	1.04606	1.0592	1.02349	0.996651	1.00084	0.951381	1.00222	1.0151	1.00017	1.02751
0.902717	0.972184	1.02146	0.956539	0.996237	1.00577	0.973954	0.982532	1.02532	1.01419	1.00464	1.0051	1.01378	1.05682	0.994653	0.953882	0.99409	0.992172	0.985638	0.993121	1.0034	0.950621	0.910574	0.963816	0.985048	1.01546	1.01061	0.997823	0.951419	1.01733	0.974241	0.995077	1.00919	1.02689	1.03767	1.01336	1.00901	0.982565	1.05559	1.00394	1.00734	0.949457	1.02235	0.95638	1.00291	0.98465	0.983761	1.0134
0.95265	1.0167	0.997782	0.98887	1.00321	1.00336	0.971655	0.986759	1.00776	0.997761	1.01429	0.998619	1.02598	1.04188	1.00206	0.98232	0.997674	1.02812	0.997507	1.00241	1.00872	0.963515	0.933145	0.989107	0.982724	1.01217	1.00314	1.02338	0.964435	0.969798	0.98953	0.996803	1.00912	1.01823	1.0199	0.995198	0.985782	0.975164	1.01578	0.971947	1.00955	0.992091	1.01796	0.951948	1.01441	0.998738	0.974059	1.00758
1.00257	0.938771	1.00158	1.03078	1.0089	1.00828	0.99612	0.997854	1.03206	0.994847	0.99568	0.998075	1.03232	0.997706	0.992644	0.938918	0.993175	1.0304	0.987431	0.999467	0.99633	0.952646	0.97397	1.00039	0.999147	0.993774	1.00155	0.996323	1.00143	1.00881	1.02642	1.00236	0.996961	1.02213	1.01151	1.0129	0.994018	1.00617	1.04662	1.00658	0.99429	0.977765	1.02008	0.994415	1.01636	0.963016	0.97748	1.0022
1.05275	0.989879	1.00933	1.00243	0.996508	0.98917	0.98781	1.00247	0.983303	1.01065	0.998394	0.983504	1.01974	1.02259	1.00551	1.00067	1.00039	1.00987	0.996811	1.0139	1.03432	0.955028	0.965552	0.994512	0.965676	1.00523	0.998623	1.0051	1.01223	1.00483	0.982469	0.986279	0.991262	0.983721	1.0448	0.999857	0.994778	0.992274	1.01379	1.02569	1.02217	0.991061	0.96622	0.968878	1.03519	1.02678	0.998447	1.00216
1.10292	0.988878	1.01978	1.04246	0.998229	0.9903	1.01305	1.00457	1.00815	0.998444	1.00184	0.988752	0.979383	1.03556	1.00078	0.995877	0.990318	1.01826	0.987354	1.01916	1.02715	0.9674	0.939487	0.989575	0.970496	1.00048	1.00606	1.00786	1.00716	1.01096	0.995737	1.00553	0.984996	0.988094	1.03544	1.0084	1.00588	0.977768	0.990559	0.979928	1.00622	0.986418	1.00204	0.951098	0.995501	0.955161	1.02704	1.01267
1.1531	0.961909	0.984465	1.00726	0.99487	0.993853	1.02856	0.990069	0.989395	0.996761	0.979252	0.990034	1.01145	1.05523	1.01401	1.00324	1.00077	1.03666	0.999765	0.98941	0.990649	1.01123	0.981663	1.02903	0.99409	0.993733	0.992511	1.00606	1.00767	0.985832	0.94683	0.989466	0.990996	0.987335	1.0097	0.999984	1.00003	0.988643	1.00916	1.01053	1.0245	1.00526	1.00044	0.964871	0.968221	1.0246	1.03927	1.01764
1.20302	0.990978	0.990694	0.986368	0.997015	0.994696	1.00968	0.991741	0.96356	0.990693	0.996055	0.995776	1.00494	1.02043	1.00327	0.974217	0.990799	0.991282	0.973381	0.974563	0.977497	0.963709	0.996206	1.0063	0.980566	0.99756	0.987813	0.981537	1.01622	1.01463	0.952621	0.987778	0.997944	0.997427	1.03086	1.00408	1.00791	0.997712	0.989413	0.98552	1.00651	1.0289	0.98752	0.993732	1.02312	1.01576	1.05438	0.98712
1.2532	0.986853	1.00219	0.989897	1.00535	0.99621	1.01025	1.01704	0.986033	0.987846	1.00513	1.00586	1.00758	1.01811	1.01448	0.988947	1.01065	1.03356	0.998991	0.994156	0.961523	0.999291	1.00977	1.04586	0.994875	0.98625	0.993164	0.991328	1.02511	0.971366	0.974825	0.99071	0.99703	0.996139	1.01471	0.991968	0.996223	0.98613	0.968928	1.00516	1.00586	1.06306	1.02952	1.00003	1.0055	0.975328	1.06177	0.982739
1.30338	0.956246	0.980933	0.954507	0.990702	1.00721	1.02117	1.02047	0.999313	1.00775	0.995755	0.995898	1.00496	1.04926	1.01226	0.961489	1.00399	1.00158	1.00749	0.998945	1.00112	0.985764	1.01497	1.05505	0.999498	0.989382	0.989995	1.00874	1.03364	0.986307	0.96643	0.988969	0.992708	0.999898	1.02213	0.997558	0.984558	1.00344	0.959185	0.97759	0.99428	1.03053	1.01106	1.03612	0.999665	0.95381	1.05969	0.977048
1.35357	0.96103	0.9798	1.01472	0.989176	0.983639	1.0229	1.00352	0.995877	0.986	0.997977	0.981821	1.00118	1.05408	1.00324	0.947477	0.991572	1.00142	0.993018	1.01241	0.962414	0.989496	1.01775	1.04678	0.96286	1.00455	0.99285	0.99674	1.05751	0.973923	0.981157	0.988305	0.982666	0.997226	1.04604	1.00295	1.00652	1.00506	1.00248	1.00253	0.990259	1.00041	0.994068	1.02977	0.984426	1.0223	1.03791	0.97777
1.40505	1.0537	0.974064	0.978414	0.980379	0.997914	0.987958	1.02861	1.04305	0.978888	1.00425	0.986289	1.00419	1.03327	1.01628	0.967232	0.995842	1.04858	0.970659	1.01985	1.002	0.997532	1.0671	1.08125	1.02383	0.988554	0.998632	0.993493	1.08529	1.00631	0.981323	1.00046	1.00421	0.986124	1.00799	0.994938	0.991534	1.01175	0.970368	1.01249	1.00652	1.00175	1.01401	1.0414	0.991187	0.983723	1.05556	0.978942
1.45367	1.0342	0.995955	0.971571	0.998465	0.983555	0.998981	0.99881	1.03768	0.98186	1.00256	0.993564	0.989179	1.00197	0.994165	0.953178	1.00451	1.03582	0.996669	1.00289	0.99578	0.991694	1.03615	1.06051	0.974972	0.992532	0.979625	0.996197	1.06431	0.989226	0.999924	1.00021	0.999819	0.994188	1.00232	0.982807	1.0012	1.01816	0.959935	0.980541	1.00721	1.00757	1.01216	1.06418	1.02379	0.970561	1.04636	0.99545
1.5041	1.02651	1.00266	0.973966	1.02153	0.991471	1.00959	1.01121	1.02322	0.990775	1.00064	0.99486	1.00224	0.979392	1.01965	0.979325	0.993404	1.00896	0.998785	1.01853	1.01637	1.01878	1.05444	1.05439	0.968549	0.985719	0.99301	0.995814	1.07482	0.979584	0.950392	0.978085	0.972157	0.952174	1.01065	1.00074	1.00687	1.00786	0.952866	0.979884	0.999689	1.00317	0.989571	1.02911	0.988032	0.984322	0.9933	0.989577
1.55403	0.983436	0.987796	1.0001	0.974854	0.987051	0.996885	1.00465	1.00331	0.954462	0.984934	0.983425	0.999512	0.972628	1.01376	0.994345	0.993964	1.03601	0.99263	1.01673	0.992899	0.983228	1.08832	1.08748	0.99741	0.977844	0.99116	0.984824	1.07502	0.935213	1.00813	0.97837	1.01041	1.02431	1.0522	0.991374	0.990458	1.00643	0.955306	0.973811	1.01172	1.02949	1.02083	1.02858	1.01317	0.969635	1.02661	0.977413
1.60395	0.982459	0.988989	0.990025	0.965606	0.983425	0.993672	1.01699	0.972103	0.986413	0.987041	0.969563	1.00251	0.988049	1.00575	0.951287	1.00425	1.03504	0.976606	0.968229	1.00104	1.01358	1.11293	1.07589	0.984857	0.968575	0.959026	0.965951	1.05636	0.958243	0.985427	0.974671	0.99503	0.981721	1.0152	0.996177	0.987713	0.997342	0.951573	0.985603	0.990038	1.0299	1.00324	1.01342	0.999858	0.95711	1.02155	0.998285
1.65413	0.963397	0.965137	1.02088	0.990717	0.989069	1.0259	1.0108	0.986813	0.956707	0.977231	0.99559	0.965565	0.988979	1.00957	0.99422	0.98575	1.00355	1.02174	1.01653	0.998461	1.05341	1.17681	1.08946	1.02561	0.98359	0.982231	0.974481	1.07061	0.972773	0.97195	0.971074	0.998695	0.974436	1.00934	0.969431	0.966585	1.00847	0.972837	0.988876	0.979475	1.09659	1.02392	1.02319	1.01467	1.00744	0.971513	0.969093
1.7043	0.958443	0.9869	1.01092	0.998782	0.981516	1.00189	1.02236	1.00758	0.962679	0.988556	0.989267	0.999232	1.01276	0.998492	1.03994	0.987204	1.02537	0.99423	1.01642	1.01389	1.07008	1.10327	1.10331	1.00565	0.960234	0.985741	0.973468	1.08368	0.966437	0.94558	0.978347	0.978662	0.953087	1.06671	0.982749	0.975094	0.978212	1.01151	0.960193	0.97044	1.04919	1.00555	1.01132	0.983653	0.96784	0.967326	0.971
1.75448	1.01934	0.989001	0.988122	1.01049	0.98701	1.00536	1.03014	0.984195	0.981211	1.00351	0.996993	0.98772	0.959383	0.991078	1.08199	1.01028	0.988563	0.992192	0.990204	0.99151	1.08744	1.12372	1.09767	0.988758	0.966236	0.986555	0.996197	1.08928	0.947669	0.983239	0.971469	0.997682	0.963843	1.0207	0.982878	0.975864	1.02096	0.998745	0.993369	0.994748	1.08704	1.03409	1.09431	0.992925	1.04781	1.00687	0.979492
1.80467	1.03962	0.9907	0.975185	0.994614	0.977132	1.04827	1.01777	1.04913	0.975489	0.984151	1.01075	1.00713	0.992382	1.00543	1.01206	0.988378	0.988138	1.01707	1.00192	1.0357	1.11109	1.16732	1.10888	1.02524	0.962748	0.953372	0.984811	1.11143	0.956032	0.984885	0.965426	0.986825	0.929509	0.993072	0.965248	0.953844	1.00784	1.0069	0.979328	0.976758	1.02324	0.990435	1.07002	1.01256	0.969944	0.973347	0.969194
1.85458	1.02046	0.980172	1.02372	1.01626	1.00217	1.05102	1.03246	1.04497	0.999622	0.996474	0.995941	1.00761	0.977194	0.99766	1.00125	1.00544	1.02243	1.01023	1.01721	1.00125	1.10932	1.12517	1.09947	1.05676	0.975692	0.97969	0.971508	1.07666	0.953418	0.995237	0.970646	0.972114	0.933911	0.967403	0.950247	0.972426	0.989834	0.99995	0.968193	0.973845	1.02577	1.02687	1.10796	1.01945	0.931057	0.960948	0.970669
1.90477	1.01063	0.965941	1.00268	1.01779	0.974807	1.03228	1.00609	1.03085	0.98939	0.978232	0.984807	0.977902	1.0258	0.997186	0.95021	0.977742	1.01127	1.01929	0.984218	0.989839	1.09116	1.14156	1.14273	1.04535	0.993687	0.95931	0.985846	1.08677	0.950009	0.962327	0.966071	0.981623	0.932585	1.01987	0.96517	0.954983	1.00466	0.982169	0.978683	0.952344	0.982957	1.00712	1.09947	0.972836	0.94995	0.961715	0.963672
1.95468	1.0208	1.01637	1.0283	0.995643	0.987551	1.02236	1.01888	0.995561	0.988216	0.977553	0.976007	0.984398	1.03987	1.00046	0.971359	1.00501	1.03687	0.975974	1.01362	0.998112	1.08989	1.1569	1.15773	1.05023	0.967794	0.969306	0.990032	1.0782	0.983549	1.01421	0.946628	0.976924	0.918869	0.963447	0.959155	0.95393	0.984454	1.01187	0.965457	0.9464	0.933127	1.00418	1.04765	0.96732	0.979362	0.954139	0.948403
2.00487	1.12519	0.975556	1.0481	1.01689	0.985351	1.04686	1.02378	1.03263	0.989279	0.975773	0.987148	1.00196	1.04907	1.00845	0.967701	1.00896	1.00038	0.968968	1.0206	0.99607	1.09562	1.1895	1.18485	1.02888	0.973784	0.965099	0.964691	1.06164	0.954456	1.00136	0.9548	0.980345	0.927808	0.968775	0.956107	0.956045	1.02607	1.02357	0.941216	0.962034	0.959154	0.988867	1.06538	0.995866	0.952015	0.995037	0.962332
2.05505	1.00814	0.967999	1.03872	1.00226	0.958942	1.03842	1.02354	1.04333	0.961164	0.986362	0.98268	0.980856	1.04585	1.0055	0.930041	0.986884	1.05617	0.997456	1.00744	0.985517	1.06655	1.14766	1.17916	1.03517	0.975698	0.967245	0.997797	1.09575	0.958983	0.991363	0.937049	0.977478	0.91486	0.995477	0.955679	0.958264	0.994056	1.02969	0.953545	0.963978	0.953386	1.01629	1.03353	1.0122	0.984534	1.06952	0.957776
2.10523	1.00662	0.954956	1.00929	1.01809	0.989945	1.04582	1.02165	1.04368	0.978244	0.977846	0.968073	0.988295	1.06262	0.998455	0.94495	1.00098	1.05892	0.994579	1.02969	0.989527	1.09784	1.17657	1.17707	1.09049	0.971929	0.964521	0.986493	1.08834	0.968246	1.03433	0.951503	0.98204	0.904479	0.98812	0.952381	0.955046	0.990853	1.0329	0.95915	0.959037	0.953317	1.0269	0.998589	1.00512	1.01921	1.05032	0.961877
2.15542	1.03769	0.986042	0.971015	1.01303	0.97427	1.034	1.0276	1.01441	0.975489	0.980451	0.978069	0.981047	1.0473	1.01059	0.94317	0.974497	1.07241	0.989689	0.982585	0.976183	1.09837	1.19056	1.146	1.09451	0.945587	0.960254	0.98575	1.07642	0.94701	1.05243	0.932045	0.961231	0.911323	0.965176	0.9728	0.955856	1.01909	1.03003	0.965849	0.954121	0.963014	1.03133	1.01149	0.980927	0.971546	1.06305	0.952673
2.20533	1.12961	0.967506	1.01068	0.992294	0.978258	1.02491	1.02626	1.05225	0.972705	0.97286	0.983897	0.967141	1.06394	0.99863	0.999963	0.991744	1.03987	1.00798	0.990531	1.02205	1.10255	1.19812	1.15508	1.0993	0.956443	0.964467	0.956148	1.09292	0.972339	1.00561	0.941749	0.981211	0.909872	0.960957	0.951314	0.969784	1.00924	1.00907	0.975327	0.969377	0.994536	1.00314	1.02155	0.989105	0.958268	1.02497	0.946965
2.25552	1.04921	0.970831	1.01928	1.00846	0.973043	1.02021	1.03529	0.986869	0.964348	0.984699	0.9789	0.996323	1.0173	1.01692	1.01214	0.990032	1.03289	1.01299	0.995135	0.996827	1.1052	1.27394	1.19629	1.09345	0.959278	0.958624	0.967973	1.07852	0.931096	0.986239	0.940478	0.986902	0.918148	0.965439	0.965118	0.9583	1.00353	0.98621	0.969558	0.967646	0.98249	1.02795	1.00618	0.968736	0.950143	1.0278	0.964341
2.30568	1.02005	0.975994	0.994494	0.980113	0.973305	1.03519	1.02696	0.98581	0.983706	0.976474	0.979186	0.973431	1.02423	1.01619	1.01284	0.991349	1.00817	1.03056	1.0096	1.00343	1.11857	1.27964	1.19628	1.0455	0.951514	0.957861	0.969503	1.08759	0.938687	0.987634	0.926548	0.96423	0.92576	0.945567	0.954939	0.953426	1.02261	0.987753	0.956938	0.974219	0.997887	1.00302	1.02061	1.01308	0.978532	1.03044	0.941929
2.35562	1.08104	0.964376	0.983695	0.998557	0.962228	1.05565	1.02632	0.99935	0.948456	0.984369	0.97068	0.957832	1.03177	1.01211	1.044	0.967542	0.990264	0.989573	0.982999	1.02225	1.1305	1.25598	1.17341	1.09268	0.97085	0.958141	0.969864	1.08511	0.936379	1.03712	0.923221	0.973105	0.896953	0.984531	0.956606	0.945209	1.02923	0.967841	0.969887	0.963341	1.00393	1.00737	1.00997	0.983482	0.936287	1.06431	0.946925
2.4058	1.12959	0.971409	1.02052	1.00875	0.973793	1.0702	1.03426	1.03423	0.958116	0.981164	0.959259	0.977254	1.03686	1.02527	1.05297	0.968429	0.990046	1.00423	0.975064	0.984455	1.1027	1.24329	1.14389	1.06639	0.962392	0.947863	0.958978	1.10608	0.928145	1.01438	0.907421	0.976521	0.912515	0.981863	0.959226	0.973776	0.997671	0.970295	0.965394	0.938956	1.06539	0.999385	1.01712	0.976914	0.921214	1.03919	0.942456
2.45597	1.10774	0.962263	0.978542	0.986508	0.963524	1.05674	1.02679	1.00574	0.961862	0.979395	0.974439	0.979589	1.04728	1.01883	1.02666	0.986557	0.984598	1.01632	0.988158	0.980007	1.08809	1.2399	1.08818	1.07968	0.964726	0.947283	0.958917	1.10098	0.953024	1.08545	0.910926	0.97398	0.90695	0.941753	0.977236	0.93462	1.02237	0.981742	0.957754	0.97744	1.1465	0.975698	1.00238	0.967728	0.995399	1.12056	0.956247
2.50615	1.12517	0.967299	0.981129	0.992305	0.973293	1.0779	1.04205	1.04545	0.960597	0.983903	0.972147	0.971899	1.04975	1.02972	1.05655	0.96812	0.984489	1.02403	0.984915	0.997874	1.08362	1.21251	1.07979	1.04043	0.959983	0.952916	0.979363	1.09256	0.923377	1.10182	0.892845	0.992781	0.875586	0.96947	0.961357	0.942751	1.05989	0.952808	0.967536	0.968418	1.13803	1.03523	0.980809	0.951394	0.943022	1.14993	0.944636
2.55633	1.09956	0.950017	0.920893	0.977906	0.980188	1.08715	1.03428	1.05252	0.9387	0.987567	0.943614	0.957765	1.08274	1.01569	1.01975	0.981131	0.987149	0.994875	0.986417	0.995862	1.11975	1.20213	1.07988	1.03437	0.952348	0.94977	0.968286	1.06747	0.906514	1.07934	0.909033	0.99318	0.888014	0.976084	0.955273	0.975877	1.04971	0.982565	0.976225	0.955054	1.14579	1.01879	1.03832	0.9286	0.953077	1.12514	0.940954
2.60625	1.06701	0.964498	0.972662	0.97193	0.975634	1.09398	1.024	1.06712	0.961448	0.979263	0.953975	0.975965	1.10695	1.01261	1.00307	0.985252	0.967947	0.99841	1.00086	0.984864	1.08865	1.2384	1.06861	1.04225	0.93286	0.955884	0.961482	1.07534	0.933935	1.07735	0.89695	0.976354	0.89283	0.979692	0.95695	0.949965	1.0488	0.984182	0.941109	0.95804	1.09589	1.03721	1.03753	0.997089	0.920809	1.09178	0.952102
2.6567	1.05705	0.932438	0.982947	0.970773	0.95243	1.11219	1.02977	1.08767	0.986534	0.993824	0.946571	0.978764	1.13537	1.03105	1.01388	0.976197	0.9836	1.00267	0.977448	0.991651	1.09433	1.32121	1.09504	1.03914	0.94897	0.951953	0.964743	1.04315	0.93108	1.02608	0.90195	1.00163	0.907017	0.983695	0.971205	0.966098	1.03646	0.996393	0.975858	0.965177	1.04677	1.03752	1.03517	0.990092	0.965081	1.0325	0.947721
2.70662	1.09659	0.954846	0.98609	0.993498	0.964626	1.13325	1.04352	1.06476	0.933617	0.97492	0.96062	0.96611	1.13222	1.01376	0.952226	0.971869	0.968847	1.03692	0.95742	1.00762	1.06482	1.332	1.10791	1.07741	0.937124	0.954808	0.958535	1.04532	0.883894	1.00878	0.886916	0.995163	0.903105	0.978659	0.954832	0.93493	1.03976	0.993822	0.974342	0.944875	1.08784	1.00709	1.03178	0.971913	0.936229	1.06451	0.945072
2.7568	1.07899	0.984513	0.999797	0.981854	0.962599	1.14217	1.03991	1.07988	0.954154	0.973104	0.974389	0.958333	1.16466	1.02328	1.01595	0.969545	0.990125	1.0187	1.01187	1.00621	1.10091	1.41695	1.14022	1.0538	0.945103	0.940212	0.962195	1.03806	0.877043	0.978615	0.878536	0.985181	0.905354	0.967168	0.966889	0.961252	1.05007	0.979141	0.965318	0.966537	1.03141	1.00721	1.08208	0.974488	0.930439	1.10093	0.960456
2.80697	1.1547	0.952605	0.98006	0.978781	0.951974	1.1384	1.05038	1.12784	0.956269	0.975054	0.945769	0.95107	1.15773	1.01829	1.00025	0.968195	0.956913	0.998565	0.972212	1.00361	1.0937	1.37697	1.11346	1.07163	0.940448	0.944485	0.962569	1.03769	0.895506	0.979824	0.897656	0.981692	0.889504	0.96247	0.964045	0.948431	1.03863	0.969678	0.954329	0.9322	1.10036	1.00218	1.09549	0.956653	0.916023	1.14049	0.941052
2.8569	1.12019	0.952331	0.934407	0.993349	0.957654	1.14966	1.05248	1.07127	0.95499	0.969414	0.956123	0.957854	1.18985	1.02785	0.994055	0.965916	0.976668	0.998462	0.973573	1.00952	1.09337	1.38601	1.14649	1.06806	0.952529	0.937026	0.950135	1.05635	0.925548	1.04648	0.878433	1.00038	0.88142	0.959135	0.947575	0.953952	1.02441	0.978612	0.94042	0.94519	1.13675	1.04097	1.16802	0.963821	0.933623	1.13207	0.938818
2.90708	1.06591	0.962239	0.943687	0.975996	0.964194	1.13466	1.06465	1.10657	0.955418	0.97935	0.952557	0.97581	1.20768	1.02868	1.00223	0.960782	0.959849	0.953177	1.00286	1.00532	1.13427	1.40583	1.14491	1.06387	0.94466	0.940905	0.9543	1.09246	0.955598	0.978282	0.881324	0.98437	0.882247	0.965026	0.959803	0.952436	1.03862	0.980376	0.953318	0.95646	1.15497	0.981279	1.12484	0.952746	0.943524	1.09663	0.959791
2.957	1.1175	0.949549	1.0137	0.984941	0.967875	1.15316	1.05618	1.02546	0.933574	0.98189	0.975062	0.965337	1.22202	1.02662	0.997064	0.963924	0.96241	0.998178	0.924506	0.999248	1.11412	1.46936	1.13707	1.08846	0.950131	0.939095	0.965643	1.1039	0.921165	1.056	0.892838	0.999943	0.880401	0.972514	0.95743	0.958439	1.04661	0.969457	0.949374	0.963303	1.15886	0.998272	1.10347	0.946801	0.928471	1.0672	0.967871
3.00718	1.14506	0.947442	0.965605	0.977132	0.958712	1.19916	1.07272	1.09127	0.935762	0.968847	0.965918	0.952433	1.1657	1.01991	1.02096	0.997725	0.976668	1.00184	0.951837	1.00031	1.14227	1.52614	1.18406	1.10627	0.951193	0.956929	0.96316	1.09328	0.930525	1.00765	0.881388	1.0052	0.891811	0.957556	0.948509	0.975981	1.06494	0.994733	0.975959	0.958547	1.17243	1.02672	1.10485	0.964251	0.969809	1.08108	0.940289
3.05735	1.14259	0.950754	0.906523	0.994086	0.958522	1.22498	1.05964	1.14411	0.934367	0.973998	0.947602	0.950201	1.1691	1.02304	0.975943	1.00418	0.965139	1.01578	0.972245	1.00203	1.11277	1.57365	1.17299	1.07811	0.910274	0.926506	0.955691	1.08208	0.888172	0.998528	0.864446	0.968908	0.882506	0.963598	0.953029	0.935457	1.0636	0.976908	0.927295	0.965768	1.17944	1.02262	1.10356	0.963306	0.905138	1.04449	0.949888
3.10753	1.09754	0.941632	0.949931	0.976124	0.955462	1.23537	1.05387	1.1154	0.926578	0.961676	0.954233	0.956653	1.14214	1.03393	1.00892	1.01396	0.982996	0.97302	0.952566	0.98695	1.13325	1.54189	1.25113	1.09111	0.929336	0.93483	0.962534	1.08651	0.898119	1.05454	0.879541	0.983233	0.878575	0.964349	0.957021	0.943039	1.10148	0.991059	0.930404	0.949596	1.19404	0.9925	1.11681	0.990049	0.914537	1.03479	0.951029
3.15772	1.03511	0.93516	0.9748	0.973307	0.947667	1.20705	1.05071	1.15769	0.923818	0.97812	0.93437	0.964947	1.10068	1.01584	1.06832	1.01368	0.989839	0.991147	0.953306	1.02049	1.10309	1.5717	1.24123	1.05885	0.925253	0.947182	0.944345	1.07105	0.930099	0.982365	0.874662	0.972217	0.888206	0.962423	0.94145	0.93561	1.08972	0.972249	0.96492	0.964995	1.13943	1.00201	1.08446	0.941414	0.919246	1.0488	0.951221
3.2079	1.10657	0.959949	0.942661	0.977875	0.963156	1.17765	1.0642	1.16985	0.936166	0.972304	0.939962	0.957648	1.05536	1.03347	1.07378	0.999712	1.01745	1.00867	0.958988	0.996805	1.15225	1.50413	1.22219	1.10791	0.935578	0.934992	0.94697	1.06956	0.892145	1.09265	0.841733	0.971706	0.866916	0.986514	0.94359	0.924989	1.09459	0.989208	0.94497	0.948932	1.12207	1.00987	1.12098	0.953197	0.906663	1.05812	0.943512
3.25782	0.976699	0.946053	0.956218	0.978879	0.953682	1.13031	1.05873	1.13252	0.924707	0.966499	0.920995	0.94906	1.03493	1.03346	1.04284	0.997204	1.02	1.00382	0.981867	1.00044	1.1389	1.47418	1.24558	1.10962	0.925977	0.931523	0.935524	1.06438	0.885165	1.09174	0.854514	0.97068	0.864551	0.972946	0.940341	0.934449	1.07584	0.997407	0.937273	0.934211	1.12609	0.986978	1.17269	0.923385	0.90948	1.04112	0.946543
3.308	1.093	0.955108	0.978264	0.97025	0.950234	1.13936	1.06907	1.19188	0.91459	0.998651	0.948798	0.951947	1.01817	1.02572	1.03122	1.01506	1.00979	0.99912	0.961317	1.00313	1.15663	1.50905	1.27846	1.11849	0.940192	0.934153	0.96013	1.06291	0.90953	1.08432	0.85448	0.965548	0.913649	0.960356	0.963999	0.9379	1.06727	1.01694	0.918454	0.941501	1.14201	1.01204	1.20868	0.965367	0.922488	1.09478	0.912113
3.35792	1.0374	0.97284	0.995007	0.98724	0.974984	1.18979	1.07977	1.2057	0.945244	0.970597	0.940098	0.953501	1.03104	1.0498	1.06283	0.992362	1.02181	1.01975	0.972974	0.975329	1.18009	1.52669	1.2889	1.09796	0.927639	0.931146	0.940097	1.07496	0.885117	1.14179	0.860345	0.98316	0.88018	0.966858	0.941135	0.924512	1.08516	0.979612	0.941343	0.941438	1.1991	1.02054	1.22775	0.990092	0.930246	1.14287	0.931369
3.4081	1.11799	0.966641	0.983353	0.963963	0.956491	1.16018	1.085	1.25897	0.927366	0.972047	0.942927	0.933298	0.984475	1.03501	1.09271	0.997771	1.01996	1.02513	0.970449	0.979019	1.20269	1.57606	1.27069	1.08951	0.92138	0.932302	0.956896	1.07878	0.916871	1.09763	0.864067	0.975161	0.884804	0.950848	0.956327	0.927874	1.10853	1.04689	0.947529	0.949708	1.23161	1.01401	1.21873	1.0008	0.956647	1.14966	0.931871
3.45802	1.11931	0.964321	0.952155	0.97768	0.942524	1.18546	1.07819	1.28692	0.909455	0.970658	0.950001	0.963481	0.970506	1.03376	1.078	0.986168	1.03975	1.03632	1.00216	0.973153	1.1795	1.63636	1.30353	1.07062	0.899599	0.916727	0.941997	1.09539	0.853442	1.08536	0.869901	0.976276	0.847125	0.973839	0.936534	0.910634	1.07518	1.02518	0.942493	0.950778	1.22911	1.0304	1.22116	0.956245	0.976293	1.10318	0.939867
3.5082	1.04699	0.961106	0.946809	0.987348	0.960153	1.18521	1.07253	1.32193	0.923789	0.971094	0.936275	0.937599	1.00778	1.03338	1.08823	0.977187	1.02131	1.02776	0.956865	0.996293	1.16652	1.68462	1.28817	1.13401	0.931915	0.928343	0.931533	1.11889	0.92361	1.11852	0.853645	0.975779	0.892801	1.00389	0.954054	0.92818	1.05661	0.998495	0.944091	0.940008	1.2537	1.05832	1.25131	0.954399	0.889969	1.04939	0.918519
3.55838	1.08292	0.949384	0.92425	0.98448	0.960867	1.16621	1.09109	1.3337	0.929915	0.972212	0.927339	0.925778	0.983703	1.03447	1.10008	0.974502	1.03002	1.00664	0.975968	1.01617	1.14275	1.70152	1.31471	1.13816	0.910122	0.927754	0.955635	1.13493	0.913486	1.13256	0.839556	0.971831	0.848249	1.00301	0.933852	0.915183	1.05269	1.01456	0.936312	0.929644	1.23188	1.05341	1.28551	0.976892	0.938448	1.12162	0.943003
3.60857	1.03157	0.942637	0.990474	0.972288	0.946641	1.18587	1.09715	1.33367	0.919014	0.957209	0.940442	0.939057	1.00048	1.03354	1.15916	0.991732	1.01319	1.00125	0.983293	0.974757	1.18757	1.71425	1.3406	1.15353	0.898194	0.909124	0.924829	1.13602	0.874052	1.04202	0.852321	0.96623	0.822268	0.957584	0.937377	0.915417	1.06594	0.991235	0.918498	0.940088	1.26554	1.04191	1.28106	0.975368	0.938931	1.11485	0.925017
3.65848	1.10147	0.938917	0.952219	0.986908	0.93908	1.21061	1.10071	1.25063	0.904291	0.978062	0.932981	0.947483	1.04976	1.03619	1.20618	0.998074	1.05021	1.02543	1.01056	0.965363	1.19376	1.7695	1.40792	1.18187	0.915652	0.919803	0.946853	1.16056	0.882584	1.09793	0.843661	0.964587	0.835283	0.965702	0.935509	0.933886	1.0664	1.03419	0.919718	0.923951	1.29272	1.02121	1.24996	0.970475	0.919226	1.21398	0.914007
3.70867	1.08241	0.964948	0.973389	0.957101	0.949277	1.20436	1.09055	1.22158	0.915042	0.963934	0.95482	0.929431	1.03775	1.0189	1.19472	0.989906	1.05129	1.01154	0.971701	0.95983	1.18482	1.87329	1.48875	1.19821	0.920348	0.921081	0.946075	1.14521	0.855445	1.10184	0.836225	0.98664	0.811541	0.956307	0.924134	0.911885	1.09638	1.00634	0.928262	0.94326	1.2894	1.05079	1.28899	0.956309	0.967242	1.09572	0.925752
3.75883	1.10369	0.963036	0.942554	0.984946	0.948256	1.20279	1.09455	1.24387	0.915326	0.969596	0.949514	0.927649	1.02257	1.03595	1.18462	0.991389	1.05831	1.00129	0.997454	0.983468	1.20913	1.97277	1.50321	1.23468	0.917542	0.917108	0.939193	1.13282	0.875636	1.14912	0.842549	0.964209	0.83411	0.976874	0.931173	0.907434	1.12922	1.03482	0.918423	0.937452	1.39244	1.04294	1.23687	0.975884	0.876749	1.1349	0.915836
3.80902	1.11096	0.948507	0.973282	0.984532	0.952144	1.20342	1.10538	1.28387	0.910253	0.9693	0.949944	0.920821	1.04566	1.01942	1.14443	0.997634	1.04599	1.02993	1.00928	1.00116	1.21778	1.98789	1.53736	1.20373	0.932364	0.909428	0.94681	1.17319	0.879029	1.13363	0.830603	0.981482	0.820826	0.995919	0.915813	0.917397	1.13232	1.07582	0.897999	0.929532	1.30349	1.01938	1.27957	0.986744	0.957979	1.18648	0.914105
3.8592	1.14833	0.959371	0.979804	0.966057	0.956338	1.21918	1.1007	1.27799	0.927241	0.970189	0.942533	0.933526	1.09659	1.03968	1.10792	1.00171	1.05982	1.02228	1.00822	0.975514	1.22366	2.01252	1.57574	1.23909	0.91315	0.913473	0.956231	1.17968	0.879882	1.14864	0.816301	0.963213	0.835263	0.991136	0.928891	0.922901	1.16471	1.04881	0.901127	0.930959	1.29594	1.01563	1.24955	0.96483	0.905563	1.15568	0.913497
3.90938	1.14889	0.945146	0.936182	0.969938	0.953322	1.26221	1.10569	1.29996	0.888226	0.964196	0.949385	0.932001	1.08053	1.02107	1.13452	1.01118	1.0471	1.00218	0.98473	0.996656	1.2029	2.10874	1.68125	1.23807	0.900434	0.901197	0.921051	1.15614	0.870232	1.14006	0.834051	0.974251	0.818337	0.991672	0.914801	0.905625	1.13699	1.05683	0.92253	0.925843	1.25907	1.04496	1.28084	0.961568	0.911314	1.18355	0.935901
3.9593	1.14728	0.927195	0.968022	0.978213	0.950622	1.33044	1.10591	1.29268	0.902637	0.960359	0.937213	0.936001	1.05558	1.03898	1.2799	1.01088	1.04811	1.02451	0.982999	0.991235	1.20976	2.12934	1.71905	1.27966	0.901343	0.910879	0.938045	1.18566	0.869058	1.23656	0.81193	0.951176	0.833331	0.998512	0.914691	0.886674	1.15102	1.02417	0.909512	0.925259	1.27191	1.02067	1.32318	0.947939	0.919883	1.19342	0.915394
4.00948	1.20105	0.946851	0.924849	0.980097	0.950105	1.35933	1.12309	1.34752	0.89603	0.962464	0.937256	0.971318	1.07855	1.02893	1.32579	0.99535	1.06726	1.02398	0.999522	0.993582	1.17633	2.1185	1.79171	1.25413	0.887513	0.895147	0.936363	1.18472	0.877108	1.27168	0.829814	0.967033	0.827141	1.01203	0.914701	0.893483	1.15103	1.02123	0.920615	0.916836	1.36506	1.02449	1.2957	0.953605	0.909268	1.1734	0.913119
4.05967	1.22038	0.961118	0.979718	0.981618	0.959358	1.33931	1.12067	1.37485	0.903454	0.966424	0.924983	0.948588	1.06323	1.03119	1.27842	0.995338	1.06753	1.01633	0.988713	1.0052	1.18829	2.239	1.91696	1.27863	0.875363	0.900495	0.944745	1.2233	0.891236	1.34023	0.829969	0.977984	0.834494	1.00016	0.923504	0.897209	1.15728	1.03635	0.90756	0.920532	1.31957	1.04395	1.32192	0.955279	0.884237	1.14162	0.919147
4.10958	1.26727	0.956095	1.01066	0.982043	0.954251	1.39181	1.13458	1.34099	0.917975	0.972209	0.942146	0.954797	1.13556	1.05722	1.25028	1.01505	1.05565	1.07789	1.02863	0.995877	1.17341	2.37555	2.05382	1.31358	0.884101	0.905467	0.923185	1.28865	0.857463	1.34902	0.812465	0.940993	0.862456	1.00368	0.909596	0.898789	1.11031	1.05913	0.924401	0.918892	1.39086	1.02628	1.3444	0.976098	0.860326	1.15034	0.906143
4.16002	1.21987	0.952447	0.922261	0.966507	0.956491	1.44215	1.15955	1.30317	0.910599	0.941218	0.895283	0.963341	1.16439	1.04883	1.26478	0.974978	1.04998	1.09136	1.00968	1.01345	1.15681	2.4577	2.15732	1.28192	0.908664	0.913698	0.931502	1.31362	0.90382	1.44227	0.820087	0.98031	0.82867	1.03893	0.928232	0.907317	1.13001	1.08168	0.899086	0.937777	1.38716	1.03941	1.35138	0.97906	0.91967	1.21891	0.902737
4.20995	1.36248	0.969546	0.930344	0.970732	0.950904	1.46468	1.15085	1.35993	0.901406	0.970152	0.924346	0.93891	1.19674	1.05713	1.29045	1.01019	1.02282	1.12525	1.03245	1.01018	1.16287	2.59864	2.3334	1.30966	0.887677	0.907898	0.95004	1.32834	0.881418	1.54713	0.832135	0.985619	0.833399	1.03458	0.933933	0.902403	1.13042	1.07976	0.892754	0.940602	1.37847	1.0582	1.37285	1.02072	0.930979	1.28578	0.923032
4.26012	1.20513	0.974874	0.962462	0.965355	0.948038	1.41113	1.14879	1.35978	0.909224	0.956938	0.916892	0.937194	1.30719	1.05297	1.28015	0.998395	0.986506	1.12022	1.0098	0.989401	1.16012	2.68646	2.59875	1.26129	0.90139	0.897537	0.940014	1.36801	0.89516	1.55448	0.826779	0.973989	0.852113	1.02877	0.907268	0.878439	1.13152	1.13349	0.916306	0.926336	1.59099	1.08104	1.36347	0.955816	0.896454	1.35102	0.923953
4.3103	1.22968	0.958281	0.941292	0.979391	0.951647	1.44693	1.1677	1.40428	0.924871	0.95916	0.934914	0.954797	1.35045	1.06994	1.20985	0.996558	1.00265	1.1184	1.03694	1.02149	1.18669	2.80514	2.71289	1.25565	0.906943	0.911893	0.953822	1.41882	0.916316	1.59439	0.814377	0.979207	0.818058	1.06225	0.931469	0.90382	1.14514	1.11554	0.900703	0.923626	1.63939	1.07785	1.47476	0.95867	0.927081	1.33844	0.910996
4.36022	1.21552	0.97379	0.923801	0.961807	0.946331	1.48172	1.18245	1.45198	0.904541	0.969244	0.909725	0.945222	1.45721	1.0562	1.2445	0.991268	0.993972	1.17373	0.989214	0.980467	1.18119	2.98591	2.75283	1.26887	0.917419	0.897209	0.948375	1.46574	0.895948	1.61565	0.815227	0.972521	0.901951	1.05313	0.921792	0.884559	1.16305	1.13614	0.928312	0.930057	2.21849	1.10068	1.59425	0.968157	0.939953	1.45861	0.91935
4.41015	1.25311	0.977024	0.971892	0.972555	0.939964	1.47735	1.16793	1.46582	0.910426	0.95752	0.914909	0.94112	1.56634	1.06402	1.2552	0.989007	1.03497	1.17504	0.983587	1.01247	1.16684	3.14726	2.84398	1.27837	0.888441	0.893542	0.94774	1.49183	0.878209	1.68451	0.794578	0.979473	0.861898	1.0929	0.908753	0.892124	1.16337	1.15451	0.923257	0.942372	2.57735	1.13687	1.6364	0.931648	0.944952	1.47316	0.920389
4.46033	1.21652	0.953452	0.928013	0.958151	0.942827	1.51495	1.20246	1.58495	0.898824	0.95456	0.913047	0.957338	1.65599	1.05228	1.29796	1.01425	1.03904	1.2289	0.960795	0.980497	1.19195	3.26976	2.87333	1.25413	0.88147	0.901042	0.941662	1.54042	0.909964	1.79158	0.807082	0.975929	0.854891	1.16745	0.920972	0.904437	1.18907	1.17316	0.916691	0.943564	2.70315	1.10934	1.68453	0.987989	0.941053	1.48766	0.904978
4.5105	1.17054	0.954268	0.960922	0.966026	0.942374	1.542	1.2018	1.61854	0.890702	0.96089	0.917966	0.947181	1.73118	1.06354	1.32513	0.991543	1.02764	1.30385	0.986188	0.978566	1.1982	3.32554	2.88535	1.29314	0.882368	0.895923	0.939667	1.5949	0.919316	1.74167	0.787867	0.986631	0.895886	1.12491	0.904862	0.882125	1.17635	1.17861	0.910144	0.939018	2.88301	1.12067	1.79689	0.938667	0.902108	1.53267	0.897414
4.56068	1.14938	0.989543	0.918241	0.980246	0.962434	1.59166	1.21087	1.6332	0.898266	0.958322	0.90898	0.947645	1.85422	1.07197	1.41686	1.00884	1.04914	1.35107	0.976185	0.988116	1.18462	3.42531	2.8766	1.29992	0.877393	0.897837	0.938232	1.63607	0.885462	1.73242	0.781687	0.971054	0.869867	1.20019	0.890964	0.87348	1.18262	1.19296	0.906947	0.933466	3.10654	1.094	1.7654	0.943989	0.928104	1.61591	0.905687
4.6106	1.21848	0.957075	0.951877	0.986104	0.939044	1.60297	1.23602	1.6852	0.886149	0.946952	0.91342	0.947476	1.91457	1.06797	1.51087	1.01348	1.07465	1.66895	1.01193	1.01688	1.18278	3.48585	2.8942	1.3405	0.885758	0.906657	0.953083	1.70205	0.907013	1.80397	0.78605	0.988236	0.896136	1.22774	0.898198	0.885369	1.18737	1.21591	0.910454	0.930343	3.03484	1.10886	1.79191	0.945256	0.965775	1.80977	0.895531
4.66078	1.20991	0.987832	1.00568	0.96556	0.939662	1.60791	1.26653	1.75563	0.894592	0.954487	0.900302	0.976031	2.06758	1.07306	1.65276	1.01149	1.07386	2.21908	1.07899	1.00223	1.23054	3.59085	2.92694	1.37266	0.86806	0.899245	0.943819	1.76416	0.928056	1.79783	0.802408	0.989408	0.904662	1.17043	0.920343	0.886098	1.28104	1.20454	0.912628	0.94169	3.05415	1.12266	1.86706	0.961804	0.971604	1.871	0.904708
4.7107	1.30859	0.99028	0.986539	0.982396	0.947982	1.6297	1.28809	1.72612	0.8841	0.958839	0.919162	0.96424	2.07776	1.08269	1.7764	0.996454	1.17406	2.35561	1.12063	0.990604	1.18755	3.62065	2.93024	1.42117	0.874628	0.897067	0.943632	1.83806	0.946752	1.86627	0.790231	0.976654	0.91585	1.17635	0.905352	0.881058	1.29266	1.2684	0.905411	0.932347	3.06898	1.12213	1.97708	0.961203	0.959715	1.96533	0.922407
4.76088	1.29607	0.989275	0.999647	0.978029	0.946464	1.66649	1.3077	1.79059	0.895347	0.949199	0.890987	0.970117	2.1714	1.09121	1.96545	0.99219	1.13528	2.63136	1.10622	1.00976	1.22729	3.65549	2.94424	1.44548	0.874803	0.884598	0.939936	1.91117	0.954038	1.83898	0.797628	0.975688	0.927856	1.23194	0.906908	0.86956	1.31339	1.25675	0.914334	0.92984	3.13392	1.10859	2.01211	0.97554	0.950568	2.07911	0.916724
4.81107	1.25909	1.02895	0.986903	0.985858	0.954719	1.77757	1.33534	1.85102	0.90394	0.947894	0.930532	1.00049	2.23044	1.09682	2.164	0.993157	1.19384	2.78137	1.11286	1.01204	1.22594	3.70338	2.98949	1.45265	0.868713	0.904499	0.955309	1.99722	0.960752	1.78727	0.789741	0.969226	0.96664	1.22618	0.894106	0.88415	1.32128	1.29928	0.926063	0.922808	3.10137	1.12217	2.06174	0.936177	0.951398	2.23351	0.900013
4.86098	1.33543	1.00754	0.92487	0.957874	0.957048	1.8064	1.36358	1.93059	0.881432	0.950985	0.918561	1.0214	2.32594	1.11244	2.29069	0.998412	1.21876	3.1552	1.23458	1.03774	1.19442	3.74671	3.01021	1.53841	0.861778	0.90317	0.966151	2.0578	0.983203	1.86421	0.781035	0.983048	0.985076	1.26706	0.907991	0.880073	1.40183	1.34007	0.943832	0.927766	3.16988	1.14613	2.08963	0.937379	1.03259	2.37135	0.911141
4.91117	1.34241	1.03651	0.973945	0.985366	0.979304	1.86859	1.41339	2.10317	0.875469	0.96487	0.91319	1.03494	2.34408	1.10977	2.30072	1.01458	1.23269	3.28274	1.21446	1.03428	1.21717	3.79267	3.0037	1.55362	0.885472	0.888482	0.962287	2.08384	0.981474	2.0841	0.784157	0.975804	1.01624	1.34794	0.895941	0.874695	1.44677	1.35645	0.92095	0.937095	3.19448	1.16669	2.15462	0.971763	1.00042	2.51947	0.917092
4.96135	1.41925	1.03739	0.985898	0.982949	0.966022	1.94974	1.42892	2.20386	0.889678	0.95008	0.890106	0.997995	2.45072	1.10896	2.36283	1.00807	1.18493	3.31112	1.21246	1.07482	1.21056	3.79329	2.99993	1.6357	0.879044	0.893086	0.933354	2.1475	0.990955	2.08116	0.792108	0.980649	1.09147	1.33769	0.904577	0.874947	1.51457	1.39942	0.910467	0.923822	3.16091	1.15648	2.21858	0.976978	0.988066	2.61399	0.898386
5.01127	1.49262	1.00959	1.00286	0.97426	0.96381	2.1268	1.47209	2.32147	0.883696	0.960197	0.905536	0.979066	2.58677	1.11493	2.59837	0.986752	1.25787	3.29765	1.29397	1.07976	1.24466	3.81705	2.98674	1.7798	0.883518	0.880739	0.954626	2.25415	1.03417	2.27819	0.77171	0.974079	1.1122	1.46311	0.895993	0.879173	1.47899	1.46567	0.922897	0.95061	3.15149	1.15456	2.28562	0.948089	1.02852	2.8339	0.923164
5.06145	1.47416	1.05271	0.997552	0.96961	0.958054	2.27145	1.511	2.35785	0.875113	0.941547	0.883676	1.03263	2.69073	1.10381	2.73387	0.990393	1.22511	3.47651	1.28806	1.02804	1.21457	3.77322	2.99883	1.81231	0.869022	0.876385	0.957465	2.30025	1.05775	2.29118	0.775504	0.958364	1.14351	1.47443	0.895562	0.859435	1.59106	1.48273	0.911699	0.928077	3.26682	1.16417	2.3583	0.916603	1.05445	3.11496	0.925037
5.11163	1.60538	1.07731	0.997103	0.981741	0.952531	2.47154	1.54994	2.4934	0.863737	0.940734	0.891402	1.03539	2.86922	1.12218	2.93445	1.00424	1.21	3.38664	1.23838	1.04269	1.26829	3.87394	3.02372	1.89249	0.863948	0.883952	0.954235	2.38065	1.07142	2.56652	0.769999	0.970573	1.255	1.45736	0.89386	0.877341	1.66454	1.52514	0.928293	0.932455	3.30044	1.18008	2.60624	0.960988	1.06569	3.41059	0.916734
5.16182	1.76283	1.08561	0.980552	0.975202	0.963176	2.64519	1.57069	2.68628	0.892529	0.932649	0.903782	1.01844	3.00701	1.12807	3.11992	0.991194	1.19514	3.41099	1.27981	1.04966	1.2547	3.88947	3.04972	1.95458	0.859223	0.892129	0.949657	2.47123	1.1286	2.74143	0.779354	0.980598	1.35064	1.51709	0.891762	0.877076	1.69899	1.60344	0.904735	0.920577	3.26516	1.1814	2.74464	0.967792	1.06852	3.85379	0.92639
5.21173	1.78018	1.09955	1.01876	0.976748	0.969159	2.82302	1.62319	2.87277	0.871522	0.948618	0.896185	1.05132	3.12627	1.13773	3.48618	1.00191	1.15519	3.69343	1.39891	1.06846	1.28655	3.89492	3.04983	1.98209	0.836836	0.873826	0.960069	2.5181	1.12566	2.95747	0.750686	0.975006	1.47271	1.55884	0.8856	0.855758	1.77788	1.68842	0.925595	0.908807	3.23842	1.21216	2.8469	0.938173	1.06555	4.08949	0.933775
5.26192	1.76952	1.10531	1.03136	0.992212	0.963326	3.03674	1.66208	2.99995	0.87595	0.943629	0.890643	1.02953	3.22718	1.1504	3.75857	1.01734	1.17724	3.55733	1.42641	1.09781	1.28871	3.91223	3.05181	2.05731	0.852293	0.873259	0.956174	2.61477	1.17284	3.0592	0.757302	0.967951	1.58411	1.69523	0.890967	0.859606	1.80862	1.70998	0.944161	0.926256	3.26082	1.24845	3.16268	0.9503	1.11762	4.46805	0.941477
5.31208	1.86487	1.10439	1.07761	0.966973	0.962466	3.29196	1.72376	3.18871	0.856918	0.949146	0.874103	1.06754	3.32803	1.14364	4.02699	1.01933	1.22254	3.5858	1.46151	1.1183	1.32725	3.89032	3.0484	2.14798	0.851797	0.872194	0.95297	2.62136	1.23635	3.32868	0.762582	0.962411	1.71922	1.71661	0.876355	0.844715	2.00411	1.80678	0.947125	0.919028	3.29488	1.23792	3.44086	0.964444	1.11498	4.70544	0.94731
5.36202	2.02296	1.14666	1.0753	0.985571	0.973584	3.56845	1.78567	3.42328	0.865574	0.952972	0.89809	1.09038	3.35984	1.16277	4.33003	1.03118	1.25773	3.60671	1.43289	1.10437	1.32525	3.90618	3.05286	2.31188	0.859911	0.867831	0.972603	2.71238	1.29674	3.57451	0.759843	0.962239	1.86279	1.7994	0.875535	0.848135	2.16836	1.89267	0.951731	0.916535	3.35871	1.2458	3.55101	0.919715	1.11621	4.91046	0.95514
5.41218	2.08971	1.15769	1.01754	0.989749	0.977007	3.88959	1.84553	3.47802	0.880965	0.951729	0.900689	1.12046	3.40571	1.16638	4.68563	1.02082	1.30274	3.8241	1.51058	1.11294	1.34532	3.94594	3.07007	2.41005	0.871554	0.870903	0.969416	2.7236	1.39756	3.83887	0.759843	0.962913	2.02218	1.86226	0.887812	0.851487	2.3733	2.01239	0.977862	0.918255	3.36271	1.25903	3.5547	0.926905	1.19678	4.97901	0.962029
5.46237	2.21597	1.1588	1.0308	0.988613	0.970806	4.06274	1.91327	3.66659	0.868415	0.945538	0.881907	1.15458	3.52135	1.18884	4.926	1.0347	1.29071	3.71145	1.56333	1.17019	1.34322	3.95045	3.06784	2.53554	0.858505	0.878057	0.967334	2.80692	1.55294	4.19561	0.758353	0.964694	2.20808	1.98043	0.886139	0.858787	2.69858	2.12817	1.01022	0.934134	3.32944	1.29291	3.61529	0.936113	1.25597	5.04562	0.979222
5.51255	2.39902	1.18562	1.09803	0.992028	0.956362	4.14763	1.96466	3.66832	0.864549	0.934074	0.867122	1.18306	3.51211	1.19304	5.06636	1.03508	1.28353	3.64459	1.55836	1.19243	1.37822	3.92909	3.08823	2.69307	0.850077	0.871413	0.965039	2.8079	1.76975	4.52296	0.756926	0.972629	2.28993	2.07613	0.860742	0.845358	3.24996	2.2633	0.98602	0.908958	3.39762	1.31763	3.68573	0.926175	1.32263	5.09995	0.97181
5.56247	2.56023	1.19644	1.06202	0.996662	0.987321	4.3431	2.0799	3.69022	0.879345	0.944476	0.890006	1.16877	3.56127	1.20047	5.20953	1.0453	1.30808	3.77016	1.57555	1.18963	1.36883	3.96259	3.09065	2.84629	0.835237	0.868355	0.96976	2.86135	1.94679	4.72226	0.741088	0.978645	2.39097	2.15123	0.872886	0.832024	3.41374	2.37441	0.97711	0.913542	3.37365	1.27798	3.71637	0.919994	1.36104	5.22316	0.998582
5.6124	2.69738	1.20959	1.088	0.98064	0.974641	4.38032	2.13977	3.83106	0.864415	0.939121	0.877912	1.19663	3.57863	1.19109	5.21776	1.06733	1.27477	3.80334	1.56871	1.17875	1.37167	3.94799	3.09422	2.93539	0.84891	0.868721	0.987389	2.87124	2.29171	4.85881	0.75127	0.968269	2.46595	2.27849	0.883648	0.852707	3.40247	2.4967	0.999006	0.926235	3.36581	1.31788	3.86831	0.907137	1.41934	5.22022	1.01847
5.66257	2.86647	1.26643	1.12322	0.99252	0.986469	4.47648	2.27838	3.86178	0.851196	0.931206	0.862038	1.19909	3.61021	1.21769	5.35601	1.11022	1.30224	3.79739	1.69756	1.14796	1.40614	3.94643	3.07279	3.07983	0.832507	0.871016	0.977298	2.8725	2.56937	4.88416	0.741698	0.963806	2.51855	2.41104	0.868819	0.839206	3.53734	2.63888	0.988194	0.915164	3.41868	1.27934	4.01406	0.913727	1.53646	5.18385	1.01114
5.71275	3.139	1.3118	1.10231	0.9851	0.976143	4.47169	2.39428	3.925	0.846301	0.948154	0.870329	1.25848	3.62057	1.24788	5.3851	1.11123	1.35943	3.81185	1.83907	1.16878	1.43868	3.97663	3.08566	3.2227	0.830658	0.864338	0.972355	2.90663	2.88377	5.05511	0.745947	0.960124	2.59558	2.5247	0.872347	0.827938	3.48558	2.78434	1.03386	0.938071	3.46024	1.31153	4.21049	0.978652	1.67748	5.33707	1.02833
5.76293	3.26806	1.3492	1.13729	0.98487	1.01612	4.46134	2.49678	3.92846	0.86729	0.934339	0.861923	1.31272	3.64071	1.24999	5.41987	1.1464	1.34691	3.86398	2.00774	1.22452	1.41472	3.99436	3.09315	3.32608	0.842196	0.863151	0.987893	2.91484	3.11845	4.98077	0.738542	0.965934	2.65315	2.62826	0.858748	0.841929	3.4367	2.91022	1.02364	0.918315	3.4216	1.32796	4.41084	0.900033	1.82203	5.40695	1.0236
5.81285	3.38468	1.42237	1.14995	1.00899	1.01325	4.51917	2.65856	4.02444	0.882759	0.932187	0.878836	1.3732	3.74218	1.26855	5.58753	1.16693	1.33606	3.92068	2.29418	1.24588	1.41566	4.01142	3.10917	3.51518	0.842243	0.864302	1.00091	2.96908	3.31509	5.17583	0.73526	0.969741	2.74067	2.77919	0.876203	0.836191	3.50404	3.10072	1.02851	0.935371	3.42412	1.38908	4.5668	0.949656	1.92474	5.4938	1.04913
5.86303	3.38988	1.4747	1.20172	0.999284	1.00518	4.53479	2.84792	4.04276	0.868862	0.954448	0.869656	1.41116	3.79193	1.28765	5.53539	1.18572	1.3721	3.96131	2.40206	1.25422	1.42937	3.9823	3.12537	3.68507	0.836491	0.862573	1.00733	2.96626	3.47548	5.20337	0.734111	0.975701	2.72686	2.87438	0.876657	0.834387	3.55317	3.20679	1.0484	0.932532	3.47058	1.38424	4.74036	0.962255	2.0375	5.45106	1.04828
5.91322	3.67744	1.55295	1.21245	0.998127	1.01513	4.5818	3.00962	4.01675	0.867482	0.943344	0.861558	1.44819	3.77274	1.30086	5.54265	1.22526	1.43712	3.92024	2.59931	1.2814	1.44684	4.00426	3.11261	3.84404	0.839589	0.859336	1.00773	2.98068	3.67867	5.31328	0.724187	0.952318	2.84469	2.99154	0.862357	0.835327	3.51325	3.3989	1.04967	0.936833	3.49572	1.36806	4.82947	0.925231	2.20617	5.51652	1.06415
5.9634	3.82267	1.58641	1.27468	1.0029	1.03033	4.56597	3.18229	4.04166	0.849302	0.941078	0.899686	1.52255	3.81419	1.31606	5.65577	1.25425	1.61997	3.95717	2.81056	1.27845	1.4843	3.99449	3.11451	3.94015	0.846431	0.867734	1.00719	3.00396	3.80679	5.3731	0.740484	0.961956	2.91199	3.13168	0.868797	0.847091	3.53252	3.47978	1.07928	0.935508	3.48349	1.39722	4.83152	0.922033	2.42516	5.47921	1.06203
6.01358	4.06813	1.62541	1.2484	1.01814	1.03776	4.61203	3.33798	4.09695	0.857702	0.937791	0.883504	1.57639	3.82238	1.33643	5.61505	1.26168	1.62187	4.02052	2.89216	1.30406	1.50262	3.993	3.10688	3.96301	0.836351	0.862697	1.02553	3.03367	3.92675	5.50577	0.741831	0.972929	2.9192	3.25682	0.870661	0.823901	3.59739	3.59994	1.09528	0.967076	3.5571	1.4315	4.88516	0.943367	2.59611	5.55195	1.0967
6.06375	4.23588	1.71609	1.35271	1.01941	1.05051	4.6256	3.44271	4.08432	0.844402	0.949482	0.88016	1.59382	3.79801	1.36674	5.6401	1.29059	1.60268	4.0374	3.17176	1.36898	1.55838	4.01383	3.11753	4.03329	0.84877	0.872778	1.03997	3.01727	4.05324	5.44505	0.725814	0.983143	2.93098	3.31204	0.864088	0.828203	3.62028	3.77008	1.12232	0.949316	3.52449	1.4828	4.91387	0.955	2.83001	5.66464	1.09911
6.11368	4.47851	1.74474	1.32401	1.03504	1.05504	4.675	3.50938	4.13453	0.864266	0.928979	0.869363	1.69413	3.81758	1.38088	5.71159	1.23566	1.60832	4.06898	3.43905	1.36395	1.63372	4.01608	3.1161	4.11626	0.836083	0.853848	1.02295	3.03615	4.13391	5.50373	0.720276	0.961518	3.02043	3.40187	0.860191	0.814437	3.5593	3.8282	1.10572	0.938788	3.54191	1.49159	4.8352	0.921518	3.10353	5.6082	1.07685
6.16385	4.74499	1.83322	1.30556	1.02374	1.06349	4.66115	3.56784	4.18865	0.846542	0.936086	0.854548	1.72497	3.80629	1.40354	5.70326	1.25963	1.62595	4.03192	3.65259	1.39274	1.66199	3.96553	3.09639	4.19777	0.811112	0.862151	1.03612	3.05374	4.18402	5.52905	0.719221	0.977268	2.99258	3.43523	0.854299	0.813155	3.56864	3.98087	1.17109	0.958554	3.57292	1.49146	4.87553	0.950707	3.39572	5.68181	1.1151
6.21378	5.01964	1.8953	1.30205	1.05169	1.0851	4.68326	3.59732	4.23883	0.861419	0.937791	0.841796	1.80425	3.8346	1.44863	5.78771	1.27669	1.64741	4.07681	3.78402	1.45579	1.73959	3.98746	3.09815	4.21366	0.836573	0.855457	1.05656	3.05847	4.30613	5.62478	0.720602	0.990828	3.07543	3.46596	0.871342	0.819936	3.55633	4.05016	1.17285	0.948869	3.58642	1.53875	4.91259	0.93622	3.61797	5.71294	1.13746
6.26395	5.2033	1.95259	1.38151	1.04178	1.09147	4.66033	3.62847	4.2788	0.856014	0.945871	0.853038	1.87496	3.89002	1.47113	5.81119	1.30169	1.71467	4.08606	3.99637	1.49934	1.73382	3.98762	3.1239	4.29362	0.845684	0.864735	1.0643	3.07886	4.35965	5.6473	0.724043	0.981366	3.08975	3.51597	0.868609	0.826894	3.62031	4.10416	1.18718	0.974499	3.55395	1.60397	4.93995	0.948346	3.93924	5.76341	1.15036
6.31413	5.42951	2.00934	1.44989	1.07032	1.10741	4.69164	3.64134	4.28278	0.861001	0.95245	0.884163	1.91921	3.91388	1.50338	5.77767	1.2933	1.85051	4.10897	4.02627	1.57536	1.78237	3.97426	3.13148	4.31895	0.822795	0.863473	1.06747	3.07658	4.33663	5.64599	0.729054	0.996802	3.1233	3.52606	0.866108	0.823699	3.62265	4.11698	1.1894	0.974177	3.52667	1.6232	4.9671	0.92508	4.1841	5.78905	1.17798
6.36405	5.49172	2.07426	1.48015	1.05763	1.13347	4.7384	3.64683	4.32249	0.847225	0.957665	0.858021	2.04073	3.92569	1.54287	5.84406	1.32587	2.00574	4.12555	4.08983	1.62085	1.85151	3.98825	3.09918	4.35187	0.839513	0.872444	1.07547	3.14465	4.46382	5.64505	0.722726	0.994867	3.16464	3.64545	0.86142	0.822659	3.63375	4.17031	1.23033	0.988528	3.63819	1.63865	4.97902	0.960881	4.29926	5.76728	1.20906
6.41423	5.65044	2.19564	1.47275	1.08119	1.15506	4.70603	3.65063	4.41695	0.863155	0.949641	0.867881	2.17587	3.9131	1.56562	5.79455	1.32506	2.07317	4.11695	4.13821	1.68556	1.95341	4.00374	3.10627	4.36633	0.835856	0.866258	1.08711	3.19448	4.52837	5.69321	0.717332	1.0056	3.18159	3.63885	0.8627	0.832384	3.67171	4.23447	1.24293	0.99135	3.5902	1.63565	4.97877	0.96146	4.32655	5.80884	1.20162
6.46415	5.74509	2.25413	1.50019	1.07415	1.17547	4.7201	3.66418	4.35001	0.855966	0.947576	0.854949	2.28439	3.8967	1.61219	5.84032	1.38182	2.01492	4.1549	4.08745	1.72172	2.01775	3.99821	3.1226	4.34783	0.826569	0.863376	1.09822	3.20157	4.48695	5.72512	0.713568	0.998446	3.20334	3.6375	0.858644	0.822902	3.65411	4.22872	1.2663	0.996238	3.55335	1.66923	5.05663	0.942766	4.48273	5.78953	1.19819
6.51433	5.80609	2.3615	1.57734	1.1017	1.16814	4.70472	3.67433	4.36515	0.847653	0.932559	0.848469	2.41279	3.92517	1.66625	5.892	1.44739	2.04652	4.18436	4.21368	1.73266	2.08666	4.05007	3.11815	4.40935	0.819546	0.856071	1.12749	3.20256	4.51316	5.75447	0.715313	0.998922	3.22417	3.65307	0.848883	0.818244	3.62876	4.33071	1.29413	1.00576	3.59507	1.72642	5.02946	0.979361	4.60679	5.82924	1.21747
6.56452	5.86054	2.44555	1.60392	1.09979	1.20245	4.69554	3.66489	4.41093	0.835911	0.932408	0.849214	2.57735	3.9453	1.69502	5.77251	1.49059	2.00254	4.18611	4.14212	1.8006	2.1076	3.98797	3.10933	4.41319	0.810464	0.863586	1.1367	3.22597	4.56441	5.75472	0.711922	0.979555	3.21623	3.74233	0.864753	0.802899	3.68368	4.38301	1.37349	1.00794	3.55351	1.77906	5.10058	0.941714	4.6228	5.8728	1.26117
6.6147	6.08254	2.51865	1.71947	1.09054	1.24708	4.7373	3.67432	4.38727	0.854716	0.936299	0.866764	2.72181	3.99956	1.75364	5.91399	1.52382	2.01591	4.18701	4.24755	1.8298	2.1474	4.02927	3.11594	4.45366	0.818421	0.858206	1.14614	3.18474	4.63804	5.92285	0.705977	0.987524	3.25359	3.68888	0.857201	0.811836	3.66762	4.42661	1.38214	1.02389	3.54219	1.80833	5.09473	0.935404	4.5926	5.93956	1.2985
6.66488	5.99212	2.56888	1.70068	1.13459	1.26919	4.73303	3.68227	4.43831	0.853293	0.948232	0.852221	2.88998	3.98532	1.78498	5.94605	1.53844	1.96382	4.22188	4.2806	1.91315	2.21337	4.00602	3.11419	4.45004	0.798705	0.862227	1.15247	3.24745	4.62203	5.90281	0.701607	1.00218	3.32369	3.73397	0.85149	0.805509	3.66796	4.47256	1.40793	1.03267	3.58917	1.85575	5.08656	0.916066	4.67694	5.95016	1.32461
6.71507	6.09306	2.60499	1.82564	1.13612	1.26993	4.72613	3.69001	4.42416	0.834362	0.93399	0.841653	3.09787	3.98231	1.8266	5.85803	1.56263	2.05089	4.25242	4.29143	1.96293	2.18671	3.99734	3.11573	4.38398	0.817791	0.860925	1.18567	3.22668	4.71178	5.90039	0.705465	0.981263	3.31086	3.79263	0.842936	0.804208	3.6471	4.53046	1.43347	1.03203	3.58969	1.84638	5.1188	0.895891	4.79763	6.0043	1.35214
6.76523	6.08577	2.65161	1.92616	1.15392	1.28727	4.74025	3.69114	4.4963	0.827554	0.926866	0.837729	3.18182	3.94338	1.87093	5.95766	1.59865	2.11874	4.26907	4.29033	2.0355	2.22971	4.02037	3.0989	4.45849	0.818876	0.859262	1.19483	3.24511	4.74475	5.92847	0.688682	0.995536	3.38717	3.84122	0.857836	0.817898	3.70292	4.50627	1.47174	1.04894	3.59392	1.85023	5.08066	0.943796	4.79148	6.03094	1.35826
6.81542	6.15572	2.68638	1.97748	1.15707	1.31712	4.73521	3.69651	4.48034	0.817331	0.950326	0.846164	3.21503	3.94911	1.91731	6.00134	1.66476	2.15079	4.25921	4.28897	2.09677	2.28841	4.00185	3.12193	4.49195	0.798588	0.856912	1.2102	3.22795	4.80645	5.89656	0.704998	1.01787	3.42405	3.82526	0.845417	0.802336	3.73032	4.61282	1.55945	1.06851	3.65857	1.90842	5.1441	0.978008	4.79615	6.02219	1.37241
6.8656	6.25388	2.71273	2.02795	1.16411	1.3652	4.72094	3.69627	4.59555	0.844138	0.946394	0.846364	3.30348	3.98585	1.96304	5.98704	1.6659	2.2742	4.30454	4.29227	2.15021	2.36649	3.97998	3.1187	4.46245	0.81509	0.859955	1.22222	3.23703	4.83535	6.05039	0.695275	0.999982	3.39631	3.80369	0.838753	0.80833	3.71387	4.64443	1.55754	1.06838	3.67922	1.89421	5.08624	0.927162	4.83156	5.98903	1.39418
6.91917	6.22567	2.72648	2.14708	1.19876	1.42971	4.74247	3.71366	4.56468	0.829713	0.945753	0.851656	3.44025	3.99124	2.00274	6.00572	1.76594	2.45047	4.30753	4.35341	2.26328	2.51235	4.00685	3.11075	4.49314	0.816636	0.854531	1.25089	3.20733	4.84655	5.97794	0.706508	0.990592	3.45372	3.8463	0.85638	0.814145	3.71217	4.66728	1.61287	1.07347	3.68498	1.88357	5.19511	0.970582	4.91018	5.97862	1.40941
6.96622	6.23519	2.73425	2.23943	1.20869	1.43488	4.74159	3.70403	4.55228	0.8353	0.941109	0.83712	3.49886	4.02961	2.04204	5.90778	1.81292	2.55664	4.30249	4.32806	2.27592	2.56262	3.9899	3.09794	4.5463	0.810371	0.86631	1.2727	3.22038	4.94594	6.12166	0.699414	1.01277	3.42652	3.88167	0.852898	0.802858	3.72053	4.68674	1.62117	1.08716	3.6761	1.92629	5.19181	0.937593	4.93757	6.00264	1.44897
7.01613	6.23316	2.74062	2.32849	1.22765	1.48319	4.76905	3.72281	4.53907	0.83166	0.936114	0.814859	3.58399	4.05989	2.06042	5.97199	1.88373	2.53635	4.27464	4.45303	2.33247	2.67832	3.98929	3.10097	4.53174	0.802397	0.879303	1.31052	3.24764	4.96601	6.07707	0.680203	1.02937	3.49506	3.8783	0.848585	0.809429	3.7019	4.66067	1.67735	1.07518	3.70175	1.97094	5.16822	0.977687	4.99778	6.03871	1.4423
7.06632	6.24112	2.74998	2.52778	1.24626	1.51022	4.75782	3.71188	4.6186	0.834632	0.932487	0.848076	3.63334	4.04196	2.11878	6.00112	1.94398	2.54893	4.33324	4.41705	2.44476	2.78259	3.98119	3.09443	4.63696	0.804864	0.869982	1.34332	3.28165	5.00977	6.07632	0.687476	1.00881	3.50861	3.8726	0.853887	0.793264	3.76449	4.74965	1.72693	1.10832	3.71188	2.00873	5.15634	0.94444	5.04485	6.10165	1.47453
7.11807	6.32015	2.82666	2.5441	1.25486	1.54989	4.74228	3.74023	4.67278	0.817922	0.939233	0.840679	3.68158	4.03399	2.15391	5.95697	1.97954	2.50366	4.31483	4.49888	2.44061	2.83675	3.98422	3.07981	4.63553	0.814361	0.865459	1.37252	3.27888	5.09053	6.1411	0.682916	1.02501	3.53577	3.88824	0.854817	0.815171	3.76371	4.71293	1.7609	1.08319	3.66772	2.01631	5.15534	0.924007	5.04306	6.08235	1.4563
7.16668	6.36379	2.80736	2.6805	1.26115	1.56093	4.71853	3.71833	4.64072	0.819725	0.942576	0.826237	3.73444	4.05824	2.19496	6.05476	2.05742	2.49704	4.32776	4.53648	2.51158	2.87277	4.00799	3.09307	4.61069	0.795934	0.872955	1.39398	3.25133	5.09939	6.14399	0.687229	0.997875	3.57986	3.8733	0.853313	0.813902	3.74863	4.79747	1.81802	1.10345	3.69773	2.00706	5.16977	0.957983	5.10356	6.16162	1.4267
7.2166	6.39039	2.80192	2.82206	1.25944	1.59725	4.75127	3.73085	4.70298	0.820379	0.930729	0.823802	3.71012	4.00976	2.1997	5.99609	2.08752	2.51036	4.30766	4.58067	2.57148	2.94021	3.95514	3.06763	4.58732	0.821209	0.871357	1.42394	3.28229	5.07838	6.15963	0.660176	1.01502	3.57157	3.89226	0.84734	0.790982	3.73988	4.76097	1.85162	1.1475	3.66354	2.07388	5.12472	0.949291	5.09896	6.12958	1.41505
7.26652	6.39137	2.86321	2.90858	1.27792	1.66409	4.72653	3.72191	4.72207	0.839296	0.922112	0.825779	3.77494	3.98088	2.23408	5.98955	2.16903	2.51274	4.30396	4.62079	2.62308	3.00485	3.98232	3.07352	4.61444	0.79769	0.876981	1.47351	3.29456	5.17339	6.19313	0.667415	1.04233	3.59972	3.88562	0.849807	0.788885	3.77043	4.7915	1.9031	1.1738	3.7046	2.09356	5.13668	1.00995	5.11766	6.146	1.37066
7.31775	6.47477	2.85072	3.04438	1.29459	1.68734	4.71484	3.73218	4.74052	0.811469	0.955317	0.814172	3.77268	3.99724	2.22624	5.97961	2.21761	2.48968	4.31891	4.67577	2.6405	3.06934	3.99461	3.09785	4.59216	0.78761	0.861104	1.50449	3.29531	5.1262	6.26136	0.684035	0.997853	3.64928	3.96842	0.864299	0.797719	3.76137	4.75525	1.9654	1.1485	3.67879	2.12793	5.14263	0.967663	5.21103	6.14094	1.39921
7.36688	6.51811	2.84332	3.3047	1.35086	1.73228	4.76741	3.73714	4.73901	0.816941	0.936785	0.800804	3.83019	4.02139	2.26384	5.9863	2.30194	2.48956	4.28944	4.67923	2.71966	3.1157	3.97984	3.06837	4.63357	0.792003	0.877274	1.54754	3.27764	5.16129	6.23002	0.668143	1.01166	3.65124	3.93779	0.844379	0.780182	3.82343	4.82169	2.03024	1.13585	3.72501	2.13527	5.14338	0.968672	5.16545	6.13599	1.39775
7.41707	6.5003	2.85123	3.35429	1.3796	1.77782	4.73954	3.73906	4.72205	0.809099	0.938711	0.799637	3.89177	4.02996	2.26783	6.08761	2.27677	2.48757	4.33193	4.6611	2.72616	3.15972	3.98395	3.06497	4.63171	0.784355	0.876462	1.63396	3.3141	5.19388	6.23887	0.6657	1.03183	3.67779	3.95168	0.859338	0.794848	3.77271	4.8164	2.06105	1.17542	3.67699	2.18379	5.1336	0.977515	5.24687	6.16006	1.41695
7.46698	6.65533	2.87252	3.6509	1.3983	1.83764	4.76666	3.7288	4.7024	0.814513	0.925639	0.788266	3.91536	4.0355	2.28019	6.01144	2.32932	2.46655	4.31636	4.68996	2.7477	3.15415	3.96505	3.06825	4.64644	0.779321	0.894632	1.69929	3.30054	5.1835	6.30048	0.656314	1.02093	3.69984	3.97291	0.852246	0.78078	3.76716	4.88244	2.07145	1.19868	3.68328	2.25775	5.12743	1.00735	5.31085	6.18439	1.41193
7.51717	6.67647	2.90033	3.76134	1.41917	1.88853	4.73058	3.73905	4.77302	0.821101	0.92951	0.818547	3.93944	4.04437	2.29602	6.00693	2.36951	2.52921	4.35973	4.65279	2.79324	3.1474	3.94501	3.04353	4.67896	0.790591	0.889845	1.82265	3.32427	5.25959	6.31867	0.663318	1.04	3.69745	4.00803	0.859857	0.80937	3.73557	4.83857	2.14837	1.22893	3.66912	2.22224	5.15239	0.950278	5.22773	6.07451	1.42561
7.56735	6.54997	2.90193	3.91351	1.42183	1.90314	4.71762	3.74652	4.80788	0.808089	0.939482	0.825292	3.93951	4.01506	2.29998	5.95363	2.39139	2.55379	4.32452	4.70311	2.85418	3.13431	3.95713	3.02878	4.67102	0.797042	0.868721	1.88893	3.29966	5.36008	6.30625	0.657335	1.04271	3.7562	3.96861	0.854636	0.789016	3.77326	4.87018	2.17693	1.23376	3.72501	2.27197	5.17367	0.9726	5.34039	6.05959	1.4594
7.61727	6.75955	2.94023	4.16044	1.43334	1.95257	4.71877	3.73769	4.80511	0.805565	0.938719	0.812353	4.01578	4.05692	2.31419	6.04587	2.49738	2.60483	4.37307	4.76214	2.88856	3.16309	3.97194	3.05697	4.75721	0.811701	0.857066	1.98869	3.29881	5.35341	6.28444	0.665203	1.01898	3.78202	4.02837	0.857324	0.793462	3.7864	4.89984	2.21984	1.26182	3.64258	2.27105	5.2179	0.980176	5.41045	6.16756	1.49653
7.66745	6.64628	2.94514	4.37632	1.47895	1.99328	4.75213	3.75044	4.77744	0.809642	0.92842	0.824404	4.03571	4.04113	2.33215	6.0443	2.53256	2.59979	4.37183	4.85534	2.95605	3.2364	3.97881	3.06483	4.7555	0.810009	0.859194	2.11988	3.32489	5.42313	6.30092	0.651056	1.0363	3.81714	4.05138	0.870934	0.801216	3.82791	4.92267	2.2326	1.28398	3.66051	2.32646	5.23287	0.960452	5.44457	6.0537	1.60851
7.71763	6.76909	2.93023	4.48808	1.44321	2.03949	4.75077	3.76424	4.81498	0.806185	0.94669	0.802673	3.99498	4.023	2.32943	5.99572	2.57729	2.61862	4.34733	4.88242	2.92531	3.21712	3.95531	3.03709	4.73202	0.795747	0.86485	2.15159	3.27988	5.42545	6.28146	0.648006	1.04899	3.81934	3.99078	0.848624	0.778661	3.78938	4.90147	2.29895	1.27774	3.6482	2.34047	5.17652	0.934374	5.47869	6.06484	1.6248
7.7678	6.82689	2.96194	4.56441	1.47594	2.05593	4.70275	3.75737	4.81132	0.81272	0.938045	0.783175	4.05422	4.02626	2.34733	6.01829	2.62867	2.59719	4.3644	4.91615	2.89396	3.20641	3.94263	3.05894	4.79023	0.788678	0.847228	2.17418	3.28163	5.49233	6.3145	0.655108	1.04432	3.87577	4.00665	0.856555	0.788759	3.78763	4.92901	2.34585	1.27863	3.68825	2.42358	5.24357	0.977279	5.5202	6.14433	1.58386
7.81798	6.7626	3.00805	4.70452	1.52665	2.10499	4.76136	3.75763	4.75591	0.823154	0.948434	0.825922	3.96455	4.02092	2.3587	6.02002	2.66925	2.61315	4.39606	4.85981	2.96599	3.23166	3.97246	3.05564	4.75006	0.778155	0.856174	2.20711	3.27071	5.4866	6.42548	0.642255	1.04065	3.85025	4.03311	0.860038	0.773377	3.77764	4.97496	2.37497	1.26328	3.67014	2.55545	5.20315	0.955064	5.48545	6.15184	1.54943
7.8679	6.67266	2.97558	4.80403	1.55554	2.14402	4.7518	3.76486	4.78366	0.805844	0.944032	0.83798	3.97758	4.01882	2.36978	6.00217	2.69794	2.641	4.40775	4.88182	2.95808	3.24251	3.97799	3.06519	4.74836	0.786496	0.841317	2.19284	3.24467	5.52677	6.32912	0.6387	1.04629	3.86446	4.03759	0.847573	0.787904	3.77032	4.96163	2.42514	1.30774	3.59131	2.52905	5.22428	0.960387	5.54539	6.16373	1.49401
7.91808	6.70566	3.00014	4.85758	1.54968	2.1765	4.69283	3.76024	4.7798	0.791553	0.939971	0.832781	3.9781	4.01561	2.38555	6.01548	2.73763	2.62671	4.40255	4.89851	2.98996	3.26725	3.94192	3.04589	4.74883	0.787359	0.838225	2.21083	3.25936	5.52726	6.40646	0.644224	1.03183	3.83184	3.99948	0.832284	0.796517	3.79325	4.97891	2.43149	1.3028	3.67949	2.56115	5.26807	0.952897	5.55695	6.15958	1.44305
7.968	6.76394	3.00949	5.08601	1.5336	2.17343	4.69471	3.75498	4.73097	0.81071	0.948886	0.827497	4.02612	4.02601	2.39012	6.02667	2.79678	2.69801	4.42584	4.97095	3.00905	3.3275	3.89282	3.04075	4.74643	0.790585	0.841092	2.21929	3.29631	5.57193	6.40057	0.650207	1.03151	3.89857	4.04846	0.854568	0.785789	3.80879	4.94444	2.48622	1.28873	3.65679	2.59916	5.21967	0.979017	5.67282	6.2015	1.40594
8.01818	6.77593	3.00551	5.13776	1.54286	2.18657	4.72086	3.77891	4.77839	0.80744	0.947361	0.80747	4.08606	4.01225	2.398	5.99739	2.82404	2.72062	4.41503	4.86573	3.04479	3.33981	3.93186	3.01098	4.71258	0.789687	0.843382	2.19042	3.25328	5.5654	6.38736	0.630855	1.03756	3.92423	4.01708	0.831188	0.781964	3.81244	4.9715	2.50082	1.2876	3.64397	2.54213	5.2108	0.95133	5.57488	6.17318	1.40143
8.06837	6.69201	3.03802	5.16486	1.55846	2.20807	4.73572	3.75877	4.70887	0.795684	0.961944	0.821705	4.01718	4.04694	2.3945	5.94511	2.84801	2.69309	4.45037	4.95031	3.10398	3.34576	3.91977	3.01594	4.74613	0.79517	0.86931	2.19369	3.31269	5.6296	6.51075	0.632699	1.03251	3.92766	4.12313	0.849253	0.767289	3.7833	5.01115	2.5448	1.28145	3.60353	2.58826	5.22084	0.931133	5.56615	6.1154	1.42921
8.11855	6.80861	2.99475	5.29104	1.54892	2.23699	4.69774	3.75864	4.86423	0.790577	0.945181	0.802293	4.08779	4.01126	2.41628	5.998	2.88642	2.65134	4.40423	4.95223	3.08727	3.31717	3.87303	2.99722	4.75467	0.798046	0.853173	2.17101	3.28965	5.61885	6.28911	0.631576	1.03797	3.93384	4.10041	0.849613	0.747798	3.78374	5.01699	2.56937	1.29618	3.72523	2.58466	5.22666	0.948776	5.66284	6.15855	1.45731
8.16873	6.8191	2.99629	5.36791	1.57116	2.2649	4.68355	3.76052	4.84973	0.799583	0.953629	0.776216	4.10902	4.02067	2.41062	5.9378	2.90195	2.68433	4.44961	4.96857	3.12165	3.36454	3.91114	3.01074	4.79535	0.766629	0.839176	2.20465	3.31689	5.67599	6.4412	0.633427	1.03839	3.97618	4.11594	0.830286	0.763855	3.80906	4.98235	2.63591	1.28395	3.65508	2.61076	5.27007	0.947102	5.7207	6.22506	1.49008
8.21865	6.92366	3.01088	5.45721	1.57566	2.27323	4.73469	3.75683	4.84688	0.815749	0.957953	0.796844	4.14803	4.03159	2.43872	6.04651	2.93005	2.69935	4.43013	5.04636	3.07279	3.33934	3.90804	3.0075	4.79782	0.790468	0.841976	2.19273	3.33211	5.6227	6.5336	0.652103	1.03308	3.97494	4.0704	0.842304	0.787252	3.81593	5.03068	2.64669	1.2835	3.65764	2.72255	5.24232	0.960902	5.67751	6.16484	1.48437
8.26883	6.83804	3.00091	5.46683	1.58304	2.28138	4.69169	3.75502	4.82363	0.784042	0.948618	0.799744	4.10998	4.01618	2.41264	5.9435	2.92298	2.74491	4.44196	4.99791	3.13326	3.36798	3.912	2.99254	4.74448	0.785773	0.834587	2.21628	3.29998	5.62071	6.524	0.644175	1.03643	3.99785	4.06496	0.836843	0.759485	3.80268	4.98367	2.62445	1.28144	3.68307	2.70337	5.28062	0.904454	5.72456	6.07199	1.47761
8.31902	6.92152	3.01346	5.61273	1.62189	2.30585	4.65507	3.78039	4.89906	0.807512	0.951455	0.811072	4.1607	3.98737	2.40674	5.96211	2.94139	2.75053	4.41139	5.02592	3.18305	3.53044	3.89821	2.98836	4.75646	0.786263	0.820931	2.20693	3.29055	5.68783	6.49153	0.639858	1.03216	4.01965	4.09278	0.833101	0.766695	3.82851	5.01413	2.69822	1.29842	3.69721	2.80406	5.29902	0.961868	5.73322	6.13722	1.4659
8.36918	6.82762	3.03829	5.66614	1.60558	2.31231	4.70853	3.77068	4.87138	0.786927	0.955667	0.782581	4.16246	4.02007	2.44821	6.03066	2.90911	2.7722	4.42536	5.00566	3.1197	3.40903	3.91484	3.00783	4.77216	0.792872	0.82481	2.20031	3.30195	5.70122	6.48205	0.647445	1.06777	4.01612	4.05355	0.840997	0.776942	3.85771	5.04865	2.71304	1.28276	3.60739	2.84099	5.23799	0.975218	5.78355	6.13488	1.45831
8.41937	6.93401	3.01967	5.87951	1.59224	2.32836	4.68679	3.77055	4.88321	0.779171	0.947866	0.801298	4.15932	4.01743	2.4516	5.98972	2.92903	2.74421	4.42414	5.07503	3.12116	3.73265	3.9032	2.99416	4.75298	0.795467	0.832958	2.25587	3.28437	5.70278	6.59282	0.639698	1.05294	3.94337	4.08842	0.837907	0.751515	3.80294	5.02633	2.74099	1.27356	3.60783	2.91426	5.24953	0.947574	5.75509	6.16778	1.47892
8.46928	6.88002	3.03318	5.85577	1.62337	2.35922	4.732	3.77464	4.90792	0.799838	0.955689	0.789612	4.15708	3.98241	2.44771	5.96376	2.94953	2.79217	4.46604	5.0126	3.13765	3.67226	3.88783	2.99666	4.75856	0.776737	0.82219	2.24907	3.38236	5.7539	6.50504	0.641314	1.0554	4.06234	4.12456	0.826194	0.763148	3.79812	4.99309	2.73587	1.26671	3.64916	3.06564	5.23979	0.945256	5.74401	6.11393	1.46709
8.51947	6.94465	3.03602	5.75493	1.62139	2.38597	4.75606	3.74862	4.79841	0.784302	0.945644	0.792154	4.13485	4.01355	2.47573	6.01947	2.96509	2.84525	4.42905	5.01628	3.14076	3.908	3.89297	2.97673	4.7778	0.78908	0.828798	2.2537	3.28352	5.70578	6.48767	0.615388	1.05345	4.03238	4.10654	0.827501	0.762374	3.79952	5.03602	2.75775	1.2852	3.62846	3.00274	5.23077	0.928837	5.81424	6.13037	1.46021
8.56965	6.9045	3.07202	5.84095	1.6529	2.37468	4.70553	3.76595	4.85833	0.793222	0.945248	0.799007	4.1595	3.97268	2.45516	5.98002	3.00425	2.84691	4.46375	5.0482	3.20389	3.78549	3.90688	2.96343	4.80614	0.778318	0.822057	2.25233	3.32785	5.8179	6.55564	0.633116	1.05062	4.08375	4.0862	0.810888	0.745274	3.79995	5.06192	2.76157	1.27612	3.60588	3.09729	5.24107	0.958949	5.80504	6.10113	1.46464
8.61957	6.93247	3.07454	6.04687	1.64053	2.407	4.73312	3.75316	4.85792	0.801833	0.944524	0.774419	4.13895	3.9828	2.48469	6.01559	3.01287	2.93829	4.45687	5.07926	3.1564	3.84937	3.87367	2.97208	4.79292	0.769516	0.832721	2.28678	3.31712	5.76142	6.48138	0.634053	1.04589	4.10761	4.13974	0.83374	0.752843	3.8188	5.07659	2.81195	1.30013	3.62574	3.05227	5.27534	0.947059	5.95055	6.17051	1.4747
8.66975	6.93816	3.05817	5.94158	1.64726	2.41334	4.7011	3.75682	4.86132	0.792024	0.939937	0.800296	4.1458	4.00556	2.47378	5.95962	3.00641	2.93844	4.43342	5.06806	3.17309	3.76839	3.89064	2.99986	4.78432	0.77448	0.819161	2.2497	3.26757	5.79475	6.45726	0.630381	1.04665	4.05123	4.13838	0.823791	0.753329	3.81375	5.06511	2.77236	1.2872	3.59435	3.12006	5.27319	0.969745	5.89504	6.14163	1.47318
8.71993	6.81952	3.05984	5.83107	1.65721	2.42637	4.74082	3.76057	4.82751	0.779176	0.942115	0.77381	4.23954	4.02894	2.48292	5.96992	3.03778	2.91912	4.46604	5.17858	3.16116	3.74895	3.87418	2.98406	4.8421	0.803109	0.829663	2.29502	3.29983	5.79253	6.45274	0.624546	1.05724	4.08761	4.14697	0.814345	0.754288	3.79565	5.01028	2.82332	1.30659	3.5902	3.1202	5.22828	0.956631	5.88802	6.17402	1.48195
8.76985	6.86975	3.09378	6.29682	1.64626	2.44537	4.7166	3.77318	4.82099	0.796285	0.954004	0.786405	4.16399	3.9975	2.47532	5.93639	3.0126	2.95137	4.43918	5.08154	3.2124	3.78691	3.85709	2.97185	4.77213	0.749013	0.83479	2.282	3.29901	5.84584	6.60359	0.625954	1.07145	4.09713	4.13056	0.82777	0.763504	3.79034	5.05037	2.82837	1.30885	3.57975	3.15341	5.28334	0.940255	6.02651	6.13835	1.45769
8.82003	6.98331	3.10785	6.52817	1.68665	2.49413	4.72066	3.76922	4.8933	0.790991	0.950438	0.812539	4.22397	3.98754	2.48922	5.98457	3.0549	2.91039	4.42638	5.14994	3.24614	3.7811	3.87106	2.99865	4.75336	0.77651	0.819055	2.28215	3.30846	5.75427	6.47022	0.611868	1.06262	4.14157	4.10617	0.827498	0.755206	3.81223	5.07646	2.80228	1.30183	3.53398	3.17236	5.26356	1.02203	5.92913	6.11725	1.4507
8.87022	6.96567	3.11536	6.20284	1.69481	2.49099	4.74854	3.77252	4.89804	0.799117	0.959115	0.797446	4.20673	3.99402	2.50345	5.96021	3.04784	2.9816	4.44001	5.12288	3.19976	3.8347	3.83243	3.01388	4.79129	0.764132	0.829121	2.29539	3.31037	5.80615	6.58976	0.617847	1.05631	4.17219	4.17766	0.822021	0.747866	3.84829	5.05938	2.91617	1.3148	3.50784	3.14727	5.28191	0.987989	5.97369	6.16455	1.43855
8.9204	6.87748	3.12349	6.05748	1.68911	2.49801	4.70772	3.77471	4.8378	0.76515	0.975543	0.807291	4.22477	3.99413	2.511	5.96623	3.06622	3.03676	4.41982	5.14581	3.22551	3.85161	3.85258	2.98524	4.82506	0.786199	0.826318	2.30345	3.31463	5.88515	6.55416	0.6229	1.05386	4.18862	4.13317	0.816521	0.746057	3.79569	5.07653	2.88112	1.28208	3.5563	3.18927	5.26036	0.965259	5.95433	6.19141	1.41796
8.97057	6.99913	3.08338	5.9508	1.67108	2.49112	4.69893	3.76694	4.9011	0.768079	0.952922	0.797073	4.2544	3.99486	2.52056	5.95881	3.08101	3.07871	4.43362	5.10963	3.18984	3.80985	3.85174	2.99212	4.80321	0.761746	0.830834	2.31155	3.34497	5.92492	6.5943	0.624156	1.08377	4.21193	4.1342	0.830961	0.75566	3.77933	5.10254	2.92733	1.31585	3.5627	3.14614	5.26171	0.937422	6.01732	6.19406	1.40338
9.0205	6.92669	3.10214	5.9982	1.67795	2.52983	4.66446	3.77291	4.90658	0.774392	0.976315	0.798248	4.2406	4.0132	2.5124	5.98585	3.06378	3.09405	4.49461	5.20212	3.20856	3.84607	3.8563	2.99172	4.80782	0.771878	0.830895	2.31765	3.36438	5.90169	6.5275	0.618901	1.08289	4.17222	4.11068	0.830426	0.74904	3.80916	5.09993	2.91342	1.32491	3.56347	3.15226	5.26898	0.959164	6.03288	6.21822	1.4022
9.07067	7.06093	3.12337	6.07315	1.69533	2.55031	4.69675	3.77576	4.96553	0.788519	0.954169	0.792684	4.22444	3.96116	2.52148	5.975	3.05053	3.02482	4.50248	5.13216	3.22575	3.69389	3.84525	2.99648	4.85631	0.780826	0.833152	2.35285	3.36111	5.89187	6.61148	0.622012	1.09525	4.22316	4.15811	0.827757	0.767779	3.86215	5.10714	3.01443	1.32807	3.617	3.1416	5.24022	0.98273	5.97537	6.18493	1.39721
9.1206	6.98207	3.09804	5.93371	1.69421	2.54329	4.65075	3.78496	4.96531	0.783456	0.97127	0.781879	4.23247	3.99865	2.5098	5.93713	3.09351	3.05016	4.48125	5.11286	3.21143	3.80561	3.79099	2.98215	4.8472	0.785172	0.848713	2.35739	3.35958	5.96959	6.61594	0.615081	1.10402	4.19839	4.17047	0.823629	0.762887	3.79631	5.0846	3.01357	1.36444	3.54883	3.18125	5.28542	0.989126	6.09566	6.2171	1.3889
9.17078	7.01858	3.11839	5.96521	1.69104	2.58017	4.67312	3.77741	4.95238	0.776695	0.959303	0.797188	4.2222	3.98748	2.52041	5.8905	3.10648	3.06681	4.49338	5.15475	3.22873	3.83266	3.79119	2.9647	4.82611	0.767521	0.84698	2.33547	3.35144	5.92725	6.57488	0.607126	1.08323	4.24601	4.15716	0.829239	0.746444	3.85096	5.0825	2.99209	1.37253	3.58203	3.20055	5.24388	1.00786	6.08201	6.17321	1.37387
9.22095	6.87229	3.08506	6.0389	1.70085	2.57789	4.68682	3.79025	4.92207	0.796299	0.960239	0.775629	4.24875	4.01956	2.52455	5.95373	3.11497	3.06916	4.46717	5.15466	3.22305	3.95921	3.81236	2.99211	4.78032	0.779666	0.842008	2.34506	3.36602	5.93669	6.54914	0.618105	1.09263	4.27052	4.1466	0.817445	0.747182	3.84714	5.10438	3.05071	1.37744	3.57944	3.23421	5.27408	1.031	6.0928	6.19996	1.41241
9.27113	6.91854	3.10834	6.47232	1.70547	2.58986	4.66541	3.7771	4.87948	0.772901	0.955569	0.795233	4.23582	3.97925	2.52463	5.91439	3.10233	3.15788	4.46957	5.13826	3.22195	3.86099	3.82827	2.97314	4.83349	0.768979	0.847206	2.36051	3.39152	5.94396	6.50979	0.619228	1.10681	4.19969	4.17756	0.81239	0.75773	3.79477	5.13803	3.04977	1.36942	3.6063	3.27858	5.27914	0.984984	6.12835	6.22874	1.39699
9.32132	6.95483	3.11074	6.45425	1.70609	2.59873	4.65882	3.77273	4.90049	0.780705	0.960348	0.794968	4.25363	4.00042	2.54198	5.94506	3.14688	3.18124	4.4836	5.16922	3.21575	3.76417	3.85877	2.97716	4.78543	0.757383	0.844265	2.36969	3.37011	5.91337	6.44679	0.602668	1.10095	4.24253	4.20816	0.813512	0.74945	3.81902	5.13743	3.00664	1.38057	3.58174	3.21901	5.26404	1.0401	6.12895	6.20588	1.39116
9.37123	6.98854	3.13794	6.21839	1.70929	2.61632	4.64461	3.77262	4.92112	0.755211	0.966541	0.780698	4.27507	3.9885	2.51743	5.88688	3.11468	3.17091	4.49416	5.11229	3.26823	3.89489	3.83194	2.95638	4.81628	0.777338	0.829356	2.37262	3.38184	5.96751	6.52902	0.600096	1.11335	4.27989	4.2085	0.82062	0.774831	3.83099	5.17251	3.05376	1.39746	3.60996	3.31648	5.23218	1.04075	6.1414	6.18823	1.39429
9.42142	6.97477	3.10396	6.02316	1.69046	2.61031	4.57437	3.77857	4.84969	0.790784	0.967819	0.756246	4.28135	3.96824	2.5483	5.92917	3.11264	3.19334	4.46929	5.17617	3.22402	3.84503	3.82412	2.9483	4.80846	0.752647	0.827929	2.39846	3.40108	6.01323	6.5763	0.606329	1.12782	4.34066	4.21447	0.835598	0.76043	3.83964	5.09513	3.05801	1.3804	3.62076	3.3932	5.27432	0.951394	6.18937	6.23057	1.39788
9.4716	7.01907	3.13394	6.09174	1.71553	2.64211	4.62003	3.77076	4.82268	0.764564	0.968727	0.776302	4.27687	3.97518	2.56086	5.89017	3.13011	3.20752	4.47971	5.2223	3.22758	3.86244	3.82532	2.9484	4.78954	0.749246	0.820348	2.3608	3.38989	5.99327	6.49771	0.615866	1.12517	4.33184	4.2092	0.81955	0.752388	3.83109	5.11425	3.10532	1.39548	3.56038	3.36721	5.23862	1.00756	6.16068	6.13649	1.41245
9.52178	6.89442	3.11631	6.37988	1.69832	2.64978	4.57911	3.77327	4.88724	0.782561	0.941785	0.765275	4.26706	3.96005	2.55342	5.94671	3.11917	3.20243	4.48502	5.1559	3.19441	3.80574	3.75822	2.94961	4.78802	0.73443	0.80244	2.36176	3.32712	6.01736	6.43689	0.600597	1.11675	4.26437	4.19046	0.832524	0.769876	3.84314	5.08237	3.09657	1.3885	3.56596	3.42576	5.27525	1.01958	6.10368	6.24109	1.40693
9.57195	6.92564	3.11153	6.21172	1.70687	2.65426	4.59415	3.76778	4.89733	0.771146	0.96181	0.780161	4.31175	3.98664	2.55803	5.89878	3.12814	3.20211	4.45624	5.16397	3.23811	3.80555	3.83215	2.9544	4.80707	0.77014	0.827467	2.40623	3.34778	6.087	6.52427	0.608814	1.13334	4.37625	4.21174	0.821515	0.769111	3.90523	5.0873	3.1161	1.40447	3.54693	3.4546	5.29013	1.03343	6.19947	6.22025	1.41253
9.62213	7.03425	3.11618	6.07046	1.7071	2.65101	4.5754	3.77672	4.84042	0.763477	0.956894	0.782653	4.29574	3.97912	2.55263	5.90807	3.18843	3.21701	4.49872	5.2276	3.25601	3.75357	3.84372	2.9513	4.81478	0.74899	0.810698	2.41543	3.38073	6.08103	6.3337	0.604504	1.1156	4.35794	4.23461	0.81869	0.748235	3.8834	5.18799	3.12882	1.41625	3.61691	3.47716	5.21257	1.07062	6.33682	6.21346	1.41063
9.67207	7.01126	3.11645	6.15839	1.70212	2.65927	4.54019	3.77611	4.88533	0.77582	0.955711	0.766113	4.30277	3.97874	2.55708	5.90444	3.1599	3.18977	4.46551	5.11183	3.32477	3.73391	3.81029	2.94019	4.79683	0.764482	0.818301	2.41706	3.42811	6.0896	6.4355	0.592695	1.11681	4.37569	4.2357	0.81726	0.748401	3.88651	5.15628	3.14335	1.40076	3.60584	3.63722	5.20377	1.01239	6.24779	6.22268	1.42548
9.72223	6.98749	3.15835	6.22177	1.71888	2.69825	4.58181	3.77022	4.84731	0.776498	0.943663	0.761623	4.3482	3.95517	2.56989	5.91732	3.15113	3.17263	4.49183	5.20548	3.30952	3.77355	3.83276	2.97001	4.8313	0.760411	0.816774	2.44169	3.40676	6.12526	6.50725	0.588488	1.12595	4.40213	4.28756	0.835034	0.774624	3.80829	5.14647	3.14898	1.42459	3.61756	3.54892	5.1766	1.00574	6.13207	6.19532	1.41149
9.77217	6.93174	3.16947	6.05575	1.709	2.70773	4.56531	3.77171	4.90214	0.76176	0.9506	0.76153	4.3194	3.95041	2.56115	5.87399	3.18826	3.2523	4.46754	5.14518	3.31361	3.69416	3.79235	2.93637	4.81295	0.738158	0.817633	2.42746	3.36781	6.05635	6.56153	0.598655	1.12372	4.37028	4.22171	0.820477	0.742367	3.84534	5.16786	3.18682	1.40824	3.58775	3.46254	5.24907	0.986422	6.23492	6.19935	1.4235
9.82233	6.98546	3.13979	6.29295	1.74172	2.69401	4.56653	3.77754	4.86915	0.766006	0.965815	0.776416	4.32544	3.99238	2.58453	5.81178	3.1959	3.24938	4.47258	5.2515	3.34697	3.63539	3.80412	2.91551	4.80757	0.757068	0.826474	2.3973	3.42144	6.17204	6.48461	0.596003	1.13034	4.42366	4.26559	0.823363	0.747816	3.86411	5.20272	3.21576	1.42369	3.56306	3.60154	5.2477	0.958434	6.27836	6.21901	1.46646
9.87227	6.97577	3.148	6.18608	1.72875	2.70747	4.53604	3.77131	4.90647	0.781129	0.957768	0.774956	4.28742	3.97188	2.59737	5.83551	3.1555	3.19249	4.4752	5.20528	3.30371	3.72713	3.7855	2.90517	4.84563	0.761408	0.838708	2.44591	3.45164	6.1402	6.56997	0.59381	1.13971	4.37265	4.32411	0.815243	0.751403	3.85833	5.19051	3.24071	1.43282	3.62985	3.5344	5.2154	0.929287	6.31034	6.18574	1.51252
9.92243	6.9058	3.17959	6.15877	1.73525	2.72749	4.57247	3.77763	4.89792	0.768093	0.960376	0.770531	4.30063	3.93415	2.59388	5.86417	3.14102	3.20242	4.51548	5.20228	3.32155	3.65249	3.81871	2.92625	4.84349	0.755237	0.836129	2.42206	3.47208	6.12049	6.57261	0.582987	1.12818	4.42597	4.25779	0.809179	0.746354	3.84501	5.14339	3.23602	1.42887	3.59229	3.56923	5.21428	0.929416	6.34471	6.13891	1.52112
9.97262	7.04384	3.13844	6.15366	1.75987	2.73608	4.55511	3.76973	4.91744	0.774113	0.96238	0.76932	4.28611	3.9739	2.58077	5.88942	3.18223	3.2006	4.4946	5.22467	3.32868	3.72629	3.81157	2.92828	4.81609	0.762406	0.825305	2.44722	3.40832	6.05912	6.56289	0.585172	1.09935	4.37366	4.26324	0.809591	0.732201	3.83481	5.19919	3.20394	1.4313	3.60171	3.52256	5.2082	0.958391	6.28529	6.1473	1.50726
10.0225	6.95373	3.13543	6.18398	1.74778	2.73365	4.52863	3.77752	4.91271	0.763539	0.958819	0.759833	4.30063	3.95176	2.58419	5.78575	3.19294	3.19874	4.47769	5.21468	3.32106	3.90408	3.81598	2.92278	4.82127	0.774789	0.837004	2.42854	3.40043	6.11396	6.41235	0.599174	1.11781	4.40531	4.27164	0.815652	0.737065	3.88885	5.21733	3.23648	1.40463	3.56741	3.566	5.22991	0.89074	6.21448	6.24631	1.5199
10.0727	6.97487	3.17076	6.20419	1.76524	2.75712	4.60521	3.77442	4.89023	0.750278	0.95648	0.789047	4.28812	3.98594	2.58075	5.90132	3.22116	3.23222	4.4726	5.20489	3.3084	3.94255	3.81016	2.93143	4.81076	0.773168	0.827228	2.44546	3.43999	6.09682	6.62492	0.590646	1.11412	4.46594	4.27353	0.82264	0.741701	3.89556	5.22032	3.21386	1.40459	3.52742	3.48988	5.21671	0.910936	6.19483	6.16692	1.49007
10.1229	6.92076	3.16109	6.12052	1.76255	2.73497	4.58374	3.77876	4.9177	0.764818	0.952735	0.767323	4.30634	3.9902	2.59543	5.81511	3.14527	3.24262	4.48345	5.1959	3.25821	3.84772	3.79545	2.88438	4.7629	0.730271	0.81098	2.42436	3.39223	6.08958	6.54389	0.606268	1.1338	4.43826	4.23862	0.810279	0.733879	3.89204	5.20482	3.27027	1.39987	3.56722	3.56113	5.19444	0.931412	6.2943	6.17784	1.48753
10.1731	6.97345	3.15271	6.15005	1.74686	2.78061	4.55319	3.7735	4.84014	0.74295	0.960871	0.778235	4.31148	3.94886	2.60959	5.83343	3.17868	3.19388	4.43971	5.2228	3.2987	3.8151	3.80061	2.90308	4.78758	0.750261	0.810842	2.4371	3.41853	6.1547	6.47738	0.595085	1.12778	4.38536	4.2621	0.799552	0.746727	3.9066	5.25268	3.28552	1.40169	3.56405	3.68218	5.2485	0.939418	6.27687	6.17942	1.47235
10.223	6.97746	3.16025	6.11179	1.77399	2.79602	4.58394	3.76572	4.90127	0.775733	0.96217	0.777054	4.29388	3.92161	2.5847	5.84347	3.18263	3.19393	4.50688	5.22633	3.32876	3.72696	3.78582	2.90779	4.75346	0.764675	0.824454	2.45559	3.41245	6.15482	6.517	0.604319	1.13112	4.38506	4.29205	0.812639	0.745674	3.91691	5.25146	3.34446	1.42781	3.61138	3.62294	5.24779	0.93373	6.36017	6.18843	1.46721
10.2729	7.054	3.19013	6.22515	1.74922	2.82148	4.54523	3.77557	4.90892	0.751841	0.969727	0.794632	4.28563	3.96513	2.60829	5.8462	3.20477	3.23472	4.45931	5.18577	3.33656	3.78407	3.78223	2.90544	4.77818	0.764832	0.828406	2.46868	3.42063	6.17323	6.5356	0.598385	1.1264	4.49756	4.26716	0.81967	0.745679	3.89331	5.20325	3.32753	1.44558	3.57259	3.59683	5.21289	0.968972	6.3494	6.18801	1.46794
10.3231	7.03823	3.14764	6.14844	1.75366	2.82906	4.51245	3.7655	4.94213	0.762813	0.952928	0.778285	4.30199	3.95867	2.62579	5.76794	3.23397	3.21131	4.45793	5.18132	3.3349	3.75131	3.79563	2.9022	4.77126	0.762061	0.812716	2.46281	3.44571	6.13948	6.51467	0.594656	1.14124	4.5538	4.30743	0.8076	0.740683	3.87587	5.25392	3.28481	1.43506	3.56721	3.54984	5.24821	0.982687	6.31267	6.13092	1.45087
10.3733	6.93897	3.13844	6.1611	1.76661	2.80526	4.53103	3.7726	4.92749	0.765261	0.9639	0.73309	4.28149	3.92089	2.59408	5.71025	3.25899	3.21838	4.5123	5.17272	3.36143	3.84822	3.74227	2.88042	4.7644	0.763701	0.827631	2.50327	3.447	6.20528	6.62123	0.589425	1.13031	4.50198	4.3047	0.82646	0.743204	3.89633	5.22601	3.28076	1.43281	3.5186	3.53037	5.23142	0.922441	6.39821	6.1814	1.4481
10.4232	6.93369	3.13079	6.11032	1.75216	2.83486	4.55411	3.77013	4.85285	0.758765	0.954839	0.767122	4.29896	3.94114	2.59861	5.85247	3.20697	3.20731	4.49533	5.1819	3.31899	3.86888	3.77258	2.90704	4.84122	0.751002	0.805306	2.48954	3.41263	6.17297	6.53221	0.595946	1.14637	4.4535	4.31634	0.804396	0.742407	3.89427	5.30347	3.29914	1.44325	3.60327	3.54701	5.22417	0.963328	6.32713	6.22322	1.46124
10.4734	6.98017	3.13532	6.25626	1.78092	2.84146	4.54864	3.76411	4.78388	0.762679	0.969959	0.764588	4.29531	3.94579	2.62408	5.83861	3.20862	3.24867	4.50893	5.15956	3.31537	3.96188	3.76662	2.90733	4.80496	0.764896	0.806331	2.4679	3.34658	6.17674	6.53139	0.598567	1.12423	4.48359	4.18313	0.815227	0.744104	3.85731	5.21894	3.29598	1.4456	3.56681	3.65096	5.21743	0.960387	6.39558	6.22429	1.43819
10.5233	6.94829	3.10258	6.18817	1.75153	2.82069	4.51627	3.76304	4.82818	0.746037	0.958252	0.761058	4.28874	3.94922	2.61019	5.75024	3.22294	3.21711	4.46942	5.12481	3.37089	3.89623	3.74656	2.89526	4.85702	0.738828	0.809779	2.47219	3.38225	6.19542	6.58926	0.586158	1.1463	4.51912	4.32122	0.825532	0.750125	3.87352	5.24001	3.30817	1.44822	3.63029	3.63211	5.16115	0.902265	6.30127	6.18573	1.45737
10.5735	7.00008	3.18691	6.15184	1.77077	2.85478	4.54987	3.76807	4.93475	0.760063	0.967891	0.759869	4.32949	3.93589	2.64385	5.74343	3.2776	3.24858	4.52164	5.1558	3.40682	4.02712	3.75007	2.8793	4.83974	0.749806	0.823655	2.48309	3.40267	6.28338	6.43954	0.603014	1.18247	4.59055	4.31497	0.827196	0.743784	3.90371	5.26074	3.3689	1.45933	3.62962	3.62028	5.22512	0.929073	6.3537	6.20443	1.49536
10.6237	6.87063	3.14212	6.22889	1.74841	2.86417	4.48164	3.77441	4.92452	0.756702	0.971452	0.746107	4.30532	3.96638	2.62024	5.71001	3.22271	3.21121	4.49439	5.08223	3.33281	3.98217	3.75431	2.87101	4.7991	0.746802	0.80769	2.48798	3.41962	6.22782	6.51023	0.589762	1.14987	4.59359	4.25529	0.803067	0.744261	3.83791	5.22154	3.34979	1.46662	3.57659	3.59192	5.17218	0.886983	6.28361	6.119	1.48442
10.6738	6.93479	3.18819	6.21307	1.7826	2.88172	4.49893	3.76369	4.91234	0.753985	0.960764	0.743307	4.33384	3.90498	2.61553	5.66226	3.20271	3.19914	4.50985	5.06432	3.32087	4.02012	3.73604	2.88088	4.83331	0.737697	0.815645	2.49341	3.42114	6.25319	6.55526	0.595984	1.17562	4.55885	4.30314	0.817393	0.753428	3.90327	5.1933	3.34893	1.46379	3.58984	3.65512	5.14564	0.923149	6.37011	6.15975	1.49215
10.724	6.92847	3.15083	6.20605	1.78463	2.87893	4.51453	3.75767	4.90041	0.750864	0.95669	0.748857	4.28027	3.92353	2.62652	5.70311	3.2263	3.20523	4.48987	5.06031	3.36513	4.01346	3.73599	2.8451	4.79604	0.748319	0.803449	2.51739	3.41757	6.24463	6.54243	0.597517	1.19009	4.55815	4.25224	0.8237	0.735877	3.82782	5.27115	3.31496	1.48634	3.65555	3.63228	5.24107	0.928922	6.31213	6.14409	1.46204
10.7739	6.80338	3.16155	6.21835	1.7665	2.88041	4.47183	3.76161	4.95662	0.764977	0.96883	0.753203	4.33148	3.90839	2.62868	5.75811	3.25943	3.20746	4.45949	5.13293	3.3308	3.90259	3.7387	2.88144	4.81204	0.737924	0.799251	2.51585	3.39699	6.33492	6.54733	0.58818	1.19817	4.53597	4.25945	0.830296	0.744693	3.9155	5.27042	3.36678	1.49154	3.60329	3.72245	5.21848	0.914499	6.38614	6.13916	1.4689
10.8241	6.86845	3.16506	6.21691	1.79759	2.88341	4.46725	3.76223	4.95977	0.759371	0.966726	0.763199	4.30999	3.88637	2.62048	5.72692	3.23502	3.19868	4.42303	5.08836	3.31399	3.90685	3.73946	2.84556	4.78615	0.740257	0.800804	2.49694	3.38193	6.21713	6.44197	0.578556	1.17155	4.51429	4.27605	0.807156	0.71847	3.89041	5.25142	3.3749	1.50007	3.5484	3.59444	5.17595	0.878098	6.40139	6.18921	1.46226
10.8741	6.9973	3.17427	6.16457	1.74415	2.88313	4.47331	3.77652	4.95034	0.744282	0.971606	0.754141	4.2973	3.87288	2.62374	5.64498	3.23279	3.22594	4.47367	4.99345	3.312	3.9537	3.74051	2.84823	4.76104	0.724246	0.803424	2.50786	3.34782	6.29697	6.52721	0.575593	1.19056	4.5877	4.26489	0.808109	0.741295	3.89696	5.29681	3.35181	1.5057	3.55704	3.65891	5.15534	0.922312	6.39894	6.15273	1.45043
10.9242	7.07706	3.13683	6.29039	1.78249	2.91	4.44761	3.77097	4.88308	0.745306	0.96892	0.772063	4.31458	3.86443	2.63476	5.72792	3.24902	3.24051	4.45629	5.04354	3.28771	3.91803	3.70913	2.84258	4.81061	0.734862	0.805762	2.48914	3.3808	6.2513	6.59221	0.579409	1.20702	4.62974	4.31106	0.81225	0.744774	3.83495	5.25755	3.36831	1.48372	3.56725	3.64734	5.12761	0.903768	6.36378	6.1333	1.41949
10.9744	6.90555	3.12111	6.16542	1.77318	2.91822	4.44901	3.76294	4.96024	0.736862	0.964618	0.733018	4.32089	3.88369	2.63787	5.67644	3.25247	3.22702	4.48836	5.05475	3.33162	3.90967	3.70251	2.84847	4.80142	0.737679	0.798574	2.48584	3.35746	6.29531	6.53275	0.584717	1.19908	4.60257	4.24486	0.820043	0.740485	3.90506	5.27646	3.3409	1.50853	3.54931	3.66132	5.18945	0.905442	6.42362	6.146	1.42335
11.0243	7.01756	3.1399	6.25801	1.7865	2.93505	4.42274	3.7675	4.92136	0.74319	0.966801	0.751506	4.3005	3.85673	2.61593	5.65403	3.2792	3.18931	4.4321	5.03643	3.31659	3.84053	3.71446	2.81806	4.77801	0.730551	0.796021	2.50597	3.34994	6.18799	6.46243	0.566143	1.17595	4.5346	4.23215	0.79306	0.745733	3.86057	5.20694	3.33638	1.4998	3.53445	3.61633	5.16759	0.883592	6.39921	6.1692	1.42802
11.0745	6.89354	3.13979	6.22949	1.78449	2.92994	4.46378	3.76153	4.87426	0.746085	0.958414	0.743594	4.32344	3.89279	2.62527	5.61653	3.25488	3.24505	4.49209	5.03058	3.29066	3.92591	3.72061	2.83135	4.79875	0.72606	0.801104	2.50994	3.37072	6.23225	6.39119	0.588901	1.19462	4.60664	4.24794	0.809702	0.743307	3.90305	5.27264	3.34969	1.52419	3.51457	3.6525	5.18485	0.937937	6.4077	6.16301	1.42772
11.1244	6.97729	3.15868	6.30901	1.82324	2.93879	4.49505	3.75587	4.88648	0.74972	0.968118	0.745269	4.34006	3.90818	2.65385	5.70247	3.3009	3.23674	4.45831	5.0293	3.32096	3.94976	3.69182	2.84236	4.80607	0.731747	0.789528	2.52725	3.32906	6.28639	6.53062	0.588821	1.17559	4.59186	4.30297	0.809439	0.738717	3.86903	5.2081	3.35569	1.51468	3.49644	3.58724	5.22475	0.931326	6.52932	6.12568	1.4228
11.1746	6.82369	3.10535	6.21661	1.8159	2.95049	4.43104	3.76284	4.86919	0.740825	0.969059	0.75712	4.34302	3.8816	2.62561	5.70778	3.25914	3.15204	4.44519	4.98683	3.31469	3.89434	3.69232	2.85452	4.79788	0.744656	0.797588	2.50744	3.34618	6.27748	6.54239	0.583013	1.18304	4.59282	4.32676	0.824469	0.740494	3.89076	5.2496	3.34314	1.51762	3.50482	3.63719	5.21923	0.916839	6.45514	6.18366	1.41566
11.2248	6.86306	3.14166	6.26368	1.81082	2.96667	4.42026	3.76904	4.91287	0.737021	0.963414	0.764881	4.33325	3.86233	2.65058	5.6145	3.26463	3.16993	4.44458	5.01955	3.30244	3.96878	3.71398	2.81244	4.79247	0.709628	0.790643	2.52817	3.32617	6.22922	6.53075	0.576048	1.17782	4.61058	4.21931	0.819381	0.735207	3.85569	5.27736	3.37178	1.52363	3.48488	3.58549	5.17059	0.933172	6.47573	6.09509	1.41725
11.275	6.80114	3.15595	6.33506	1.7979	2.97989	4.42804	3.75353	4.90645	0.743556	0.961321	0.744954	4.32059	3.85036	2.64879	5.55652	3.26745	3.16558	4.45754	4.9477	3.30173	3.97988	3.70674	2.79931	4.75725	0.738274	0.799319	2.51232	3.34293	6.35441	6.46224	0.584371	1.17661	4.63319	4.23009	0.811984	0.740004	3.87747	5.26113	3.39575	1.51594	3.45514	3.69568	5.18281	0.866679	6.46896	6.12243	1.42993
11.3252	6.85335	3.11515	6.18114	1.78475	2.92723	4.4124	3.7429	4.969	0.742902	0.956399	0.728987	4.30861	3.87156	2.64728	5.67063	3.23655	3.11415	4.44521	4.94998	3.32881	4.00538	3.665	2.82754	4.76586	0.727541	0.786752	2.50606	3.33218	6.25845	6.43329	0.577615	1.18838	4.62787	4.26977	0.829177	0.733479	3.86413	5.26319	3.41517	1.54063	3.53498	3.6987	5.16287	0.902973	6.44504	6.14944	1.43371
11.3751	6.92369	3.12998	6.32655	1.8094	2.99279	4.44883	3.76437	4.99833	0.743536	0.95397	0.746623	4.31499	3.87364	2.65236	5.69379	3.2741	3.1104	4.44563	4.9029	3.31949	3.96076	3.66584	2.79959	4.79124	0.725768	0.796067	2.51846	3.35252	6.33996	6.48828	0.57488	1.19109	4.6442	4.22942	0.828859	0.742295	3.85161	5.25502	3.35267	1.54169	3.49913	3.70856	5.19903	0.920058	6.47588	6.11209	1.43935
11.4253	6.86819	3.14911	6.30324	1.79872	2.99122	4.44762	3.74994	4.98841	0.747878	0.98108	0.754513	4.29786	3.84995	2.65101	5.62203	3.24017	3.09799	4.4602	4.95193	3.31955	3.94084	3.67938	2.80887	4.79384	0.735818	0.786348	2.49537	3.34233	6.21192	6.53273	0.568662	1.17132	4.62096	4.19335	0.800564	0.709808	3.88319	5.30895	3.36498	1.53293	3.48673	3.71895	5.18309	0.894474	6.40755	6.09845	1.46298
11.4754	6.94243	3.15395	6.24935	1.80353	2.97103	4.45167	3.75814	4.95613	0.748032	0.967036	0.768583	4.28889	3.87453	2.6711	5.59502	3.29225	3.129	4.48265	4.93078	3.31584	3.84948	3.69014	2.81545	4.79815	0.73177	0.783812	2.5334	3.32604	6.28274	6.39282	0.574113	1.16136	4.62314	4.19792	0.818042	0.715383	3.88925	5.31221	3.40125	1.54178	3.44782	3.74854	5.15951	0.866229	6.50028	6.10704	1.44235
11.5253	7.00941	3.14325	6.18728	1.81171	2.99163	4.45119	3.75092	4.90208	0.744614	0.980879	0.760227	4.29876	3.82858	2.63319	5.57341	3.25181	3.1094	4.47302	4.93176	3.32065	3.90309	3.63763	2.80093	4.80971	0.716383	0.792142	2.54244	3.36079	6.33656	6.42364	0.557072	1.18438	4.65075	4.22632	0.814073	0.723551	3.86248	5.2481	3.38091	1.54499	3.44645	3.74403	5.16117	0.910529	6.47152	6.1445	1.4409
11.5755	6.82376	3.11648	6.15075	1.76787	2.99698	4.39018	3.75606	4.93072	0.731333	0.973266	0.746265	4.34179	3.80796	2.64491	5.54065	3.27165	3.08473	4.43932	4.88	3.33373	3.88114	3.65006	2.81876	4.74692	0.732062	0.79694	2.5433	3.32265	6.27518	6.44356	0.581363	1.18193	4.68366	4.24253	0.801429	0.727709	3.84278	5.2436	3.35511	1.54518	3.47238	3.69842	5.16958	0.908447	6.44443	6.15832	1.44752
11.6257	6.95671	3.15522	6.1373	1.80516	3.0008	4.38886	3.75787	4.89729	0.746729	0.98153	0.735195	4.31376	3.84409	2.67494	5.62361	3.26519	3.05557	4.4732	4.97341	3.29867	3.94997	3.66313	2.79861	4.73663	0.722729	0.784518	2.54369	3.30582	6.28141	6.39498	0.549864	1.17691	4.67824	4.21838	0.810418	0.724762	3.88453	5.26276	3.35623	1.54231	3.46966	3.63697	5.16494	0.872153	6.49692	6.12774	1.42987
11.6759	6.93994	3.13982	6.18834	1.80618	2.99719	4.40835	3.76362	4.89022	0.740248	0.96788	0.752473	4.29657	3.79736	2.66213	5.60634	3.26315	3.07136	4.46772	4.94583	3.35436	4.02635	3.668	2.79804	4.79139	0.719048	0.790824	2.55455	3.32698	6.26357	6.50815	0.558889	1.193	4.67425	4.17059	0.802046	0.713781	3.88128	5.30026	3.35332	1.55087	3.51375	3.6274	5.18031	0.871702	6.52382	6.07177	1.405
11.7258	6.92571	3.14135	6.16613	1.77612	2.99587	4.39108	3.76046	4.90937	0.727597	0.972053	0.730612	4.27553	3.83662	2.64444	5.56194	3.2497	3.04909	4.47987	4.93424	3.31692	3.97589	3.67444	2.82587	4.73159	0.739762	0.784906	2.57054	3.33321	6.32717	6.41104	0.572539	1.19809	4.72393	4.22772	0.805593	0.726773	3.91206	5.30304	3.34589	1.55305	3.51477	3.76692	5.15963	0.869255	6.531	6.07083	1.40802
11.776	6.91302	3.12849	6.21963	1.80375	3.01814	4.41608	3.75678	4.93269	0.718792	0.990258	0.754807	4.26661	3.80842	2.65892	5.5987	3.26974	3.05208	4.40566	4.88105	3.31137	4.16021	3.63269	2.79923	4.76216	0.728422	0.795351	2.54889	3.30075	6.33683	6.50096	0.563992	1.19876	4.67667	4.23975	0.809095	0.722399	3.85965	5.26419	3.3456	1.5498	3.47901	3.7418	5.20659	0.931197	6.57222	6.07648	1.40449
11.8262	6.83536	3.12439	6.20436	1.81648	3.01315	4.43546	3.74203	4.9464	0.740132	0.967606	0.749494	4.29214	3.82964	2.6654	5.63736	3.26132	2.98169	4.43759	4.90343	3.31045	4.08303	3.66566	2.80539	4.73312	0.726713	0.792632	2.5724	3.33481	6.28791	6.37359	0.569914	1.1977	4.69388	4.23161	0.809455	0.71766	3.87963	5.26412	3.39555	1.53448	3.46285	3.75856	5.16244	0.912246	6.4611	6.09391	1.42716
11.8764	6.81547	3.15399	6.17402	1.80653	3.03835	4.36374	3.74328	5.02808	0.725495	0.974344	0.740501	4.30018	3.784	2.67343	5.55446	3.26655	3.01255	4.42643	4.83632	3.29967	4.18845	3.65502	2.80041	4.68695	0.709809	0.797543	2.54853	3.33999	6.32336	6.3247	0.556298	1.18999	4.66501	4.19819	0.81764	0.730801	3.91611	5.28808	3.36269	1.5318	3.45826	3.68931	5.15755	0.866315	6.45655	6.05776	1.39163
11.9265	6.78432	3.16269	6.17331	1.77677	3.00836	4.38234	3.734	4.89488	0.714061	0.973576	0.735173	4.27884	3.81795	2.65485	5.62365	3.24975	2.98518	4.45014	4.87124	3.27971	4.08372	3.6527	2.79766	4.74463	0.708701	0.783302	2.56288	3.35249	6.24673	6.34081	0.560801	1.18086	4.65546	4.17472	0.792441	0.707391	3.89252	5.26863	3.3557	1.53534	3.47535	3.74512	5.13521	0.857042	6.51421	6.09166	1.39827
11.9764	6.77654	3.10186	6.11866	1.79227	3.00307	4.3635	3.74921	4.92224	0.720629	0.966759	0.756912	4.30861	3.78011	2.64328	5.55516	3.2329	2.93781	4.4312	4.86937	3.3075	4.02255	3.60807	2.78658	4.68428	0.720314	0.792444	2.55171	3.31633	6.26934	6.31954	0.550392	1.19401	4.64638	4.15882	0.798067	0.727606	3.88014	5.24372	3.31412	1.51078	3.36121	3.71325	5.15306	0.910722	6.45585	6.08107	1.42185
12.0266	6.77441	3.12719	6.21858	1.8032	2.98014	4.33099	3.7495	4.88334	0.722779	0.973576	0.736384	4.25961	3.78977	2.66281	5.54873	3.23069	2.95013	4.42775	4.83893	3.28341	3.9936	3.59706	2.78621	4.74306	0.71069	0.788799	2.55586	3.32592	6.31909	6.44041	0.564971	1.17334	4.65213	4.18851	0.794276	0.724096	3.89585	5.23649	3.32427	1.4947	3.40939	3.75201	5.18089	0.879171	6.46979	6.06602	1.39891
12.0768	6.86589	3.16668	6.17594	1.81973	3.03554	4.39538	3.7474	4.90359	0.73731	0.986748	0.748864	4.27782	3.80401	2.66163	5.57437	3.30811	2.98165	4.45376	4.87345	3.35763	3.8869	3.63229	2.82859	4.75411	0.708928	0.80112	2.55169	3.3125	6.3173	6.37238	0.567858	1.1811	4.70446	4.20218	0.803641	0.716445	3.88812	5.25972	3.32589	1.51295	3.39574	3.64887	5.20637	0.891577	6.53673	6.05264	1.41974
12.1267	6.8162	3.13904	6.21493	1.8459	3.04878	4.38521	3.75139	4.91661	0.734175	0.965552	0.743551	4.24966	3.81342	2.6633	5.55034	3.27224	2.95	4.46323	4.88888	3.31294	3.84939	3.57974	2.79525	4.72922	0.720507	0.782139	2.57199	3.31779	6.3014	6.46276	0.564523	1.18343	4.65934	4.20669	0.809731	0.717669	3.88261	5.23855	3.29338	1.51371	3.39412	3.6232	5.15079	0.857536	6.54378	6.01893	1.37596
12.1769	6.71574	3.15203	6.11675	1.81838	3.02485	4.34371	3.73741	4.90199	0.719336	0.965826	0.732288	4.24925	3.80496	2.65845	5.4991	3.23822	2.94059	4.41219	4.83081	3.27868	3.78164	3.59031	2.80866	4.74834	0.743168	0.78364	2.58668	3.32812	6.3558	6.49355	0.545562	1.19396	4.68614	4.19073	0.803965	0.727903	3.85448	5.24141	3.3152	1.52063	3.4155	3.7245	5.18063	0.889344	6.57742	6.10188	1.39564
12.2271	6.87634	3.14895	6.19472	1.82581	3.08557	4.3661	3.75507	4.97474	0.708089	0.980552	0.748334	4.2921	3.80855	2.67728	5.6463	3.24434	2.91391	4.4383	4.93066	3.29696	3.72426	3.5861	2.78768	4.73475	0.715887	0.772787	2.55283	3.31885	6.38338	6.43716	0.557224	1.21789	4.68067	4.19378	0.817769	0.713507	3.91284	5.27996	3.29632	1.49874	3.41689	3.76855	5.22166	0.886876	6.60248	6.09707	1.40081
12.277	6.84666	3.15278	6.1892	1.83097	3.0587	4.39293	3.74423	4.91434	0.725822	0.978464	0.762196	4.26254	3.80318	2.66672	5.54207	3.2207	3.00343	4.44874	4.9297	3.34374	3.73675	3.59806	2.82323	4.69815	0.714376	0.786436	2.5626	3.30657	6.33	6.52416	0.554128	1.2079	4.66773	4.2179	0.797408	0.708102	3.87594	5.2732	3.29323	1.48565	3.37327	3.72336	5.19458	0.905892	6.5934	6.11703	1.38974
12.3272	6.99413	3.14322	6.1972	1.8368	3.05522	4.3904	3.7476	4.92519	0.729866	0.986921	0.74572	4.26409	3.80382	2.68259	5.60076	3.26906	2.97392	4.41448	4.93365	3.29837	3.63324	3.63512	2.79928	4.7118	0.72806	0.787648	2.56127	3.32154	6.24123	6.40969	0.547251	1.20428	4.71652	4.15625	0.786205	0.711063	3.8818	5.24827	3.25705	1.46415	3.32912	3.64159	5.19221	0.854445	6.4986	6.10996	1.38709
12.3774	6.94189	3.12808	6.16628	1.86026	3.00427	4.39218	3.7292	4.78791	0.726039	0.965882	0.742513	4.24029	3.81165	2.66726	5.59372	3.27856	2.94383	4.42951	4.85697	3.2983	3.63523	3.60066	2.80267	4.71015	0.731928	0.783227	2.58121	3.30657	6.31387	6.45743	0.560069	1.19392	4.65177	4.16959	0.793336	0.724024	3.86143	5.22917	3.26124	1.47055	3.33964	3.63441	5.16978	0.876467	6.56217	6.03449	1.35236
12.4276	6.88661	3.14166	6.26297	1.81124	3.03703	4.38837	3.75216	4.8298	0.73179	0.990157	0.750289	4.29751	3.84395	2.66347	5.57834	3.26922	2.91978	4.44652	4.88233	3.32344	3.64835	3.62483	2.81308	4.72815	0.697653	0.778576	2.56928	3.2879	6.26921	6.4546	0.55293	1.18772	4.7142	4.18623	0.785141	0.706495	3.87446	5.27221	3.29377	1.48035	3.3496	3.66351	5.21437	0.879149	6.62215	6.1084	1.35507
12.4775	6.74571	3.11292	6.13145	1.82469	3.0097	4.34781	3.73453	4.85468	0.71936	0.976385	0.745892	4.25855	3.76798	2.67606	5.53498	3.24404	2.86762	4.45482	4.87394	3.3206	3.64383	3.59526	2.76991	4.70025	0.708496	0.77494	2.55891	3.31206	6.28366	6.43271	0.54829	1.1916	4.68782	4.1609	0.795317	0.71897	3.89142	5.29089	3.26818	1.49199	3.36661	3.77573	5.1699	0.877819	6.62368	6.08161	1.3637
12.5276	6.94546	3.13253	6.19662	1.82325	3.02711	4.37189	3.74111	4.85621	0.715451	0.988427	0.735904	4.29209	3.76919	2.65957	5.54341	3.24262	2.86392	4.42129	4.9111	3.30885	3.63543	3.61021	2.78652	4.69396	0.720186	0.780465	2.57177	3.30194	6.2925	6.3045	0.54527	1.20584	4.66905	4.16401	0.785884	0.710982	3.85993	5.22395	3.27196	1.48193	3.31793	3.62714	5.12462	0.874535	6.49937	6.06701	1.36388
12.5776	6.85479	3.09671	6.20505	1.81844	3.02443	4.313	3.73136	4.75361	0.716364	0.968967	0.746823	4.23363	3.72222	2.64566	5.48035	3.2865	2.83983	4.39395	4.83039	3.35083	3.61676	3.57534	2.76972	4.70903	0.722887	0.787346	2.59762	3.31431	6.35219	6.39919	0.549766	1.19219	4.73839	4.20733	0.789065	0.723196	3.90332	5.29425	3.23491	1.4685	3.31143	3.67673	5.18312	0.857601	6.52519	6.01333	1.38431
12.6278	6.89064	3.1073	6.17682	1.79367	3.0118	4.33072	3.73102	4.91871	0.721678	0.988447	0.721877	4.20606	3.7297	2.65166	5.56187	3.21577	2.78846	4.36069	4.8583	3.27969	3.57761	3.52526	2.75818	4.72302	0.7178	0.781171	2.58419	3.2945	6.27525	6.42114	0.55513	1.20736	4.64482	4.2186	0.799098	0.719834	3.82598	5.25708	3.27878	1.50242	3.3464	3.72895	5.16215	0.87623	6.53689	6.04012	1.37915
12.6779	6.74754	3.0916	6.14077	1.78354	3.01464	4.24335	3.72256	4.86195	0.719576	0.978584	0.727827	4.24906	3.68491	2.67123	5.48024	3.25928	2.78632	4.39335	4.85046	3.31364	3.54717	3.55407	2.77269	4.68012	0.711355	0.793622	2.59535	3.30503	6.28226	6.46874	0.547467	1.22387	4.71618	4.18568	0.812802	0.700704	3.92514	5.29647	3.24174	1.50946	3.30484	3.72495	5.13176	0.876381	6.55333	6.08788	1.35792
12.7281	6.72982	3.11094	6.1017	1.78686	3.02552	4.27017	3.73235	4.88351	0.725135	0.974126	0.732739	4.22539	3.73145	2.68433	5.52922	3.23454	2.77839	4.42825	4.849	3.34982	3.51758	3.54327	2.76231	4.67985	0.708094	0.786788	2.58831	3.28729	6.35529	6.44751	0.557915	1.19833	4.72655	4.19645	0.806287	0.702283	3.87157	5.22545	3.24379	1.5036	3.29806	3.76532	5.12771	0.800509	6.44294	6.06832	1.35183
12.778	6.80478	3.12509	6.19038	1.77734	3.0313	4.27391	3.73691	4.82385	0.714345	0.986927	0.698642	4.21681	3.74041	2.67089	5.55431	3.22099	2.7249	4.40294	4.86079	3.31841	3.50687	3.56596	2.75691	4.68087	0.706921	0.793625	2.59755	3.27017	6.38516	6.41467	0.553707	1.20003	4.70405	4.23278	0.799218	0.714906	3.87944	5.25201	3.21908	1.47539	3.32981	3.66129	5.08732	0.856527	6.53583	5.98355	1.35471
12.8282	6.89996	3.12497	6.24326	1.78998	3.02904	4.29172	3.71877	4.83165	0.71183	0.968336	0.724526	4.22203	3.69082	2.68109	5.51216	3.2356	2.78943	4.42174	4.8453	3.32464	3.48441	3.52367	2.73236	4.64611	0.707732	0.772793	2.57936	3.28884	6.28439	6.32721	0.545039	1.20529	4.6863	4.20041	0.787525	0.708183	3.89716	5.18682	3.1858	1.49928	3.26233	3.63032	5.14565	0.877454	6.57749	6.06623	1.3313
12.8781	6.79352	3.11398	6.17235	1.81284	3.04464	4.26187	3.72482	4.80576	0.709642	0.973464	0.716958	4.18891	3.72837	2.66491	5.44331	3.20176	2.72093	4.37443	4.82044	3.32729	3.4601	3.55783	2.74645	4.69009	0.709797	0.788668	2.59055	3.26474	6.32987	6.34143	0.547933	1.18955	4.64656	4.20159	0.789918	0.695938	3.90998	5.24334	3.20623	1.48301	3.33727	3.62474	5.13046	0.880716	6.59733	6.05399	1.32017
12.9283	6.78715	3.1133	6.2306	1.8143	3.00881	4.26	3.72188	4.81438	0.722009	0.972737	0.717796	4.18138	3.73369	2.665	5.54565	3.21464	2.72962	4.39375	4.84651	3.33256	3.48863	3.53264	2.7702	4.64937	0.691184	0.770442	2.5863	3.23883	6.25362	6.33756	0.546317	1.20565	4.66934	4.17219	0.785252	0.706284	3.90706	5.20024	3.14148	1.48205	3.32244	3.6616	5.13409	0.848071	6.57589	6.00021	1.31078
12.9785	6.80109	3.07168	6.17855	1.79819	2.99231	4.19878	3.72765	4.82003	0.714672	0.967746	0.712955	4.19242	3.70176	2.67585	5.48294	3.18109	2.74403	4.39708	4.81328	3.35837	3.49029	3.54395	2.74135	4.68112	0.692753	0.781889	2.60363	3.28238	6.27147	6.33283	0.532182	1.22527	4.64033	4.19799	0.80583	0.706563	3.89627	5.20328	3.1241	1.48854	3.24387	3.63479	5.12168	0.865971	6.58626	6.01063	1.30506
13.0284	6.69153	3.09371	6.20586	1.78383	3.00734	4.23136	3.73331	4.84902	0.71559	0.98473	0.724963	4.19724	3.70924	2.67111	5.54684	3.24077	2.71411	4.40362	4.83015	3.32214	3.4744	3.53022	2.73787	4.66962	0.706974	0.779318	2.57395	3.25771	6.35222	6.30136	0.528586	1.20287	4.68093	4.17724	0.797791	0.71483	3.89262	5.2564	3.10875	1.49055	3.27708	3.59601	5.14058	0.860906	6.60231	6.00338	1.30561
13.0786	6.83197	3.09042	6.14654	1.78093	3.0049	4.26013	3.73119	4.78459	0.71696	0.98042	0.716421	4.21781	3.70303	2.67487	5.44055	3.21217	2.70159	4.39023	4.81418	3.35204	3.4619	3.5414	2.77431	4.68027	0.690134	0.782744	2.59946	3.2967	6.26944	6.31421	0.543423	1.22846	4.66144	4.23267	0.786403	0.711005	3.89297	5.2542	3.1108	1.48613	3.21195	3.71219	5.10974	0.899346	6.55431	6.01239	1.32561
13.1288	6.79555	3.07888	6.21781	1.78655	3.03082	4.26351	3.7187	4.82606	0.710623	0.982142	0.719092	4.21277	3.69065	2.64465	5.52385	3.18225	2.65547	4.37923	4.84954	3.2573	3.44015	3.5294	2.724	4.65733	0.694211	0.778718	2.59192	3.26044	6.26618	6.36678	0.539257	1.18676	4.64047	4.16743	0.779013	0.699664	3.86546	5.23007	3.06929	1.46821	3.2612	3.66959	5.16765	0.874471	6.64234	6.07938	1.28898
13.1787	6.81337	3.09249	6.13608	1.8052	3.01711	4.25922	3.70818	4.83249	0.720629	0.981927	0.730978	4.20159	3.72835	2.68557	5.41289	3.19694	2.66515	4.38985	4.81799	3.30219	3.49014	3.54234	2.74731	4.68457	0.69081	0.769925	2.60663	3.25792	6.25559	6.33981	0.542706	1.19225	4.65173	4.16196	0.789272	0.710487	3.89549	5.19356	3.05948	1.47525	3.18914	3.60168	5.13349	0.864512	6.59519	6.05844	1.30184
13.2289	6.7339	3.08656	6.16463	1.76735	2.98768	4.25574	3.71696	4.78191	0.715359	0.978165	0.713994	4.17364	3.72107	2.64755	5.41645	3.21773	2.61366	4.41518	4.75432	3.3349	3.49778	3.53484	2.7588	4.66814	0.705766	0.781225	2.60039	3.29886	6.27345	6.34841	0.540665	1.21861	4.67643	4.19554	0.786581	0.69128	3.92931	5.24701	3.07741	1.4634	3.17268	3.60981	5.09403	0.864726	6.55945	6.04124	1.29198
13.2791	6.8716	3.11192	6.14293	1.78665	3.00678	4.26165	3.7068	4.79843	0.715441	0.981835	0.762726	4.16221	3.69212	2.66553	5.3985	3.20785	2.65184	4.37804	4.80018	3.33791	3.46156	3.55953	2.74015	4.67963	0.702687	0.775373	2.60247	3.24128	6.22724	6.26845	0.556075	1.20348	4.6404	4.184	0.785598	0.694808	3.86167	5.27011	3.06944	1.42675	3.22507	3.61021	5.12537	0.852235	6.52965	6.08054	1.32231
13.3293	6.79374	3.08693	6.17637	1.78093	3.03864	4.22106	3.70974	4.86481	0.707796	0.98999	0.741575	4.20277	3.69114	2.66089	5.4294	3.16776	2.55441	4.30985	4.79315	3.31262	3.48897	3.513	2.73073	4.63349	0.693803	0.77568	2.56315	3.26602	6.30228	6.22337	0.545172	1.19521	4.58156	4.15078	0.780708	0.69538	3.88867	5.2384	3.03725	1.46251	3.17901	3.67362	5.14691	0.843091	6.51394	6.00666	1.26125
13.3794	6.89537	3.04551	6.20883	1.77309	3.00257	4.16821	3.71982	4.79934	0.709152	0.981127	0.728035	4.18134	3.69781	2.648	5.42218	3.18919	2.61629	4.39893	4.78844	3.31926	3.50175	3.53078	2.741	4.6672	0.701549	0.77125	2.58038	3.25351	6.21109	6.30979	0.547281	1.20129	4.67864	4.1777	0.772667	0.686294	3.90569	5.23442	3.04644	1.44618	3.20014	3.65918	5.12823	0.874771	6.54478	5.99621	1.27483
13.4296	6.67115	3.01847	6.21178	1.76824	2.99289	4.16788	3.71635	4.7318	0.719889	0.98871	0.705974	4.14823	3.69529	2.65949	5.42519	3.15807	2.54744	4.38472	4.72515	3.3148	3.43099	3.51559	2.76213	4.64492	0.70096	0.767469	2.59586	3.25923	6.29784	6.29692	0.547755	1.21324	4.62752	4.15304	0.776506	0.699912	3.9173	5.22667	3.02978	1.47604	3.21405	3.65505	5.18674	0.900655	6.56948	6.04742	1.30441
13.4798	6.83448	3.03847	6.29714	1.79682	3.02088	4.18548	3.72571	4.6886	0.702574	0.989889	0.719521	4.14343	3.70402	2.65358	5.4514	3.17535	2.53395	4.35968	4.70083	3.33993	3.48827	3.49835	2.73886	4.62716	0.686535	0.765569	2.59769	3.25494	6.22025	6.28288	0.540012	1.2033	4.65131	4.17985	0.768496	0.693715	3.89775	5.19749	3.06154	1.47161	3.18918	3.59124	5.13244	0.848972	6.50744	6.03616	1.27888
13.53	6.6905	3.03937	6.1613	1.77071	2.97583	4.18274	3.70439	4.77582	0.718365	0.9885	0.737021	4.13002	3.69771	2.66965	5.46293	3.12379	2.47879	4.36073	4.68924	3.3329	3.47967	3.48056	2.75277	4.65182	0.686447	0.787278	2.60077	3.26361	6.28794	6.26924	0.554098	1.21784	4.68051	4.21906	0.813129	0.707864	3.90525	5.23193	2.99844	1.47051	3.21025	3.69004	5.09545	0.832897	6.52739	6.04997	1.27545
13.5801	6.67486	3.01829	6.11577	1.72581	2.95288	4.13943	3.68796	4.81637	0.696789	0.9688	0.682832	4.14633	3.6337	2.65306	5.38727	3.14213	2.46707	4.32932	4.68491	3.35377	3.46921	3.46127	2.74133	4.62875	0.695308	0.780275	2.57581	3.21326	6.25707	6.3034	0.541215	1.20754	4.69039	4.15359	0.798728	0.706068	3.86062	5.20254	3.01506	1.47369	3.24272	3.5932	5.0535	0.858781	6.49922	6.00037	1.30079
13.6303	6.65943	3.00913	6.08263	1.72336	2.97256	4.11639	3.70093	4.79545	0.704608	0.980272	0.727433	4.13697	3.66527	2.65496	5.36249	3.12317	2.4396	4.36221	4.71708	3.3195	3.42459	3.44147	2.74295	4.61284	0.698574	0.767485	2.57232	3.29034	6.29541	6.26351	0.546507	1.21022	4.6592	4.16868	0.781338	0.705361	3.90431	5.20116	3.01087	1.471	3.24718	3.62464	5.06193	0.858738	6.54511	5.96052	1.29749
13.6802	6.67042	3.03441	6.14342	1.73069	2.97631	4.1363	3.70335	4.92363	0.723538	0.986832	0.728314	4.16405	3.68665	2.67521	5.40298	3.09408	2.44596	4.32908	4.63961	3.27513	3.46989	3.43136	2.70004	4.58456	0.678678	0.779092	2.56897	3.2336	6.28832	6.2036	0.554443	1.20466	4.68348	4.12144	0.791127	0.71357	3.94078	5.19439	3.02093	1.48854	3.23291	3.56679	5.11214	0.827509	6.62643	5.98476	1.27515
13.7304	6.65348	3.0547	6.12929	1.70907	2.94942	4.16048	3.69821	4.91726	0.697958	0.98179	0.70026	4.18091	3.61345	2.65129	5.36752	3.14442	2.46842	4.36605	4.62303	3.30031	3.4542	3.45065	2.70658	4.59206	0.690822	0.771771	2.57989	3.21289	6.24303	6.25853	0.547224	1.23563	4.64654	4.11032	0.788925	0.710663	3.88312	5.19077	3.0125	1.48173	3.23143	3.55428	5.04982	0.817207	6.52963	6.00806	1.26806
13.7806	6.73065	3.03355	6.07878	1.71581	2.94444	4.12636	3.70346	4.88333	0.703781	0.957643	0.724698	4.10295	3.62738	2.65152	5.36834	3.11572	2.4225	4.35886	4.57254	3.28563	3.44566	3.44394	2.71941	4.57074	0.682615	0.760554	2.56266	3.24973	6.25299	6.30892	0.544796	1.21633	4.6557	4.19189	0.792441	0.693845	3.91538	5.2216	2.97797	1.47112	3.26289	3.56711	5.02559	0.860584	6.57639	5.96042	1.26249
13.8308	6.65401	3.03549	6.097	1.69268	2.96193	4.09974	3.69901	4.85248	0.685244	0.96366	0.694976	4.08743	3.61767	2.65174	5.32665	3.11371	2.41024	4.34585	4.59428	3.29514	3.42934	3.44222	2.72323	4.63563	0.705411	0.77823	2.58557	3.23086	6.2911	6.27165	0.552228	1.21383	4.68124	4.15071	0.793799	0.694232	3.92783	5.24423	2.9908	1.48275	3.19857	3.63633	5.06666	0.846032	6.5939	5.99334	1.26073
13.881	6.68665	3.01387	6.14977	1.72184	2.96688	4.14158	3.67604	4.9107	0.705199	0.981024	0.70533	4.14748	3.63957	2.66973	5.39043	3.1038	2.39097	4.34699	4.60601	3.29356	3.45502	3.4405	2.72899	4.59092	0.689311	0.773554	2.57207	3.20784	6.27212	6.25087	0.550809	1.20955	4.65861	4.18891	0.797087	0.689156	3.8971	5.17464	2.97653	1.48832	3.22743	3.62906	5.06569	0.85964	6.56576	5.99322	1.25053
13.9312	6.73814	3.04489	6.01632	1.71408	2.94084	4.15515	3.69685	4.90195	0.695717	0.979112	0.724634	4.09286	3.61686	2.65623	5.41437	3.09488	2.38923	4.34146	4.62776	3.30287	3.41519	3.44705	2.72885	4.59984	0.69287	0.78598	2.62661	3.23	6.22363	6.33195	0.552345	1.23265	4.67028	4.2026	0.788073	0.702783	3.90375	5.18429	2.99077	1.48804	3.22126	3.5852	5.08817	0.820169	6.55599	5.99989	1.25715
13.9811	6.69543	3.04934	6.07955	1.70515	2.91453	4.09795	3.68458	4.88436	0.710724	0.979959	0.714803	4.10504	3.62706	2.68895	5.40375	3.09153	2.37388	4.3054	4.56303	3.2795	3.45083	3.42305	2.69551	4.5531	0.695623	0.772236	2.58172	3.23179	6.21753	6.10337	0.554857	1.21699	4.64565	4.18982	0.789856	0.68412	3.94476	5.21361	2.95883	1.47908	3.25792	3.56214	5.06081	0.891126	6.66017	5.9409	1.26148
14.031	6.63044	3.00793	6.09141	1.69002	2.92507	4.12617	3.69369	4.84833	0.693438	0.972888	0.6899	4.12503	3.61253	2.65121	5.34566	3.10102	2.34109	4.34865	4.5408	3.33598	3.41099	3.43034	2.7173	4.57511	0.684283	0.761922	2.58684	3.23078	6.20292	6.23085	0.549003	1.21679	4.67101	4.1343	0.777809	0.69268	3.84798	5.13289	2.91008	1.47919	3.22507	3.67046	5.03524	0.845796	6.48824	6.00253	1.27203
14.0812	6.67725	3.01001	6.12601	1.73257	2.91415	4.14754	3.69721	4.78182	0.714922	0.979736	0.716808	4.09159	3.60826	2.66643	5.31739	3.07483	2.32716	4.3676	4.5556	3.2876	3.44581	3.49195	2.73181	4.60152	0.697699	0.771579	2.58315	3.23392	6.18059	6.2563	0.555786	1.20372	4.63747	4.12543	0.777832	0.68196	3.87287	5.19815	2.93054	1.47413	3.13234	3.60445	5.05967	0.847556	6.56784	5.98767	1.26168
14.1313	6.65804	3.01389	6.0127	1.70433	2.92967	4.12128	3.68497	4.77826	0.709373	0.982542	0.72212	4.11647	3.67016	2.65549	5.40851	3.0601	2.36993	4.32656	4.57567	3.31312	3.39462	3.49052	2.74537	4.57417	0.683712	0.776228	2.57413	3.22775	6.18188	6.16761	0.54653	1.2088	4.6808	4.19223	0.778912	0.699417	3.88721	5.18012	2.93025	1.47628	3.17114	3.60933	5.04578	0.847856	6.52012	5.98597	1.24455
14.1815	6.72228	3.06151	6.06199	1.68375	2.93081	4.14365	3.67583	4.87811	0.706089	0.979006	0.738446	4.06316	3.62831	2.65526	5.39153	3.06534	2.3024	4.34508	4.55526	3.31227	3.42023	3.4313	2.72756	4.592	0.688326	0.775951	2.56309	3.22694	6.23094	6.32031	0.538772	1.23094	4.6328	4.15437	0.784327	0.694484	3.86912	5.20801	2.97215	1.46034	3.19363	3.60934	5.05756	0.844122	6.48835	5.96523	1.23907
14.2315	6.51001	3.05696	5.90256	1.64297	2.90326	4.05964	3.66617	4.84025	0.682306	0.977757	0.682811	4.03233	3.58142	2.65112	5.36015	3.05666	2.28107	4.28867	4.47233	3.31745	3.41893	3.40916	2.71493	4.54682	0.677797	0.771493	2.57318	3.22286	6.178	6.21596	0.538829	1.22753	4.64231	4.12377	0.789143	0.689021	3.88343	5.14767	2.89966	1.49242	3.19532	3.60206	5.00314	0.847298	6.5079	5.9418	1.22443
14.2816	6.58072	3.01484	5.99365	1.64691	2.89963	4.0563	3.66718	4.87274	0.677084	0.964708	0.696	4.11829	3.6033	2.65073	5.38031	3.0618	2.33244	4.32664	4.50859	3.30816	3.4082	3.44259	2.7094	4.56728	0.6642	0.764359	2.54424	3.24828	6.19689	6.1612	0.54892	1.23591	4.63981	4.1414	0.773237	0.69858	3.91419	5.16941	2.9131	1.46545	3.20345	3.62253	5.06358	0.871831	6.47011	5.95489	1.23407
14.3318	6.68203	3.0478	6.09918	1.68936	2.89111	4.12378	3.67049	4.81485	0.694799	0.972248	0.722199	4.07163	3.58358	2.65193	5.32928	3.02532	2.33583	4.25965	4.58343	3.27579	3.40435	3.41215	2.70959	4.59482	0.688221	0.759665	2.56494	3.227	6.15855	6.25118	0.55263	1.21872	4.56099	4.1216	0.765283	0.678005	3.92189	5.14535	2.86216	1.46373	3.2115	3.6042	5.0523	0.885803	6.56622	5.95557	1.21684
14.382	6.60923	3.04077	6.01198	1.66073	2.8713	4.10529	3.67535	4.86808	0.680859	0.991049	0.693322	4.0763	3.62073	2.64945	5.33428	3.04099	2.28547	4.28866	4.49151	3.25193	3.35618	3.40055	2.708	4.53147	0.69123	0.767788	2.58894	3.23052	6.17688	6.16982	0.545229	1.23223	4.59372	4.18171	0.787719	0.691865	3.89769	5.11932	2.94603	1.46726	3.17314	3.56702	5.10131	0.868096	6.5888	5.97665	1.22121
14.4322	6.6216	3.01625	6.02825	1.66224	2.85746	4.11653	3.6623	4.8641	0.698208	0.962114	0.684938	4.02181	3.58209	2.66176	5.27481	3.04981	2.28206	4.31065	4.48742	3.3203	3.38494	3.41593	2.7195	4.5493	0.701782	0.778135	2.58769	3.24565	6.19799	6.20925	0.543218	1.23697	4.61774	4.16089	0.791964	0.690893	3.90199	5.14088	2.88198	1.46728	3.17153	3.57663	5.02907	0.8705	6.45286	5.97558	1.19929
14.4821	6.67642	3.01953	6.02795	1.67378	2.86453	4.08559	3.66178	4.79338	0.703103	0.977908	0.727841	4.04262	3.60458	2.64824	5.30776	3.00028	2.26044	4.29299	4.51663	3.29253	3.40873	3.36192	2.71304	4.51541	0.693599	0.766569	2.58923	3.23263	6.1831	6.10873	0.543043	1.21381	4.62699	4.12363	0.777518	0.689278	3.92719	5.16018	2.90121	1.46559	3.17156	3.57987	5.04778	0.91216	6.60148	5.96632	1.2092
14.5323	6.66492	3.04894	5.97336	1.65455	2.86116	4.09792	3.66725	4.85387	0.706901	0.976879	0.727075	4.03398	3.61721	2.66022	5.28209	3.01045	2.2869	4.29509	4.52263	3.27276	3.40292	3.40934	2.72278	4.51289	0.692899	0.770408	2.57289	3.23085	6.13256	6.22121	0.534557	1.22366	4.61718	4.11605	0.776334	0.69637	3.91261	5.17189	2.89514	1.47034	3.19584	3.564	5.0446	0.853716	6.52666	6.02894	1.20954
14.5824	6.6781	3.03926	5.99765	1.67207	2.83147	4.11993	3.66594	4.779	0.685523	0.977285	0.720345	4.02683	3.58388	2.66674	5.29856	3.00952	2.28741	4.28062	4.52111	3.23267	3.43909	3.38393	2.72587	4.52229	0.676829	0.761335	2.56039	3.21373	6.18292	6.24972	0.550991	1.24568	4.59663	4.16637	0.767527	0.683261	3.9137	5.18498	2.88235	1.45436	3.19107	3.61626	5.04964	0.874707	6.59758	5.97891	1.19637
14.6324	6.61025	3.00087	6.01443	1.67231	2.85004	4.09239	3.6744	4.78611	0.700795	0.984383	0.735295	4.01515	3.59831	2.6312	5.30812	3.00183	2.25318	4.34388	4.4887	3.27546	3.43557	3.40146	2.72234	4.53541	0.692951	0.772534	2.57585	3.25545	6.1785	6.20206	0.557797	1.2251	4.61157	4.18686	0.780919	0.692009	3.88754	5.12692	2.86857	1.44292	3.13709	3.61232	5.02701	0.868504	6.53191	5.98362	1.18685
14.6838	6.58094	3.02644	6.00922	1.6515	2.83155	4.09483	3.65815	4.72029	0.683734	0.974034	0.715956	3.96725	3.56162	2.64919	5.28374	2.98719	2.22178	4.3064	4.46638	3.3065	3.35513	3.37653	2.67716	4.4857	0.676024	0.767289	2.53927	3.21868	6.14324	6.1252	0.557994	1.24266	4.55508	4.13011	0.780968	0.684386	3.87339	5.17029	2.9001	1.46867	3.15138	3.58491	5.03728	0.844658	6.58039	5.94363	1.17054
14.7327	6.52963	3.02102	5.94438	1.61441	2.83786	4.05141	3.64642	4.73036	0.676397	0.980239	0.718877	3.98122	3.56191	2.63703	5.26745	2.96311	2.18655	4.31727	4.461	3.30952	3.41548	3.34169	2.67178	4.49081	0.671188	0.765172	2.5578	3.20575	6.1207	6.20075	0.53642	1.22843	4.59608	4.11577	0.792946	0.685187	3.89824	5.16993	2.91743	1.48768	3.19101	3.56348	5.02022	0.869963	6.62898	5.92349	1.16255
14.7829	6.64376	3.02172	5.83233	1.61697	2.78661	4.03148	3.64939	4.77946	0.690433	0.986133	0.710721	3.97898	3.56089	2.63396	5.26952	2.91952	2.20286	4.27168	4.46673	3.28591	3.41324	3.34459	2.66158	4.48925	0.676683	0.761879	2.54576	3.21925	6.17542	6.17126	0.538005	1.24018	4.61125	4.13171	0.785845	0.678144	3.8935	5.10794	2.90922	1.45841	3.13351	3.58412	5.01545	0.865477	6.45014	5.95474	1.17007
14.8331	6.63278	3.04336	5.87275	1.61744	2.80623	4.04993	3.64387	4.79638	0.685441	0.979263	0.722844	3.96091	3.55039	2.65272	5.23975	2.9428	2.20606	4.29906	4.40674	3.28191	3.44589	3.35024	2.67505	4.48397	0.687911	0.773331	2.57188	3.23055	6.1471	6.24601	0.529481	1.24645	4.58732	4.15642	0.794471	0.695695	3.89598	5.20019	2.93946	1.46369	3.15602	3.5364	5.02101	0.820705	6.52535	5.89763	1.17812
14.883	6.6853	3.03281	5.94633	1.64777	2.82441	4.05078	3.65764	4.76468	0.679066	0.98833	0.730763	3.94713	3.5724	2.64269	5.2169	2.96137	2.21035	4.29169	4.44521	3.27368	3.36933	3.33766	2.69914	4.49455	0.687357	0.766666	2.5396	3.2179	6.15284	6.08078	0.549534	1.24324	4.52395	4.10521	0.777813	0.680889	3.90756	5.15508	2.85147	1.47731	3.17792	3.53178	5.0208	0.832703	6.48976	5.95379	1.16197
14.9332	6.62765	3.02703	5.91853	1.64676	2.80778	4.05252	3.64687	4.76709	0.675296	0.978668	0.739348	3.97448	3.57087	2.66232	5.30085	2.96	2.19201	4.27626	4.43256	3.2545	3.38618	3.39445	2.68493	4.50204	0.659522	0.769566	2.56191	3.25372	6.16024	6.10544	0.549842	1.24779	4.5329	4.09431	0.780209	0.675332	3.89478	5.15924	2.84123	1.45279	3.1401	3.45746	5.02999	0.837812	6.58432	5.98296	1.15317
14.9834	6.61296	2.99981	5.93016	1.65126	2.81819	4.09639	3.65186	4.79666	0.685629	0.982628	0.716779	3.98784	3.60332	2.63256	5.22627	2.91466	2.15994	4.29102	4.42726	3.27102	3.37189	3.38064	2.72064	4.51259	0.680597	0.768313	2.56396	3.21272	6.06287	6.09029	0.548533	1.25582	4.55995	4.11216	0.768795	0.673684	3.87551	5.20379	2.8447	1.44253	3.10971	3.49638	5.02933	0.871036	6.44495	5.9419	1.14841
15.0335	6.62284	3.02158	5.87153	1.62636	2.79853	4.03037	3.64498	4.80786	0.698107	0.987449	0.711967	3.96474	3.56308	2.62919	5.2178	2.89311	2.14872	4.25282	4.41088	3.26301	3.34831	3.33935	2.66877	4.47061	0.681606	0.762694	2.54599	3.20454	6.12575	6.06926	0.545494	1.21765	4.56621	4.0671	0.782476	0.676425	3.89516	5.14935	2.87885	1.45063	3.13666	3.48364	5.00526	0.835966	6.51437	5.93472	1.15779
15.0848	6.58523	3.00495	5.85846	1.60617	2.78433	4.01885	3.6592	4.89744	0.689783	0.990093	0.717123	3.96917	3.60653	2.65858	5.23888	2.89787	2.12951	4.24728	4.4318	3.28718	3.39792	3.35702	2.67722	4.50109	0.664054	0.768036	2.56473	3.21419	6.18022	6.20398	0.54777	1.25047	4.49877	4.10862	0.779372	0.67944	3.87848	5.15042	2.84193	1.46484	3.13777	3.54581	5.01254	0.840409	6.49462	5.96505	1.16681
15.1339	6.67259	3.0013	5.95418	1.62619	2.76885	4.08318	3.63946	4.75773	0.673204	0.993126	0.725507	3.94209	3.60429	2.64116	5.28287	2.87366	2.11464	4.27564	4.42967	3.27338	3.33332	3.36628	2.68531	4.51892	0.682288	0.772008	2.53246	3.16474	6.0596	6.10754	0.545934	1.26586	4.51201	4.10305	0.767031	0.669076	3.89144	5.11408	2.81402	1.46019	3.12173	3.53194	4.96684	0.856721	6.43727	5.94297	1.15639
15.1838	6.64969	2.99466	5.9755	1.60977	2.74008	4.06831	3.62953	4.72103	0.676267	0.992533	0.704721	3.91055	3.5794	2.63696	5.21955	2.84359	2.09315	4.25164	4.41176	3.22928	3.37777	3.33927	2.6945	4.50195	0.679057	0.765817	2.56242	3.21113	6.11768	6.03358	0.548207	1.25065	4.48523	4.14406	0.779042	0.682505	3.90849	5.12175	2.79555	1.43872	3.09802	3.49726	5.01366	0.836631	6.50373	5.94017	1.1562
15.234	6.6269	3.01886	5.97928	1.60578	2.78677	4.07159	3.64372	4.80017	0.687644	0.999956	0.733892	3.94139	3.57965	2.622	5.19433	2.85298	2.13286	4.27481	4.37872	3.29949	3.39072	3.33348	2.67815	4.44336	0.680976	0.764204	2.5593	3.19306	6.07766	6.07546	0.54398	1.27631	4.46415	4.08794	0.790154	0.671115	3.89251	5.16336	2.86222	1.47549	3.14214	3.53331	4.98966	0.878463	6.50647	5.9025	1.15796
15.2842	6.49632	3.00238	5.85376	1.55817	2.73472	3.99345	3.61352	4.79122	0.66477	0.998447	0.687021	3.93408	3.57868	2.64397	5.22591	2.85514	2.05116	4.27664	4.4116	3.27733	3.44211	3.3071	2.66263	4.49355	0.652866	0.768853	2.54851	3.20786	6.0792	6.2135	0.544079	1.28551	4.57078	4.12185	0.784139	0.666241	3.93199	5.17577	2.81855	1.46233	3.15038	3.48327	4.99184	0.854274	6.51031	5.92075	1.14257
15.3344	6.43672	3.0044	5.85047	1.54985	2.7262	3.96524	3.61356	4.80392	0.663506	0.994434	0.705767	3.90825	3.55114	2.64372	5.18587	2.83648	2.04364	4.1997	4.35999	3.25414	3.40316	3.32145	2.65839	4.45288	0.662304	0.766679	2.5722	3.19649	6.11976	6.16188	0.543669	1.2717	4.5538	4.15018	0.799607	0.677753	3.92371	5.19137	2.82837	1.49355	3.18287	3.47237	4.92486	0.849037	6.56119	5.90638	1.15928
15.3851	6.46156	3.01982	5.77631	1.56115	2.7138	3.94506	3.62152	4.79995	0.688803	0.993726	0.710141	3.9197	3.55268	2.64868	5.2141	2.81801	2.07699	4.21717	4.33733	3.27174	3.34146	3.27642	2.64169	4.50609	0.669281	0.769959	2.55076	3.20672	6.15461	6.0654	0.557027	1.26932	4.55015	4.14806	0.791682	0.684309	3.95416	5.16214	2.81814	1.46027	3.10452	3.49858	4.99199	0.858545	6.44028	5.92772	1.15796
15.4347	6.5188	3.01751	5.84852	1.56983	2.70328	3.95326	3.62313	4.80095	0.67884	0.996239	0.703067	3.89545	3.56601	2.66061	5.20048	2.81235	2.09173	4.22419	4.34581	3.25163	3.36882	3.33142	2.66485	4.49979	0.691254	0.773328	2.5665	3.25426	6.19233	6.14295	0.537668	1.27014	4.53991	4.13867	0.792583	0.696523	3.90121	5.19018	2.84152	1.49403	3.16348	3.52587	4.97886	0.877626	6.46436	5.92655	1.13629
15.4852	6.46205	3.00134	5.73209	1.55695	2.71844	3.94416	3.6263	4.86358	0.674935	1.00037	0.720459	3.8847	3.55338	2.63665	5.18748	2.82621	2.03379	4.22842	4.34674	3.24283	3.40488	3.30484	2.65279	4.4608	0.68041	0.769164	2.54517	3.18113	6.09236	6.06082	0.548499	1.2753	4.56144	4.0729	0.791435	0.682532	3.91045	5.08901	2.82299	1.45971	3.158	3.45181	4.9428	0.836116	6.44821	5.85537	1.13305
15.5348	6.49415	3.02601	5.80321	1.53421	2.66292	3.89509	3.61126	4.91169	0.65638	0.985093	0.694325	3.88501	3.55343	2.63814	5.1764	2.83024	2.06854	4.22239	4.32231	3.26074	3.36798	3.31663	2.63059	4.46276	0.700925	0.765556	2.55477	3.19255	6.09096	6.07361	0.533252	1.28823	4.50815	4.09171	0.781263	0.685885	3.89547	5.10187	2.83214	1.46161	3.13399	3.47293	4.98269	0.838713	6.39564	5.89767	1.14435
15.585	6.50393	2.98448	5.74503	1.53794	2.62592	3.91702	3.61381	4.79952	0.662164	0.993799	0.699108	3.90091	3.53227	2.63211	5.12773	2.80126	2.03035	4.17629	4.33628	3.25134	3.39547	3.31588	2.65839	4.48289	0.67201	0.758575	2.5438	3.13788	6.08021	6.09888	0.550263	1.27545	4.48956	4.086	0.782592	0.679364	3.92965	5.1144	2.80344	1.47083	3.13682	3.44185	4.94143	0.840258	6.39761	5.88501	1.13788
15.6352	6.45605	2.9673	5.79096	1.54869	2.65133	3.92765	3.60642	4.78236	0.660885	0.990507	0.701893	3.88067	3.55899	2.65144	5.15483	2.80551	2.03276	4.22722	4.38268	3.27542	3.3994	3.33146	2.67701	4.44397	0.673539	0.769354	2.53985	3.15294	6.10871	6.11064	0.556921	1.28069	4.5195	4.11645	0.784185	0.6699	3.89226	5.14926	2.78477	1.47152	3.09115	3.51055	4.93208	0.864061	6.4485	5.89036	1.14021
15.6854	6.56485	2.97964	5.81386	1.57227	2.65949	3.97747	3.61919	4.71528	0.684326	0.985046	0.707127	3.89105	3.5531	2.63708	5.21501	2.7824	2.01562	4.24395	4.36201	3.28786	3.37172	3.29243	2.69342	4.46723	0.676274	0.774087	2.55502	3.21519	6.08682	6.09167	0.559872	1.29273	4.43894	4.18715	0.786996	0.676155	3.88767	5.10239	2.7357	1.52364	3.13883	3.47138	4.97371	0.808472	6.38248	5.8957	1.11209
15.7353	6.39688	2.98515	5.76006	1.54434	2.66744	3.94923	3.61429	4.753	0.678037	0.984903	0.694883	3.92556	3.56679	2.64638	5.14745	2.76995	1.99523	4.22709	4.38754	3.25427	3.36297	3.34412	2.6632	4.50736	0.669269	0.759216	2.54343	3.21353	6.02715	6.02129	0.558366	1.27021	4.44892	4.06955	0.7754	0.654955	3.90449	5.08159	2.78508	1.55364	3.14584	3.45427	4.96456	0.841332	6.44342	5.9314	1.12454
15.7857	6.49891	2.98707	5.74129	1.54607	2.63738	3.94986	3.62817	4.74605	0.682657	0.982257	0.702523	3.89511	3.53551	2.6465	5.13317	2.69917	1.97488	4.18236	4.40391	3.27895	3.37075	3.31235	2.65175	4.49093	0.680608	0.762367	2.53781	3.19018	6.07616	6.01248	0.558855	1.30188	4.4894	4.08483	0.789503	0.669481	3.87233	5.12118	2.77986	1.59273	3.15568	3.48119	4.97528	0.854767	6.44427	5.88058	1.14059
15.8356	6.52885	2.9717	5.7966	1.51035	2.63593	3.87725	3.60344	4.77582	0.671281	0.984498	0.706218	3.89924	3.52536	2.63076	5.16176	2.75849	1.98195	4.20123	4.32781	3.23373	3.39062	3.30534	2.6687	4.4964	0.683321	0.757744	2.56779	3.18238	6.1132	6.06113	0.548669	1.29	4.50543	4.15122	0.786941	0.678171	3.90567	5.11552	2.74488	1.56007	3.11335	3.48837	4.94589	0.853136	6.47201	5.88667	1.11453
15.8858	6.561	2.99295	5.77674	1.54849	2.65342	3.94711	3.60996	4.80246	0.661909	0.992024	0.719335	3.88751	3.55351	2.62052	5.14058	2.72901	1.9602	4.23136	4.30556	3.19385	3.30107	3.30718	2.65562	4.49878	0.673428	0.758552	2.56056	3.18735	6.08453	6.08028	0.559053	1.29867	4.45512	4.0822	0.785547	0.671344	3.91632	5.1396	2.7739	1.57897	3.16436	3.51055	5.02393	0.857429	6.39002	5.95234	1.13696
15.936	6.3971	2.93672	5.75202	1.52024	2.61994	3.89415	3.59063	4.73955	0.661698	0.982083	0.717073	3.87282	3.52922	2.63254	5.16509	2.75405	1.93837	4.18343	4.38866	3.29319	3.37616	3.36123	2.66845	4.48068	0.666078	0.759527	2.54347	3.16449	6.03786	6.05761	0.559254	1.28504	4.40963	4.06515	0.781895	0.673104	3.90155	5.16511	2.77693	1.55849	3.07659	3.50746	4.90841	0.875114	6.38337	5.87728	1.13542
15.9862	6.43872	2.98624	5.69709	1.53183	2.61602	3.87428	3.60781	4.7152	0.662832	1.00358	0.714452	3.91357	3.54917	2.63598	5.13324	2.71197	1.95568	4.18703	4.39707	3.2665	3.33041	3.34836	2.65598	4.47935	0.66686	0.752289	2.53503	3.19034	6.04486	6.05768	0.560426	1.29785	4.42757	4.05716	0.767588	0.675534	3.92004	5.15533	2.74308	1.54924	3.12512	3.50964	4.97286	0.867838	6.42889	5.90919	1.14323
16.0364	6.46383	2.97185	5.77242	1.55891	2.62822	3.95831	3.60391	4.70129	0.677128	0.996597	0.707614	3.85319	3.50486	2.62654	5.17323	2.71565	1.9476	4.18773	4.3756	3.20481	3.3416	3.29395	2.65454	4.49657	0.676514	0.763217	2.54418	3.1925	6.03111	6.00796	0.568374	1.29257	4.37917	4.05157	0.774061	0.690722	3.8783	5.16616	2.73834	1.53108	3.09829	3.44501	4.9826	0.835257	6.35849	5.87798	1.13699
16.0863	6.48238	2.93688	5.72411	1.53047	2.59236	3.95905	3.59666	4.73242	0.667939	0.988221	0.716084	3.89838	3.48943	2.63052	5.21983	2.71134	1.93619	4.20806	4.3398	3.24669	3.3634	3.32521	2.67844	4.47321	0.667344	0.756451	2.55834	3.18981	6.04545	6.09973	0.564993	1.28378	4.46545	4.06178	0.753142	0.668446	3.84502	5.13995	2.72147	1.54738	3.07543	3.47857	4.99104	0.846933	6.43426	5.88665	1.12336
16.1365	6.4877	2.9507	5.65	1.52736	2.58867	3.87185	3.59382	4.74117	0.670651	1.01053	0.720402	3.80972	3.49346	2.61961	5.06745	2.67653	1.89698	4.17788	4.36972	3.27301	3.3392	3.28488	2.62807	4.4555	0.661913	0.755038	2.53724	3.16885	6.04786	5.99427	0.567607	1.30171	4.39251	4.09638	0.780854	0.668757	3.87666	5.11471	2.72845	1.55905	3.13758	3.45995	4.95933	0.791902	6.34481	5.8285	1.10367
16.1867	6.45212	2.90895	5.63125	1.49437	2.57834	3.8744	3.58083	4.81163	0.657683	0.98449	0.708924	3.86746	3.47995	2.59258	5.05963	2.696	1.89729	4.19877	4.2845	3.22971	3.33909	3.27299	2.62328	4.3976	0.645196	0.756137	2.55317	3.16616	6.0022	6.02141	0.571735	1.31902	4.41542	4.08499	0.786707	0.675026	3.86759	5.04717	2.76904	1.59592	3.14862	3.42356	4.98188	0.864469	6.37215	5.89199	1.11035
16.2366	6.29559	2.91071	5.57214	1.46695	2.55945	3.83748	3.57304	4.7512	0.660423	0.987338	0.700017	3.81401	3.4689	2.62	5.09176	2.6583	1.91753	4.17783	4.30464	3.22117	3.36584	3.2795	2.63973	4.38758	0.662823	0.756485	2.53712	3.18142	5.98914	5.9609	0.560555	1.29942	4.44311	4.02065	0.779622	0.673324	3.85466	5.05381	2.72572	1.57137	3.15925	3.40845	4.93327	0.874642	6.28681	5.87469	1.09766
16.2868	6.29601	2.91762	5.51464	1.49755	2.56341	3.86795	3.55109	4.68214	0.644863	0.98599	0.722407	3.79905	3.44244	2.59685	5.02973	2.64834	1.91628	4.11817	4.28561	3.1999	3.32811	3.22497	2.61298	4.39069	0.664614	0.756598	2.56005	3.1714	5.98979	5.97265	0.566742	1.30552	4.41143	4.08202	0.768419	0.685651	3.88304	5.05322	2.66096	1.56537	3.0911	3.44297	4.93468	0.841932	6.25348	5.84809	1.10288
16.3369	6.35676	2.92196	5.61395	1.48941	2.56272	3.86042	3.55712	4.66087	0.676921	0.994148	0.707048	3.81316	3.47838	2.62888	5.07134	2.64707	1.92514	4.17414	4.32697	3.23339	3.35417	3.2896	2.63159	4.38448	0.662759	0.754224	2.53828	3.1665	5.96853	5.95161	0.571041	1.28959	4.36131	4.03575	0.764586	0.662218	3.87593	5.07724	2.68584	1.5806	3.13891	3.44092	4.95775	0.83075	6.32616	5.82903	1.08902
16.3871	6.424	2.93795	5.64183	1.48089	2.54915	3.89774	3.5722	4.80049	0.641387	0.99314	0.7107	3.81985	3.46892	2.61201	5.03611	2.62879	1.94186	4.20877	4.28885	3.21979	3.34503	3.29951	2.6392	4.39865	0.675755	0.752364	2.51999	3.16925	5.98211	6.02795	0.558863	1.30444	4.35235	4.05428	0.761064	0.659396	3.86985	5.09267	2.73461	1.5521	3.10316	3.45856	4.96875	0.806454	6.42351	5.82711	1.10475
16.4378	6.38671	2.91525	5.56468	1.50581	2.53583	3.86803	3.54606	4.69804	0.645147	0.996326	0.718855	3.79221	3.44611	2.61895	4.99178	2.63818	1.97798	4.20772	4.23097	3.19283	3.3639	3.27258	2.63063	4.37769	0.646841	0.764102	2.51469	3.15572	5.96655	5.96588	0.561003	1.29962	4.31326	4.01421	0.768467	0.640203	3.84497	5.04307	2.71699	1.55402	3.16459	3.3909	4.91354	0.809631	6.37086	5.85603	1.08653
16.4872	6.23829	2.9359	5.62864	1.46569	2.5233	3.87391	3.56156	4.81295	0.648075	0.99826	0.718447	3.78984	3.48883	2.6053	5.06549	2.62108	1.99871	4.16678	4.29162	3.18135	3.38938	3.27442	2.63714	4.39977	0.660764	0.762644	2.51981	3.14408	5.96277	5.97959	0.568969	1.29849	4.33383	4.02806	0.775501	0.650292	3.86118	4.97603	2.69511	1.55061	3.12663	3.41373	4.93977	0.861872	6.3247	5.85158	1.08261
16.5374	6.33438	2.89623	5.5183	1.474	2.54733	3.86809	3.53304	4.65372	0.648229	1.01402	0.730577	3.83457	3.51759	2.63618	5.0741	2.63514	1.96135	4.14644	4.34897	3.21638	3.35609	3.28505	2.65085	4.38435	0.666947	0.744514	2.53103	3.18084	5.9172	5.93741	0.571966	1.30189	4.33773	3.98579	0.767754	0.664842	3.85759	5.04727	2.68253	1.55742	3.08351	3.41135	4.93852	0.831287	6.36775	5.87057	1.07295
16.5876	6.37289	2.93802	5.6102	1.4951	2.54232	3.87361	3.53669	4.68264	0.650244	0.991558	0.725328	3.83864	3.50225	2.61156	4.96333	2.60902	1.93435	4.10328	4.27826	3.22936	3.39228	3.28671	2.63131	4.40816	0.683922	0.7495	2.51964	3.15843	5.91739	6.00879	0.571841	1.29384	4.35106	4.04075	0.768338	0.652804	3.88201	5.05443	2.65025	1.53849	3.05664	3.42947	4.95374	0.8083	6.36922	5.87545	1.08495
16.6378	6.40982	2.92672	5.65688	1.48178	2.52934	3.87938	3.55837	4.67883	0.646152	0.993346	0.716693	3.85088	3.48553	2.6197	5.01443	2.60146	1.95029	4.13045	4.29829	3.20178	3.36639	3.26723	2.64677	4.4228	0.679383	0.754434	2.54285	3.17453	5.84184	5.87538	0.576124	1.28851	4.32193	4.06674	0.761943	0.664491	3.84854	5.03433	2.67389	1.55852	3.04223	3.53063	4.93681	0.852986	6.26732	5.85796	1.07899
16.688	6.41492	2.9635	5.59902	1.47696	2.54417	3.84397	3.5515	4.7319	0.652018	0.990457	0.722564	3.82594	3.48067	2.59103	5.01358	2.57573	1.94504	4.17429	4.24429	3.20053	3.35351	3.27397	2.62241	4.37504	0.657142	0.75314	2.5326	3.14961	5.89602	5.93989	0.56826	1.30857	4.25974	4.02642	0.762624	0.647655	3.88416	5.07202	2.6543	1.57616	3.04142	3.46408	4.97776	0.84556	6.23548	5.82116	1.08408
16.7379	6.34722	2.90655	5.62731	1.44975	2.51359	3.85916	3.55295	4.60332	0.640916	0.982818	0.707191	3.83746	3.51499	2.6103	5.06903	2.57084	1.97601	4.12556	4.32493	3.16063	3.33409	3.29659	2.64629	4.37322	0.676216	0.739863	2.4977	3.14888	5.85769	5.91287	0.572717	1.30407	4.29786	3.99573	0.753428	0.645189	3.86765	5.06358	2.67655	1.57914	3.11031	3.43697	4.9712	0.803814	6.36534	5.92535	1.06795
16.788	6.32749	2.92718	5.56658	1.45621	2.49168	3.8379	3.55174	4.59802	0.639709	0.999604	0.716707	3.84098	3.46188	2.59006	4.95324	2.52724	1.93959	4.13374	4.27272	3.19163	3.34205	3.24502	2.62832	4.39442	0.664107	0.735744	2.48242	3.14194	5.80641	5.94578	0.578617	1.29129	4.28225	4.0018	0.746423	0.638799	3.85394	4.9976	2.65476	1.54156	3.05043	3.42566	4.96143	0.820813	6.3318	5.88718	1.07246
16.8382	6.44524	2.94188	5.69897	1.48644	2.51559	3.87355	3.55527	4.63368	0.652523	0.997513	0.736369	3.86987	3.45671	2.59627	4.99006	2.56098	1.95629	4.16858	4.29177	3.23879	3.40831	3.28696	2.66034	4.42644	0.663698	0.74546	2.50063	3.1351	5.86897	5.89683	0.572126	1.29214	4.30855	3.99838	0.754459	0.624619	3.85027	5.04285	2.63317	1.52092	3.04813	3.43083	4.9569	0.836095	6.28421	5.88736	1.07308
16.8881	6.42612	2.88614	5.64577	1.46357	2.47422	3.85834	3.55797	4.61017	0.661433	1.00881	0.713027	3.81642	3.518	2.59597	5.01144	2.55524	1.98481	4.16753	4.2639	3.23624	3.3887	3.26499	2.6492	4.37013	0.666679	0.751197	2.52464	3.12311	5.86522	5.97234	0.586211	1.31673	4.27801	4.02691	0.738975	0.627296	3.89084	5.06667	2.60637	1.52948	3.0697	3.43225	5.00497	0.85906	6.28019	5.82886	1.07108
16.9383	6.31451	2.93534	5.64848	1.47102	2.47716	3.8523	3.53784	4.58448	0.664554	0.999347	0.707972	3.84355	3.50756	2.62046	4.98897	2.53114	1.95755	4.1236	4.34751	3.1989	3.39435	3.26381	2.65174	4.4078	0.693237	0.738039	2.48907	3.12342	5.83694	5.86576	0.582513	1.294	4.29639	4.01859	0.750185	0.649523	3.83708	5.02748	2.58136	1.50596	3.00122	3.41123	4.93712	0.841374	6.27776	5.86183	1.03946
16.9885	6.39791	2.89571	5.57488	1.4713	2.44515	3.84375	3.53808	4.56947	0.668429	1.00965	0.709146	3.78765	3.48561	2.60934	4.92908	2.52418	1.92858	4.11591	4.32176	3.22873	3.42182	3.27588	2.65998	4.41602	0.686978	0.746907	2.51199	3.1128	5.81148	5.93276	0.584459	1.30631	4.2363	3.9866	0.753055	0.64018	3.88883	5.06679	2.58925	1.53047	3.10552	3.43635	4.96576	0.827101	6.36517	5.88806	1.05554
17.0384	6.31846	2.92418	5.5702	1.48074	2.47749	3.886	3.54366	4.58599	0.653143	0.991711	0.739341	3.85466	3.51346	2.60517	5.00745	2.50477	1.93033	4.12939	4.2829	3.20621	3.43563	3.27573	2.65534	4.42372	0.654931	0.743549	2.49331	3.12508	5.81288	5.88052	0.586348	1.30874	4.22445	4.02006	0.744017	0.637377	3.88001	5.0605	2.61036	1.54078	3.07939	3.4243	4.95255	0.844701	6.29862	5.83436	1.04114
17.0886	6.40592	2.89327	5.60007	1.48747	2.4661	3.89308	3.52996	4.51017	0.655903	1.00341	0.74073	3.80889	3.52119	2.57774	4.94549	2.49925	1.90829	4.1338	4.24398	3.20491	3.43146	3.26611	2.65317	4.37772	0.666638	0.738983	2.47669	3.09208	5.73262	5.84466	0.584318	1.31797	4.19446	3.99915	0.748914	0.640919	3.86548	5.0386	2.58254	1.54007	3.04329	3.44302	5.00133	0.839357	6.2938	5.84411	1.0398
17.1388	6.47142	2.91758	5.65449	1.45945	2.42432	3.90273	3.54562	4.51392	0.657211	1.0171	0.742463	3.83635	3.50094	2.60177	5.00767	2.50052	1.93015	4.11038	4.28256	3.23388	3.43955	3.28735	2.66363	4.3934	0.688186	0.748062	2.50413	3.11591	5.80321	5.94507	0.576716	1.29366	4.23028	3.98792	0.751232	0.645423	3.88157	4.98896	2.56077	1.52083	3.02379	3.41555	4.95838	0.774088	6.20049	5.87437	1.05642
17.189	6.39386	2.93133	5.49397	1.47657	2.4414	3.89309	3.53179	4.52551	0.656341	1.0157	0.714502	3.80746	3.50691	2.59228	4.98346	2.47697	1.94078	4.16721	4.20869	3.18703	3.42173	3.30371	2.65392	4.42351	0.666306	0.746765	2.52439	3.11866	5.76167	5.92983	0.576856	1.30311	4.15943	3.97515	0.747192	0.636103	3.88509	5.017	2.56177	1.55393	3.00005	3.40267	4.94603	0.8394	6.26253	5.83804	1.02354
17.2389	6.32012	2.89721	5.49501	1.45808	2.43041	3.89725	3.53316	4.52925	0.654105	1.00327	0.728765	3.78981	3.50133	2.57989	4.88113	2.47147	1.95664	4.10994	4.23038	3.24021	3.42648	3.28925	2.64992	4.34172	0.661878	0.73093	2.51792	3.13519	5.71756	5.88121	0.588427	1.31191	4.16544	3.95571	0.730709	0.645842	3.87394	4.98558	2.58379	1.58068	2.99764	3.38505	4.96323	0.843628	6.33662	5.83559	1.04161
17.2891	6.47072	2.90865	5.53387	1.47675	2.43081	3.87691	3.53047	4.55471	0.668141	1.00064	0.713929	3.80163	3.53411	2.58555	4.94217	2.45037	1.9694	4.12377	4.17785	3.13955	3.37241	3.22842	2.64858	4.36211	0.659639	0.735762	2.48756	3.10647	5.73297	5.95468	0.58197	1.30315	4.10677	3.96284	0.730926	0.628003	3.86211	5.04139	2.55181	1.58082	2.96965	3.35186	4.91013	0.834463	6.32651	5.86228	1.01521
17.3392	6.34028	2.88446	5.56776	1.46935	2.41577	3.92357	3.53747	4.4541	0.642628	0.996739	0.724698	3.77708	3.519	2.57124	4.94658	2.45072	1.93266	4.1151	4.2142	3.17425	3.31476	3.2486	2.65054	4.41451	0.669356	0.741621	2.49986	3.13047	5.7512	5.93937	0.576519	1.30992	4.12273	3.99746	0.740862	0.618881	3.81913	4.97487	2.52389	1.58049	2.96057	3.36098	4.96271	0.823217	6.29426	5.84762	1.0343
17.3894	6.39703	2.89265	5.54174	1.46556	2.39778	3.89972	3.53162	4.47778	0.666727	1.00196	0.712182	3.83988	3.50838	2.57694	4.96584	2.43427	1.96697	4.09068	4.24366	3.18109	3.27592	3.25341	2.67709	4.36061	0.678806	0.733304	2.50127	3.14092	5.79545	6.05407	0.593044	1.31752	4.09968	3.98251	0.747046	0.64428	3.83304	5.01249	2.5296	1.57052	2.99895	3.35972	4.96866	0.834614	6.26585	5.86427	1.02029
17.4396	6.32286	2.88346	5.48306	1.4613	2.42066	3.89469	3.54241	4.4397	0.638521	0.993827	0.747246	3.79915	3.45946	2.57629	4.9379	2.39186	1.95367	4.10831	4.22047	3.16758	3.27109	3.27218	2.62916	4.35929	0.671235	0.736647	2.48311	3.12143	5.74864	5.88592	0.572937	1.31436	4.11038	3.99614	0.737344	0.642912	3.85928	4.99093	2.54447	1.56889	2.99015	3.39097	4.98309	0.820555	6.25036	5.88591	1.02568
17.4898	6.2974	2.8675	5.47791	1.44451	2.38999	3.87161	3.53237	4.44602	0.662683	1.00596	0.727133	3.79568	3.46472	2.58479	4.96888	2.41799	1.94974	4.12755	4.22844	3.15178	3.31081	3.29108	2.62559	4.36154	0.675784	0.733022	2.4886	3.12789	5.7053	5.878	0.59911	1.30222	4.14402	3.98249	0.723828	0.626446	3.83513	5.01159	2.5032	1.53062	2.97237	3.34821	4.96544	0.814782	6.17677	5.87914	1.02817
17.54	6.32515	2.87727	5.57725	1.47729	2.39846	3.90731	3.51776	4.48538	0.66037	1.01478	0.756482	3.81983	3.49821	2.59448	4.97033	2.36901	1.91497	4.11456	4.20729	3.17102	3.31391	3.26534	2.65931	4.33185	0.664672	0.731555	2.49277	3.08659	5.66334	5.90762	0.58032	1.31124	4.10733	3.98202	0.723766	0.631716	3.80592	5.00281	2.53382	1.53335	2.96858	3.35965	4.93486	0.770396	6.19171	5.86834	1.02015
17.5902	6.26279	2.84076	5.46403	1.44637	2.38343	3.84638	3.49596	4.41574	0.634775	0.995306	0.712103	3.78879	3.45944	2.56306	4.95222	2.36391	1.93491	4.09733	4.13673	3.18952	3.26856	3.25595	2.62041	4.36986	0.684528	0.738191	2.48301	3.14569	5.68764	5.97176	0.598719	1.33685	4.10878	3.99512	0.730767	0.629844	3.79451	4.97912	2.5031	1.52503	2.99859	3.38019	4.91089	0.857472	6.24899	5.84196	1.0129
17.6403	6.29293	2.82823	5.4398	1.43279	2.38498	3.8647	3.50789	4.44134	0.654822	1.00231	0.732503	3.72157	3.49164	2.57501	4.98046	2.36902	1.93784	4.13994	4.27196	3.15211	3.26441	3.25833	2.64669	4.39318	0.664013	0.727005	2.50271	3.12147	5.67682	5.90839	0.593215	1.34197	4.10324	3.98766	0.724931	0.617337	3.84263	5.00189	2.50571	1.53044	3.01261	3.35057	4.93459	0.858416	6.15604	5.88816	1.02302
17.6902	6.37216	2.87447	5.48969	1.42901	2.38312	3.85931	3.48843	4.42466	0.636026	0.999512	0.733899	3.8058	3.47498	2.57518	4.88945	2.36203	1.92394	4.14243	4.15538	3.21302	3.26261	3.21636	2.64703	4.36654	0.682609	0.734505	2.46855	3.09816	5.69386	5.91477	0.590085	1.31923	4.07834	3.96575	0.720041	0.620407	3.862	5.01904	2.5095	1.53526	2.9698	3.37512	4.94454	0.811777	6.10428	5.84298	1.01986
17.7404	6.24351	2.85462	5.36973	1.4073	2.38395	3.85492	3.49739	4.49084	0.635694	0.996541	0.722364	3.82744	3.45214	2.59156	4.92753	2.34849	1.94101	4.16516	4.27684	3.16113	3.30452	3.22649	2.6536	4.34916	0.662193	0.738999	2.47956	3.10888	5.75043	5.99927	0.584941	1.33524	4.0937	3.96536	0.732476	0.618512	3.78693	4.94837	2.51891	1.54516	2.98314	3.37745	4.91471	0.842233	6.19518	5.82363	1.04074
17.7906	6.20363	2.84567	5.36592	1.40504	2.36343	3.82454	3.50736	4.51275	0.643998	0.997108	0.709669	3.78515	3.45284	2.57729	4.85493	2.32404	1.95142	4.11048	4.22669	3.19002	3.22554	3.22426	2.62089	4.31532	0.668289	0.733309	2.50253	3.13091	5.67434	5.8482	0.589952	1.33677	4.12292	3.9735	0.736442	0.629304	3.81548	4.91183	2.51598	1.54992	3.00503	3.39226	4.94712	0.883957	6.11065	5.84108	1.01416
17.8405	6.28364	2.84482	5.31315	1.40999	2.35652	3.75864	3.48403	4.48018	0.628976	1.00876	0.728106	3.7978	3.45852	2.60442	4.93089	2.31636	1.93307	4.0934	4.21549	3.23328	3.27768	3.24295	2.61935	4.3374	0.673049	0.735157	2.46784	3.0872	5.63042	5.99929	0.589114	1.38882	4.06553	3.95894	0.734639	0.639802	3.81375	4.93925	2.49791	1.52653	2.99738	3.40322	4.9618	0.861035	6.08435	5.81995	1.01476
17.8907	6.22337	2.84817	5.36857	1.40614	2.34624	3.8153	3.50615	4.47336	0.63653	1.00926	0.739312	3.80239	3.48314	2.60467	4.88871	2.2807	1.90929	4.05563	4.24639	3.19678	3.30733	3.23345	2.62136	4.35052	0.670097	0.736166	2.52379	3.09863	5.66294	5.99823	0.583032	1.339	4.041	3.97606	0.731312	0.623588	3.82746	4.90979	2.52413	1.55724	3.01936	3.40045	4.90426	0.84425	6.21892	5.85182	1.03603
17.9409	6.29664	2.83493	5.35636	1.39212	2.36302	3.81207	3.46487	4.49117	0.63768	1.00495	0.703275	3.73914	3.45971	2.55129	4.85858	2.26412	1.95451	4.13054	4.19414	3.16067	3.24976	3.20905	2.60581	4.31722	0.660409	0.719479	2.48266	3.10144	5.68079	6.0026	0.59054	1.35623	4.0417	3.94386	0.722392	0.623687	3.8179	4.92833	2.46981	1.52761	3.00535	3.39529	4.91466	0.841782	6.15402	5.80146	1.03267
17.9911	6.24353	2.8572	5.41861	1.40837	2.38349	3.8281	3.49373	4.43935	0.656081	1.00206	0.727283	3.7745	3.45569	2.56632	4.87973	2.28748	1.95779	4.13082	4.22801	3.25283	3.26386	3.21798	2.62562	4.34674	0.677884	0.734399	2.48809	3.10747	5.67546	5.9758	0.605984	1.36165	4.0524	3.97337	0.735285	0.627008	3.84815	4.91945	2.49233	1.5265	2.9888	3.39788	4.93283	0.855068	6.11451	5.87551	1.04087
18.0413	6.36108	2.87079	5.35859	1.40835	2.3612	3.82772	3.4753	4.37555	0.637079	0.996482	0.745892	3.73252	3.4442	2.54346	4.83445	2.25573	2.02696	4.11569	4.20054	3.2165	3.26897	3.19492	2.62119	4.31606	0.679512	0.715656	2.4764	3.06087	5.63783	6.00858	0.588909	1.34846	4.03509	3.98968	0.722087	0.61362	3.78471	4.86749	2.48967	1.51291	2.94741	3.36422	4.9398	0.839314	6.16652	5.87312	1.03369
18.0912	6.25254	2.83133	5.3647	1.40853	2.36897	3.80911	3.46987	4.38549	0.624803	0.999313	0.740529	3.75277	3.47008	2.54862	4.85138	2.26687	2.04251	4.09312	4.1766	3.2216	3.26817	3.23236	2.63281	4.33455	0.678829	0.725886	2.4871	3.06734	5.62555	5.92747	0.582509	1.35093	4.03925	3.95168	0.729827	0.614448	3.8229	4.93813	2.45711	1.50557	2.95296	3.32984	4.94092	0.787245	6.13578	5.84742	1.01686
18.1413	6.29752	2.86511	5.30782	1.39609	2.37668	3.87688	3.48005	4.39869	0.625707	1.00368	0.719213	3.74664	3.44271	2.56705	4.83587	2.26367	2.10274	4.09522	4.1912	3.22661	3.28926	3.20932	2.6022	4.37195	0.654902	0.721943	2.46078	3.07006	5.6306	5.95803	0.586177	1.38423	4.03708	3.94833	0.73687	0.606712	3.81411	4.94879	2.47136	1.50825	2.90342	3.39129	5.00534	0.839293	6.19443	5.89222	1.02252
18.1913	6.24039	2.86354	5.29057	1.41029	2.36264	3.84746	3.47021	4.40802	0.624461	1.01479	0.733663	3.74594	3.46888	2.56669	4.82159	2.24944	2.12153	4.13438	4.21351	3.19045	3.2219	3.20228	2.61957	4.3704	0.662672	0.713658	2.48503	3.08115	5.56341	5.95216	0.599994	1.34875	4.0632	3.92992	0.727525	0.609458	3.84132	4.90116	2.44236	1.49284	2.95703	3.38433	4.93772	0.83309	6.21608	5.8857	1.03058
18.2417	6.26196	2.85565	5.37884	1.42694	2.37162	3.87066	3.49175	4.42353	0.633006	1.01144	0.741704	3.78559	3.47012	2.57836	4.83831	2.25566	2.14167	4.15381	4.24031	3.23269	3.26982	3.21264	2.6225	4.34506	0.665186	0.718382	2.48144	3.06443	5.65065	6.03195	0.601811	1.37239	3.99688	3.96448	0.717171	0.631869	3.78473	4.92454	2.45129	1.48518	2.93621	3.37452	4.94975	0.848457	6.08562	5.89004	1.02259
18.2916	6.26833	2.83559	5.37163	1.43116	2.3636	3.89508	3.50454	4.49308	0.63328	1.00419	0.721612	3.80559	3.5033	2.5882	4.92491	2.27304	2.16205	4.188	4.26974	3.25762	3.28312	3.24406	2.66791	4.37498	0.68027	0.71824	2.50447	3.12407	5.57069	5.92797	0.618609	1.36225	4.04209	3.96419	0.724318	0.613121	3.76627	4.95021	2.41879	1.4661	2.91283	3.34677	4.92132	0.813387	6.18036	5.94552	1.0099
18.3418	6.30609	2.83856	5.37903	1.43179	2.36551	3.91138	3.49233	4.32396	0.64057	1.01435	0.733391	3.79959	3.52763	2.56407	4.84994	2.24271	2.10803	4.09832	4.24012	3.25158	3.26529	3.25789	2.6645	4.34842	0.659884	0.704969	2.48137	3.10103	5.5873	5.87555	0.597012	1.36356	3.96753	3.94721	0.705468	0.596709	3.82359	4.9605	2.39729	1.46743	2.86336	3.37285	4.94147	0.838262	6.20715	5.94883	1.03802
18.3917	6.27778	2.84019	5.35991	1.44623	2.37811	3.90733	3.4741	4.32371	0.629909	1.00906	0.748549	3.7535	3.49587	2.52685	4.83686	2.24067	1.9972	4.1962	4.28213	3.25701	3.21342	3.27745	2.65905	4.40938	0.676735	0.720325	2.47561	3.06734	5.57201	6.02097	0.605673	1.36387	3.94626	3.9003	0.707566	0.600309	3.81458	4.92497	2.39169	1.46955	2.87404	3.36598	4.94552	0.827552	6.1683	5.90076	1.02298
18.4419	6.22852	2.80061	5.3625	1.43138	2.35931	3.9396	3.46216	4.24628	0.649037	1.01241	0.752802	3.80833	3.52094	2.52801	4.84139	2.23871	2.02937	4.1367	4.25106	3.20747	3.23491	3.27863	2.63793	4.36194	0.652925	0.709262	2.45446	3.07821	5.52362	5.83889	0.614235	1.35206	3.98433	3.93782	0.692792	0.595791	3.78675	4.88902	2.36569	1.45729	2.89934	3.45088	4.95952	0.844465	6.07097	5.88453	1.00309
18.4921	6.24017	2.83917	5.3761	1.44515	2.36695	3.90774	3.46634	4.26465	0.632467	1.01547	0.735352	3.77989	3.53538	2.54016	4.84227	2.22573	2.00642	4.15362	4.24444	3.22772	3.22749	3.27228	2.62918	4.35275	0.669724	0.710462	2.46349	3.06117	5.55492	5.85247	0.607661	1.36469	3.96065	3.93354	0.696508	0.598108	3.81689	4.93819	2.41736	1.45958	2.87208	3.38203	4.91519	0.835193	6.19084	5.96805	1.03733
18.5423	6.30238	2.8256	5.39321	1.44206	2.35544	3.89556	3.48457	4.31823	0.63365	1.02295	0.750074	3.78495	3.53446	2.53953	4.83051	2.21692	1.96047	4.10754	4.24331	3.22853	3.2015	3.24381	2.64976	4.32617	0.67253	0.719411	2.44573	3.04288	5.53769	5.87117	0.600297	1.3612	3.9721	3.88874	0.693217	0.570594	3.78827	4.9145	2.36824	1.46138	2.85986	3.34806	4.9295	0.805681	6.09068	5.89948	1.02991
18.5922	6.28732	2.8408	5.33614	1.45246	2.36292	3.88766	3.47152	4.2664	0.640074	1.00939	0.753267	3.79239	3.52287	2.50963	4.76349	2.25956	1.97652	4.13478	4.24884	3.26207	3.26071	3.26875	2.65393	4.35251	0.672372	0.70115	2.45008	3.09413	5.50595	5.83639	0.619019	1.37364	3.94635	3.88385	0.6856	0.586021	3.79037	4.9405	2.35082	1.4464	2.90488	3.41625	4.9738	0.862494	6.05405	5.90944	1.01418
18.6424	6.25598	2.81697	5.33517	1.436	2.36767	3.91217	3.46531	4.25431	0.641796	1.02068	0.753124	3.79496	3.52273	2.52759	4.78449	2.29493	1.95475	4.09964	4.25214	3.22058	3.24643	3.25756	2.63594	4.37715	0.664317	0.707912	2.44175	3.06985	5.4919	5.85826	0.613055	1.35207	3.87861	3.94721	0.682432	0.599305	3.81215	4.95078	2.38169	1.43986	2.86921	3.42175	4.95722	0.859039	6.17816	5.92853	1.00148
18.6926	6.23812	2.83216	5.40249	1.45861	2.36972	3.90257	3.47006	4.26239	0.640536	1.01875	0.763277	3.76551	3.5283	2.51451	4.81834	2.30157	1.92192	4.09533	4.25226	3.23781	3.27091	3.27033	2.62597	4.38638	0.674635	0.708048	2.41982	3.07378	5.53049	5.87913	0.628822	1.35061	3.91245	3.92573	0.691213	0.586534	3.78574	4.95612	2.3227	1.45098	2.84348	3.40672	4.93126	0.84762	6.05845	5.84006	0.98012
18.7425	6.39644	2.82298	5.35788	1.45177	2.36444	3.94798	3.47289	4.29389	0.63642	1.01363	0.758444	3.77842	3.55487	2.52537	4.86247	2.29402	1.92962	4.1042	4.27842	3.24751	3.22581	3.25048	2.64875	4.35888	0.669782	0.7113	2.40492	3.04295	5.4592	5.81639	0.61271	1.36372	3.9027	3.91839	0.679507	0.591353	3.78308	4.97274	2.38769	1.42196	2.8401	3.4033	4.9127	0.841975	6.06453	5.86907	1.00868
18.7926	6.39454	2.83074	5.30051	1.45486	2.3505	3.87617	3.45933	4.21686	0.64244	1.01493	0.766306	3.76936	3.56841	2.53371	4.75326	2.25393	1.88519	4.14689	4.29166	3.26087	3.24548	3.22795	2.62952	4.37632	0.662946	0.700031	2.41991	3.06601	5.46186	5.85759	0.619118	1.37301	3.88252	3.87434	0.665261	0.592537	3.79135	4.97302	2.38159	1.43062	2.89748	3.53282	4.93655	0.804587	6.05553	5.86219	0.983164
18.8428	6.33638	2.82088	5.25546	1.46152	2.3418	3.92025	3.47427	4.25826	0.641089	1.01854	0.779366	3.75441	3.53307	2.51224	4.80835	2.22391	1.85045	4.12733	4.20948	3.22592	3.17214	3.22925	2.63362	4.35122	0.661698	0.701245	2.4291	3.02958	5.44945	5.86621	0.614182	1.37252	3.85	3.82727	0.677149	0.584851	3.7737	4.98718	2.38403	1.42203	2.87303	3.4785	4.96974	0.844594	6.16973	5.94643	0.995936
18.893	6.28564	2.83546	5.29829	1.46247	2.34521	3.88879	3.46753	4.29472	0.629289	1.0174	0.7401	3.74762	3.52143	2.5095	4.73375	2.2164	1.95329	4.09272	4.25405	3.25096	3.25936	3.23523	2.6154	4.35942	0.680276	0.707745	2.41388	3.02456	5.47669	5.82724	0.623404	1.37194	3.86628	3.85979	0.672107	0.589589	3.76954	4.95095	2.38827	1.41652	2.86222	3.39573	4.91458	0.793104	6.03108	5.87004	0.979637
18.9429	6.34609	2.80723	5.20822	1.44394	2.36447	3.89763	3.46892	4.21331	0.621648	1.0164	0.762239	3.80145	3.55062	2.52761	4.78657	2.19247	1.93036	4.13645	4.27254	3.2457	3.27707	3.24466	2.64271	4.36952	0.659329	0.712866	2.44407	3.037	5.44872	5.71506	0.610935	1.36574	3.87752	3.94102	0.671821	0.579198	3.75436	4.9304	2.38958	1.40624	2.87447	3.41398	4.88411	0.831373	6.06549	5.86469	0.991325
18.9931	6.34607	2.8185	5.33348	1.45004	2.35003	3.9281	3.45031	4.15849	0.647003	1.02373	0.761301	3.79273	3.5343	2.5183	4.74975	2.18238	1.89686	4.08784	4.26135	3.23004	3.2258	3.24489	2.64215	4.35599	0.676992	0.699794	2.42901	3.06403	5.50184	5.90573	0.64144	1.36257	3.84266	3.90266	0.678498	0.578019	3.75665	4.93968	2.33682	1.41941	2.91284	3.46023	4.93024	0.847942	6.01991	5.86618	0.982378
19.0433	6.28659	2.83424	5.28402	1.48671	2.39025	3.91476	3.44447	4.22689	0.630837	1.0136	0.75127	3.76762	3.54761	2.51358	4.76334	2.22543	1.90997	4.08199	4.2795	3.27945	3.27576	3.25903	2.64871	4.36147	0.660496	0.694617	2.43198	3.03945	5.44272	5.91895	0.629622	1.37448	3.90036	3.89036	0.667622	0.589724	3.77305	4.94981	2.37027	1.42364	2.90466	3.39708	4.89697	0.82004	6.10205	5.90462	0.993563
19.0935	6.29689	2.82736	5.24789	1.43316	2.35808	3.91612	3.45039	4.13	0.645436	1.01604	0.764287	3.76857	3.52519	2.53062	4.78458	2.17648	1.88869	4.08971	4.23444	3.21255	3.17643	3.24479	2.65155	4.38634	0.665046	0.710354	2.42781	3.0729	5.49863	5.8286	0.626929	1.36674	3.81765	3.88797	0.674425	0.590773	3.76355	4.98989	2.36689	1.41697	2.9243	3.37641	4.88482	0.801303	6.14485	5.85956	0.967058
19.1437	6.2173	2.78518	5.19225	1.46225	2.38999	3.87756	3.43229	4.12272	0.622745	1.01664	0.747253	3.80905	3.52751	2.49998	4.73037	2.21182	1.83308	4.20479	4.1898	3.25081	3.15952	3.22859	2.62989	4.26928	0.655036	0.701056	2.42988	3.03658	5.44929	5.75999	0.65018	1.43209	3.79192	3.82753	0.665965	0.550163	3.75322	4.94739	2.36693	1.43364	2.84234	3.38044	4.93375	0.826565	6.00545	5.83535	1.04524
19.1938	6.1512	2.77976	5.22522	1.45062	2.36634	3.86253	3.45122	4.19331	0.626106	1.01631	0.764817	3.82532	3.52787	2.51912	4.74228	2.20826	1.84562	4.32121	4.20384	3.24365	3.20489	3.26638	2.61903	4.33936	0.677914	0.695844	2.40373	3.03403	5.39422	5.77371	0.655408	1.41458	3.80023	3.88023	0.662184	0.550627	3.73715	4.94278	2.33598	1.41558	2.8763	3.41234	4.90005	0.854682	6.04619	5.8385	1.04124
19.2438	6.23114	2.7881	5.18029	1.4852	2.36691	3.89368	3.43445	4.09946	0.633059	1.02563	0.785374	3.80242	3.52385	2.50141	4.77249	2.21454	1.81848	4.17371	4.2542	3.26472	3.16911	3.24895	2.64098	4.34587	0.660146	0.685072	2.39413	3.01481	5.40254	5.76975	0.649	1.44017	3.77893	3.86888	0.661743	0.546617	3.75086	4.92112	2.37385	1.43417	2.8794	3.43952	4.92925	0.869126	6.01572	5.91767	1.02601
19.2939	6.25974	2.8295	5.28263	1.46817	2.37071	3.91177	3.40311	4.03184	0.615128	1.00491	0.765225	3.76053	3.4811	2.48874	4.62505	2.19901	1.83468	4.14715	4.21953	3.24819	3.21098	3.25802	2.66269	4.32598	0.681495	0.690911	2.4083	3.05767	5.44791	5.75661	0.661561	1.43464	3.76234	3.85959	0.648279	0.567723	3.73431	4.86129	2.33243	1.42466	2.80673	3.43392	4.93531	0.823925	5.96664	5.86101	1.00818
19.3441	6.22528	2.78401	5.16295	1.46692	2.38081	3.92553	3.4427	4.06064	0.634905	1.01487	0.746859	3.81183	3.54108	2.49716	4.76365	2.21051	1.86715	4.14052	4.19041	3.26593	3.20297	3.23385	2.63882	4.33706	0.678964	0.686018	2.40625	3.03665	5.38837	5.81462	0.656982	1.42949	3.73616	3.88172	0.653111	0.564316	3.73226	4.96405	2.35164	1.4271	2.83623	3.46341	4.90433	0.865907	6.10851	5.91926	1.02337
19.3943	6.23985	2.80057	5.10539	1.4704	2.42682	3.7746	3.37928	4.08828	0.613609	1.0002	0.757406	3.76328	3.51635	2.48615	4.69489	2.18956	2.0559	4.3105	4.19895	3.25528	3.12741	3.17764	2.59245	4.27363	0.656845	0.697537	2.38852	3.01342	5.45217	5.64536	0.707703	1.51314	3.74951	3.87203	0.661649	0.55447	3.70872	4.8432	2.4037	1.4647	2.83259	3.31541	4.91492	0.790593	5.9195	5.78931	0.953452
19.4445	6.14422	2.78578	5.0586	1.46964	2.43336	3.73254	3.3567	4.12298	0.61445	1.01153	0.774526	3.73578	3.50151	2.47813	4.61485	2.19941	2.00734	4.28552	4.18923	3.2356	3.24926	3.12898	2.58717	4.27566	0.660356	0.697068	2.3913	2.99551	5.40561	5.77671	0.710886	1.5425	3.73872	3.84169	0.657288	0.541388	3.74201	4.9036	2.47306	1.47264	2.84179	3.35364	4.88227	0.800573	6.09031	5.91709	0.951225
19.4947	6.19081	2.77545	5.04847	1.46371	2.44654	3.73794	3.36792	4.07431	0.602809	1.02492	0.77159	3.72239	3.49544	2.49084	4.62957	2.20194	1.98434	4.16195	4.18307	3.23779	3.23228	3.15023	2.58972	4.25438	0.650615	0.687223	2.37856	3.00992	5.40311	5.72597	0.702479	1.52789	3.70965	3.84284	0.661364	0.541752	3.73827	4.85982	2.38935	1.4681	2.82673	3.27305	4.86039	0.824762	5.96076	5.86383	0.960496
19.5446	6.27307	2.752	5.08056	1.45993	2.4435	3.67938	3.37927	4.16294	0.617783	1.01314	0.78551	3.76779	3.53015	2.46741	4.60929	2.21763	1.97311	4.19454	4.17499	3.26329	3.20197	3.14405	2.58367	4.26611	0.665361	0.694118	2.37025	3.02263	5.416	5.75469	0.694555	1.54456	3.66949	3.86593	0.653361	0.547323	3.76608	4.86683	2.46035	1.48586	2.83889	3.39744	4.9441	0.842641	5.996	5.87055	0.942348
19.5948	6.20068	2.76307	5.10939	1.45786	2.42701	3.75997	3.36448	4.08442	0.602261	1.01138	0.778894	3.72577	3.50846	2.48631	4.66935	2.21489	1.96856	4.22345	4.18191	3.24556	3.19001	3.11725	2.58342	4.28113	0.670296	0.697855	2.38398	3.00635	5.34523	5.71341	0.705928	1.53894	3.70489	3.84976	0.653257	0.540906	3.74394	4.90924	2.42439	1.46447	2.79194	3.35927	4.86352	0.771383	6.00491	5.89554	0.950924
19.645	6.19994	2.76597	5.15656	1.45159	2.46442	3.75895	3.36446	4.1221	0.600756	1.01844	0.794109	3.76888	3.52584	2.49354	4.66213	2.25431	1.99886	4.25516	4.21732	3.20488	3.28575	3.14396	2.59346	4.25784	0.659989	0.689753	2.37536	3.00258	5.40963	5.74853	0.70537	1.5562	3.71969	3.87192	0.655015	0.54033	3.75963	4.84984	2.43233	1.48663	2.79901	3.35802	4.88565	0.790893	6.00929	5.84224	0.940104
19.6951	6.21652	2.76887	5.0966	1.45428	2.46831	3.72322	3.35754	4.13941	0.59903	1.02822	0.793601	3.71954	3.5469	2.48995	4.62808	2.21383	1.95072	4.2227	4.17611	3.24313	3.21557	3.13306	2.55298	4.26086	0.663395	0.692118	2.36706	2.98953	5.3762	5.66886	0.700366	1.54746	3.72916	3.84034	0.645556	0.537517	3.7098	4.83485	2.43525	1.50815	2.85801	3.3524	4.85783	0.802634	5.85759	5.78896	0.928554
19.7453	6.21224	2.79936	5.09769	1.47538	2.44199	3.71043	3.32218	4.13174	0.600083	1.01081	0.778629	3.73964	3.51826	2.46283	4.6806	2.25294	1.97019	4.38426	4.16478	3.22626	3.2801	3.10783	2.55681	4.26759	0.65226	0.692683	2.40372	2.98449	5.42093	5.71281	0.703178	1.55285	3.65008	3.85887	0.648406	0.538719	3.68566	4.89597	2.41439	1.48432	2.82707	3.33302	4.86364	0.797783	5.95846	5.84326	0.926016
19.7955	6.27243	2.77792	5.13396	1.48355	2.46186	3.72867	3.35706	4.09049	0.615003	1.0196	0.814136	3.74247	3.52771	2.49186	4.64468	2.26026	2.15355	4.30308	4.23001	3.24655	3.23374	3.10309	2.58534	4.24678	0.655655	0.689536	2.40776	3.01026	5.39126	5.74615	0.698253	1.54973	3.72301	3.87317	0.646739	0.550275	3.73116	4.94167	2.4846	1.49979	2.83634	3.36016	4.86739	0.800058	6.02689	5.83143	0.933006
19.8457	6.20075	2.7619	5.05418	1.44224	2.43345	3.72145	3.33646	4.05123	0.602963	1.01141	0.792018	3.70651	3.52176	2.4534	4.65446	2.23343	2.1761	4.27984	4.15467	3.21379	3.2553	3.11896	2.55836	4.26927	0.661663	0.696158	2.38219	3.03231	5.35174	5.60033	0.695818	1.55755	3.73699	3.82671	0.667917	0.532734	3.72466	4.90714	2.44833	1.5012	2.80349	3.34042	4.87083	0.813537	5.95927	5.81198	0.938942
19.8958	6.1758	2.75011	4.9606	1.44786	2.44622	3.68905	3.3306	4.14051	0.607642	1.02378	0.792383	3.74708	3.5265	2.4798	4.64535	2.22792	2.23577	4.3103	4.18534	3.21172	3.24392	3.11998	2.59655	4.29903	0.675604	0.702796	2.37954	3.0396	5.47824	5.79725	0.710067	1.56985	3.74509	3.89079	0.649489	0.556027	3.71552	4.8678	2.47365	1.52687	2.85281	3.38994	4.84519	0.821671	5.94285	5.85639	0.931696
19.946	6.17737	2.7293	5.00061	1.43824	2.45393	3.64913	3.33015	4.12615	0.595736	1.01819	0.795971	3.7083	3.5009	2.4685	4.59369	2.20209	2.26406	4.21253	4.16967	3.21139	3.2177	3.10643	2.55751	4.24205	0.676805	0.701313	2.40131	3.00996	5.40881	5.73736	0.709536	1.57062	3.71699	3.85841	0.657699	0.548696	3.75289	4.93549	2.49445	1.50578	2.81528	3.33248	4.83816	0.773208	5.95034	5.85248	0.938112
19.9962	6.18891	2.74884	4.91997	1.47485	2.45064	3.69183	3.31657	4.15806	0.593375	1.03705	0.776022	3.70552	3.51019	2.47685	4.57495	2.21819	2.30216	4.24345	4.16735	3.20374	3.19013	3.13591	2.55077	4.25032	0.660473	0.695635	2.38061	3.00414	5.41409	5.71631	0.708159	1.57529	3.75224	3.86927	0.663494	0.531568	3.7483	4.92126	2.46648	1.49627	2.85069	3.35038	4.83987	0.76943	5.99198	5.77456	0.922191
20.0461	6.22157	2.75405	4.95763	1.42771	2.44979	3.65353	3.32225	4.08653	0.592663	1.02564	0.772256	3.68749	3.51644	2.49047	4.53301	2.18408	2.26062	4.22077	4.17636	3.25816	3.14989	3.11603	2.56641	4.21925	0.666866	0.709262	2.41716	3.02513	5.38597	5.73274	0.709046	1.58268	3.74836	3.89582	0.658111	0.553435	3.72118	4.88041	2.49258	1.51883	2.83324	3.26326	4.83862	0.844937	5.9432	5.80808	0.928473
20.0963	6.29333	2.7855	4.96881	1.46499	2.47803	3.7198	3.33175	4.12517	0.595698	1.05798	0.817007	3.69108	3.53393	2.48425	4.62433	2.2115	2.28185	4.2878	4.14944	3.23853	3.15076	3.12515	2.5703	4.24019	0.660543	0.685483	2.38727	2.99438	5.41477	5.75524	0.715511	1.58593	3.74145	3.82707	0.664049	0.540038	3.68203	4.90023	2.44749	1.49989	2.82649	3.33431	4.85333	0.803943	5.88997	5.83539	0.919589
20.1465	6.07149	2.75641	4.91095	1.43432	2.44114	3.65839	3.32415	4.12524	0.601578	1.02643	0.767638	3.67505	3.49587	2.47177	4.60531	2.18941	2.28798	4.22704	4.14795	3.17801	3.16407	3.0964	2.55049	4.25446	0.660753	0.708406	2.37623	2.98936	5.39034	5.74724	0.708481	1.60074	3.7061	3.85612	0.651512	0.525367	3.76241	4.93119	2.48229	1.54236	2.80577	3.33697	4.82966	0.779368	5.93879	5.83509	0.938666
20.1964	6.12143	2.77525	4.94228	1.43566	2.48272	3.67398	3.32095	4.1807	0.614484	1.03118	0.790021	3.71154	3.51544	2.48466	4.58493	2.18661	2.41216	4.21229	4.14369	3.20978	3.13834	3.10329	2.53341	4.2475	0.667793	0.705217	2.40857	3.00842	5.40017	5.66948	0.699911	1.59273	3.7782	3.85078	0.660371	0.525214	3.7255	4.89515	2.49213	1.54061	2.83284	3.23422	4.79142	0.806604	5.88758	5.72071	0.932351
20.2466	6.07925	2.74549	4.86649	1.43355	2.47663	3.62685	3.30198	4.20442	0.566539	1.03393	0.764573	3.65602	3.50041	2.47482	4.56986	2.20687	2.46814	4.17331	4.14213	3.22079	3.18095	3.11016	2.53111	4.22426	0.657568	0.706082	2.37244	3.06009	5.40663	5.66596	0.726717	1.61043	3.71234	3.87041	0.668553	0.538881	3.74303	4.93979	2.47024	1.54187	2.86252	3.30967	4.84415	0.791129	5.87526	5.80038	0.928058
20.2968	6.10878	2.74485	4.85193	1.44104	2.4412	3.64364	3.32902	4.17829	0.594736	1.03916	0.805394	3.68226	3.44674	2.46272	4.5601	2.21142	2.46743	4.15773	4.16562	3.21136	3.24122	3.11108	2.55847	4.27596	0.690256	0.700607	2.37417	2.97447	5.34126	5.64022	0.721455	1.60058	3.72314	3.84078	0.649966	0.532203	3.75514	4.90386	2.44627	1.51196	2.80483	3.32517	4.86273	0.807956	5.96253	5.74804	0.925388
20.3469	6.14937	2.72984	4.92218	1.43968	2.47976	3.64414	3.30198	4.16148	0.604011	1.05172	0.7934	3.679	3.49081	2.48877	4.55625	2.2358	2.47271	4.13169	4.13887	3.21775	3.1815	3.10445	2.53907	4.25065	0.675872	0.706077	2.36673	2.97096	5.35909	5.61224	0.713546	1.5922	3.73384	3.81951	0.65184	0.537607	3.75679	4.95109	2.46894	1.50944	2.75622	3.31151	4.82493	0.775526	5.97674	5.85323	0.925361
20.3971	6.11542	2.74295	4.85762	1.44731	2.46767	3.60246	3.31689	4.18638	0.610897	1.04423	0.776416	3.65261	3.47942	2.47199	4.50828	2.22315	2.49945	4.10398	4.05727	3.2294	3.1775	3.10097	2.53562	4.25293	0.669006	0.695003	2.39849	2.93804	5.37936	5.71239	0.701505	1.59857	3.72083	3.84729	0.662687	0.534696	3.70318	4.87211	2.47715	1.5213	2.80519	3.32077	4.85959	0.774216	5.92274	5.83398	0.926562
20.4471	6.11298	2.7347	4.91779	1.432	2.47774	3.61652	3.30433	4.06603	0.596731	1.04188	0.778879	3.65511	3.49845	2.47051	4.51731	2.23607	2.54015	4.10719	4.08314	3.21623	3.12103	3.0872	2.54569	4.20665	0.662281	0.698835	2.36355	2.96469	5.39824	5.69535	0.732392	1.62487	3.71196	3.83679	0.666821	0.529183	3.72109	4.90689	2.47717	1.53153	2.83979	3.3829	4.79387	0.789455	5.89537	5.75359	0.913048
20.4972	6.10705	2.72432	4.79084	1.42154	2.45942	3.63255	3.28714	4.1878	0.595438	1.0361	0.771998	3.6608	3.45202	2.46184	4.54828	2.25309	2.55506	4.15279	4.10744	3.19974	3.08224	3.06352	2.51201	4.22677	0.667292	0.694016	2.36069	2.97506	5.40098	5.74993	0.716205	1.58953	3.73606	3.87764	0.661678	0.528805	3.76114	4.89208	2.47119	1.53426	2.88896	3.40807	4.80053	0.779797	5.9056	5.80889	0.934335
20.5474	6.11974	2.72165	4.86868	1.42558	2.47815	3.58507	3.31688	4.17671	0.586528	1.0434	0.786612	3.66032	3.46076	2.45819	4.56544	2.23331	2.51749	4.16289	4.08994	3.24292	3.12306	3.06864	2.52269	4.19582	0.681763	0.714554	2.37782	2.99347	5.395	5.6502	0.722506	1.6197	3.7411	3.85067	0.687403	0.534768	3.75098	4.89206	2.48395	1.57003	2.88483	3.35922	4.8287	0.798599	5.83898	5.80788	0.919397
20.5976	6.15425	2.73856	4.82339	1.37485	2.48094	3.56028	3.28313	4.24465	0.601799	1.02326	0.803854	3.61969	3.48071	2.49069	4.60388	2.19673	2.43761	4.10629	4.1082	3.19841	3.17312	3.05558	2.51211	4.23442	0.686062	0.709781	2.39258	2.99806	5.37489	5.6815	0.727195	1.61674	3.71136	3.89216	0.680275	0.538192	3.7386	4.90352	2.5096	1.55078	2.83282	3.30375	4.77549	0.879149	5.91413	5.76853	0.917682
20.6475	5.97318	2.70975	4.6916	1.4134	2.44418	3.53841	3.30064	4.18022	0.606531	1.02828	0.786612	3.59698	3.4408	2.47563	4.53749	2.18182	2.38746	4.16286	4.13223	3.20454	3.13237	3.04545	2.52079	4.25592	0.686331	0.707147	2.41599	2.97613	5.47191	5.71231	0.740708	1.63302	3.74015	3.83599	0.677007	0.537013	3.66907	4.88175	2.50698	1.52673	2.84501	3.35259	4.81195	0.817744	5.84458	5.78642	0.915289
20.6977	6.1081	2.73942	4.74786	1.41929	2.47307	3.58362	3.29869	4.22247	0.604641	1.02977	0.790823	3.61269	3.44363	2.46868	4.60956	2.17536	2.3962	4.15615	4.11662	3.24238	3.14826	3.06655	2.49999	4.16964	0.690216	0.715793	2.40471	3.00332	5.39209	5.7081	0.742366	1.62634	3.67919	3.89464	0.677049	0.540546	3.72472	4.87077	2.48998	1.53888	2.84016	3.3405	4.81995	0.778187	5.83777	5.77765	0.909356
20.7479	6.09758	2.72266	4.73186	1.41006	2.45724	3.59711	3.28462	4.16909	0.602434	1.02705	0.779381	3.63802	3.477	2.48495	4.61924	2.17457	2.43109	4.13031	4.15041	3.21442	3.19104	3.06334	2.51449	4.16055	0.679069	0.715567	2.38135	2.97842	5.44998	5.74309	0.752901	1.62653	3.62427	3.84123	0.673449	0.541307	3.76597	4.9155	2.54019	1.56505	2.84615	3.32814	4.817	0.793769	5.95638	5.78503	0.931031
20.798	6.01928	2.73956	4.7068	1.41069	2.4665	3.58563	3.28548	4.19301	0.601973	1.03077	0.804141	3.61829	3.46617	2.46573	4.57932	2.19143	2.40837	4.10864	4.10467	3.22399	3.17393	3.05988	2.5166	4.19458	0.682813	0.716818	2.38117	2.97816	5.37721	5.61447	0.735761	1.63803	3.69645	3.89045	0.677551	0.529192	3.72277	4.82417	2.49424	1.56263	2.82923	3.31997	4.78252	0.776577	5.84689	5.75869	0.915316
20.8482	6.00759	2.71372	4.76961	1.41717	2.46201	3.55285	3.26833	4.22145	0.594851	1.02714	0.79025	3.6317	3.47269	2.48996	4.6144	2.16411	2.40685	4.12443	4.15113	3.2077	3.26752	3.03441	2.5248	4.1804	0.686558	0.708226	2.41789	2.98754	5.42243	5.7377	0.762457	1.64387	3.69205	3.84833	0.681634	0.549969	3.68411	4.81929	2.47023	1.56696	2.81066	3.31954	4.85497	0.803041	5.82435	5.70446	0.917821
20.8984	6.0174	2.69127	4.70353	1.41033	2.44226	3.54042	3.26599	4.22253	0.59802	1.04756	0.796336	3.59726	3.43	2.47598	4.58841	2.14309	2.38795	4.17846	4.06965	3.22259	3.26193	3.04783	2.48425	4.15923	0.673422	0.697553	2.36266	2.94869	5.37339	5.64361	0.743701	1.65549	3.62422	3.82693	0.671533	0.520561	3.69515	4.88646	2.51139	1.56044	2.83662	3.35193	4.76633	0.769022	5.90888	5.77453	0.904455
20.9483	5.96629	2.72126	4.72209	1.42486	2.49803	3.5404	3.28916	4.22089	0.599915	1.0254	0.797575	3.57361	3.44636	2.45662	4.61749	2.13335	2.39548	4.17324	4.04098	3.1888	3.18028	3.01695	2.52741	4.15441	0.680334	0.70041	2.36526	2.95868	5.38654	5.61837	0.760026	1.64524	3.69659	3.8545	0.664386	0.542787	3.70786	4.85878	2.50255	1.53779	2.81758	3.33888	4.80929	0.824183	5.8221	5.71943	0.910378
20.9982	5.99453	2.68099	4.75866	1.40287	2.46508	3.57562	3.26898	4.1813	0.596558	1.01639	0.791904	3.5622	3.41139	2.46034	4.58008	2.14562	2.45116	4.12083	4.09258	3.21527	3.24748	3.07112	2.52595	4.17363	0.690437	0.705531	2.39428	2.99415	5.37336	5.55903	0.749654	1.63547	3.70129	3.86412	0.680308	0.532302	3.70005	4.82642	2.49476	1.53905	2.832	3.28826	4.79982	0.800938	5.82742	5.77483	0.919174
21.0484	6.09323	2.68146	4.74382	1.39399	2.48342	3.54584	3.27293	4.12101	0.595241	1.04018	0.800582	3.57368	3.44893	2.45806	4.59481	2.11876	2.48742	4.15319	4.12097	3.19396	3.25675	3.04889	2.49589	4.14779	0.690181	0.707016	2.36995	2.97253	5.38949	5.61039	0.76918	1.65064	3.6755	3.83565	0.673997	0.535033	3.76716	4.85837	2.4989	1.55767	2.76566	3.34822	4.78901	0.816864	5.85531	5.79348	0.922664
21.0986	6.04271	2.6779	4.77277	1.41029	2.48055	3.59238	3.28151	4.163	0.599357	1.03408	0.80263	3.54995	3.45643	2.45522	4.54946	2.13899	2.4699	4.13644	4.11279	3.19629	3.19218	2.99939	2.49944	4.16576	0.698831	0.726631	2.38632	2.97532	5.38733	5.6483	0.759183	1.64984	3.62198	3.85122	0.669571	0.542252	3.68473	4.9074	2.52316	1.55414	2.80768	3.3519	4.78043	0.799972	5.86044	5.80693	0.912913
21.1488	6.1267	2.71405	4.78977	1.43067	2.49494	3.6043	3.25623	4.22756	0.598982	1.02618	0.81559	3.5717	3.43614	2.45313	4.58502	2.14953	2.39749	4.14413	4.08332	3.19988	3.1906	3.04052	2.4746	4.20498	0.699852	0.709569	2.35698	2.99386	5.35022	5.62549	0.771816	1.66854	3.63573	3.80727	0.660012	0.537333	3.70292	4.81701	2.52949	1.55131	2.84271	3.33264	4.815	0.802591	5.8931	5.7192	0.931581
21.199	6.06243	2.67506	4.75246	1.43035	2.50007	3.58145	3.25936	4.11189	0.613787	1.02671	0.813406	3.53455	3.45395	2.4539	4.579	2.15246	2.43972	4.11245	4.13469	3.2192	3.25397	3.07925	2.50871	4.17232	0.681209	0.709957	2.40263	2.98723	5.36696	5.74655	0.77858	1.67568	3.65042	3.87044	0.66938	0.518608	3.72543	4.79806	2.51006	1.55442	2.83997	3.34402	4.78773	0.785184	5.79108	5.80329	0.923329
21.2492	6.05582	2.73185	4.6817	1.43045	2.4687	3.59402	3.2414	4.20702	0.569189	1.03328	0.805179	3.53002	3.43803	2.4621	4.52041	2.14164	2.42582	4.09106	4.07529	3.21845	3.26356	3.03017	2.49866	4.15213	0.692228	0.69633	2.37645	2.96694	5.32463	5.53409	0.769206	1.66506	3.66949	3.83554	0.683894	0.524966	3.73984	4.82264	2.53314	1.56475	2.77897	3.3696	4.78525	0.795937	5.88258	5.77417	0.926272
21.2991	5.99954	2.69499	4.66027	1.43057	2.47987	3.52967	3.24378	4.12021	0.580508	1.01341	0.791109	3.51541	3.42511	2.43446	4.51644	2.16423	2.51492	4.08234	4.04063	3.20375	3.24405	2.97911	2.47734	4.19464	0.688366	0.706511	2.3637	2.99287	5.39001	5.62535	0.788649	1.69704	3.59883	3.85005	0.669746	0.543345	3.73519	4.86413	2.5191	1.5642	2.86454	3.36204	4.80344	0.771898	5.82953	5.80037	0.927207
21.3505	6.08223	2.72697	4.66684	1.42157	2.48305	3.51881	3.25732	4.19296	0.59589	1.03344	0.801549	3.52056	3.43514	2.45844	4.54632	2.15887	2.46145	4.1009	4.03938	3.21727	3.23536	3.02139	2.49571	4.14046	0.6914	0.704818	2.37039	2.95561	5.3009	5.63178	0.783186	1.67515	3.59085	3.77666	0.663527	0.526514	3.71419	4.8232	2.48867	1.56381	2.84676	3.33532	4.81103	0.812721	5.76835	5.74264	0.916913
21.3994	6.09485	2.70726	4.6768	1.44395	2.51276	3.55454	3.25737	4.14827	0.600905	1.03315	0.824268	3.51444	3.45818	2.45546	4.58358	2.1514	2.47321	4.14605	4.03304	3.21794	3.32197	2.9982	2.49681	4.1467	0.701928	0.700487	2.35661	2.98589	5.3796	5.60877	0.778998	1.68087	3.64517	3.84615	0.661672	0.529962	3.70858	4.79366	2.47513	1.55711	2.79683	3.4072	4.77923	0.785978	5.79075	5.74398	0.931085
21.4493	5.9619	2.68054	4.69797	1.39239	2.4655	3.51646	3.24136	4.18646	0.585662	1.02353	0.784994	3.48576	3.41412	2.45579	4.54808	2.15489	2.4941	4.14676	3.9998	3.19305	3.23287	3.00969	2.49489	4.16682	0.694777	0.706775	2.37093	2.96511	5.3655	5.58411	0.782211	1.67021	3.63209	3.85027	0.659175	0.525677	3.70737	4.81578	2.50276	1.56219	2.80884	3.3425	4.70604	0.788339	5.79533	5.80825	0.902224
21.4995	5.92734	2.71441	4.6802	1.40483	2.50136	3.52914	3.24458	4.13481	0.578931	1.03058	0.815776	3.5267	3.43737	2.47255	4.55855	2.14052	2.48871	4.16142	4.07206	3.21174	3.25458	3.03347	2.49449	4.15641	0.69294	0.719027	2.3945	3.01874	5.46052	5.79498	0.800109	1.71018	3.65649	3.83808	0.676497	0.524467	3.68742	4.76664	2.45737	1.57138	2.81028	3.42854	4.75343	0.852471	5.76657	5.76949	0.908556
21.5497	5.98353	2.72402	4.694	1.41633	2.50008	3.56176	3.25732	4.20512	0.593072	1.01799	0.818497	3.51172	3.43297	2.45622	4.49723	2.13529	2.49191	4.21082	4.01295	3.22357	3.18605	3.0156	2.46827	4.17089	0.739767	0.717032	2.35736	3.26595	5.59255	5.66296	0.842583	1.69161	3.74538	3.80274	0.670314	0.552004	3.74622	4.81449	2.50671	1.55452	2.83331	3.41964	4.7402	0.819804	5.77014	5.72448	0.926947
21.5996	5.94853	2.67354	4.64265	1.41796	2.47245	3.53007	3.23787	4.17511	0.594029	1.03756	0.897323	3.50551	3.44459	2.45585	4.53046	2.13202	2.49951	4.3431	4.13108	3.20765	3.3561	3.04963	2.51444	4.15319	0.76734	0.720007	2.36565	3.4236	5.85097	5.65782	0.881093	1.65864	3.89468	3.8302	0.667013	0.5614	3.72609	4.85741	2.47198	1.57786	2.81851	3.45828	4.76935	0.815447	5.84452	5.8141	0.92852
21.6514	6.12777	2.69837	4.70105	1.40567	2.49848	3.57264	3.26906	4.26658	0.606089	1.03773	0.975692	3.54976	3.46977	2.45429	4.58307	2.13484	2.55422	4.4401	4.14638	3.25643	3.60959	3.07741	2.51205	4.23641	0.850602	0.766914	2.37161	3.56893	6.24748	5.73718	0.936249	1.71723	4.23311	3.8781	0.675586	0.593108	3.739	4.94288	2.5558	1.63335	2.93244	3.55606	4.83715	0.84747	5.81106	5.85814	0.96376
21.7	6.07944	2.76407	5.00025	1.44934	2.53755	3.57194	3.29385	4.36452	0.624904	1.05068	1.16529	3.54414	3.43581	2.43722	4.58795	2.13586	2.64421	4.4014	4.08967	3.29726	3.59638	3.07729	2.55862	4.23487	0.977133	0.858709	2.38015	3.55579	6.57964	5.80077	1.03087	1.70918	4.45545	3.89924	0.704651	0.587528	3.71239	5.11882	2.7413	1.72203	2.93722	3.62081	4.86446	0.884945	5.84128	5.88046	0.964462
21.7502	6.10478	2.80578	5.6154	1.53109	2.67608	3.60177	3.33523	4.50688	0.642873	1.0244	1.43574	3.53894	3.42869	2.44963	4.59222	2.19656	2.76957	4.49832	4.25069	3.35763	3.6133	3.03584	2.59144	4.22546	1.12561	1.16526	2.37517	3.51161	6.6161	5.95178	1.11892	1.73008	4.61666	3.94123	0.70624	0.605992	3.69636	5.30147	3.12581	1.93671	2.97413	3.65259	4.9474	0.894775	5.85907	5.91594	1.00824
21.8004	6.071	2.77802	6.18991	1.68798	2.92682	3.62556	3.39599	4.50882	0.719264	1.04396	1.82993	3.61211	3.3269	2.45654	4.61943	2.40083	2.94979	4.47341	4.2389	3.37813	3.52976	2.98915	2.60274	4.30337	1.3337	1.66124	2.40479	3.49524	6.63831	5.88517	1.27133	1.71793	4.71669	4.03398	0.721552	0.664477	3.71092	5.57896	3.68928	2.20365	3.02614	3.7108	4.9991	0.983374	5.83632	5.92228	1.14642
21.8503	6.26985	2.84089	6.65484	1.90853	3.31263	3.69335	3.76274	4.66838	0.962799	1.0531	2.37435	3.73036	3.36614	2.50213	4.79717	2.71996	3.2047	4.48787	4.36941	3.4732	3.51734	2.95278	2.64716	4.37776	1.63622	1.97594	2.4803	3.49986	6.54772	5.97736	1.43969	1.82974	4.71784	4.09563	0.762559	0.751907	3.73423	5.60356	4.50883	2.47882	3.12059	3.68704	5.12783	1.18111	5.96251	6.05901	1.46869
21.9004	6.56419	2.9332	6.68027	2.10405	3.65084	3.81701	3.79844	4.81145	1.56841	1.08122	3.14138	3.83142	3.28051	2.75908	4.80356	3.02643	3.41642	4.49094	4.5239	3.53545	3.4882	2.91829	2.63004	4.37908	2.02322	2.19066	2.6072	3.45357	6.55667	6.25734	1.61034	1.9335	4.61785	4.20123	0.796737	0.937225	3.65434	5.6753	5.04111	2.63349	3.17027	3.74873	5.15061	1.32343	5.85328	6.07075	1.92331
21.9504	6.64474	2.97896	6.92147	2.23642	3.86286	3.82746	3.80032	5.02027	2.01708	1.12865	4.00966	3.98413	3.24386	2.96614	5.01849	3.28608	3.77207	4.4115	4.61592	3.52513	3.44154	2.85251	2.59729	4.4112	2.56877	2.38512	2.78107	3.42487	6.45753	6.30138	1.86508	2.13913	4.56981	4.2948	0.886534	1.19435	3.66617	5.72638	5.43354	2.75172	3.24851	3.81858	5.22297	1.75081	6.0273	6.10516	2.21141
22.0006	6.72372	3.03455	6.77936	2.31983	3.95569	3.86758	3.79727	5.14175	2.22717	1.20666	5.05126	4.03885	3.23043	3.12548	5.14678	3.42992	4.3794	4.38533	4.74836	3.65397	3.40368	2.88381	2.59826	4.48987	3.22666	2.48664	2.99015	3.36075	6.3036	6.40546	2.04878	2.4262	4.57573	4.36439	0.979743	1.54494	3.66966	5.75416	5.58801	2.79637	3.28355	3.87976	5.25469	2.53279	5.99816	6.17562	2.35264
22.0518	6.97309	3.11244	6.80677	2.35292	4.03705	3.98427	3.80796	5.22723	2.35007	1.34911	6.00033	4.15675	3.16044	3.1959	5.31964	3.5518	4.34938	4.38389	4.84291	3.68305	3.40068	2.89972	2.58797	4.51555	3.84366	2.55208	3.16341	3.34519	6.24009	6.27359	2.27635	2.69582	4.47967	4.43512	1.11777	1.82495	3.66131	5.74022	5.79683	2.8755	3.28723	3.91431	5.3045	3.53272	6.11247	6.19876	2.4945
22.1007	7.02964	3.14311	6.82343	2.38772	4.04101	4.07084	3.7875	5.23308	2.45836	1.55909	6.56063	4.2408	3.18876	3.22271	5.44333	3.63082	4.32998	4.36667	4.88949	3.73034	3.4066	2.84354	2.5883	4.57353	4.34626	2.55555	3.27611	3.31116	6.19287	6.3521	2.42949	2.86752	4.46448	4.46944	1.31271	2.12664	3.69179	5.72052	5.90345	2.92494	3.34522	3.9769	5.28342	4.84514	6.11337	6.19989	2.57595
22.1508	7.17313	3.16382	6.79554	2.36027	4.06013	4.06643	3.79043	5.24526	2.54671	1.84879	6.84186	4.28461	3.16475	3.2728	5.47239	3.65462	4.29446	4.37489	4.84242	3.73698	3.42576	2.83203	2.58956	4.61559	4.64505	2.5937	3.44611	3.29366	6.14174	6.31231	2.57347	2.97095	4.37328	4.49776	1.50807	2.31803	3.70297	5.71133	5.96793	2.9834	3.37007	3.96953	5.27561	5.61481	6.17559	6.20253	2.68494
22.201	7.11768	3.18321	6.66581	2.38074	4.05487	4.11434	3.78326	5.24443	2.64696	2.12578	6.9732	4.3182	3.18552	3.2718	5.46914	3.6852	4.26047	4.3258	4.95276	3.77665	3.37094	2.83784	2.57713	4.65596	4.82204	2.60068	3.55079	3.31152	6.03478	6.3361	2.66716	3.10759	4.3262	4.45376	1.71655	2.46287	3.70768	5.74196	5.973	3.00745	3.30966	4.02647	5.27115	5.88144	6.06478	6.19326	2.73677
22.2509	7.15968	3.12739	6.6226	2.33332	4.02129	4.0459	3.77524	5.22414	2.73286	2.30274	7.01072	4.3527	3.15861	3.28171	5.53501	3.66273	4.24857	4.35291	4.89695	3.80086	3.37684	2.82447	2.58127	4.69486	4.87744	2.59219	3.60761	3.30547	5.88418	6.22887	2.73	3.19592	4.27372	4.47796	1.83259	2.55793	3.67756	5.67589	5.8983	3.03397	3.32278	4.08898	5.25876	6.01621	6.09278	6.1087	2.7676
22.3011	7.09612	3.13642	6.67033	2.34619	4.05795	4.11499	3.77408	5.1297	2.80297	2.43728	7.07219	4.3333	3.15992	3.28996	5.55161	3.74481	4.21063	4.3719	4.86751	3.80443	3.37231	2.84018	2.57207	4.72074	4.93251	2.60433	3.67208	3.2568	5.97841	6.27528	2.79759	3.32282	4.23399	4.49885	1.95834	2.73256	3.69643	5.67571	5.97469	3.07128	3.27402	4.09077	5.22428	6.06004	6.07283	6.15165	2.81585
22.3513	7.18438	3.12603	6.76482	2.39006	4.04878	4.13067	3.76993	5.09634	2.86544	2.51223	7.0671	4.3591	3.18054	3.28687	5.52534	3.74726	4.16741	4.32673	4.878	3.76138	3.36724	2.80998	2.56655	4.6979	5.00365	2.607	3.74431	3.25361	5.86719	6.19521	2.83475	3.43623	4.09841	4.43162	2.04188	2.83184	3.6894	5.68043	5.86605	3.10633	3.27416	4.10435	5.1859	6.52544	6.09108	6.14794	2.83482
22.4015	7.24269	3.12836	6.7689	2.414	4.06172	4.15639	3.77121	5.03102	2.92567	2.58363	7.13484	4.36891	3.15011	3.28453	5.50937	3.74279	4.16997	4.30047	4.84089	3.78541	3.35756	2.80475	2.55245	4.69526	5.03173	2.59147	3.75885	3.22159	5.81569	6.08486	2.8595	3.56609	4.03205	4.41011	2.14267	2.9262	3.69209	5.65545	5.92416	3.10588	3.26306	4.11601	5.20582	6.52089	6.02925	6.1361	2.84293
22.4514	7.05492	3.11936	6.814	2.39963	4.04842	4.13471	3.77984	4.90751	2.95988	2.6645	7.16749	4.43674	3.21857	3.3011	5.49587	3.79461	4.20307	4.33568	4.86379	3.77442	3.30569	2.82615	2.58028	4.73978	5.10702	2.581	3.79788	3.21289	5.7122	6.17449	2.92159	3.65279	4.08892	4.38728	2.25744	3.02486	3.75153	5.66979	5.79439	3.15922	3.23257	4.21114	5.21985	6.6724	6.0929	6.12216	2.84576
22.5016	7.16058	3.07038	6.62955	2.38565	4.02647	4.06317	3.7637	4.88307	2.93992	2.73198	7.17579	4.38932	3.14709	3.2865	5.40854	3.77527	4.15867	4.26071	4.75088	3.72927	3.31073	2.78263	2.56435	4.67241	5.10072	2.56076	3.81526	3.19746	5.66297	6.12018	2.93395	3.77368	4.00475	4.29815	2.37149	3.15579	3.71618	5.61392	5.85546	3.1985	3.18896	4.19344	5.13718	6.86241	6.05517	6.09704	2.86644
22.5518	6.96533	3.04693	6.70537	2.35284	4.01871	4.09938	3.75597	4.84817	2.93556	2.78392	7.19961	4.3653	3.13847	3.27632	5.47987	3.81135	4.14431	4.30317	4.74167	3.7213	3.34246	2.79946	2.55736	4.64532	5.14717	2.57028	3.78097	3.18108	5.65671	6.01362	2.97996	3.85325	3.95372	4.3264	2.48401	3.21976	3.6912	5.59777	5.73098	3.19009	3.12655	4.15333	5.15708	6.85089	5.94578	6.08438	2.87198
22.6017	6.95388	3.00702	6.5663	2.35251	3.9995	4.04501	3.75649	4.69965	2.95747	2.84043	7.19849	4.31035	3.13909	3.2719	5.39652	3.81875	4.1471	4.2725	4.70089	3.66962	3.29465	2.78536	2.53546	4.61663	5.1495	2.55289	3.79144	3.14827	5.53698	6.07051	2.95159	3.93057	3.87337	4.31092	2.60027	3.2514	3.68595	5.61223	5.60029	3.19518	3.10082	4.1296	5.10988	7.00304	5.95553	6.01539	2.82457
22.6519	6.94395	3.01907	6.6424	2.35184	4.01337	4.02174	3.75563	4.78058	2.95036	2.93316	7.25253	4.34271	3.10249	3.26527	5.40476	3.82105	4.14382	4.26934	4.61914	3.63045	3.27478	2.78661	2.53936	4.62767	5.22405	2.52752	3.72129	3.12453	5.54513	5.96247	2.98392	4.00103	3.8734	4.22854	2.66411	3.28415	3.68314	5.60762	5.71073	3.21658	3.1162	4.1365	5.10643	7.04118	5.93986	6.08556	2.87088
22.702	6.98744	3.00297	6.67909	2.30712	3.99939	3.98252	3.74627	4.62219	2.9738	2.97687	7.28351	4.29083	3.10394	3.24777	5.33771	3.82503	4.12696	4.23564	4.5974	3.66777	3.30685	2.76878	2.53136	4.55415	5.18008	2.52107	3.72137	3.13287	5.47234	5.97463	3.01399	4.03852	3.82054	4.22374	2.72911	3.292	3.7202	5.57066	5.55437	3.24866	3.09792	4.06954	5.04958	7.17706	5.98617	6.01136	2.82355
22.7522	6.86274	2.98415	6.55614	2.31908	3.98136	3.98851	3.74162	4.62547	2.90378	3.00127	7.30539	4.2288	3.08982	3.24103	5.32419	3.84852	4.06222	4.22377	4.49663	3.67029	3.28927	2.74278	2.5293	4.54717	5.2359	2.48636	3.73182	3.1061	5.4248	5.87155	3.02231	4.11435	3.77138	4.20459	2.73644	3.29975	3.66928	5.49126	5.61932	3.28362	3.03684	4.12809	5.03247	7.27766	6.00188	5.98969	2.82505
22.8022	6.73053	2.95104	6.53841	2.31669	3.97536	3.95695	3.73759	4.59767	2.90923	3.01416	7.32146	4.22875	3.07565	3.23796	5.23628	3.79254	4.03915	4.16183	4.50431	3.57338	3.24657	2.72641	2.48888	4.53503	5.23979	2.47608	3.70467	3.07817	5.41112	5.86134	3.00963	4.13391	3.73264	4.16087	2.79209	3.26818	3.64934	5.47305	5.53078	3.27572	3.03704	4.05863	5.00614	7.1691	5.88248	5.9339	2.83632
22.8523	6.75308	2.92444	6.50255	2.27814	3.96643	3.90214	3.74375	4.52995	2.90199	3.08279	7.33982	4.17779	3.06071	3.23325	5.1936	3.81134	4.0307	4.17765	4.4713	3.59564	3.23991	2.74894	2.50787	4.54481	5.26611	2.46489	3.65627	3.07439	5.37882	5.83264	3.03132	4.11907	3.72767	4.11225	2.79107	3.23166	3.68968	5.4775	5.50849	3.27534	2.97976	4.06518	5.04676	7.35379	5.87028	5.92357	2.80098
[truncated: 23 more columns]
