# Supplementary material for: Copine-6 is a TRPM3 escort protein controlling the sensitivity of sensory neurons to noxious heat
Source: EMBO J. 2025 Jun 19;44(15):4222–51. doi: 10.1038/s44318-025-00487-0 (PMC12317139; doi:10.1038/s44318-025-00487-0)
Supplement: Supplementary file 8 — Source data Fig. 6 [file 44318_2025_487_MOESM8_ESM.zip › Figure 6/6E.xlsx]

## Sheet: Sheet1
F/F0(<25)			F/F0(25-35)			F/F0(>35)
WT	KO		WT	KO		WT	KO
1.05	1.07		1.1	1.1		1.1	1.25
1.1	1.1		1.1	1.1		1.1	1.3
1.17	1.1		1.1	1.1		1.1	1.5
1.2	1.1		1.1	1.1		1.2	2
1.2	1.1		1.1	1.17		1.26	2.7
1.2	1.1		1.1	1.2		1.4	2.8
1.2	1.1		1.22	1.2		1.8
1.22	1.17		1.24	1.2		3.4
1.23	1.18		1.28	1.25		4
1.25	1.19		1.3	1.26		4
1.26	1.19		1.3	1.3
1.3	1.2		1.35	1.3
1.3	1.2		1.35	1.4
1.35	1.2		1.4	1.45
1.35	1.2		1.46	1.48
1.35	1.25		1.5	1.5
1.4	1.27		1.5	1.5
1.4	1.28		1.55	1.53
1.4	1.28		1.6	1.55
1.4	1.28		1.6	1.65
1.43	1.33		1.62	1.66
1.45	1.36		1.62	1.66
1.5	1.37		1.7	1.7
1.5	1.38		1.83	1.73
1.5	1.4		2.2	1.75
1.54	1.4		2.2	1.8
1.55	1.4		2.31	1.8
1.6	1.43		2.4	1.8
1.6	1.43		2.5	2.06
1.6	1.46		2.6	2.1
1.6	1.47		2.6	2.1
1.62	1.5		2.67	2.1
1.65	1.5		2.7	2.1
1.67	1.5		2.8	2.14
1.688	1.5		2.8	2.2
1.7	1.5		2.9	2.23
1.7	1.52		2.9	2.4
1.7	1.52		3	2.5
1.7	1.55		3	2.5
1.8	1.56		3.2	2.7
1.8	1.57		3.4	3.2
1.83	1.61		3.4	3.2
1.83	1.64		3.6	3.5
1.84	1.65		3.64	4.18
1.86	1.65		3.65	4.9
1.9	1.7		3.7	6.5
1.9	1.7		3.7	7.7
1.9	1.75		4
1.9	1.8		4
1.9	1.8		4.7
1.9	1.8		4.7
1.9	1.8		4.8
1.9	1.84		5.1
1.98	1.87		5.6
2	1.88		6.4
2	1.9		6.7
2	1.9		7.8
2	1.9		10
2	1.9
2	1.9
2	1.94
2	1.96
2	1.96
2.1	1.97
2.1	1.97
2.1	1.97
2.1	2
2.1	2
2.1	2
2.1	2
2.14	2
2.2	2
2.2	2
2.2	2
2.2	2
2.2	2
2.25	2.05
2.25	2.08
2.3	2.1
2.3	2.1
2.3	2.1
2.3	2.1
2.3	2.1
2.36	2.1
2.4	2.17
2.4	2.2
2.4	2.2
2.4	2.24
2.4	2.26
2.4	2.26
2.4	2.27
2.5	2.28
2.5	2.33
2.5	2.35
2.5	2.36
2.6	2.36
2.6	2.4
2.6	2.45
2.6	2.46
2.6	2.46
2.6	2.5
2.6	2.52
2.6	2.53
2.7	2.56
2.7	2.56
2.7	2.6
2.7	2.6
2.7	2.6
2.7	2.66
2.7	2.66
2.7	2.67
2.73	2.67
2.8	2.7
2.8	2.7
2.8	2.7
2.8	2.7
2.8	2.73
2.8	2.75
2.8	2.77
2.9	2.77
2.9	2.8
2.9	2.8
2.9	2.8
2.9	2.9
2.95	2.9
3	2.9
3	2.9
3	2.9
3	2.9
3	2.9
3	2.9
3	2.95
3	3
3	3
3	3
3	3
3	3.1
3.1	3.1
3.1	3.1
3.1	3.1
3.1	3.1
3.1	3.1
3.1	3.2
3.1	3.2
3.1	3.2
3.15	3.2
3.16	3.2
3.16	3.2
3.2	3.3
3.2	3.3
3.2	3.3
3.2	3.3
3.2	3.3
3.3	3.3
3.3	3.35
3.3	3.4
3.3	3.4
3.3	3.48
3.3	3.5
3.3	3.5
3.3	3.5
3.3	3.5
3.3	3.5
3.4	3.54
3.4	3.56
3.4	3.6
3.4	3.6
3.4	3.6
3.4	3.6
3.4	3.6
3.4	3.6
3.5	3.67
3.5	3.7
3.5	3.7
3.6	3.7
3.6	3.7
3.68	3.73
3.7	3.75
3.7	3.8
3.73	3.85
3.73	3.86
3.75	3.87
3.77	3.88
3.78	3.9
3.9	3.9
3.9	3.9
4	3.9
4	4
4	4.14
4	4.2
4	4.2
4	4.2
4	4.3
4	4.3
4	4.3
4	4.4
4	4.4
4.1	4.48
4.1	4.5
4.15	4.5
4.2	4.5
4.2	4.6
4.2	4.6
4.24	4.66
4.3	4.7
4.3	4.7
4.3	4.8
4.3	4.84
4.34	4.9
4.4	4.96
4.5	4.96
4.5	5
4.6	5
4.6	5
4.7	5
4.76	5
4.84	5
4.85	5.1
4.9	5.29
4.9	5.3
4.9	5.36
4.9	5.4
4.9	5.4
5	5.49
5	5.6
5	5.6
5.14	5.77
5.2	5.96
5.2	6
5.3	6.1
5.3	6.1
5.3	7.2
5.3	7.5
5.3	7.8
5.33	9
5.4	10
5.4	11
5.5
5.5
5.5
5.8
6
6.1
6.2
6.22
6.24
6.3
6.3
6.3
6.44
6.5
6.6
6.6
6.6
6.7
7
7
7
7.3
7.4
7.7
7.7
7.8
7.86
8
8.3
9.1
10
11
11
