# Supplementary material for: Copine-6 is a TRPM3 escort protein controlling the sensitivity of sensory neurons to noxious heat
Source: EMBO J. 2025 Jun 19;44(15):4222–51. doi: 10.1038/s44318-025-00487-0 (PMC12317139; doi:10.1038/s44318-025-00487-0)
Supplement: Supplementary file 8 — Source data Fig. 6 [file 44318_2025_487_MOESM8_ESM.zip › Figure 6/6F.xlsx]

## Sheet: WT
area(<25)	F/F0		area(25-35)	F/F0		area(>35)	F/F0		Proportion of neurons positive for CIM0216
76.326	1		506.418	1		1018.89	1			area(<25)	area(25-35)	area(>35)
109.037	1		506.418	1		1060.09	1		WT	270/323=83.6%	58/95=61.1%	10/21=47.6%
173.248	1		523.38	1		1090.37	1		KO	237/300=79%	47/114=41.2%	6/11=54.5%
173.248	1		557.302	1		1102.49	1
173.248	1		557.302	1		1144.89	1
186.575	1		559.725	1		1150.95	1
186.575	1		559.725	1		1272.1	1
188.998	1		585.168	1		1318.14	1
188.998	1		585.168	1		1356.91	1
188.998	1		585.168	1		1439.29	1
188.998	1		586.379	1		1526.52	1
203.537	1		605.763	1		1017.68	1.1
203.537	1		605.763	1		1201.84	1.1
203.537	1		613.033	1		1545.91	1.1
204.748	1		639.686	1		1314.51	1.2
220.498	1		639.686	1		1427.18	1.26
220.498	1		686.936	1		1199.41	1.4
232.613	1		692.993	1		1163.07	1.8
236.248	1		696.628	1		1126.72	3.4
236.248	1		763.262	1		1090.37	4
236.248	1		785.069	1		1163.07	4
236.248	1		785.069	1
236.248	1		785.069	1
251.998	1		785.069	1
254.421	1		787.493	1
254.421	1		808.088	1
261.69	1		817.781	1
271.382	1		817.781	1
272.594	1		817.781	1
272.594	1		848.069	1
288.343	1		872.299	1
290.766	1		908.645	1
327.112	1		908.645	1
327.112	1		913.491	1
348.92	1		915.914	1
348.92	1		941.356	1
363.458	1		948.626	1
368.304	1		508.841	1.1
368.304	1		534.283	1.1
370.727	1		559.725	1.1
370.727	1		581.533	1.1
391.323	1		610.61	1.1
391.323	1		818.992	1.1
391.323	1		629.994	1.22
399.804	1		696.628	1.24
460.38	1		724.493	1.28
417.977	1		712.378	1.3
436.15	1		881.992	1.3
437.361	1		872.299	1.35
457.957	1		872.299	1.35
460.38	1		808.088	1.4
483.399	1		533.072	1.46
484.611	1		702.686	1.5
370.727	1.05		788.704	1.5
305.305	1.1		752.358	1.55
220.498	1.17		586.379	1.6
271.382	1.2		930.453	1.6
370.727	1.2		529.437	1.62
460.38	1.2		878.357	1.62
460.38	1.2		726.916	1.7
254.421	1.22		755.993	1.83
186.575	1.23		529.437	2.2
203.537	1.25		529.437	2.2
272.594	1.26		668.763	2.31
146.595	1.3		613.033	2.4
484.611	1.3		557.302	2.5
370.727	1.35		523.38	2.6
457.957	1.35		799.608	2.6
457.957	1.35		533.072	2.67
173.248	1.4		901.376	2.7
204.748	1.4		533.072	2.8
237.459	1.4		818.992	2.8
391.323	1.4		506.418	2.9
414.342	1.43		586.379	2.9
254.421	1.45		557.302	3
98.134	1.5		605.763	3
188.998	1.5		938.933	3.2
436.15	1.5		508.841	3.4
288.343	1.54		883.203	3.4
203.537	1.55		581.533	3.6
87.23	1.6		557.302	3.64
109.037	1.6		814.146	3.65
267.747	1.6		908.645	3.7
290.766	1.6		908.645	3.7
329.535	1.62		696.628	4
188.998	1.65		915.914	4
271.382	1.67		545.187	4.7
414.342	1.688		666.34	4.7
121.153	1.7		632.417	4.8
350.131	1.7		508.841	5.1
350.131	1.7		508.841	5.6
350.131	1.7		881.992	6.4
308.939	1.8		752.358	6.7
391.323	1.8		881.992	7.8
232.613	1.83		938.933	10
329.535	1.83
290.766	1.84
305.305	1.86
96.922	1.9
96.922	1.9
109.037	1.9
205.96	1.9
290.766	1.9
381.631	1.9
437.361	1.9
437.361	1.9
272.594	1.98
146.595	2
186.575	2
188.998	2
220.498	2
236.248	2
236.248	2
254.421	2
271.382	2
290.766	2
152.652	2.1
267.747	2.1
308.939	2.1
348.92	2.1
370.727	2.1
387.689	2.1
414.342	2.1
345.285	2.14
271.382	2.2
290.766	2.2
329.535	2.2
370.727	2.2
407.073	2.2
407.073	2.25
407.073	2.25
116.307	2.3
204.748	2.3
290.766	2.3
368.304	2.3
391.323	2.3
271.382	2.36
159.922	2.4
237.459	2.4
237.459	2.4
329.535	2.4
356.189	2.4
437.361	2.4
437.361	2.4
106.614	2.5
133.268	2.5
220.498	2.5
348.92	2.5
169.614	2.6
173.248	2.6
254.421	2.6
290.766	2.6
345.285	2.6
345.285	2.6
370.727	2.6
479.765	2.6
98.134	2.7
220.498	2.7
271.382	2.7
288.343	2.7
290.766	2.7
370.727	2.7
414.342	2.7
414.342	2.7
350.131	2.73
119.941	2.8
174.46	2.8
237.459	2.8
254.421	2.8
254.421	2.8
267.747	2.8
290.766	2.8
457.957	2.9
460.38	2.9
411.919	2.9
457.957	2.9
460.38	2.9
370.727	2.95
188.998	3
236.248	3
237.459	3
283.497	3
310.151	3
345.285	3
370.727	3
370.727	3
437.361	3
432.515	3
437.361	3
479.765	3
271.382	3.1
272.594	3.1
288.343	3.1
322.266	3.1
329.535	3.1
387.689	3.1
436.15	3.1
460.38	3.1
283.497	3.15
460.38	3.16
460.38	3.16
290.766	3.2
348.92	3.2
368.304	3.2
436.15	3.2
437.361	3.2
251.998	3.3
254.421	3.3
272.594	3.3
308.939	3.3
348.92	3.3
363.458	3.3
363.458	3.3
370.727	3.3
414.342	3.3
414.342	3.3
220.498	3.4
237.459	3.4
247.151	3.4
271.382	3.4
271.382	3.4
305.305	3.4
350.131	3.4
437.361	3.4
204.748	3.5
327.112	3.5
387.689	3.5
141.749	3.6
392.535	3.6
348.92	3.68
220.498	3.7
310.151	3.7
188.998	3.73
457.957	3.73
272.594	3.75
174.46	3.77
437.361	3.78
288.343	3.9
308.939	3.9
109.037	4
173.248	4
174.46	4
203.537	4
218.075	4
254.421	4
272.594	4
308.939	4
370.727	4
460.38	4
484.611	4
203.537	4.1
327.112	4.1
213.229	4.15
173.248	4.2
174.46	4.2
414.342	4.2
460.38	4.24
146.595	4.3
308.939	4.3
329.535	4.3
391.323	4.3
350.131	4.34
387.689	4.4
186.575	4.5
254.421	4.5
473.707	4.6
473.707	4.6
272.594	4.7
348.92	4.76
392.535	4.84
327.112	4.85
87.23	4.9
159.922	4.9
199.902	4.9
271.382	4.9
310.151	4.9
145.383	5
203.537	5
392.535	5
308.939	5.14
203.537	5.2
348.92	5.2
186.575	5.3
193.844	5.3
237.459	5.3
247.151	5.3
411.919	5.3
203.537	5.33
181.729	5.4
370.727	5.4
121.153	5.5
188.998	5.5
308.939	5.5
237.459	5.8
322.266	6
310.151	6.1
407.073	6.2
329.535	6.22
254.421	6.24
239.882	6.3
254.421	6.3
483.399	6.3
414.342	6.44
145.383	6.5
370.727	6.6
370.727	6.6
370.727	6.6
473.707	6.7
310.151	7
329.535	7
345.285	7
159.922	7.3
157.499	7.4
173.248	7.7
236.248	7.7
236.248	7.8
146.595	7.86
173.248	8
254.421	8.3
152.652	9.1
220.498	10
109.037	11
203.537	11

## Sheet: KO
area(<25)	F/F0		area(25-35)	F/F0		area(>35)	F/F0
84.807	1		508.841	1		1017.68	1
87.23	1		529.437	1		1046.76	1
98.134	1		529.437	1		1153.37	1
106.614	1		533.072	1		1239.39	1
133.268	1		533.072	1		1439.29	1
159.922	1		533.072	1		1526.52	1.25
174.46	1		534.283	1		1395.68	1.3
188.998	1		534.283	1		1119.45	1.5
188.998	1		545.187	1		1314.51	2
203.537	1		545.187	1		1199.41	2.7
203.537	1		552.456	1		1550.75	2.8
218.075	1		557.302	1
218.075	1		557.302	1
218.075	1		557.302	1
220.498	1		559.725	1
220.498	1		566.995	1
220.498	1		575.475	1
236.248	1		585.168	1
236.248	1		585.168	1
236.248	1		585.168	1
247.151	1		585.168	1
251.998	1		585.168	1
254.421	1		586.379	1
254.421	1		586.379	1
267.747	1		586.379	1
267.747	1		588.802	1
271.382	1		598.494	1
271.382	1		605.763	1
271.382	1		610.61	1
272.594	1		610.61	1
272.594	1		610.61	1
272.594	1		610.61	1
272.594	1		613.033	1
272.594	1		613.033	1
288.343	1		620.302	1
288.343	1		636.052	1
290.766	1		640.898	1
290.766	1		640.898	1
290.766	1		654.225	1
305.305	1		666.34	1
308.939	1		666.34	1
308.939	1		668.763	1
310.151	1		668.763	1
310.151	1		668.763	1
322.266	1		668.763	1
327.112	1		668.763	1
329.535	1		678.455	1
329.535	1		678.455	1
345.285	1		692.993	1
345.285	1		692.993	1
348.92	1		696.628	1
370.727	1		696.628	1
381.631	1		697.84	1
391.323	1		702.686	1
391.323	1		724.493	1
391.323	1		752.358	1
392.535	1		752.358	1
432.515	1		755.993	1
432.515	1		757.204	1
457.957	1		787.493	1
460.38	1		814.146	1
460.38	1		848.069	1
484.611	1		848.069	1
329.535	1.07		908.645	1
87.23	1.1		930.453	1
204.748	1.1		948.626	1
218.075	1.1		949.837	1
305.305	1.1		566.995	1.1
308.939	1.1		636.052	1.1
368.304	1.1		848.069	1.1
290.766	1.17		901.376	1.1
98.134	1.18		848.069	1.17
96.922	1.19		533.072	1.2
290.766	1.19		780.223	1.2
109.037	1.2		817.781	1.2
119.941	1.2		581.533	1.25
145.383	1.2		585.168	1.26
220.498	1.2		605.763	1.3
169.614	1.25		915.914	1.3
290.766	1.27		757.204	1.4
174.46	1.28		529.437	1.45
251.998	1.28		661.494	1.48
254.421	1.28		552.456	1.5
220.498	1.33		696.628	1.5
310.151	1.36		508.841	1.53
186.575	1.37		843.223	1.55
392.535	1.38		529.437	1.65
186.575	1.4		581.533	1.66
232.613	1.4		639.686	1.66
414.342	1.4		533.072	1.7
145.383	1.43		726.916	1.73
370.727	1.43		944.991	1.75
254.421	1.46		529.437	1.8
305.305	1.47		724.493	1.8
19.384	1.5		726.916	1.8
72.692	1.5		610.61	2.06
109.037	1.5		506.418	2.1
174.46	1.5		508.841	2.1
290.766	1.5		636.052	2.1
203.537	1.52		726.916	2.1
247.151	1.52		559.725	2.14
350.131	1.55		585.168	2.2
290.766	1.56		508.841	2.23
133.268	1.57		636.052	2.4
87.23	1.61		666.34	2.5
261.69	1.64		724.493	2.5
79.961	1.65		712.378	2.7
272.594	1.65		757.204	3.2
141.749	1.7		915.914	3.2
188.998	1.7		529.437	3.5
173.248	1.75		552.456	4.18
226.556	1.8		636.052	4.9
305.305	1.8		881.992	6.5
363.458	1.8		585.168	7.7
370.727	1.8
119.941	1.84
290.766	1.87
329.535	1.88
290.766	1.9
308.939	1.9
345.285	1.9
348.92	1.9
350.131	1.9
133.268	1.94
254.421	1.96
339.228	1.96
133.268	1.97
174.46	1.97
213.229	1.97
72.692	2
173.248	2
188.998	2
199.902	2
220.498	2
220.498	2
305.305	2
327.112	2
350.131	2
370.727	2
271.382	2.05
348.92	2.08
109.037	2.1
203.537	2.1
236.248	2.1
254.421	2.1
254.421	2.1
290.766	2.1
254.421	2.17
271.382	2.2
271.382	2.2
254.421	2.24
329.535	2.26
345.285	2.26
203.537	2.27
236.248	2.28
169.614	2.33
368.304	2.35
272.594	2.36
329.535	2.36
203.537	2.4
204.748	2.45
173.248	2.46
288.343	2.46
254.421	2.5
484.611	2.52
272.594	2.53
348.92	2.56
411.919	2.56
288.343	2.6
363.458	2.6
414.342	2.6
173.248	2.66
271.382	2.66
254.421	2.67
414.342	2.67
159.922	2.7
220.498	2.7
308.939	2.7
368.304	2.7
391.323	2.73
363.458	2.75
310.151	2.77
414.342	2.77
119.941	2.8
159.922	2.8
329.535	2.8
109.037	2.9
145.383	2.9
157.499	2.9
186.575	2.9
251.998	2.9
329.535	2.9
368.304	2.9
391.323	2.9
288.343	2.95
188.998	3
236.248	3
237.459	3
348.92	3
67.846	3.1
186.575	3.1
203.537	3.1
329.535	3.1
329.535	3.1
387.689	3.1
121.153	3.2
237.459	3.2
283.497	3.2
290.766	3.2
329.535	3.2
484.611	3.2
218.075	3.3
220.498	3.3
290.766	3.3
345.285	3.3
391.323	3.3
472.496	3.3
237.459	3.35
218.075	3.4
220.498	3.4
368.304	3.48
203.537	3.5
310.151	3.5
368.304	3.5
368.304	3.5
457.957	3.5
329.535	3.54
220.498	3.56
173.248	3.6
203.537	3.6
236.248	3.6
251.998	3.6
272.594	3.6
310.151	3.6
173.248	3.67
188.998	3.7
232.613	3.7
237.459	3.7
392.535	3.7
193.844	3.73
283.497	3.75
232.613	3.8
288.343	3.85
327.112	3.86
271.382	3.87
370.727	3.88
174.46	3.9
236.248	3.9
350.131	3.9
370.727	3.9
254.421	4
290.766	4.14
237.459	4.2
368.304	4.2
399.804	4.2
93.288	4.3
204.748	4.3
204.748	4.3
109.037	4.4
483.399	4.4
368.304	4.48
146.595	4.5
254.421	4.5
339.228	4.5
237.459	4.6
345.285	4.6
186.575	4.66
76.326	4.7
327.112	4.7
87.23	4.8
220.498	4.84
204.748	4.9
98.134	4.96
218.075	4.96
87.23	5
237.459	5
290.766	5
290.766	5
308.939	5
348.92	5
188.998	5.1
236.248	5.29
218.075	5.3
159.922	5.36
261.69	5.4
310.151	5.4
254.421	5.49
272.594	5.6
387.689	5.6
350.131	5.77
399.804	5.96
204.748	6
290.766	6.1
370.727	6.1
203.537	7.2
432.515	7.5
203.537	7.8
87.23	9
350.131	10
237.459	11
