# Supplementary material for: Copine-6 is a TRPM3 escort protein controlling the sensitivity of sensory neurons to noxious heat
Source: EMBO J. 2025 Jun 19;44(15):4222–51. doi: 10.1038/s44318-025-00487-0 (PMC12317139; doi:10.1038/s44318-025-00487-0)
Supplement: Supplementary file 8 — Source data Fig. 6 [file 44318_2025_487_MOESM8_ESM.zip › Figure 6/6G.xlsx]

## Sheet: Sheet1
time(min)	Cpne6+/+																																		Cpne6-/-
0	0.985189	0.973171	0.977583	0.989037	0.99591	0.998504	1.01486	1.00086	1.01418	1.03054	0.992278	0.987532	0.995447	0.983237	0.979787	0.987837	0.993906	1.0082	0.984348	0.970782	0.999464	0.988673	0.984261	0.88776	1.00345	1.00246	1.00261	0.989317	0.975883	1.00503	0.993709	1.00028	0.98421		1.00528	1.01219	0.996189	1.01209	1.01277	1.00267	0.957404	1.04875	0.945131	1.01544	0.997101	0.967119	0.992954	1.04164	1.03092
0.051217	0.978101	0.986502	0.981279	1.0059	0.996293	0.998312	1.01625	0.998994	1.00044	0.993061	0.990537	0.98505	0.985973	1.00928	0.993669	0.990233	0.994932	1.02404	0.974773	0.955852	0.994223	0.985367	0.980407	0.886509	0.991028	0.980803	1.00538	1.00548	0.976949	0.996583	0.980629	0.995126	1.01051		0.999727	1.00136	0.980725	1.00346	1.00469	0.98382	0.962012	1.01525	0.929422	0.997155	0.981845	0.96354	0.95517	0.985258	1.02117
0.1014	0.977119	1.00558	0.981393	0.997909	0.996968	0.994822	1.00789	1.0012	0.995398	0.989886	0.975265	0.984587	0.998491	0.999351	0.998451	0.98338	0.986912	0.985367	0.966789	0.993493	0.997114	0.979069	0.973461	0.870545	0.994401	1.00189	1.00812	0.97893	0.976329	0.99675	0.990848	1.01265	0.970723		0.985411	0.988015	0.98218	0.979052	0.98636	0.967534	0.944896	1.00935	0.934209	0.993151	0.978275	0.948962	0.967787	0.985818	1.00482
0.151317	0.987288	0.993136	0.984968	0.995347	1.00193	0.992456	0.993939	0.993954	0.999456	1.00704	0.974115	0.979688	0.987324	1.00741	0.986006	0.970843	0.995229	0.977713	0.961736	1.00648	0.999678	0.97406	0.981499	0.867449	0.994235	0.998644	1.02568	0.997534	0.989515	0.998755	0.988607	0.99553	1.00624		0.994791	0.993243	0.988802	0.987142	1.0006	0.99966	0.970778	1.00122	0.941721	0.993242	0.979925	0.954857	0.967275	1.00018	1.00767
0.2015	0.994318	0.995756	0.991555	1.01255	0.997453	1.00494	0.987021	0.99426	0.989742	1.0085	0.97664	0.985856	0.994913	1.01378	0.982377	0.999624	1.00439	0.972149	0.980029	1.00004	0.999405	0.992051	0.985881	0.862853	0.995994	1.00554	1.00374	0.984849	0.980493	0.994685	0.995714	1.03791	0.98975		0.975403	0.984758	0.957587	0.981175	1.00011	0.972514	0.951818	0.991413	0.93579	0.977852	0.972578	0.93723	0.951132	0.980962	1.01436
0.251417	0.977851	0.976528	0.987589	1.0129	1.01049	1.00581	1.00429	1.00364	0.990418	1.00407	0.986392	0.985875	0.996495	1.02504	0.975761	0.969258	1.01904	0.963227	0.971728	1.00485	0.992888	0.980357	0.960194	0.862864	1.0075	1.00576	1.04672	0.998123	0.985971	0.984098	0.997086	1.05938	0.98088		0.973862	0.990163	0.957669	0.967566	1.00438	0.963997	0.936385	0.989557	0.934079	0.972597	0.962642	0.942806	0.959739	0.990543	1.01833
0.3016	0.982165	0.972057	0.994236	1.00663	0.994036	0.993321	1.00276	1.00456	0.991065	1.01974	0.978138	0.986551	0.983831	1.01174	0.982759	0.981867	1.00768	0.976117	0.979544	0.962316	0.989529	0.969789	0.961335	0.849265	0.974617	1.00501	1.04247	0.993792	0.975809	0.99157	1.01421	1.01063	0.980731		0.981966	0.988317	0.973298	0.977826	1.00537	0.975487	0.956156	0.990153	0.977347	0.987106	0.973417	0.976555	0.97828	0.965441	1.00246
0.351517	0.980181	0.98118	0.98669	0.997791	0.980226	0.993292	1.00464	0.998646	0.989831	1.01741	0.964694	0.969715	0.975784	1.00589	0.969421	0.985227	1.00789	0.96946	0.953605	0.961356	0.981125	0.988835	0.972479	0.820813	1.00242	1.01941	1.00164	0.988043	0.97105	0.981186	0.994343	1.02312	0.972025		1.00415	1.0048	0.996084	0.995585	0.993934	0.985766	0.978818	0.999442	0.980103	0.985757	0.990019	0.989203	1.00263	0.979524	1.01589
0.403	0.974153	0.964507	0.973816	0.996198	1.00183	0.98769	1.00096	0.97717	0.979627	1.01471	0.956754	0.978809	0.976852	1.00563	0.970265	0.974478	0.997696	0.950947	0.971638	0.973239	0.965682	0.970338	0.963704	0.823154	0.980844	0.994774	1.01048	0.984414	0.957789	0.997657	1.00669	1.01955	0.945941		1.0018	0.993867	1.00068	1.00667	0.986389	0.99934	0.98249	0.993726	0.978503	0.984949	0.988403	0.99313	0.98811	0.973043	0.997255
0.451617	0.966122	0.949357	0.955022	0.985633	0.995413	0.996046	0.996925	0.993903	0.969921	0.992726	0.953271	0.982096	0.96637	1.00939	0.955376	0.966338	0.998764	0.935475	0.959154	0.960238	0.969095	0.958201	0.96676	0.817189	0.978897	0.995812	1.02383	0.966882	0.948222	0.962746	1.00377	1.04624	0.927342		1.00341	1.00651	1.01183	1.00714	1.02699	1.01161	1.01562	1.00996	1.0149	1.00281	0.999612	1.00626	1.00705	0.977787	1.01842
0.5018	0.958918	0.946163	0.97303	0.996759	0.997032	0.986056	1.00005	0.982235	0.981946	1.00583	0.96163	0.965177	0.971994	0.992025	0.951244	0.980055	0.981019	0.944984	0.963924	1.00417	0.975653	0.967918	0.959654	0.805629	0.973055	1.00757	1.03171	0.98126	0.957343	0.991403	0.997853	1.11527	0.916822		1.00672	1.00795	1.02669	1.02033	1.02236	1.014	1.02185	0.99155	1.02655	1.00257	1.01352	1.02484	1.01735	0.997491	0.977602
0.551717	0.958264	0.955187	0.972604	0.981913	1.00241	0.997752	0.981966	0.976141	0.972804	1.01497	0.945905	0.973687	0.976686	0.981185	0.94652	0.961404	0.981206	0.936449	0.954473	0.986987	0.959385	0.959826	0.952793	0.799447	0.969401	1.01575	1.02252	0.975664	0.955682	0.977236	1.00294	1.12981	0.886335		1.01843	1.00611	1.0311	1.02151	1.00798	1.01653	1.06195	1.00922	1.07949	1.02808	1.03528	1.06639	1.04586	1.02289	0.999784
0.6019	0.956492	0.93686	0.982736	0.996542	1.0043	1.00262	1.00823	0.980637	0.99247	1.01944	0.932775	0.966075	0.964133	0.970937	0.919884	0.952061	0.959569	0.917983	0.944921	0.99597	0.942115	0.944059	0.953714	0.786002	0.938309	0.99534	1.01968	0.980188	0.95712	0.960479	0.985289	1.20864	0.875106		1.01957	1.00225	1.02969	1.02669	0.989256	1.01899	1.0505	0.985961	1.04292	0.988452	1.01225	1.02748	1.04376	1.00562	0.967414
0.651817	0.965236	0.940857	0.968069	0.980591	0.993564	1.00303	0.992797	0.975767	0.960779	1.03722	0.930389	0.952944	0.952472	0.981339	0.905231	0.937974	0.951464	0.89063	0.944538	0.989012	0.945183	0.957223	0.933255	0.779265	0.937715	0.985032	1.00096	0.973881	0.940612	0.962531	0.984419	1.34621	0.867769		1.00791	0.993722	1.00835	0.994713	0.98129	1.01999	1.05174	0.985388	1.07428	1.02462	1.02696	1.05687	1.02801	1.00442	0.987204
0.70175	0.944627	0.937237	0.970511	0.985289	0.991702	1.00991	0.98223	0.959093	0.968063	1.0149	0.932723	0.962686	0.962374	0.980024	0.915825	0.949856	0.966208	0.899411	0.945429	1.03059	0.944625	0.941005	0.937022	0.776588	0.938257	0.977933	0.984801	0.961107	0.936324	0.97529	0.981234	1.39533	0.846136		1.01289	1.0128	1.02069	1.0083	0.989589	1.03412	1.06676	0.98335	1.10415	1.02267	1.04106	1.06642	1.05103	1.04889	0.965321
0.751933	0.949057	0.92497	0.964476	0.981813	0.972052	1.00105	0.98582	0.957147	0.968918	1.02965	0.927115	0.962991	0.949771	0.969768	0.907139	0.950142	0.949921	0.907934	0.953425	1.00508	0.931586	0.930937	0.923375	0.779781	0.925803	0.987033	0.971696	0.960728	0.940439	0.962663	0.987176	1.37539	0.832187		1.00869	1.01395	1.03843	1.01075	0.987926	1.03396	1.09081	0.995719	1.10142	1.02356	1.04711	1.07833	1.04386	1.04049	0.971399
0.80185	0.932166	0.914635	0.956803	0.975186	0.996458	1.00046	0.990006	0.953195	0.978037	1.03398	0.913898	0.931274	0.9311	0.964056	0.893224	0.941681	0.948607	0.906196	0.931794	0.996582	0.910351	0.921832	0.927572	0.761255	0.911548	0.953371	0.965799	0.95397	0.952063	0.946085	0.968007	1.49591	0.810983		1.01183	1.01103	1.02288	1.00554	0.947306	1.02642	1.07483	0.959218	1.06921	1.0037	1.02216	1.03331	1.03252	1.00059	0.950251
0.852033	0.934554	0.903957	0.950666	0.967012	0.982891	1.00321	0.985225	0.9483	0.973733	1.03012	0.914264	0.951999	0.955324	0.974619	0.902747	0.942956	0.951803	0.89772	0.937388	0.999829	0.929853	0.924274	0.932371	0.758178	0.923856	0.96653	0.989668	0.962753	0.912802	0.934997	0.973315	1.50672	0.822673		1.01323	1.00833	1.02961	1.01646	0.924183	1.02308	1.06549	0.961268	1.06512	1.00033	1.02702	1.04236	1.03839	1.0059	0.961909
0.90195	0.919975	0.913522	0.9503	0.957778	0.961826	0.996101	0.971828	0.95447	0.969557	1.03061	0.910537	0.929634	0.932964	0.97957	0.896821	0.92434	0.948132	0.888951	0.93467	1.05771	0.913591	0.924963	0.934028	0.735383	0.91891	0.975592	0.982309	0.96818	0.90777	0.92521	0.956018	1.50084	0.822591		1.00935	1.00484	1.01581	0.989807	0.918309	1.03085	1.07943	0.9605	1.09776	1.01271	1.03148	1.07401	1.05056	1.00786	0.947959
0.952133	0.939562	0.912572	0.955225	0.978672	0.984765	0.995231	0.968305	0.946804	0.957413	1.03493	0.89631	0.935913	0.929921	0.949857	0.898891	0.924245	0.93561	0.890594	0.925434	1.0593	0.919123	0.931612	0.909875	0.727807	0.924512	0.965926	0.954704	0.982123	0.919817	0.92663	0.961297	1.60561	0.8094		1.0056	1.00174	1.03451	1.01066	0.900899	1.02978	1.0962	0.965517	1.09854	0.991139	1.02668	1.07073	1.06807	1.00653	0.926599
1.00205	0.929836	0.907887	0.940948	0.96827	0.97737	0.987925	0.960402	0.952337	0.962251	1.0366	0.873184	0.930366	0.916168	0.958406	0.882971	0.926831	0.943859	0.873783	0.911133	1.01876	0.920149	0.918673	0.905813	0.723864	0.91133	0.947367	0.964088	0.962099	0.899913	0.918753	0.952744	1.53987	0.805064		1.00376	0.997594	1.01609	1.00386	0.903079	1.0132	1.0958	0.943859	1.09982	1.01677	1.03931	1.07375	1.04358	1.01626	0.928841
1.05223	0.938195	0.919172	0.940888	0.970443	0.984447	0.995223	0.971877	0.9303	0.958706	1.04278	0.888369	0.92719	0.934134	0.945175	0.875356	0.916773	0.935076	0.865261	0.923505	1.05606	0.904701	0.928566	0.903346	0.716796	0.903239	0.953408	0.948143	0.953591	0.911935	0.924506	0.954027	1.55357	0.802079		1.01149	1.00323	1.01417	0.999052	0.878057	1.02293	1.09999	0.933138	1.10638	0.997641	1.02793	1.072	1.04664	1.00483	0.924046
1.10215	0.91878	0.912588	0.938105	0.960856	0.971785	0.995503	0.967837	0.934048	0.951281	1.08551	0.883041	0.918494	0.926942	0.962011	0.862619	0.931122	0.938848	0.858299	0.937862	1.03586	0.905745	0.908612	0.901701	0.717501	0.910049	0.94444	0.95291	0.967382	0.904251	0.908572	0.95413	1.49892	0.79611		1.01704	1.02689	1.0458	0.98976	0.869611	1.05563	1.16837	0.957419	1.18578	1.01281	1.04977	1.14704	1.09403	1.04247	0.889359
1.15233	0.91878	0.895686	0.937277	0.963056	0.950388	0.982077	0.965329	0.934796	0.946451	1.05838	0.870085	0.924393	0.915891	0.934465	0.867904	0.894689	0.926546	0.849964	0.921272	1.03043	0.894748	0.90719	0.90229	0.718334	0.898095	0.962093	0.949571	0.954398	0.885909	0.895085	0.940992	1.58694	0.79827		1.00398	1.00649	1.05136	0.995137	0.830121	1.04651	1.20576	0.958015	1.25101	1.02533	1.02389	1.17895	1.08302	1.01047	0.816947
1.2025	0.909805	0.889708	0.924439	0.944462	0.972512	0.980463	0.970013	0.917867	0.949691	1.05513	0.875379	0.914049	0.918209	0.953332	0.866232	0.904033	0.9219	0.859567	0.913716	1.11833	0.891276	0.89981	0.899173	0.704821	0.891202	0.947839	0.951216	0.954366	0.881398	0.896159	0.934253	1.60521	0.763002		1.01633	1.00372	1.08389	0.974831	0.803769	1.04052	1.21417	0.962447	1.2745	1.01857	1.02533	1.18893	1.07761	1.00313	0.815926
1.25243	0.925175	0.890658	0.938471	0.944036	0.956177	0.98002	0.951708	0.93183	0.963708	1.0634	0.877921	0.903862	0.907773	0.958944	0.866792	0.904462	0.924385	0.848496	0.914934	1.08944	0.889804	0.889713	0.873179	0.70757	0.886194	0.933396	0.942911	0.939737	0.899046	0.899322	0.939694	1.64967	0.776291		1.0225	1.00324	1.08803	0.978062	0.820906	1.04569	1.19558	0.959378	1.23593	1.03308	1.02434	1.14952	1.07536	1.01148	0.820771
1.30235	0.912155	0.896963	0.929346	0.953206	0.955935	0.996795	0.956274	0.931983	0.960742	1.09092	0.869945	0.913104	0.914425	0.962419	0.852399	0.896572	0.932905	0.845855	0.902935	1.07538	0.888605	0.903708	0.893859	0.706124	0.903749	0.945045	0.935818	0.94664	0.877184	0.898463	0.949603	1.60754	0.750569		1.01064	1.01655	1.08704	0.944901	0.773967	1.05317	1.22898	0.93835	1.26051	1.01888	1.02197	1.174	1.08804	0.99568	0.808192
1.35253	0.905183	0.912916	0.936425	0.953116	0.984612	0.993162	0.95845	0.934014	0.974306	1.12346	0.887882	0.913539	0.914495	0.956138	0.853446	0.89662	0.92073	0.851877	0.917359	1.06966	0.880314	0.896707	0.873535	0.700718	0.901479	0.961791	0.955401	0.959632	0.892775	0.906102	0.946551	1.60446	0.769053		1.01076	1.01654	1.07915	0.971977	0.792256	1.03237	1.2117	0.953686	1.25036	1.0348	1.03454	1.14966	1.07794	1.00386	0.806747
1.40245	0.899154	0.882878	0.918272	0.936495	0.966467	0.983113	0.945434	0.92872	0.960296	1.13557	0.871443	0.910354	0.908524	0.938955	0.850036	0.895929	0.924961	0.831521	0.915205	1.05876	0.882439	0.877984	0.872541	0.695057	0.873116	0.940532	0.92067	0.943172	0.899194	0.914229	0.940844	1.72131	0.741798		1.01625	1.02035	1.0842	0.97476	0.76153	1.04128	1.20545	0.940022	1.21709	1.01612	1.03286	1.13542	1.07128	1.0103	0.833425
1.45263	0.878007	0.868793	0.91874	0.954537	0.981947	0.981023	0.928777	0.921657	0.9457	1.18498	0.858957	0.907122	0.904865	0.946712	0.820811	0.887181	0.914558	0.83327	0.92505	1.03522	0.864693	0.864426	0.860268	0.682712	0.888953	0.956089	0.928859	0.942398	0.883331	0.886062	0.931289	1.80172	0.708524		1.01866	1.02153	1.08694	0.987731	0.771388	1.05578	1.19395	0.943767	1.21196	1.01355	1.03056	1.13441	1.07053	1.03414	0.835343
1.50255	0.873288	0.864551	0.900618	0.942289	0.984676	0.981207	0.942009	0.894386	0.956387	1.50159	0.864895	0.902084	0.896097	0.955546	0.819967	0.875359	0.899806	0.829795	0.931862	1.09395	0.854129	0.857819	0.853788	0.680741	0.872762	0.934151	0.93816	0.920197	0.866948	0.886384	0.913874	1.86473	0.691063		1.01644	1.01385	1.07317	0.978392	0.733664	1.04855	1.21545	0.939964	1.23666	1.00857	1.02662	1.1673	1.07461	1.0219	0.810695
1.55273	0.844129	0.854135	0.88625	0.889358	0.956305	0.982904	0.918551	0.887374	0.932426	1.8626	0.862928	0.925939	0.891763	0.936303	0.794752	0.860557	0.901383	0.850891	0.952534	1.16509	0.847719	0.844655	0.820946	0.668759	0.84749	0.949406	0.940386	0.882899	0.955955	0.881312	0.889292	1.97245	0.64168		1.02061	1.04382	1.07475	0.961623	0.730095	1.03327	1.22735	0.938235	1.24547	0.994294	1.00926	1.13231	1.0725	1.00802	0.780293
1.60265	0.803451	0.850974	0.869346	0.902457	1.3267	0.983147	0.924855	0.869587	0.951973	2.50729	0.848091	0.935293	0.871278	0.932928	0.769091	0.838629	0.919416	0.893764	1.09842	1.20864	0.814163	0.799597	0.809654	0.67539	0.831903	0.964755	0.956597	0.862915	0.924154	0.850567	0.846558	2.093	0.593072		1.01957	1.0509	1.05947	1.02495	0.728676	1.03856	1.22606	0.949551	1.23415	1.01604	1.02468	1.14718	1.0834	1.02545	0.783917
1.65257	0.815181	0.860014	0.853017	0.900031	1.40185	0.987109	0.928748	0.856431	1.01599	2.64737	0.841317	2.21806	0.847467	0.913723	0.743048	0.823959	2.48035	1.87024	2.27836	1.22172	0.795308	0.76529	0.776456	0.672971	0.809411	0.945026	0.911418	0.835262	0.995216	0.835755	0.834554	2.25524	0.538924		1.02616	1.06256	1.05859	1.10832	0.736649	1.03363	1.20552	0.979135	1.19539	1.04604	1.02002	1.10841	1.06408	1.02504	0.80453
1.70275	0.957185	1.78063	0.873617	0.89287	1.70475	0.98448	0.898119	0.825148	2.10051	2.66918	1.67478	2.24257	0.865221	0.921826	0.760737	0.926938	2.48834	1.9358	2.27155	1.27004	0.769348	0.744647	0.763999	0.71867	0.803914	0.955655	0.923477	0.800263	1.05755	0.813329	0.861083	2.56954	0.505568		1.02914	1.11012	1.05029	1.15573	0.758316	1.02478	1.20371	0.989752	1.19855	1.05932	1.02695	1.10901	1.05466	1.03886	0.809873
1.75267	1.32696	2.26124	0.89646	0.914307	1.94756	0.970891	0.892528	0.812103	2.10758	2.65986	1.79034	2.21235	0.840034	0.92617	1.02312	1.09832	2.40489	1.81363	2.27446	1.32475	0.753508	0.744865	0.746731	0.785356	0.826124	1.28705	0.971031	0.792698	1.12468	0.818162	2.35846	2.49566	0.555149		1.03919	1.12051	1.03852	1.19153	0.746212	1.0159	1.1965	1.33888	1.22072	1.25439	1.038	1.12926	1.05179	1.09803	0.855358
1.80285	1.69744	2.23278	0.868248	1.06189	2.09936	0.972479	0.895719	0.811193	2.06199	2.63991	1.73791	2.13723	0.854971	0.931682	1.13194	1.1785	2.3693	1.7089	2.2584	1.35315	0.765704	0.743633	0.829279	0.83135	0.957187	1.7426	1.03134	0.771917	1.15975	0.829752	2.26068	2.45036	0.616436		1.07367	1.19162	1.04513	1.19457	0.999779	1.0423	1.24639	1.50003	1.25704	1.27049	1.08286	1.11886	1.04333	1.33288	0.890555
1.85277	1.92175	2.22118	0.888242	1.41922	2.12354	0.986081	0.919283	0.835525	2.05009	2.62729	1.71751	2.1298	0.885827	0.93282	1.19556	1.24162	2.36764	1.69104	2.26664	1.35751	0.795859	0.764805	0.981438	0.920866	1.39631	2.15967	1.68795	0.792336	1.26539	0.972891	2.34013	2.36678	0.769515		1.06081	1.23999	1.03307	1.20672	1.06266	1.02596	1.25201	1.52972	1.25283	1.2742	1.26202	1.12988	1.05688	1.62707	0.914742
1.90295	1.90979	2.16849	0.910378	1.60421	2.17299	1.00681	1.13178	0.837947	2.02659	2.61684	1.69225	2.09941	1.23631	0.95789	1.31533	1.27206	2.35221	1.66476	2.27362	1.36297	0.825766	0.941624	1.04513	0.931828	1.86541	2.33473	1.72399	0.867585	1.33861	1.11731	2.07067	2.3441	0.866631		1.07749	1.2219	1.03477	1.20146	1.07064	1.05725	1.2733	1.5563	1.2718	1.24186	1.26951	1.12589	1.05098	1.32821	0.911878
1.95287	1.91038	2.14922	1.01967	1.75511	2.15552	1.01176	1.1385	0.894292	2.02462	2.61842	1.73432	2.1027	1.6701	0.973159	1.45073	1.25717	2.34437	1.71099	2.26259	1.35996	1.03554	0.816258	1.08063	0.934801	1.94984	2.5149	1.89821	1.03144	1.34914	1.4736	2.18339	2.33146	0.917729		1.07979	1.22263	1.03153	1.19794	1.11699	1.06814	1.30929	1.52374	1.28844	1.23364	1.54957	1.15676	1.06917	1.63776	1.08272
2.00305	1.8817	2.24039	1.36762	1.80389	2.22736	1.05142	1.30364	0.950399	2.0525	2.64297	1.81373	2.16571	1.58518	1.07771	1.6059	1.29049	2.35963	1.81465	2.25211	1.36886	1.10393	0.926145	1.10044	0.933231	2.03883	2.65872	1.98742	1.01685	1.44598	1.69515	2.0545	2.33509	1.04344		1.08657	1.25185	1.02466	1.16988	1.10091	1.07874	1.37927	1.50066	1.31801	1.2229	1.56087	1.16455	1.05394	1.56234	0.851609
2.05297	1.85124	2.22087	1.36797	1.72228	2.1736	1.07638	1.20592	1.22982	2.01943	2.64904	1.81623	2.15764	1.4227	1.0701	1.64276	1.30895	2.35423	1.84174	2.24527	1.36578	1.17472	1.04189	1.09596	0.946458	2.00026	2.6978	1.93173	0.926003	1.44097	1.71947	2.00328	2.30315	1.07219		1.08306	1.25681	1.03044	1.16297	1.0578	1.14236	1.38992	1.51687	1.35154	1.1803	1.36465	1.19906	1.07386	1.32855	0.799585
2.1029	1.88841	2.22573	1.36084	1.73657	2.21409	1.11572	1.16403	1.38734	2.01258	2.63473	1.86961	2.17923	1.65587	1.0879	1.65681	1.34726	2.33371	1.88367	2.24221	1.38571	1.22977	1.27702	1.14089	0.93678	2.0428	2.70694	1.9689	0.912995	1.45002	1.73009	1.96972	2.25916	1.14242		1.08291	1.26431	1.02723	1.15568	1.08271	1.15155	1.42823	1.51496	1.34421	1.17148	1.25758	1.17211	1.09647	1.5157	0.808241
2.15307	1.85838	2.21923	1.33258	1.69657	2.19722	1.13466	1.24907	1.41444	1.99181	2.63081	1.8431	2.16876	1.6576	1.1252	1.64053	1.36533	2.35272	1.82984	2.24519	1.3718	1.19769	1.09852	1.12892	0.934803	2.03575	2.70824	1.99614	0.969406	1.47828	1.6887	1.99973	2.16927	1.12217		1.08351	1.26929	1.02499	1.18398	1.07594	1.26771	1.48652	1.50207	1.33815	1.17599	1.26622	1.16765	1.15366	1.4837	0.829551
2.203	1.86988	2.19671	1.35685	1.67926	2.2002	1.1699	1.14553	1.2528	1.9906	2.62472	1.83767	2.15659	1.60428	1.15028	1.64432	1.36035	2.33289	1.87412	2.23412	1.36792	1.10456	1.12257	1.13732	0.926338	1.97957	2.68963	2.00734	1.00414	1.47156	1.48043	2.03574	2.10773	1.11897		1.07975	1.2691	1.02649	1.18174	1.07199	1.72569	1.54803	1.4734	1.34592	1.18885	1.57598	1.17656	1.4755	1.89958	0.851098
2.25317	1.86241	2.19917	1.43514	1.6337	2.17991	1.2002	1.14705	1.12077	1.99147	2.62388	1.86363	2.17703	1.63719	1.1621	1.67542	1.38208	2.34069	1.90706	2.23619	1.3693	1.07588	1.09741	1.19184	0.92138	1.93456	2.67613	2.01976	0.959172	1.5009	1.29406	1.88434	2.06149	1.22148		1.08371	1.26112	1.03426	1.16511	1.09817	1.74785	1.54736	1.47352	1.363	1.16328	1.47385	1.18888	1.26795	1.46865	0.766157
2.3031	1.85794	2.21819	1.51442	1.57423	2.18484	1.21864	1.13465	1.08148	1.97208	2.62324	1.87464	2.19553	1.67931	1.16277	1.58454	1.383	2.32344	1.9083	2.22248	1.36495	1.0422	1.07263	1.18762	0.907449	1.83893	2.65302	2.0189	0.903318	1.52168	1.23193	1.85369	2.01983	1.19589		1.08863	1.25947	1.03459	1.15759	1.04118	1.78834	1.63351	1.4771	1.32909	1.1295	1.33338	1.16306	1.32162	1.25756	0.796235
2.35328	1.79261	2.17046	1.5274	1.5732	2.17004	1.23388	1.1454	1.10736	1.96704	2.6219	1.88927	2.16692	1.73572	1.17906	1.59411	1.39186	2.3095	1.92659	2.22186	1.35189	1.0477	1.10114	1.19267	0.903848	1.76578	2.62576	1.9701	0.932567	1.48241	1.17445	1.80462	2.00566	1.24382		1.08865	1.24288	1.02574	1.15749	1.0232	1.76354	1.67889	1.41023	1.36269	1.12411	1.23437	1.19491	1.67279	1.18996	0.747487
2.4032	1.82337	2.19761	1.50257	1.49353	2.15673	1.26022	1.15571	1.09924	1.97587	2.64	1.87929	2.18561	1.61081	1.17307	1.51468	1.43173	2.32225	1.93962	2.2147	1.35882	1.06411	1.12358	1.23059	0.900369	1.73813	2.58269	1.99852	0.931947	1.49198	1.18923	1.84888	1.96241	1.27563		1.08984	1.25592	1.01435	1.12309	1.01139	1.77032	1.79701	1.45106	1.36037	1.11641	1.19067	1.17091	1.79461	1.2751	0.726102
2.45338	1.77106	2.17475	1.5132	1.46241	2.13984	1.28266	1.12716	1.08036	1.93594	2.60648	1.87006	2.17662	1.60059	1.16417	1.35396	1.4107	2.31779	1.92387	2.21934	1.36944	1.04446	1.10268	1.21896	0.886729	1.62243	2.54493	1.97473	0.893891	1.47091	1.17348	1.81689	1.92895	1.16933		1.09165	1.24789	1.02925	1.12207	1.00947	1.75717	1.9223	1.43571	1.38508	1.0764	1.15517	1.19336	1.86029	1.18451	0.642493
2.5033	1.81056	2.18322	1.4541	1.46636	2.15073	1.30889	1.13792	1.1078	1.95551	2.62523	1.87673	2.20374	1.61831	1.1923	1.30496	1.44759	2.31571	1.99251	2.21515	1.35793	1.0292	1.15637	1.24473	0.890029	1.58437	2.53009	1.93753	0.882076	1.46073	1.15581	1.74123	1.88024	1.26781		1.08394	1.2481	1.02249	1.06051	0.949382	1.6756	2.02233	1.37658	1.43668	1.12962	1.44735	1.19656	1.81358	1.73975	0.781987
2.55322	1.773	2.17423	1.43281	1.36822	2.09828	1.30875	1.07772	1.07037	1.90803	2.60131	1.87795	2.18746	1.47571	1.18209	1.21164	1.45004	2.29736	1.99818	2.20157	1.3517	1.00381	1.117	1.25984	0.866855	1.54626	2.42437	1.92813	0.881762	1.44506	1.16154	1.72314	1.84491	1.27932		1.08541	1.25788	1.01216	1.02337	0.930376	1.68551	2.16934	1.37477	1.45256	1.08555	1.54802	1.18666	1.82896	1.89765	0.678873
2.6034	1.77529	2.15356	1.43757	1.29526	2.09661	1.34973	1.08874	1.0736	1.91952	2.60287	1.89498	2.1726	1.48714	1.18538	1.18494	1.43213	2.2923	2.00653	2.20298	1.35691	0.993535	1.12768	1.26957	0.861676	1.50705	2.37224	1.8439	0.887302	1.45802	1.12212	1.64472	1.84969	1.30616		1.08817	1.25072	1.02145	0.992448	0.892452	1.63281	2.20056	1.31547	1.46627	1.07447	1.47319	1.19515	1.78379	1.75664	0.580431
2.65332	1.76437	2.18355	1.39434	1.21538	2.04174	1.34478	1.0745	1.0791	1.89679	2.59985	1.88235	2.18411	1.40268	1.17221	1.13945	1.42484	2.27074	2.02302	2.17795	1.34635	0.987677	1.11425	1.27195	0.848853	1.44223	2.17937	1.76234	0.869649	1.44942	1.12565	1.59606	1.79529	1.32623		1.05933	1.26208	1.00738	0.936977	0.855186	1.58763	2.23862	1.23805	1.51372	1.07606	1.55543	1.25452	1.70702	2.1493	0.597693
2.7035	1.7814	2.18451	1.37502	1.18354	2.02765	1.35321	1.05601	1.07311	1.90431	2.60474	1.90468	2.2039	1.45961	1.16615	1.10675	1.42011	2.28098	2.01888	2.18214	1.36952	0.989375	1.10913	1.28943	0.832008	1.43615	2.10324	1.79251	0.863391	1.45738	1.11471	1.58141	1.75512	1.31053		1.05362	1.26501	1.01876	0.942142	0.857256	1.5666	2.24448	1.24429	1.57242	1.06762	1.59868	1.28175	1.63751	2.19238	0.642231
2.75342	1.77982	2.15808	1.34338	1.12906	2.01063	1.36021	1.05264	1.07017	1.91123	2.60166	1.89207	2.20547	1.58782	1.16457	1.09886	1.41512	2.30272	2.04737	2.17962	1.35704	0.977184	1.1112	1.26607	0.824666	1.37637	2.06237	1.78703	0.844109	1.43854	1.08651	1.53687	1.71672	1.2136		1.04112	1.26206	1.02051	0.907284	0.849378	1.57238	2.25363	1.24177	1.63836	1.07115	1.57712	1.30581	1.6477	2.16429	0.679197
2.8036	1.76869	2.1728	1.31272	1.10202	1.95368	1.33732	1.02923	1.05681	1.88548	2.58605	1.92246	2.21463	1.43937	1.16211	1.09432	1.39963	2.27372	2.10877	2.16117	1.34183	0.976252	1.1454	1.28925	0.807998	1.34092	1.95403	1.68743	0.832125	1.41115	1.08043	1.48907	1.64989	1.19727		1.03915	1.25733	1.02476	0.913982	0.857063	1.56499	2.26131	1.21165	1.63274	1.04303	1.55812	1.29003	1.66837	2.14011	0.63649
2.85352	1.78502	2.14948	1.27344	1.05909	1.89297	1.30571	1.00694	1.04348	1.88067	2.62605	1.93355	2.24404	1.45236	1.12584	1.08151	1.34597	2.26278	2.18235	2.15028	1.33684	0.994318	1.1048	1.26789	0.785453	1.29897	1.75661	1.59708	0.824037	1.41812	1.06543	1.44756	1.62254	1.224		1.06744	1.26302	1.04166	0.932637	0.835286	1.5422	2.25927	1.20748	1.63694	1.04766	1.53846	1.30544	1.66079	2.10475	0.540426
2.9037	1.73244	2.13507	1.21823	1.02013	1.79963	1.2532	0.99347	1.03263	1.8541	2.62082	1.97043	2.22274	1.40915	1.13452	1.08892	1.29106	2.24289	2.25578	2.11396	1.31133	0.995701	1.07902	1.24756	0.75697	1.25501	1.65906	1.47268	0.796537	1.42449	1.03697	1.42921	1.55301	1.25845		1.0725	1.25405	1.02278	0.90351	0.815201	1.49784	2.25413	1.19754	1.59518	1.04808	1.50631	1.30836	1.64455	2.07177	0.481403
2.95362	1.72248	2.12511	1.1651	0.996234	1.68272	1.21112	0.965446	1.0275	1.83044	2.62705	1.94168	2.21832	1.32997	1.11233	1.06659	1.26599	2.25278	2.31412	2.09331	1.29604	0.987523	1.07017	1.24896	0.753911	1.24099	1.5778	1.4637	0.790336	1.40461	1.04986	1.3719	1.50501	1.23737		1.07116	1.24633	1.01815	0.902331	0.791998	1.48472	2.25215	1.1721	1.56157	1.03243	1.44923	1.27758	1.6237	1.97083	0.468935
3.0038	1.73398	2.105	1.14547	0.97018	1.61127	1.18637	0.953864	1.02085	1.84147	2.63115	1.95055	2.23994	1.28785	1.13451	1.06435	1.24371	2.25928	2.34372	2.10668	1.29558	0.999844	1.06247	1.22685	0.7411	1.23102	1.52631	1.53137	0.787666	1.39497	1.02357	1.34136	1.51293	1.25866		1.07577	1.25712	1.03769	0.916175	0.808735	1.51959	2.2517	1.17275	1.55136	1.02661	1.47846	1.26382	1.65966	1.91364	0.466457
3.05372	1.92419	2.29477	1.15285	1.03451	1.36859	1.50425	1.03248	1.08836	2.08224	2.55151	1.93202	2.22678	1.10651	1.13702	1.05131	1.15708	2.41118	2.49149	2.19466	1.13206	1.05384	1.09936	1.05827	0.77927	1.14147	1.32827	1.41488	0.925955	1.49565	1.04303	1.17348	1.67108	1.1979		1.06375	1.25775	1.02639	0.921199	0.816502	1.56141	2.2573	1.15431	1.52097	1.03244	1.43144	1.2655	1.58833	1.78787	0.508205
3.1039	1.864	2.27117	1.1334	1.02765	1.34962	1.56804	1.0452	1.0974	2.04427	2.53648	1.94111	2.23284	1.09557	1.16549	1.04786	1.13676	2.40117	2.49337	2.17799	1.12528	1.05006	1.10211	1.03553	0.763939	1.11687	1.3048	1.5107	0.897028	1.46578	1.06014	1.19188	1.68832	1.20291		1.08143	1.27033	1.53639	0.934241	0.851388	1.63802	2.27107	1.21011	3.28782	1.03744	1.63144	2.6159	1.79543	2.23355	1.38182
3.15382	1.88288	2.26992	1.14813	1.0275	1.3322	1.62	1.32098	1.10495	2.03888	2.53752	1.95584	2.27207	1.10933	1.55058	1.06975	1.15616	2.4226	2.47923	2.17484	1.16464	1.06203	1.25586	1.02514	0.768332	1.14737	1.33312	1.6822	0.92614	1.48393	1.06754	1.21266	1.87203	1.2197		1.08954	1.27908	2.2397	0.999477	0.880422	1.69607	2.26422	1.30699	3.30768	1.08213	1.65692	2.66307	1.88481	2.27937	1.46273
3.20373	1.93384	2.29408	1.1844	1.07792	1.36957	1.70172	1.51068	1.26432	2.0956	2.55904	2.00624	2.33018	1.36428	1.8073	1.35517	1.19228	2.4287	2.4874	2.17799	1.18351	1.18058	1.71556	1.07864	0.759296	1.30038	1.52924	1.90748	1.17455	1.51171	1.27212	1.36506	2.14097	1.34318		1.09168	1.28469	2.29336	1.04886	0.926674	1.75729	2.25505	1.33689	3.26672	1.08635	1.6769	2.65666	1.96664	2.36508	1.49324
3.25392	1.93351	2.31472	1.22952	1.19885	1.62154	1.83597	1.59534	1.37085	2.08642	2.61079	2.02226	2.3869	1.62642	1.87954	1.57076	1.27481	2.4554	2.51623	2.18556	1.2105	1.29539	2.02974	1.12983	0.763367	1.45767	1.75355	1.98649	1.26573	1.57217	1.44023	1.62655	2.21582	1.54106		1.09357	1.28537	2.33016	1.10504	0.970398	1.79815	2.24297	1.40754	3.18269	1.09112	1.68505	2.60238	2.00752	2.41134	1.54345
3.30383	2.00847	2.34467	1.33659	1.46826	1.79957	2.10363	1.69237	1.52337	2.11743	2.62004	2.07093	2.40258	1.86702	1.94912	1.70813	1.35484	2.49741	2.56484	2.19415	1.22414	1.40931	2.19352	1.22454	0.81875	1.68805	2.01951	2.09157	1.33728	1.59685	1.72089	1.90729	2.26003	1.60591		1.09549	1.28703	2.35849	1.15783	0.99502	1.81635	2.23334	1.40258	3.02353	1.08169	1.68284	2.43288	2.03314	2.4311	1.52381
3.35402	2.06907	2.40326	1.47251	1.68243	2.02752	2.32873	1.75609	1.63972	2.15836	2.63349	2.14071	2.42767	1.97903	2.00341	1.89759	1.53968	2.51242	2.58378	2.19366	1.22678	1.50699	2.26337	1.33865	0.840194	1.97182	2.25435	2.13989	1.41197	1.68147	1.9382	2.02732	2.28411	1.77809		1.09714	1.28403	2.10292	1.14794	0.976975	1.80927	2.20819	1.34721	2.91804	1.08255	1.68022	2.42712	1.99818	2.42249	1.41939
3.40395	2.19129	2.44905	1.60044	1.8032	2.23974	2.42971	1.80434	1.73368	2.18073	2.60265	2.1301	2.4681	2.01104	2.06304	2.07996	1.67611	2.50119	2.65064	2.201	1.23461	1.63003	2.32031	1.40424	0.854515	2.13906	2.40199	2.19395	1.44317	1.7797	2.0534	2.19056	2.23418	1.90893		1.09679	1.28412	2.04768	1.1433	0.968285	1.82397	2.20583	1.32	3.04288	1.09191	1.67787	2.55064	2.01914	2.4247	1.45
3.45412	2.21928	2.53168	1.64495	1.86004	2.42937	2.46171	1.85061	1.79123	2.20952	2.60114	2.12946	2.46223	2.02689	2.11034	2.20879	1.75539	2.50705	2.66148	2.20614	1.26367	1.71571	2.38279	1.44826	0.860539	2.24524	2.54195	2.24398	1.49703	1.7681	2.10963	2.31099	2.24636	1.94939		1.09711	1.28341	2.20874	1.16311	1.02246	1.83263	2.20471	1.39885	3.02706	1.07426	1.67655	2.48135	2.07542	2.47632	1.55512
3.50405	2.25947	2.53137	1.64554	1.87022	2.46365	2.47281	1.89864	1.81404	2.22309	2.59929	2.14348	2.43408	2.02862	2.14578	2.25233	1.78368	2.49138	2.67662	2.1813	1.26548	1.7635	2.38181	1.46541	0.856022	2.22617	2.59009	2.19933	1.54053	1.78218	2.15311	2.32696	2.25829	1.98765		1.09951	1.28525	2.32931	1.19601	1.04346	1.83298	2.19291	1.39939	2.95744	1.07585	1.68299	2.48835	2.02629	2.47098	1.50921
3.55397	2.2634	2.54678	1.66748	1.87103	2.47901	2.4808	1.93426	1.86627	2.25313	2.59966	2.16907	2.42802	2.03468	2.14034	2.2615	1.80925	2.47973	2.68601	2.18668	1.2823	1.80956	2.40521	1.45176	0.843125	2.2615	2.58598	2.18161	1.5548	1.78354	2.19155	2.30667	2.25844	1.96934		1.10086	1.28377	2.19367	1.21794	1.01825	1.83354	2.18691	1.3781	3.02494	1.10296	1.70123	2.61916	2.07011	2.45912	1.58198
3.60415	2.29843	2.57744	1.66797	1.87992	2.48364	2.47785	1.91151	1.88908	2.20443	2.57965	2.13325	2.42582	2.03155	2.1548	2.30527	1.81989	2.48527	2.65862	2.18259	1.27741	1.83026	2.42696	1.48274	0.858489	2.2599	2.60236	2.18281	1.56811	1.80429	2.18775	2.29661	2.22141	1.9473		1.10167	1.2828	2.19641	1.18179	0.998368	1.84007	2.16412	1.36881	2.9468	1.10952	1.70863	2.61672	2.06286	2.4896	1.60613
3.65407	2.3081	2.5364	1.69565	1.90336	2.48821	2.47893	1.93334	1.89899	2.25213	2.56207	2.10313	2.41434	2.03472	2.12624	2.29204	1.82892	2.4892	2.68781	2.17654	1.28331	1.86363	2.4229	1.46716	0.839588	2.26907	2.61724	2.21377	1.5868	1.81381	2.1742	2.27721	2.23986	1.93729		1.10095	1.28649	2.25486	1.22391	1.04968	1.84503	2.17043	1.3793	2.95915	1.09242	1.70669	2.56521	2.08576	2.48488	1.60632
[truncated: 6 more columns]
