# Supplementary material for: Copine-6 is a TRPM3 escort protein controlling the sensitivity of sensory neurons to noxious heat
Source: EMBO J. 2025 Jun 19;44(15):4222–51. doi: 10.1038/s44318-025-00487-0 (PMC12317139; doi:10.1038/s44318-025-00487-0)
Supplement: Supplementary file 8 — Source data Fig. 6 [file 44318_2025_487_MOESM8_ESM.zip › Figure 6/6H.xlsx]

## Sheet: Sheet1
Cpne6+/+	Cpne6-/-
1.05	1.13
1.08	1.16
1.13	1.17
1.13	1.19
1.14	1.19
1.35	1.21
1.4	1.21
1.44	1.23
1.44	1.25
1.44	1.29
1.44	1.3
1.44	1.3
1.48	1.34
1.48	1.42
1.49	1.52
1.53	1.7
1.58	1.7
1.62	1.81
1.65	1.83
1.74	1.87
1.79	2.04
2.22	2.1
2.33	2.3
2.34	2.56
1.09	2.8
1.19	1.04
1.26	1.07
1.3	1.07
1.34	1.11
1.41	1.25
1.41	1.45
1.42	1.46
1.54	1.49
1.65	1.58
1.66	1.6
1.66	1.7
1.73	1.71
1.76	1.75
1.81	1.87
1.82	1.98
1.87	2.01
1.9	2.13
1.95	2.4
1.97	2.76
2.1	1.06
2.1	1.08
2.12	1.15
2.23	1.2
2.25	1.27
2.31	1.28
2.45	1.28
2.51	1.32
2.63	1.33
2.68	1.39
1.08	1.5
1.09	1.53
1.09	1.54
1.11	1.57
1.12	1.6
1.15	1.65
1.21	1.75
1.22	1.83
1.27	1.86
1.41	1.9
1.42	1.91
1.51	1.13
1.52	1.13
1.54	1.19
1.54	1.34
1.61	1.34
1.71	1.42
1.74	1.48
1.82	1.49
1.92	1.59
2.04	1.59
2.09	1.69
2.22	1.7
2.65	1.7
2.74	1.76
2.88	1.79
1.12	1.82
1.14	1.83
1.19	1.85
1.29	1.87
1.35	1.9
1.68	1.94
1.68	2.05
1.72	2.15
1.76	2.18
1.79	2.2
1.81	2.51
2.01	2.62
2.13	3.06
2.24	3.58
2.3	3.85
2.52	1.09
4.16	1.35
5	1.43
1.2	1.47
1.25	1.58
1.34	1.6
1.36	1.87
1.42	2.025
1.45	2.03
1.49	2.18
1.52	2.27
1.55	2.29
1.56	1.12
1.62	1.72
1.66	2.24
1.67	2.34
1.76	1.31
1.77	1.47
1.81	1.58
1.83	2.23
2.41	1.23
2.47	1.39
2.53	1.83
2.76	2.05
4.375	2.48
1.31	1.22
1.34	1.51
1.39	1.62
1.4	1.71
1.42	1.74
1.46	1.75
1.63	1.77
1.64	1.98
1.72	2.07
1.73	2.74
1.74
1.75
1.8
2.02
2.06
2.14
2.22
2.22
2.27
2.34
2.35
2.38
2.4
2.49
2.5
2.53
2.57
2.61
2.62
2.67
2.77
2.84
2.91
1.23
1.24
1.29
1.55
1.58
1.6
1.66
1.72
1.92
1.95
2.39
2.44
2.86
2.87
3.06
3.16
3.27
3.7
3.95
4.73
5.23
