# Supplementary material for: Copine-6 is a TRPM3 escort protein controlling the sensitivity of sensory neurons to noxious heat
Source: EMBO J. 2025 Jun 19;44(15):4222–51. doi: 10.1038/s44318-025-00487-0 (PMC12317139; doi:10.1038/s44318-025-00487-0)
Supplement: Supplementary file 8 — Source data Fig. 6 [file 44318_2025_487_MOESM8_ESM.zip › Figure 6/6I.xlsx]

## Sheet: Sheet1
WT				KO
negtive	total	positive		negtive	total	positive
21	45	24		27	52	25
33	63	30		45	64	19
27	53	26		48	69	21
45	63	18		35	65	30
20	42	22		43	55	12
14	47	33		22	26	4
18	39	21		12	16	4
				27	32	5
				25	35	10
178	352	174		284	414	130
