# Supplementary material for: Copine-6 is a TRPM3 escort protein controlling the sensitivity of sensory neurons to noxious heat
Source: EMBO J. 2025 Jun 19;44(15):4222–51. doi: 10.1038/s44318-025-00487-0 (PMC12317139; doi:10.1038/s44318-025-00487-0)
Supplement: Supplementary file 8 — Source data Fig. 6 [file 44318_2025_487_MOESM8_ESM.zip › Figure 6/6J.xlsx]

## Sheet: Sheet1
CAP				CIM0216
	vehicle	capsaicine			vehicle	CIM0216
CPNE6 WT	0	30.3		CPNE6 WT	0.7	37.7
	1	72			1.3	20.7
	3	64.6			1.7	49
	6	23.6			4	45.7
	0	42			3.3	13.3
		40.6				32.7
		31.3
CPNE6 KO	0	51.3		CPNE6 KO	0	14
	0	59			1.3	27.7
	3	78.3			1	23
	7	40.6			4	18.3
	0	31.6			1.3	6
		37.3				11.3
		22
