# Supplementary material for: Copine-6 is a TRPM3 escort protein controlling the sensitivity of sensory neurons to noxious heat
Source: EMBO J. 2025 Jun 19;44(15):4222–51. doi: 10.1038/s44318-025-00487-0 (PMC12317139; doi:10.1038/s44318-025-00487-0)
Supplement: Supplementary file 8 — Source data Fig. 6 [file 44318_2025_487_MOESM8_ESM.zip › Figure 6/6K.xlsx]

## Sheet: Sheet1
	Baseline	isosakuranetin
Cpne6+/+	7.9	7.8
	7.9	13.7
	6.6	11.5
	6.4	9.3
	6.9	12.6
	5.4	8.1
Cpne6-/-	14.1	8.83
	14.73	9.33
	8.63	7.43
	8.93	7.73
	11.93	12.23
	10.57	9.23
	8.53	9.1
