# Supplementary material for: Copine-6 is a TRPM3 escort protein controlling the sensitivity of sensory neurons to noxious heat
Source: EMBO J. 2025 Jun 19;44(15):4222–51. doi: 10.1038/s44318-025-00487-0 (PMC12317139; doi:10.1038/s44318-025-00487-0)
Supplement: Supplementary file 9 — Source data Fig. 7 [file 44318_2025_487_MOESM9_ESM.zip]

Archive with 9 entries (7 files):
- Figure 7/
- Figure 7/7AB.tif
- Figure 7/7C.xlsx
- Figure 7/7D.xlsx
- Figure 7/7E/
- Figure 7/7E/TRPM3-KO.tif
- Figure 7/7E/TRPM3-WT.tif
- Figure 7/7F.tif
- Figure 7/7G.xlsx
