# Supplementary material for: Copine-6 is a TRPM3 escort protein controlling the sensitivity of sensory neurons to noxious heat
Source: EMBO J. 2025 Jun 19;44(15):4222–51. doi: 10.1038/s44318-025-00487-0 (PMC12317139; doi:10.1038/s44318-025-00487-0)
Supplement: Supplementary file 9 — Source data Fig. 7 [file 44318_2025_487_MOESM9_ESM.zip › Figure 7/7C.xlsx]

## Sheet: total protein
TRPM3+Veh	TRPM3+CPNE6
0.810558	0.814166
1.07099	0.77702
1.01297	1.00482
1.11312	1.15635

## Sheet: membrane protein
TRPM3+Veh	TRPM3+CPNE6
0.816932	1.40941
1.10838	1.84045
0.96292	2.75461
1.03803	2.40351
0.95004	2.74395
1.04995	2.2887
1.01903	2.6871
0.982123	2.14396
