# Supplementary material for: Copine-6 is a TRPM3 escort protein controlling the sensitivity of sensory neurons to noxious heat
Source: EMBO J. 2025 Jun 19;44(15):4222–51. doi: 10.1038/s44318-025-00487-0 (PMC12317139; doi:10.1038/s44318-025-00487-0)
Supplement: Supplementary file 9 — Source data Fig. 7 [file 44318_2025_487_MOESM9_ESM.zip › Figure 7/7D.xlsx]

## Sheet: Sheet1
CPNE6 WT	CPNE6 KO
0.916456	1.1419
1.09924	0.965726
0.996483	0.758389
0.975902	1.11917
1.13225	0.876398
0.905754	0.849058
