# Supplementary material for: Copine-6 is a TRPM3 escort protein controlling the sensitivity of sensory neurons to noxious heat
Source: EMBO J. 2025 Jun 19;44(15):4222–51. doi: 10.1038/s44318-025-00487-0 (PMC12317139; doi:10.1038/s44318-025-00487-0)
Supplement: Supplementary file 9 — Source data Fig. 7 [file 44318_2025_487_MOESM9_ESM.zip › Figure 7/7G.xlsx]

## Sheet: Sheet1
CPNE6 WT	CPNE6 KO
0.906789	0.620434
1.09321	0.613658
1.06116	0.601356
0.938836	0.457832
0.93188	0.889943
1.06815	0.570885
