# Supplementary material for: Copine-6 is a TRPM3 escort protein controlling the sensitivity of sensory neurons to noxious heat
Source: EMBO J. 2025 Jun 19;44(15):4222–51. doi: 10.1038/s44318-025-00487-0 (PMC12317139; doi:10.1038/s44318-025-00487-0)
Supplement: Supplementary file 10 — Source data Fig. 8 [file 44318_2025_487_MOESM10_ESM.zip]

Archive with 84 entries (67 files):
- Figure 8/
- Figure 8/8A 45/
- Figure 8/8A 45/8A 45.xlsx
- Figure 8/8A 45/Copine-6.jpg
- Figure 8/8A 45/merge.jpg
- Figure 8/8A 45/TRPM3.jpg
- Figure 8/8A CIM0216/
- Figure 8/8A CIM0216/8A CIM0216.xlsx
- Figure 8/8A CIM0216/Copine-6.jpg
- Figure 8/8A CIM0216/merge.jpg
- Figure 8/8A CIM0216/TRPM3.jpg
- Figure 8/8A control/
- Figure 8/8A control/8A control.xlsx
- Figure 8/8A control/Copine-6.jpg
- Figure 8/8A control/merge.jpg
- Figure 8/8A control/TRPM3.jpg
- Figure 8/8A ionomycin/
- Figure 8/8A ionomycin/8A ionomycin.xlsx
- Figure 8/8A ionomycin/Copine-6.jpg
- Figure 8/8A ionomycin/merge.jpg
- Figure 8/8A ionomycin/TRPM3.jpg
- Figure 8/8B 45/
- Figure 8/8B 45/8B 45.xlsx
- Figure 8/8B 45/Copine-6.jpg
- Figure 8/8B 45/merge.jpg
- Figure 8/8B 45/TRPM3.jpg
- Figure 8/8B CIM0216/
- Figure 8/8B CIM0216/8B CIM0216.xlsx
- Figure 8/8B CIM0216/Copine-6.jpg
- Figure 8/8B CIM0216/merge.jpg
- Figure 8/8B CIM0216/TRPM3.jpg
- Figure 8/8B control/
- Figure 8/8B control/8B control.xlsx
- Figure 8/8B control/Copine-6.jpg
- Figure 8/8B control/merge.jpg
- Figure 8/8B control/TRPM3.jpg
- Figure 8/8B ionomycin/
- Figure 8/8B ionomycin/8B ionomycin.xlsx
- Figure 8/8B ionomycin/Copine-6.jpg
- Figure 8/8B ionomycin/merge.jpg
- Figure 8/8B ionomycin/TRPM3.jpg
- Figure 8/8C 45/
- Figure 8/8C 45/8C 45.xlsx
- Figure 8/8C 45/Copine-6.jpg
- Figure 8/8C 45/merge.jpg
- Figure 8/8C 45/TRPV1.jpg
- Figure 8/8C capsaicin/
- Figure 8/8C capsaicin/8C capsaicin.xlsx
- Figure 8/8C capsaicin/Copine-6.jpg
- Figure 8/8C capsaicin/merge.jpg
- Figure 8/8C capsaicin/TRPV1.jpg
- Figure 8/8C control/
- Figure 8/8C control/8C control.xlsx
- Figure 8/8C control/Copine-6.jpg
- Figure 8/8C control/merge.jpg
- Figure 8/8C control/TRPV1.jpg
- Figure 8/8C ionomycin/
- Figure 8/8C ionomycin/8C ionomycin.xlsx
- Figure 8/8C ionomycin/Copine-6.jpg
- Figure 8/8C ionomycin/merge.jpg
- Figure 8/8C ionomycin/TRPV1.jpg
- Figure 8/8D 45/
- Figure 8/8D 45/8D 45.xlsx
- Figure 8/8D 45/Copine-6.jpg
- Figure 8/8D 45/merge.jpg
- Figure 8/8D 45/TRPA1.jpg
- Figure 8/8D AITC/
- Figure 8/8D AITC/8D AITC.xlsx
- Figure 8/8D AITC/Copine-6.jpg
- Figure 8/8D AITC/merge.jpg
- Figure 8/8D AITC/TRPA1.jpg
- Figure 8/8D control/
- Figure 8/8D control/8D control.xlsx
- Figure 8/8D control/Copine-6.jpg
- Figure 8/8D control/merge.jpg
- Figure 8/8D control/TRPA1.jpg
- Figure 8/8D ionomycin/
- Figure 8/8D ionomycin/8D ionomycin.xlsx
- Figure 8/8D ionomycin/Copine-6.jpg
- Figure 8/8D ionomycin/merge.jpg
- Figure 8/8D ionomycin/TRPA1.jpg
- Figure 8/8E.xlsx
- Figure 8/8F.xlsx
- Figure 8/8G.xlsx
