# Supplementary material for: Copine-6 is a TRPM3 escort protein controlling the sensitivity of sensory neurons to noxious heat
Source: EMBO J. 2025 Jun 19;44(15):4222–51. doi: 10.1038/s44318-025-00487-0 (PMC12317139; doi:10.1038/s44318-025-00487-0)
Supplement: Supplementary file 10 — Source data Fig. 8 [file 44318_2025_487_MOESM10_ESM.zip › Figure 8/8A 45/8A 45.xlsx]

## Sheet: Sheet1
Distance (μm)	TRPM3	Copine-6
0	0	0
0.038911	0	0
0.077821	0	0
0.116732	0	0
0.155642	0	0
0.194553	0	0
0.233463	0	0
0.272374	0	0
0.311284	0	0
0.350195	0	0
0.389105	0	0
0.428016	0	0
0.466926	0	0
0.505837	0	0
0.544747	0	0
0.583658	0	0
0.622568	0	0
0.661479	0	0
0.700389	0	0
0.7393	0	0
0.77821	0	0
0.817121	0	0
0.856031	0	0
0.894942	0	0
0.933852	0	0
0.972763	0	0
1.01167	0	0
1.05058	0	0
1.08949	0	0
1.12841	0	0
1.16732	0	0
1.20623	0	0
1.24514	0	0
1.28405	0	0
1.32296	0	0
1.36187	0	0
1.40078	0	0
1.43969	0	1.87558
1.4786	0	0
1.51751	0	0
1.55642	0	0.013825
1.59533	0	0
1.63424	0	0
1.67315	0	0.718894
1.71206	0.628264	0.294931
1.75097	0.572965	0.427035
1.78988	0	0
1.82879	0	0
1.8677	1.56682	0.144393
1.90661	0.494624	0.080645
1.94552	0.267281	0.534562
1.98444	0.333333	0.097542
2.02335	1	0
2.06226	2.25883	0.666667
2.10117	1.38556	8.31797
2.14008	0.596006	13.3725
2.17899	1.6129	9.30108
2.2179	2.8894	5.92473
2.25681	3.11982	9.37634
2.29572	1.49846	2.33948
2.33463	2.17358	19.6713
2.37354	5.78956	4.36636
2.41245	3.71429	7.61905
2.45136	3.99462	12.0107
2.49027	6.08909	5.33333
2.52918	6.17511	12.6598
2.56809	7.78802	18.1644
2.607	4.67281	22.1068
2.64591	7.702	11.5253
2.68483	6.66974	10.8464
2.72374	10.4516	19.8495
2.76265	12.5315	19.3326
2.80156	11.3748	27.2734
2.84047	19.0661	22.7327
2.87938	21.4639	29.4117
2.91829	29.3126	35.5376
2.9572	24.5438	43.5499
2.99611	23.1667	52.9032
3.03502	30.3103	54.0553
3.07393	30.9992	70.3172
3.11284	48.0753	77.232
3.15175	47.8103	105.618
3.19066	56.745	75.9032
3.22957	59.4593	101.001
3.26848	64.3118	90.1613
3.30739	62.0292	102.899
3.3463	55.2995	84.4854
3.38521	59.9992	79.947
3.42412	69.9186	94.9247
3.46304	78.6436	93.5576
3.50195	82.9816	101.836
3.54086	74.7204	92.3441
3.57977	64.5545	84.1214
3.61868	68.4286	86.0952
3.65759	66.2151	77.0399
3.6965	68.5438	80.5461
3.73541	74.8664	93.851
3.77432	63.6114	87.7934
3.81323	73.4516	81.9462
3.85214	71.7296	80.8879
3.89105	62.0691	73.0614
3.92996	63.4662	74.7465
3.96887	63.318	84.6605
4.00778	75.2504	70.51
4.04669	68.7035	92.5084
4.0856	61.3333	58.3548
4.12451	65.6175	65.1736
4.16342	62.1252	70.904
4.20233	59.7573	77.8034
4.24125	63.808	72.3218
4.28016	77.8418	84.6344
4.31907	53.9109	60.222
4.35798	67.0323	60.7204
4.39689	60.2458	58.275
4.4358	59.0399	54.6713
4.47471	56.0776	64.2788
4.51362	62.3072	60.3333
4.55253	47.4025	63.8272
4.59144	44.6114	53.9969
4.63035	41.9785	46.5215
4.66926	62.7942	39.3717
4.70817	47.2227	76.0614
4.74708	56.0829	55.0353
4.78599	48.5484	35.5853
4.8249	46.3809	62.5238
4.86381	47.3863	48.4424
4.90272	47.0753	64.4839
4.94163	45.6137	50.2074
4.98055	41.934	48.0476
5.01945	45.1974	45.8233
5.05837	47.9831	47.7911
5.09728	46.6429	55.7604
5.13619	43.9585	58.9954
5.1751	52.8602	60.8333
5.21401	51.1813	53.6144
5.25292	44.8195	47.7427
5.29183	43.4516	37.2396
5.33074	36.99	53.6213
5.36965	46.341	47.4532
5.40856	44.8049	52.139
5.44747	39.3226	47.7634
5.48638	39.8579	43.9946
5.52529	40.3994	47.6989
5.5642	36.7558	46.5399
5.60311	40.7496	49.7389
5.64202	40.4163	53.3956
5.68093	35.3349	56.9923
5.71984	50.129	65.629
5.75875	43.0046	37.8986
5.79767	48.4747	64.7143
5.83658	40.4593	51.2704
5.87549	43.9915	43.1974
5.9144	36.9508	41.2227
5.95331	45.2496	36.1044
5.99222	40.2903	45.6882
6.03113	34.2857	44.7381
6.07004	32.0461	46.682
6.10895	31.5131	57.3418
6.14786	29.3779	49.6006
6.18677	39.8502	33.328
6.22568	32.9263	26.9954
6.26459	38.7581	24.3226
6.3035	41.4147	47.6359
6.34241	35.8687	32.0438
6.38132	35.8756	28.7389
6.42023	30.275	39.0561
6.45914	27.232	28.1429
6.49805	36.8303	39.1175
6.53697	30.1183	39.9462
6.57587	25.8717	28.9163
6.61479	30.0446	26.5392
6.6537	28.0077	30.6644
6.69261	33.4639	27.8956
6.73152	24.8978	20.5376
6.77043	29.3594	33.0077
6.80934	31.2581	38.6559
6.84825	24.7972	30.1398
6.88716	29.5876	31.8341
6.92607	30.6989	27.1336
6.96498	27.2704	32.5369
7.00389	27.3548	28.6406
7.0428	32.52	30.0284
7.08171	23.6559	27.3333
7.12062	23.0714	41.5238
7.15953	29.1935	22.4424
7.19844	27.8003	25.5545
7.23735	26.9048	30.6191
7.27627	30.3157	33.6329
7.31517	30.1183	27.3564
7.35409	32.7581	18.5591
7.393	27.6144	29.2903
7.43191	29.3541	33.1936
7.47082	34.4209	24.0691
7.50973	34.4332	21.1828
7.54864	26.8863	24.9155
7.58755	29.2826	27.9547
7.62646	28.5484	40.5269
7.66537	32.255	33.8571
7.70428	24.4071	21.1275
7.74319	25.6959	23.1191
7.7821	31.2181	15.5069
7.82101	22.7296	35.2181
7.85992	25.5868	40.467
7.89883	28.8011	16.6667
7.93774	25.6667	28.4578
7.97665	25.1306	21.4055
8.01556	22.4654	43.5023
8.05448	23.5845	30.8633
8.09338	23.725	39.0154
8.1323	24.1528	30.6751
8.17121	25.8602	33.1075
8.21012	28.4194	38.0722
8.24903	25.0707	27.596
8.28794	28.8625	19.7972
8.32685	28.275	26.8003
8.36576	25.7826	18.4831
8.40467	30.2658	31.3779
8.44358	31.1667	23
8.48249	25.3272	28.4332
8.5214	25.8403	26.9424
8.56031	23.2642	22.9278
8.59922	27.6175	21.5038
8.63813	24.7419	26.8894
8.67704	34.5346	31.1321
8.71595	32.5269	17.8172
8.75486	20.4232	22.5484
8.79378	27.6728	22.8894
8.83268	27.3794	25.8817
8.87159	20.702	17.7988
8.91051	23.2957	18.4946
8.94942	20.8295	16.8909
8.98833	20.2957	36.1882
9.02724	25.0261	28.0138
9.06615	19.6667	26.6091
9.10506	21.7819	15.3349
9.14397	15.725	14.6959
9.18288	18.7404	26.7604
9.22179	14.0645	14.2166
9.2607	17.7634	11.2258
9.29961	20.7243	14.7435
9.33852	18.1951	18.7803
9.37743	27.5476	46.4094
9.41634	16.6682	11.7788
9.45525	18.4309	31.2066
9.49416	20.851	20
9.53307	18.2957	26.8441
9.57198	20.1183	24.2903
9.61089	16.8994	28.4969
9.64981	20.5238	17.8571
9.68872	17.9923	30.4002
9.72763	25.51	13.8879
9.76654	17.2696	20.0346
9.80545	21.7742	19.0108
9.84436	25.275	16.9117
9.88327	20.5223	20.7281
9.92218	22.298	32.0108
9.96109	20.5745	26.6575
10	19.8748	19.606
10.0389	19.8925	22.3625
10.0778	19.2581	23.0054
10.1167	23.659	18.4716
10.1556	31.1275	18.8971
10.1945	22.2811	20.0384
10.2335	22.8902	21.9124
10.2724	20.4316	28.4808
10.3113	15.1889	17.6452
10.3502	18.7312	17.8495
10.3891	19.6206	23.1974
10.428	20.3333	25.232
10.4669	26.4532	15.9685
10.5058	20.9478	13.2089
10.5448	20.8249	15.798
10.5837	23.4547	30.7788
10.6226	24.4247	16.9409
10.6615	30.447	41.9693
10.7004	21.6068	21.1436
10.7393	21.0123	30.255
10.7782	28.6044	11.1866
10.8171	21.8356	17.6298
10.856	19.6191	21.5
10.8949	18.1505	39.4946
10.9338	28.9339	15.1575
10.9728	26.2673	37.2688
11.0117	24.3994	18.1605
11.0506	16.8556	18.4593
11.0895	22.0983	12.1959
11.1284	23.341	16.5852
11.1673	17.9032	16.2366
11.2062	14.8341	28.7419
11.2451	9.77496	14.0238
11.2841	17.4178	15.4685
11.323	14.7512	15.2504
11.3619	14.9293	15.6575
11.4008	15.1367	15.6344
11.4397	14.6774	24.6667
11.4786	13.7488	28.9892
11.5175	14.6651	15.6667
11.5564	20.861	21
11.5953	15.1137	12.3487
11.6342	16.8956	31.0407
11.6731	16.126	12.9186
11.7121	14.5538	17.1129
11.751	13.5638	22.318
11.7899	22.159	12.8779
11.8288	15.5131	12.9877
11.8677	15.3072	17.9393
11.9066	23.4685	11.4731
11.9455	15.1874	19.7696
11.9844	17.0215	17.6237
12.0234	17.4363	19.2028
12.0623	11.5238	19.5238
12.1012	12.2727	23.6498
12.1401	16.8111	30.1091
12.179	16.1551	19.8648
12.2179	18.5837	19.3625
12.2568	20.2419	6.69355
12.2957	27.8894	28.8157
12.3346	16.5975	37.0899
12.3735	17.8203	9.81874
12.4124	14.6098	9.33333
12.4514	15.4071	10.1091
12.4903	13.0161	8.48541
12.5292	19.7957	20.4409
12.5681	23.6536	10.0177
12.607	15.828	11.0307
12.6459	18.192	12.3333
12.6848	16.4009	18.3333
12.7237	12.1413	12.4509
12.7627	17.0799	20.6928
12.8016	17.0108	14.9785
12.8405	15.0876	18.4823
12.8794	11.9086	20.0031
12.9183	10	17.9094
12.9572	11.1329	11.8134
12.9961	14.4255	16.4316
13.035	15.3763	7.01229
13.0739	15.1828	21.914
13.1128	16.0845	14.6943
13.1517	13.9447	9.73425
13.1907	19.5753	15.4747
13.2296	15.3149	11.8618
13.2685	12.6905	20.5238
13.3074	15.3164	10.2212
13.3463	18.6237	8.51613
13.3852	16.6359	15.1782
13.4241	14.6974	10.5653
13.463	14.5376	22.5422
13.502	16.5645	28.6935
13.5409	13.341	18.7419
13.5798	16.9485	7.1298
13.6187	11.4086	8.92473
13.6576	11.2319	14.4662
13.6965	14.3134	9.55453
13.7354	16.5253	8.31797
13.7743	13.2304	10.2012
13.8132	10.0399	15.6444
13.8521	17.49	9.68664
13.891	11.4785	7.49462
13.93	10.6912	16.5791
13.9689	10.8349	11.2611
14.0078	13.6252	9.99386
14.0467	19.7358	16.3349
14.0856	13.7327	6.57604
14.1245	10.6682	8.8702
14.1634	9.72043	9.45161
14.2023	11.0883	21.3226
14.2413	12.6882	26.1582
14.2802	15.6229	9.06912
14.3191	14.7158	24.8618
14.358	14.9785	15.4939
14.3969	8.29647	9.80031
14.4358	13.7204	14.8333
14.4747	13.619	10.1429
14.5136	12.149	8.87942
14.5525	15.7143	6.57604
14.5914	12.0061	8.96006
14.6303	12.49	16.6237
14.6693	11.1121	12.1121
14.7082	8.5914	7.73118
14.7471	9.8894	15.2319
14.786	12.3502	18.7051
14.8249	10.6121	13.0745
14.8638	9.80338	17.8218
14.9027	15.5046	14.1221
14.9416	7.29032	19.1091
14.9805	6.82796	17.3871
15.0195	9.21044	11.3487
15.0584	9.90706	24.2934
15.0973	13.2796	8.43779
15.1362	9.0937	13.2127
15.1751	7.55146	6.94624
15.214	12.914	12.6705
15.2529	10.9032	8.32258
15.2918	10.6206	12.8956
15.3307	11.3379	3.67588
15.3697	18.6436	16.2373
15.4086	23.4839	6.54071
15.4475	11.2281	7.7066
15.4864	8.6083	9.04608
15.5253	12.6936	15.4731
15.5642	15.7803	14.4147
15.6031	9.83641	7.11521
15.642	10.7035	7.11521
15.6809	10.4524	10.2143
15.7198	12.3472	13.8433
15.7587	14.4931	13.5899
15.7977	17.0645	16.2366
15.8366	16.0169	11.6659
15.8755	15.1966	16.5438
15.9144	16.4685	6.75576
15.9533	16.8495	12.1029
15.9922	8.97312	7.0553
16.0311	9.44854	12.4286
16.07	10.3548	14.871
16.109	10.9954	11.576
16.1479	18.5799	12.4816
16.1868	10.6144	13.8249
16.2257	11.0922	11.672
16.2646	9.74808	16.0092
16.3035	11.5591	7.63364
16.3424	12.0538	14.871
16.3813	8.87097	11.1774
16.4202	8.20276	10.2765
16.4591	9.89094	17.0323
16.498	11.5346	8.35637
16.537	11.2573	5.18126
16.5759	8.94163	12.0492
16.6148	10.3333	4.84946
16.6537	6.71736	4.29647
16.6926	14.9439	22.5968
16.7315	15.0292	18.5315
16.7704	7.94547	6.35868
16.8093	7.0169	15.384
16.8483	9.5361	19.4301
16.8872	10.3333	10
16.9261	8.67512	16.384
16.965	11.1982	4.52842
17.0039	7.7427	10.5868
17.0428	11.7588	11.7143
17.0817	6.58218	5.17358
17.1206	8.33333	6.71736
17.1595	12.9193	10.7097
17.1984	9.25653	19.8863
17.2373	10.9355	11.7488
17.2763	11.1075	12.3564
17.3152	13.8141	11.7373
17.3541	8.20276	8.11521
17.393	7.66667	19.788
17.4319	8.54839	16.9785
17.4708	12.4516	9.14593
17.5097	11.1613	27.8172
17.5486	11.851	8.18971
17.5876	8.42089	10.6728
17.6265	8.64209	21.1582
17.6654	12.9401	6.99539
17.7043	8.08602	10.7581
17.7432	10.1213	27.3963
17.7821	11.7504	11.8956
17.821	10.3057	10.3333
17.8599	9.82181	7.12212
17.8988	9.98464	9.12903
17.9377	14.1943	6.6129
17.9766	19.4194	14.129
18.0156	15.0115	9.07988
18.0545	9.97235	10.4547
18.0934	8.16667	12.5
18.1323	9.71121	19.659
18.1712	12.3149	12.8909
18.2101	8.49616	14.3794
18.249	7.79032	21.5753
18.2879	13.533	26.3487
18.3269	7.22811	13.3333
18.3658	7.91244	12.2565
18.4047	6.72811	13.3295
18.4436	13.9724	19.5653
18.4825	9.81029	14.3333
18.5214	10.6021	32.7634
18.5603	10.7488	20.1052
18.5992	8.98617	11.4086
18.6381	10.4217	12.4002
18.677	6.43779	6.2212
18.7159	6.49539	3.03456
18.7549	9.41628	19.9447
18.7938	9.25269	10.7688
18.8327	11.3994	12.0031
18.8716	15.4555	16.3172
18.9105	7.98464	25.1229
18.9494	9.23886	10.1144
18.9883	9.35023	16.4562
19.0272	14.4439	12.0207
19.0662	12.3656	15.9677
19.1051	15.4439	13.1836
19.144	6.33333	9.27957
19.1829	8.02458	9.36406
19.2218	9.45161	10.1874
19.2607	14.6951	17.2765
19.2996	8.04762	16.9048
19.3385	12.5591	8.65054
19.3774	11.5699	13.4286
19.4163	14.278	13.9716
19.4552	6.5576	7.97542
19.4942	12.5538	15.182
19.5331	11.2765	7.87865
19.572	9.34409	8.83257
19.6109	7.89247	19.129
19.6498	7.80031	12.669
19.6887	13.1582	8.97696
19.7276	9.53303	9.40092
19.7665	12.5822	14.3318
19.8055	10.8318	8.13518
19.8444	9.13364	8.4808
19.8833	10.6828	5.55376
19.9222	10.659	8.09217
19.9611	9.00999	31.2773
20	7.58218	16.2873
20.0389	12.245	11.702
20.0778	13.7389	15.3733
20.1167	8.2765	19.5852
20.1556	10.0323	12.3871
20.1945	10.8971	18.9194
20.2335	16.1951	18.172
20.2724	13.5814	8.23041
20.3113	13.3333	9.22734
20.3502	10.1083	16.2942
20.3891	9.06298	14.553
20.428	10.957	10.3333
20.4669	11.6651	15.7942
20.5058	12.6905	9.07143
20.5448	13.6575	16.871
20.5837	12.3595	12.9071
20.6226	12.7435	8.98925
20.6615	9.38863	12.5998
20.7004	9.13978	12.3011
20.7393	8.33948	18.4132
20.7782	9.58065	13.9416
20.8171	7.36022	8.26651
20.856	10.447	16.9616
20.8949	10.8141	4
20.9338	12.7911	8.36866
20.9728	12.2581	17.5806
21.0117	13.1843	7.64209
21.0506	9.19201	10.4639
21.0895	11.192	12.8925
21.1284	16.8587	14.576
21.1673	9.78802	6.65591
21.2062	13.3333	9.41782
21.2451	21.0108	17.871
21.2841	14.4854	23.9447
21.323	10.4808	11.8817
21.3619	17.6382	12.4908
21.4008	12.5269	26.1874
21.4397	15.3679	7.62135
21.4786	16.3057	11.4071
21.5175	9.35484	21.2419
21.5564	10.2212	5.67742
21.5953	9.22197	17.3787
21.6342	7.75883	17.5607
21.6731	10.5684	8.31413
21.7121	18.0952	20.7619
21.751	13.6075	15.0468
21.7899	12.3656	17.5699
21.8288	13.5937	15.4063
21.8677	12.384	10.9339
21.9066	12.8871	19.4723
21.9455	12.2012	17.0722
21.9844	16.6928	22.0653
22.0234	16.0983	16.0492
22.0623	14.8656	12.8118
22.1012	20.2442	19.4393
22.1401	12.8395	18.2895
22.179	13.725	16.8863
22.2179	11.2865	7.87942
22.2568	13.1674	13.5299
22.2957	16.2458	11.3848
22.3346	14.0107	13.0753
22.3735	12.7542	21.0376
22.4124	14.7373	24.8571
22.4514	15.0814	12.9985
22.4903	14.6667	16.0353
22.5292	10.5668	12.5668
22.5681	17.6667	8.60061
22.607	9.69355	7.63978
22.6459	12.573	12.4055
22.6848	11.2235	15.8472
22.7237	18.2043	11.1951
22.7627	13.8518	22.321
22.8016	15.6559	17.765
22.8405	10.2035	28.0307
22.8794	12.7204	18.0538
22.9183	9.07143	10.2381
22.9572	13.8771	16.4977
22.9961	16.7911	12.9447
23.035	16.6528	25.3425
23.0739	11.1298	22.6129
23.1128	12.5545	20.0906
23.1517	11.3064	15.4893
23.1907	11.914	14.8034
23.2296	18.8856	12.1321
23.2685	16.3856	10.4178
23.3074	17.3018	15.4846
23.3463	16.8495	20.2642
23.3852	19.149	12.4885
23.4241	15.4409	11.957
23.463	14.1943	14.3902
23.502	17.7942	16.6713
23.5409	21.0054	26.5461
23.5798	21.5468	22.7389
23.6187	20.384	26.1536
23.6576	16.3763	17.9831
23.6965	20.086	25.8172
23.7354	17.5622	20.278
23.7743	17.0975	21.374
23.8132	16.6359	18.9447
23.8521	19.1229	18.1928
23.891	20.0399	15.4992
23.93	22.6044	22.7588
23.9689	26.2473	31.2366
24.0078	19.6098	25.6459
24.0467	26.2089	10.1244
24.0856	19.8441	13.7773
24.1245	32.1905	14.4762
24.1634	20.6805	14.9094
24.2023	17.1567	22.8418
24.2413	22.9892	21.9247
24.2802	21.8065	15.9923
24.3191	18.2273	21.3948
24.358	20.8648	26.9278
24.3969	19.0637	15.3971
24.4358	28.3917	19.3886
24.4747	23.4938	18.1728
24.5136	13.5591	28.2366
24.5525	16.3472	19.361
24.5914	16.4869	20.3886
24.6303	21.2312	11.5107
24.6693	17.8049	11.3011
24.7082	20.7611	11.0261
24.7471	24.5069	22.4931
24.786	17.543	22.9731
24.8249	18.2842	26.4578
24.8638	21.275	23.3541
24.9027	19.7819	16.2243
24.9416	21.6667	21.1144
24.9806	23.6697	20.4793
25.0194	21.5046	22.8748
25.0584	23.0323	17.1398
25.0973	22.1006	17.639
25.1362	21.3333	17.1382
25.1751	27.2842	25.1213
25.214	22.2903	33.5177
25.2529	24.9754	22.222
25.2918	22.6098	17.6329
25.3307	22	35.8333
25.3697	24.2934	18.2642
25.4086	18.3333	32.0868
25.4475	24.8372	39.5207
25.4864	33.361	30.7972
25.5253	23.9155	22.4178
25.5642	26.7972	32.159
25.6031	18.5054	29.828
25.642	18.8018	26.3241
25.6809	26.7665	30.447
25.7198	26.3333	25.0868
25.7587	30.1859	21.0937
25.7977	23.9931	24.8794
25.8366	28.9585	34.4915
25.8755	18.1398	19.9194
25.9144	21.9862	31.0277
25.9533	32.0499	42.1943
25.9922	26.2873	20.8618
26.0311	29.0169	31.725
26.07	27.6175	53.533
26.109	25.0484	40.9931
26.1479	24.828	25.4301
26.1868	23.7243	22.8395
26.2257	21.2212	35.8126
26.2646	24.533	41.5115
26.3035	25.2212	18.4747
26.3424	32.0307	20.8787
26.3813	26.5883	26.8449
26.4202	26.0538	35.715
26.4591	26.4716	31.6267
26.498	21.073	21.9685
26.537	28.0476	33.3333
26.5759	34.3118	25.7258
26.6148	33.1751	34.7481
26.6537	26.6029	23.9785
26.6926	27.8065	33.3226
26.7315	29.467	29.9585
26.7704	32.4777	32.5008
26.8093	22.235	34.2212
26.8483	31.4654	26.6882
26.8872	30.4585	33.1989
26.9261	26.2089	55.0783
26.965	25.7151	33.5
27.0039	28.5207	32.255
27.0428	29	26.9754
27.0817	30.2289	30.7342
27.1206	35.5545	55.215
27.1595	37.0584	30.9217
27.1984	35.9554	46.0591
27.2373	34.2366	31.2258
27.2763	33.3817	26.8956
27.3152	37.0614	37.0169
27.3541	36.5161	33.4823
27.393	43.3333	34.788
27.4319	35.192	32.8349
27.4708	45.02	31.1521
27.5097	37.3226	51.7258
27.5486	40.1306	34.7757
27.5876	36.1598	46.1797
27.6265	39.3441	53.937
27.6654	40.8341	54.8963
27.7043	49.6928	38.9324
27.7432	39.3571	28.7857
27.7821	40.5054	23.7419
27.821	39.3003	41.2343
27.8599	39.7435	40.3333
27.8988	33.1275	64.9885
27.9377	53.5591	40.0446
27.9766	38.1098	32.7919
28.0156	44.5069	44.1367
28.0545	42.0161	38.6828
28.0934	40.6636	51.3072
28.1323	39.4908	38.3571
28.1712	32.533	46.9324
28.2101	42.4962	47.7166
28.249	38.9969	37.3978
28.2879	40.3172	51.7757
28.3269	48.871	46.129
28.3658	42.4101	52.9232
28.4047	41.8172	48.3395
28.4436	42.3418	43.5929
28.4825	47.1644	45.215
28.5214	45.1167	47.0246
28.5603	54.9309	56.02
28.5992	46.0215	59.0215
28.6381	44.4363	42.3364
28.677	44.9063	41.5645
28.7159	45.6498	49.1505
28.7549	53.2319	50.5131
28.7938	56.6544	52.3886
28.8327	56	39.3863
28.8716	57.785	57.9247
28.9105	52.3956	60.9631
28.9494	55.4286	49.6667
28.9883	64.0576	50.1536
29.0272	61.9478	52.4255
29.0662	69.9094	91.3256
29.1051	80.5853	47.5945
29.144	59.9301	53.7742
29.1829	75.8986	64.4869
29.2218	62.7811	75.5392
29.2607	60.2995	48.5254
29.2996	71.1966	70.1936
29.3385	60.1091	75.1505
29.3774	87.0192	68.7289
29.4163	70.129	57.2366
29.4552	68.0538	51.0799
29.4942	66.2012	76.4608
29.5331	79.073	78.9317
29.572	77.1521	72.9908
29.6109	76.7627	73.0422
29.6498	67.7665	79.7588
29.6887	73.4355	67.3979
29.7276	68.576	74.5699
29.7665	74.5046	85.672
29.8055	69.4639	69.977
29.8444	69.2558	67.1582
29.8833	71.7527	82.5054
29.9222	82.5438	91.0446
29.9611	69.4301	85.2258
30	67.3756	95.3917
30.0389	67.957	95.4209
30.0778	71.8548	92.9946
30.1167	78.7527	88.51
30.1556	66.8095	100.238
30.1945	61.3379	102.888
30.2335	62.828	102.871
30.2724	52.3426	104.052
30.3113	46.5584	83.4094
30.3502	50.1797	94.1828
30.3891	33.487	92.7849
30.428	31.5238	62.5945
30.4669	26.9508	77.6352
30.5058	35.871	72.2043
30.5448	33.8717	65.3333
30.5837	19.679	42.2212
30.6226	21.4217	66.8825
30.6615	15.722	39.0922
30.7004	13.9954	59.2519
30.7393	19.6897	29.1613
30.7782	16.4409	25.0914
30.8171	9.31951	21.4209
30.856	14.9009	17.3395
30.8949	11.6267	11.4977
30.9338	6.28341	24.8694
30.9728	8.02611	23.7911
31.0117	9.93241	13.3287
31.0506	10.9785	9.11828
31.0895	2.75038	9.92396
31.1284	3.79416	12.1567
31.1673	4.30184	14.5538
31.2062	4.33333	14.4255
31.2451	2.39094	2.31413
31.2841	2.00768	5.64516
31.323	0.731183	8.51613
31.3619	0.333333	6.42857
31.4008	2.36175	1.12058
31.4397	4.52074	3.56989
31.4786	4	0.666667
31.5175	1.82335	1.92012
31.5564	2.3341	0.963134
31.5953	1.27957	0.473118
31.6342	0.596006	4.57527
31.6731	0.122888	1.38556
31.7121	0.343318	0.114439
31.751	0.682028	1.01536
31.7899	0	0.333333
31.8288	1	0.534562
31.8677	0.494624	0
31.9066	1.0553	0
31.9455	0.872504	0
31.9844	0.443932	0
32.0234	0.046851	0.140553
32.0623	0	0.115207
32.1012	0.333333	0
32.1401	0	0
32.179	0	0
32.2179	0.986175	0
32.2568	0	0
32.2957	0.321045	0
32.3346	0.312596	0
32.3735	0.304147	0
32.4124	0.295699	0
32.4514	0	0.861751
32.4903	0	0
32.5292	0	0
32.5681	0	0
32.607	0	0
32.6459	0	0
32.6848	0	0
32.7237	0	0
32.7627	0	0
32.8016	0	0
32.8405	0	0
32.8794	0	0
32.9183	0	0
32.9572	0	0
32.9961	0	0
33.035	0	0
33.0739	0	0
33.1128	0	0
33.1517	0	0
33.1907	0	0
33.2296	0	0
33.2685	0	0
33.3074	0	0
33.3463	0	0
33.3852	0	0
33.4241	0	0
33.463	0	0
33.502	0	0
33.5409	0	0
33.5798	0	0
33.6187	0	0
33.6576	0	0
33.6965	0	0
33.7354	0	0
33.7743	0	0
