# Supplementary material for: Copine-6 is a TRPM3 escort protein controlling the sensitivity of sensory neurons to noxious heat
Source: EMBO J. 2025 Jun 19;44(15):4222–51. doi: 10.1038/s44318-025-00487-0 (PMC12317139; doi:10.1038/s44318-025-00487-0)
Supplement: Supplementary file 10 — Source data Fig. 8 [file 44318_2025_487_MOESM10_ESM.zip › Figure 8/8A CIM0216/8A CIM0216.xlsx]

## Sheet: Sheet1
Distance (μm)	TRPM3	Copine-6
0	0	0
0.0383	0	0
0.0766	0	0
0.1149	0	0
0.1533	0	0
0.1916	0	0
0.2299	0	0
0.2682	0	0
0.3065	0	0
0.3448	0	0
0.3831	0	0
0.4215	0	0
0.4598	0	0
0.4981	0	0
0.5364	0	0
0.5747	0	0
0.613	0	0
0.6513	0	0
0.6897	0	0
0.728	0	0
0.7663	0	0
0.8046	0	0
0.8429	0	0
0.8812	0	0
0.9195	0	0
0.9579	0	0
0.9962	0	0
1.0345	0	0
1.0728	0	0
1.1111	0	0
1.1494	0	0
1.1877	0	0
1.2261	0	0
1.2644	0	0
1.3027	0	0
1.341	0	0
1.3793	0	0
1.4176	0	0
1.4559	0	0
1.4943	0	0
1.5326	0	0
1.5709	0	0
1.6092	0	0
1.6475	0	0
1.6858	0	0
1.7241	0	0
1.7625	0	0
1.8008	0	0
1.8391	0	0
1.8774	0	0
1.9157	0	0
1.954	0	0
1.9923	0	0
2.0307	0	0
2.069	0	0
2.1073	0	0
2.1456	0	0
2.1839	0	0
2.2222	0	0
2.2605	0	0
2.2989	0	0
2.3372	0	0
2.3755	0	0
2.4138	0	0
2.4521	0	0
2.4904	0	0
2.5287	0	0
2.567	0	0
2.6054	0	0
2.6437	0	0
2.682	0	0
2.7203	0.0133	0
2.7586	0	0
2.7969	0	0
2.8352	0	0
2.8736	0.0067	0
2.9119	0.0267	0.02
2.9502	0.0133	0
2.9885	0.02	0
3.0268	0.02	0.053
3.0651	0	0.16
3.1034	0.02	0.433
3.1418	0.1133	1.127
3.1801	0.3133	2.527
3.2184	0.7867	3.52
3.2567	1.7067	5.253
3.295	2.9333	6.693
3.3333	3.8867	9.267
3.3716	5.6333	12.58
3.41	7.8733	15.527
3.4483	9.9533	18.887
3.4866	12.9867	22.14
3.5249	15.6067	27.147
3.5632	18.5867	32.247
3.6015	22.24	36.58
3.6398	25.94	42.593
3.6782	29.6333	47.907
3.7165	33.7267	52.673
3.7548	37.9733	58.133
3.7931	42.66	63.593
3.8314	48.28	67.647
3.8697	53.24	72.18
3.908	58	77.127
3.9464	62.52	81.373
3.9847	66.5667	84.053
4.023	69.5933	88.4
4.0613	73.6133	91.94
4.0996	77.1533	94.22
4.1379	80.38	94.567
4.1762	81.86	95.293
4.2146	83.96	95.553
4.2529	85.5267	94.287
4.2912	86.7267	93.02
4.3295	87.8267	91.933
4.3678	87.66	90.44
4.4061	88.4467	87.833
4.4444	87.4933	84.78
4.4828	87.0467	83.22
4.5211	86.5867	81.307
4.5594	85.7733	78.8
4.5977	84.9067	78.24
4.636	83.6733	75.233
4.6743	82.48	73.36
4.7126	82.2267	72.493
4.751	81.1267	71.147
4.7893	80.0733	69.76
4.8276	77.2867	68.987
4.8659	76.6	67.68
4.9042	75.4	68.727
4.9425	73.5467	67.067
4.9808	72.9267	65.02
5.0192	70.7133	63.58
5.0575	69.1333	62.373
5.0958	67.8867	62.28
5.1341	66.22	60.22
5.1724	65.0733	59.953
5.2107	63.0667	57.293
5.249	61.84	55.68
5.2874	61.34	54.607
5.3257	59.5467	53.727
5.364	58.5133	53.84
5.4023	57.0933	52.533
5.4406	56.6867	51.293
5.4789	56.0067	51.647
5.5172	53.2733	51.273
5.5556	53.5	50.667
5.5939	52.5933	49.853
5.6322	52.4933	49.94
5.6705	52.1733	48.253
5.7088	51.8067	48.42
5.7471	50.6533	47.667
5.7854	50.38	46.893
5.8238	48.2133	45.587
5.8621	47.8867	46.027
5.9004	47.4933	44.6
5.9387	46.8667	43.533
5.977	45.8333	44.6
6.0153	44.2667	44.427
6.0536	44.0533	42.753
6.092	43.1733	43.26
6.1303	43.1667	43.18
6.1686	43.3	43.107
6.2069	42.6933	44.247
6.2452	42.16	44.24
6.2835	42.0133	44.68
6.3218	41.76	44.307
6.3602	42.26	44.247
6.3985	41.7933	45.027
6.4368	42.3067	45.213
6.4751	42.1	45.213
6.5134	41.9267	45.167
6.5517	41.0333	44.187
6.59	40.68	43.78
6.6284	41.7067	43.613
6.6667	42.0067	43.167
6.705	41.84	41.8
6.7433	41.8867	41.64
6.7816	41.56	40.887
6.8199	41.2733	40.18
6.8582	40.24	39.547
6.8966	39.94	37.96
6.9349	40.1	38.253
6.9732	39.0067	37.513
7.0115	38.4267	37.62
7.0498	38.28	37.687
7.0881	37.9	37.807
7.1264	37.6067	37.44
7.1648	37.0067	38.04
7.2031	36.92	37.74
7.2414	35.4867	37.433
7.2797	35.4267	37.487
7.318	37.1333	39.633
7.3563	36.7333	38.46
7.3946	37.1533	39.187
7.433	37.2667	39.913
7.4713	38.06	39.507
7.5096	37.44	40.533
7.5479	37.78	39.867
7.5862	38.1867	39.733
7.6245	38.5933	40.3
7.6628	39.26	40.287
7.7011	38.86	39.773
7.7395	37.6667	40.36
7.7778	38.4933	39.533
7.8161	39.1533	38.72
7.8544	37.4067	38.647
7.8927	37.88	40.213
7.931	36.7067	38.453
7.9693	37.3267	37.64
8.0077	37.9333	38.007
8.046	37.06	37.8
8.0843	36.6067	37.267
8.1226	35.2733	37.087
8.1609	35.24	37.687
8.1992	36.3133	35.847
8.2375	35.62	36.44
8.2759	34.0533	36.02
8.3142	34.0333	34.927
8.3525	33.4667	34.82
8.3908	33.2533	33.867
8.4291	33.3867	35.213
8.4674	32.2867	35.027
8.5057	31.5667	34.193
8.5441	31.9933	34.847
8.5824	31.7	34.96
8.6207	31.5533	35.38
8.659	31.5	34.633
8.6973	32.1133	34.22
8.7356	32.34	34.68
8.7739	31.6533	34.987
8.8123	31.22	33.827
8.8506	31.96	34.253
8.8889	31.5867	34.747
8.9272	31.38	34.693
8.9655	31.9467	33.74
9.0038	30.7733	33.307
9.0421	31.8933	33.653
9.0805	32.18	33.66
9.1188	32.4067	33.413
9.1571	31.4067	34.1
9.1954	32.14	33.513
9.2337	31.6133	32.993
9.272	31.7933	34.127
9.3103	31.7867	33.067
9.3487	31.4467	33.16
9.387	31.28	33.56
9.4253	30.8667	33.387
9.4636	30.8667	33.107
9.5019	30.7467	32.527
9.5402	31.1533	33.52
9.5785	30.62	33.053
9.6169	30.6933	32.52
9.6552	30.8067	33.227
9.6935	30.6333	32.86
9.7318	30.5067	32.92
9.7701	30.5733	33.407
9.8084	30.54	33.973
9.8467	31.2267	33.533
9.8851	30.38	33.053
9.9234	30.7067	32.727
9.9617	30.5267	33.587
10	30.8067	33.96
10.0383	30.8667	32.353
10.0766	29.9533	32.533
10.1149	30.2467	32.673
10.1533	29.92	32.54
10.1916	30.4333	32.553
10.2299	31.0467	32.227
10.2682	31.02	32.453
10.3065	30.1467	32.113
10.3448	30.96	31.64
10.3831	30.4467	32.68
10.4215	30.7	33.613
10.4598	31.58	32.767
10.4981	32.22	33.873
10.5364	31.8867	34.04
10.5747	32.4867	34.307
10.613	33.0667	34.447
10.6513	32.9467	34.22
10.6897	32.22	33.907
10.728	32.4667	34.693
10.7663	32.9733	33.62
10.8046	31.92	33.693
10.8429	31.9467	34.82
10.8812	32.6267	35
10.9195	31.22	33.427
10.9579	31.2067	33.127
10.9962	30.5267	33.393
11.0345	30.6067	32.72
11.0728	30.8333	32.32
11.1111	30.66	32.44
11.1494	30.64	32.813
11.1877	30.6933	32.28
11.2261	29.8533	32.227
11.2644	30.2067	30.78
11.3027	29.9933	31.68
11.341	29.8867	32.227
11.3793	29.72	32.113
11.4176	30.02	30.82
11.4559	29.7	29.847
11.4943	30.22	29.46
11.5326	30.74	30.6
11.5709	30.0467	29.627
11.6092	30.0267	29.9
11.6475	29.32	28.627
11.6858	29.1933	29.047
11.7241	28.8933	28.573
11.7625	29.4067	29.233
11.8008	29.66	28.347
11.8391	29.2	27.48
11.8774	28.98	28.147
11.9157	29.2467	28.053
11.954	28.4067	27.353
11.9923	28.2267	27.913
12.0307	27.1467	28.373
12.069	27.2867	27.513
12.1073	26.7467	26.787
12.1456	26.98	26.873
12.1839	27.3467	26.187
12.2222	26.84	27.013
12.2605	27	26.533
12.2989	26.9467	27.5
12.3372	27.7	26.487
12.3755	27.9133	26.767
12.4138	27.1933	27.26
12.4521	27.1067	26.027
12.4904	27.38	25.16
12.5287	27.0533	25.633
12.567	27.04	25.553
12.6054	26.9667	25.567
12.6437	27.6333	26.027
12.682	27.1667	25.313
12.7203	27.8	24.633
12.7586	26.4667	25.447
12.7969	26.28	25.687
12.8352	26.8933	26.02
12.8736	27.2533	26.32
12.9119	27.4	27.073
12.9502	26.9933	27.027
12.9885	25.84	26.68
13.0268	26.62	27.26
13.0651	26.34	27.967
13.1034	26.0933	26.747
13.1418	24.82	27.347
13.1801	25.2533	27.28
13.2184	25.5	27.973
13.2567	25.32	27.273
13.295	25.0867	26.98
13.3333	24.66	27.2
13.3716	24.9133	26.687
13.41	24.7267	26.733
13.4483	24.66	26.973
13.4866	23.9533	25.76
13.5249	23.7733	24.54
13.5632	23.3133	25.58
13.6015	23.4133	25.987
13.6398	23.3867	25.74
13.6782	23.4933	26.393
13.7165	23.6333	25.94
13.7548	23.9733	25.227
13.7931	23.96	26.193
13.8314	24.06	25.753
13.8697	23.8	25.193
13.908	23.1067	24.887
13.9464	24.0733	25.767
13.9847	23.8867	26.4
14.023	23.5867	26.267
14.0613	23.4067	25.527
14.0996	23.9867	25.807
14.1379	24.06	27.047
14.1762	23.8867	26.06
14.2146	24.32	26.307
14.2529	24.6533	25.9
14.2912	25.0933	26.193
14.3295	25.3333	25.3
14.3678	25.6333	26
14.4061	26.56	25.44
14.4444	26.42	25.613
14.4828	25.7533	25.08
14.5211	26.3267	24.713
14.5594	25.9	24.087
14.5977	25.48	24.053
14.636	25.8	24.247
14.6743	25.4867	24.967
14.7126	25.2533	24.513
14.751	24.8267	24.193
14.7893	25	24.6
14.8276	25.8533	24.7
14.8659	25.1067	24.067
14.9042	24.3667	25.273
14.9425	24.24	24.44
14.9808	24.3333	24.64
15.0192	24.32	25.76
15.0575	25.3867	25.42
15.0958	25.6133	25.087
15.1341	25.68	25.04
15.1724	25.64	26.473
15.2107	25.94	25.22
15.249	25.8867	24.793
15.2874	25.3733	24.413
15.3257	26.7867	24.433
15.364	27.0133	24.307
15.4023	26.04	23.447
15.4406	25.5267	24.06
15.4789	26.0533	24.433
15.5172	26.24	24.607
15.5556	25.36	23.64
15.5939	25.1333	23.78
15.6322	25.7667	24.073
15.6705	26.1733	23.287
15.7088	25.6	23.247
15.7471	25.4533	23.82
15.7854	25.6267	24.587
15.8238	25.8333	23.82
15.8621	25.6133	24.04
15.9004	26.4133	23.847
15.9387	25.8333	23.873
15.977	25.9733	23.853
16.0153	24.9867	24.433
16.0536	24.8267	22.867
16.092	25.02	23.053
16.1303	24.5133	23.26
16.1686	25.2667	23.187
16.2069	25.14	22.293
16.2452	24.2733	22.8
16.2835	25.3067	22.727
16.3218	24.2733	22.82
16.3602	24.4667	22.313
16.3985	24	21.313
16.4368	23.0667	21.273
16.4751	22.5467	21.787
16.5134	23.5	22.747
16.5517	23.1	22.007
16.59	22.7733	21.193
16.6284	22.24	21.533
16.6667	22.54	22.107
16.705	22.5067	21.533
16.7433	22.7733	22.173
16.7816	23.2267	22.06
16.8199	22.9867	21.407
16.8582	22.8733	21.287
16.8966	23.8533	20.873
16.9349	24.3933	21.287
16.9732	23.88	21.727
17.0115	23.7733	21.46
17.0498	23.9667	20.953
17.0881	24.2133	20.593
17.1264	24.44	20.92
17.1648	24.1133	21.42
17.2031	24.92	20.787
17.2414	24.3	20.907
17.2797	24.0067	21.593
17.318	23.3533	21.013
17.3563	23.0733	21.4
17.3946	22.8133	20.913
17.433	23.5533	20.573
17.4713	23.3333	20.66
17.5096	22.9	20.493
17.5479	22.1333	21.053
17.5862	23.08	21.467
17.6245	22.5533	21.26
17.6628	22.4467	21.66
17.7011	21.78	21.2
17.7395	22.9667	20.967
17.7778	22.6133	21.087
17.8161	23.1067	21.46
17.8544	22.4	21.433
17.8927	22.2733	20.96
17.931	23.42	21.373
17.9693	23.16	21.713
18.0077	23.2667	22.053
18.046	23.3333	22.807
18.0843	22.9267	22.42
18.1226	23.1733	21.767
18.1609	23.8067	22.373
18.1992	23.4733	21.647
18.2375	23.7133	22.887
18.2759	23.78	23.087
18.3142	23.9867	22.473
18.3525	25.1133	22.073
18.3908	24.5333	21.607
18.4291	24.0067	21.56
18.4674	24.2133	22.173
18.5057	24.3867	23.033
18.5441	23.7467	22.307
18.5824	23.5533	21.347
18.6207	23.82	21.02
18.659	24.4467	22.113
18.6973	24.68	22.76
18.7356	24.6533	22.56
18.7739	24.3133	22.693
18.8123	24.7867	22.92
18.8506	24.98	23.127
18.8889	25.4467	23.127
18.9272	25.7067	23.873
18.9655	25.98	23.42
19.0038	26.2333	23.1
19.0421	25.6533	23.687
19.0805	25.8933	23.447
19.1188	26.16	24.173
19.1571	25.92	24.327
19.1954	25.94	23.013
19.2337	26.2133	23.607
19.272	25.7733	23.867
19.3103	26.4133	23.333
19.3487	25.9133	24.173
19.387	25.88	24.22
19.4253	26.5133	23.973
19.4636	25.5333	23.02
19.5019	25.5467	23.787
19.5402	25.8	24.567
19.5785	25.2067	24.193
19.6169	24.9733	23.287
19.6552	24.7533	22.887
19.6935	24.4933	22.987
19.7318	24.4333	22.347
19.7701	23.8667	21.327
19.8084	24.2067	21.507
19.8467	23.9867	21.113
19.8851	23.0733	21.647
19.9234	23.4667	21.207
19.9617	23.3733	22.127
20	24.0467	21.713
20.0383	24.4733	21.44
20.0766	24.2733	22.62
20.1149	24.5133	21.973
20.1533	25.5067	22.253
20.1916	24.18	22.627
20.2299	25.2533	22.92
20.2682	24.5933	22.68
20.3065	24.66	22.027
20.3448	24.4267	22.313
20.3831	24.48	21.413
20.4215	24.72	21.733
20.4598	24.6933	21.347
20.4981	24.6533	22.16
20.5364	25.18	21.46
20.5747	25.3667	20.82
20.613	25.0867	22.167
20.6513	25.3067	21.98
20.6897	25.6067	22.827
20.728	25.8267	23.967
20.7663	25.7067	23.747
20.8046	26.08	22.88
20.8429	25.62	23.66
20.8812	25.94	22.607
20.9195	26.5867	23.26
20.9579	27.6933	24.5
20.9962	26.7933	24.253
21.0345	26.8133	23.52
21.0728	27.7533	24.067
21.1111	27.6	24.12
21.1494	27.1333	23.427
21.1877	27.4667	24.607
21.2261	27.1133	24.567
21.2644	26.8667	24.433
21.3027	27.7867	24.46
21.341	27.5267	23.973
21.3793	27.1667	23.867
21.4176	27.5267	24.287
21.4559	28.68	25.007
21.4943	29.32	24.053
21.5326	29.3333	23.733
21.5709	29.58	23.513
21.6092	29.0267	23.42
21.6475	28.7333	24.84
21.6858	29.1533	23.553
21.7241	28.9667	24.207
21.7625	29.4933	24.347
21.8008	30.5867	24.12
21.8391	30.1333	23.893
21.8774	29.68	24.007
21.9157	30.2467	24.74
21.954	30.38	24.78
21.9923	30.48	24.733
22.0307	30.8933	24.527
22.069	31.2467	24.447
22.1073	31.3267	25
22.1456	31.4867	24.027
22.1839	31.7733	24.98
22.2222	31.8133	25.293
22.2605	31.46	24.893
22.2989	32.4733	23.647
22.3372	31.8467	25.593
22.3755	32.2933	25.287
22.4138	32.2467	25.867
22.4521	33.6133	25.5
22.4904	32.9267	25.887
22.5287	31.6333	27.033
22.567	32.48	26.573
22.6054	32.58	26.673
22.6437	32.78	26.447
22.682	33.3467	26.967
22.7203	33.9067	27.28
22.7586	32.7867	27.553
22.7969	32.5933	27.033
22.8352	32.1867	26.913
22.8736	32.72	26.493
22.9119	32.3667	26.947
22.9502	32.8533	27.067
22.9885	33.36	27.36
23.0268	33.3933	26.66
23.0651	32.6933	26.873
23.1034	32.64	26.72
23.1418	33.36	26.587
23.1801	33.82	26.353
23.2184	32.5867	26.653
23.2567	33.3867	27.82
23.295	34.28	26.927
23.3333	33.9133	27.027
23.3716	33.9	26.393
23.41	33.28	26.827
23.4483	33.78	26.527
23.4866	33.9733	26.107
23.5249	33.54	26.36
23.5632	34.1267	27.14
23.6015	33.6333	25.853
23.6398	33.0333	26.373
23.6782	33.2733	26.467
23.7165	33.6733	26.013
23.7548	33.3	27.233
23.7931	33.1867	26.92
23.8314	32.7	26.913
23.8697	32.5733	26.38
23.908	32.6933	27.447
23.9464	32.6667	26.707
23.9847	33.1133	27.593
24.023	33.1067	27.413
24.0613	32.8	27.173
24.0996	33.3533	27.553
24.1379	33.34	27.067
24.1762	32.6467	26.533
24.2146	33.8333	26.633
24.2529	33.48	27.467
24.2912	34.1667	27.107
24.3295	35.0267	26.347
24.3678	35.28	27.46
24.4061	35.76	28.313
24.4444	35.4933	27.84
24.4828	34.9333	27.867
24.5211	35.08	28.72
24.5594	34.72	28.133
24.5977	34.7133	28.947
24.636	35.28	29.727
24.6743	35.7867	29.113
24.7126	35.6267	29.267
24.751	35.5133	28.88
24.7893	35.6	28.827
24.8276	35.98	29.413
24.8659	36.0733	29.007
24.9042	36.36	28.76
24.9425	35.12	29.373
24.9808	35.1133	29.2
25.0192	35.0267	29.227
25.0575	35.7933	29.487
25.0958	36.1667	30.173
25.1341	36.8	30.507
25.1724	36.7267	31.813
25.2107	36.6333	31.973
25.249	36.84	32.207
25.2874	36.7267	32.607
25.3257	37.28	32.447
25.364	36.5133	32.553
25.4023	36.5933	33.62
25.4406	36.9467	33.487
25.4789	37.0867	32.847
25.5172	36.8733	32.053
25.5556	37.1733	32.66
25.5939	37.3733	33.093
25.6322	37.3333	32.067
25.6705	38.2933	31.913
25.7088	37.94	31.453
25.7471	38.26	31.493
25.7854	37.24	31.113
25.8238	37.4467	31.793
25.8621	36.7333	31.947
25.9004	36.32	30.98
25.9387	36.3467	30.447
25.977	35.9067	30.653
26.0153	35.84	30.987
26.0536	34.8267	30.893
26.092	35.16	30.52
26.1303	35.6867	29.373
26.1686	35.1067	29.307
26.2069	35.16	29.46
26.2452	35.3267	29.073
26.2835	35.6467	29.727
26.3218	34.9333	28.733
26.3602	34.92	28.973
26.3985	35.44	29.587
26.4368	35.6267	30.02
26.4751	35.66	29.373
26.5134	36.4267	29.54
26.5517	35.56	29.747
26.59	36.0467	30.693
26.6284	36.7733	31.713
26.6667	37.5067	31.507
26.705	38.1133	31.413
26.7433	37.3	32.1
26.7816	36.92	33.647
26.8199	37.5533	33.913
26.8582	38.6867	33.913
26.8966	37.62	34.92
26.9349	38.62	34.66
26.9732	37.6267	36.987
27.0115	38.7933	36.773
27.0498	39.5	36.567
27.0881	38.8867	36.28
27.1264	39.0867	36.013
27.1648	39.6267	36.54
27.2031	39.8933	37.68
27.2414	40.6133	37.687
27.2797	41.0733	38.693
27.318	40.8867	37.367
27.3563	41.38	38.4
27.3946	42.62	38.44
27.433	42.0067	38.16
27.4713	42.4733	39.213
27.5096	42.3533	38.567
27.5479	43.0133	38.56
27.5862	42.1533	38.267
27.6245	41.7733	38.353
27.6628	40.8	39.047
27.7011	39.9733	37.767
27.7395	41.46	38.267
27.7778	40.7533	38.147
27.8161	39.7867	38.84
27.8544	40.3733	38.453
27.8927	40.7133	38.92
27.931	41.1533	38.787
27.9693	41.56	39.12
28.0077	41.0333	38.38
28.046	41.8133	39.933
28.0843	41.62	39.693
28.1226	40.9133	39.787
28.1609	41.34	39.993
28.1992	42.14	41.207
28.2375	41.0133	40.413
28.2759	42.2	41.24
28.3142	42.6	41.2
28.3525	42.78	41.727
28.3908	42.84	40.8
28.4291	43.1733	41.48
28.4674	42.7667	42.64
28.5057	43.16	41.473
28.5441	43.8867	42.92
28.5824	44.0267	45.367
28.6207	45.2333	44.287
28.659	45.32	44.507
28.6973	45.3533	45.667
28.7356	44.58	47.887
28.7739	46.1133	47.293
28.8123	46.3133	47.753
28.8506	47.1533	48.493
28.8889	48.28	49.2
28.9272	46.8867	48.02
28.9655	45.3467	49.46
29.0038	46.5667	49.48
29.0421	46.6333	48.68
29.0805	46.68	48.393
29.1188	46.9733	48.767
29.1571	46.38	48.3
29.1954	47.64	48.113
29.2337	47.06	48.453
29.272	47.74	48.747
29.3103	47.4333	47.707
29.3487	47.86	48.373
29.387	49.2467	49.66
29.4253	49.66	50.153
29.4636	49.4667	52.047
29.5019	49.76	51.753
29.5402	49.9733	50.867
29.5785	51.06	50.413
29.6169	51.7267	51.833
29.6552	51.88	51.593
29.6935	52.9333	53.6
29.7318	52.28	53.173
29.7701	51.7467	52.187
29.8084	51.6733	53.3
29.8467	52.38	52.307
29.8851	52.9733	52.32
29.9234	52.1267	51.493
29.9617	51	50.927
30	52.2467	49.567
30.0383	52.08	50.147
30.0766	52.4733	48.9
30.1149	52.7067	50.52
30.1533	53.0933	49.833
30.1916	53.96	50.433
30.2299	52.8533	50.173
30.2682	52.6333	51.573
30.3065	53.18	52.073
30.3448	54.3733	52.52
30.3831	54.5133	53.187
30.4215	55.1667	55.313
30.4598	55	56.44
30.4981	56.48	58.7
30.5364	57.9733	58.96
30.5747	59.1133	60.82
30.613	60.14	61.787
30.6513	60.8667	64.02
30.6897	62.3733	65.287
30.728	62.8933	65.093
30.7663	63.56	66.013
30.8046	66.4533	66.32
30.8429	65.7	68.04
30.8812	65.9867	67.753
30.9195	66.6867	68.74
30.9579	67.5867	67.953
30.9962	69.0733	69.067
31.0345	70.3933	70.153
31.0728	71.08	70.247
31.1111	71.1733	71.053
31.1494	73.52	71.487
31.1877	74.6067	72.54
31.2261	75.1867	73.38
31.2644	75.6	74.087
31.3027	76.2333	76.707
31.341	78.3333	77.2
31.3793	79.32	78.427
31.4176	79.8267	79.593
31.4559	81.6067	82.52
31.4943	82.5933	83.28
31.5326	82.4933	84.347
31.5709	84.04	84.073
31.6092	84.98	84.88
31.6475	85.2933	85.587
31.6858	85.86	87.027
31.7241	86.4133	87.24
31.7625	86.9067	87.54
31.8008	86.8333	88.193
31.8391	87.64	88.1
31.8774	87.9067	88.68
31.9157	87.4067	89.18
31.954	87.8867	90.7
31.9923	87.9733	90.72
32.0307	88.3067	92.593
32.069	89.1	92.28
32.1073	88.9333	94.567
32.1456	88.3333	96.233
32.1839	88.5067	97.213
32.2222	89.0067	98.067
32.2605	89.0133	97.64
32.2989	88.9267	98.367
32.3372	89.4333	99.347
32.3755	89.3533	100.053
32.4138	88.96	100.62
32.4521	88.1933	100.72
32.4904	87.9333	100.933
32.5287	87.1867	101.087
32.5671	86.1667	101.227
32.6054	85.1133	100.813
32.6437	83.6333	100.153
32.682	79.96	99.42
32.7203	75.7733	97.387
32.7586	71.3333	94.88
32.7969	66.7667	90.793
32.8353	61.8067	88
32.8736	55.96	80.747
32.9119	50.3133	75.907
32.9502	45.02	70.18
32.9885	38.6867	63.8
33.0268	32.68	55.727
33.0651	27.3067	47.7
33.1034	20.98	39.727
33.1418	16.7067	32.36
33.1801	12.6267	25.76
33.2184	9.2467	20.2
33.2567	6.4267	15.567
33.295	4.1	11.427
33.3333	2.8867	8.26
33.3716	1.9333	5.493
33.41	0.92	3.98
33.4483	0.54	2.387
33.4866	0.16	0.933
33.5249	0.12	0.467
33.5632	0.0133	0.167
33.6015	0	0.18
33.6398	0.0067	0.033
33.6782	0.0133	0.027
33.7165	0	0.04
33.7548	0	0.027
33.7931	0	0.033
33.8314	0.0133	0
33.8697	0.0133	0
33.908	0	0
33.9464	0	0
33.9847	0	0
34.023	0	0
34.0613	0	0
34.0996	0	0
34.1379	0	0
34.1762	0	0
34.2146	0	0
34.2529	0	0
34.2912	0	0
34.3295	0	0
34.3678	0	0
34.4061	0	0
34.4444	0	0
34.4828	0	0
34.5211	0	0
34.5594	0	0
34.5977	0	0
34.636	0	0
34.6743	0	0
34.7126	0	0
34.751	0	0
34.7893	0	0
34.8276	0	0
34.8659	0	0
34.9042	0	0
34.9425	0	0
34.9808	0	0
35.0192	0	0
35.0575	0	0
35.0958	0	0
35.1341	0	0
35.1724	0	0
35.2107	0	0
35.249	0	0
35.2874	0	0
35.3257	0	0
35.364	0	0
35.4023	0	0
35.4406	0	0
35.4789	0	0
35.5172	0	0
35.5556	0	0
35.5939	0	0
35.6322	0	0
35.6705	0	0
35.7088	0	0
35.7471	0	0
35.7854	0	0
35.8238	0	0
35.8621	0	0
35.9004	0	0
35.9387	0	0
35.977	0	0
36.0153	0	0
36.0536	0	0
36.092	0	0
36.1303	0	0
36.1686	0	0
36.2069	0	0
36.2452	0	0
36.2835	0	0
36.3218	0	0
36.3602	0	0
36.3985	0	0
36.4368	0	0
36.4751	0	0
