# Supplementary material for: Copine-6 is a TRPM3 escort protein controlling the sensitivity of sensory neurons to noxious heat
Source: EMBO J. 2025 Jun 19;44(15):4222–51. doi: 10.1038/s44318-025-00487-0 (PMC12317139; doi:10.1038/s44318-025-00487-0)
Supplement: Supplementary file 10 — Source data Fig. 8 [file 44318_2025_487_MOESM10_ESM.zip › Figure 8/8A control/8A control.xlsx]

## Sheet: Sheet1
Distance (μm)	TRPM3	Copine-6
0	0	0.6667
0.0383	0	1.2548
0.0766	0	1.3333
0.1149	0	1.057
0.1533	0	1.0951
0.1916	0	0.9191
0.2299	0	1.3472
0.2682	0	2.3712
0.3065	0	0.6667
0.3448	0	0.819
0.3831	0	0.908
0.4215	0	1.1725
0.4598	0	1.3333
0.4981	0	1.2875
0.5364	0	1.2402
0.5747	0	1.2963
0.613	0	1.3573
0.6513	0	1.9873
0.6897	0	1.375
0.728	0	1.3333
0.7663	0	1.1493
0.8046	0	0.5231
0.8429	0	1.1314
0.8812	0	1.6512
0.9195	0	1.8616
0.9579	0	1.2344
0.9962	0	0.6291
1.0345	0	1.1672
1.0728	0	1.6588
1.1111	0	1.2673
1.1494	0	1.0241
1.1877	0	0.8088
1.2261	0	1.1945
1.2644	0	1.1333
1.3027	0	2.2754
1.341	0	0.7708
1.3793	0	1.1711
1.4176	0	1.351
1.4559	0	1.5836
1.4943	0	1.0646
1.5326	0	0.8835
1.5709	0	1.2591
1.6092	0	0.749
1.6475	0	1.0747
1.6858	0	1.2484
1.7241	0.022	0.8695
1.7625	0	1.4497
1.8008	0	1.7381
1.8391	0	1.2847
1.8774	0.0671	1.9245
1.9157	0.142	2.5723
1.954	0	0.7261
1.9923	0.2902	1.5919
2.0307	0.3333	1.2481
2.069	0.4645	1.951
2.1073	0.033	1.3648
2.1456	0	2.0051
2.1839	0	3.0958
2.2222	0.0545	3.0667
2.2605	0.3333	3.4469
2.2989	0.3333	2.3606
2.3372	0.3333	1.9874
2.3755	0.4403	3.8572
2.4138	1.1072	4.3417
2.4521	1.3333	4.0062
2.4904	1.519	4.9383
2.5287	1.8652	5.045
2.567	1.7211	5.1036
2.6054	2.3432	5.3856
2.6437	2.9536	5.8657
2.682	2.8343	5.3403
2.7203	3.3251	7.0313
2.7586	4.2544	5.577
2.7969	4.23	8.0748
2.8352	3.9973	10.674
2.8736	5.2055	11.6383
2.9119	6.3263	11.0846
2.9502	6.4039	11.8544
2.9885	6.6522	11.1305
3.0268	7.277	12.5849
3.0651	8.582	14.1457
3.1034	10.2156	19.0767
3.1418	11.0382	20.6335
3.1801	12.562	23.0287
3.2184	15.9341	26.5514
3.2567	19.0848	30.9392
3.295	23.7074	38.7577
3.3333	26.7631	40.5148
3.3716	30.5823	48.0786
3.41	33.0436	55.3218
3.4483	39.4256	60.743
3.4866	44.4302	66.1907
3.5249	51.1904	65.1337
3.5632	56.025	70.0586
3.6015	56.6622	76.6125
3.6398	64.7512	74.7784
3.6782	66.9817	74.9974
3.7165	66.9489	80.2453
3.7548	67.2868	76.4235
3.7931	66.8378	74.2901
3.8314	70.736	78.2766
3.8697	71.2294	80.7606
3.908	68.3285	70.8742
3.9464	67.9941	70.1549
3.9847	64.7656	68.6103
4.023	64.1303	70.3201
4.0613	67.2967	68.8087
4.0996	65.153	66.7532
4.1379	62.0524	67.2112
4.1762	60.6675	66.4534
4.2146	60.8964	63.7953
4.2529	60.344	61.4377
4.2912	58.2887	59.0392
4.3295	58.7955	61.9447
4.3678	56.9627	66.7954
4.4061	55.8915	66.2305
4.4444	57.2589	65.3947
4.4828	56.1751	62.7058
4.5211	56.0071	61.1768
4.5594	54.3195	62.5913
4.5977	56.0733	63.8778
4.636	55.986	67.1391
4.6743	57.0663	66.0552
4.7126	55.0113	64.0127
4.751	53.4336	63.3814
4.7893	53.1185	64.9958
4.8276	53.8433	61.978
4.8659	54.874	67.2306
4.9042	54.8504	62.6021
4.9425	52.756	67.7158
4.9808	50.9427	66.264
5.0192	54.9912	63.8397
5.0575	55.1066	64.6896
5.0958	53.1384	66.8882
5.1341	50.8537	67.0136
5.1724	54.6527	68.3988
5.2107	52.3284	63.9419
5.249	51.8098	65.6308
5.2874	53.8238	64.5335
5.3257	53.8089	61.4084
5.364	54.3281	59.0495
5.4023	53.2346	61.235
5.4406	49.8694	65.1454
5.4789	49.433	59.9956
5.5172	51.1891	61.824
5.5556	45.679	54.1352
5.5939	44.2053	58.128
5.6322	42.8948	58.0251
5.6705	43.0679	56.6694
5.7088	43.4968	52.5854
5.7471	43.6861	55.0716
5.7854	45.6492	57.2149
5.8238	44.7401	56.4286
5.8621	42.2649	53.11
5.9004	43.7085	53.4216
5.9387	42.6421	52.0564
5.977	41.8364	57.0621
6.0153	39.8655	54.0754
6.0536	40.7462	56.7727
6.092	43.9099	58.6171
6.1303	41.4182	57.5102
6.1686	44.8577	68.2772
6.2069	41.6057	59.4058
6.2452	41.0714	53.7875
6.2835	40.9729	55.9187
6.3218	44.6266	55.1392
6.3602	44.4184	55.868
6.3985	43.3267	56.9238
6.4368	42.2567	57.3341
6.4751	39.3343	59.6957
6.5134	39.6537	54.9277
6.5517	40.2594	59.0259
6.59	41.9973	59.9556
6.6284	40.2952	58.1329
6.6667	39.7128	57.8704
6.705	39.7467	58.5715
6.7433	41.6243	54.361
6.7816	39.9184	56.9933
6.8199	40.2495	57.1524
6.8582	40.4697	61.0252
6.8966	42.2978	57.5726
6.9349	40.1645	57.5297
6.9732	41.3392	55.7197
7.0115	42.2803	56.4771
7.0498	43.0861	57.0838
7.0881	42.8309	59.0992
7.1264	42.3527	60.413
7.1648	41.3253	59.8686
7.2031	41.808	60.5406
7.2414	43.5592	57.6117
7.2797	44.6882	57.0691
7.318	43.4087	56.5863
7.3563	43.2885	57.6637
7.3946	46.0643	60.154
7.433	45.2862	60.6373
7.4713	41.1661	61.172
7.5096	40.275	54.2589
7.5479	40.5382	52.1445
7.5862	41.6747	57.8844
7.6245	41.5297	55.8416
7.6628	43.2021	51.6522
7.7011	42.0806	53.7616
7.7395	40.9253	56.2272
7.7778	40.8213	57.2019
7.8161	42.5065	54.2861
7.8544	42.0752	57.3933
7.8927	46.7358	58.9066
7.931	41.464	59.3309
7.9693	39.0244	65.5013
8.0077	39.4039	59.9554
8.046	39.2702	61.3817
8.0843	40.5613	57.4332
8.1226	40.4279	59.3297
8.1609	39.384	56.6394
8.1992	37.6422	53.0696
8.2375	38.3356	55.4435
8.2759	41.6241	61.4697
8.3142	41.8593	58.2349
8.3525	42.254	54.984
8.3908	39.1513	56.8294
8.4291	39.2944	61.8519
8.4674	40.3438	60.3874
8.5057	40.3781	55.6012
8.5441	37.37	55.3693
8.5824	38.2127	59.0796
8.6207	38.8967	59.0156
8.659	39.1652	53.9059
8.6973	37.4582	48.3937
8.7356	39.5167	59.8685
8.7739	43.8229	49.9154
8.8123	42.7071	58.934
8.8506	39.5976	56.2147
8.8889	39.2051	55.7588
8.9272	41.9034	50.0158
8.9655	40.4088	55.1548
9.0038	39.1673	57.8555
9.0421	38.2683	51.3194
9.0805	41.7862	50.4413
9.1188	37.5478	53.0941
9.1571	39.0766	54.4606
9.1954	40.9564	52.9355
9.2337	41.0248	59.6678
9.272	42.9776	59.5561
9.3103	42.1118	55.7378
9.3487	39.6667	54.656
9.387	41.9267	52.4518
9.4253	41.3185	51.7284
9.4636	38.5634	52.1819
9.5019	41.2	52.0361
9.5402	39.8695	51.0049
9.5785	39.5802	51.794
9.6169	38.2162	52.0994
9.6552	38.2573	49.1909
9.6935	40.4428	49.8136
9.7318	36.1619	50.0784
9.7701	37.1155	50.8617
9.8084	36.6881	48.6827
9.8467	34.918	52.619
9.8851	35.71	48.9032
9.9234	36.3806	51.9018
9.9617	37.2974	53.0144
10	36.6035	51.78
10.0383	35.0644	50.4978
10.0766	34.3333	51.3333
10.1149	34.7219	51.3285
10.1533	36.7628	51.3452
10.1916	35.9338	50.9126
10.2299	35.1196	47.7548
10.2682	36.054	50.0147
10.3065	38.316	55.7262
10.3448	39.2052	50.3475
10.3831	39.1525	49.9513
10.4215	35.7135	54.7132
10.4598	35.716	47.4733
10.4981	34.8968	46.6868
10.5364	36.3934	45.9726
10.5747	35.789	45.6935
10.613	35.611	42.9192
10.6513	35.3773	42.5372
10.6897	37.8207	43.2255
10.728	37.3763	42.7136
10.7663	34.5832	45.5709
10.8046	38.4037	44.9583
10.8429	35.2441	43.7423
10.8812	34.0214	48.3534
10.9195	34.7591	47.4197
10.9579	34.8882	42.9296
10.9962	36.0377	43.7444
11.0345	36.5893	43.5274
11.0728	36.0965	45.7091
11.1111	35.6287	45.4573
11.1494	35.178	44.9635
11.1877	35.2706	49.6147
11.2261	35.9385	49.1248
11.2644	37.7663	47.4999
11.3027	36.8882	50.9576
11.341	39.5297	51.8669
11.3793	36.3912	46.4694
11.4176	37.2708	50.5178
11.4559	37.8646	58.59
11.4943	38.5778	53.0622
11.5326	36.9565	53.0881
11.5709	37.5539	52.2287
11.6092	37.6845	53.7158
11.6475	40.6034	54.0497
11.6858	41.1457	49.3942
11.7241	37.1567	48.6239
11.7625	37.1435	50.1608
11.8008	39.5242	47.4834
11.8391	39.7866	48.0271
11.8774	39.0107	52.5957
11.9157	39.2407	52.788
11.954	40.3103	52.706
11.9923	40.0786	49.7018
12.0307	42.0874	55.2718
12.069	38.8784	50.2646
12.1073	37.3641	49.9857
12.1456	37.4062	54.6576
12.1839	38.8607	50.4951
12.2222	37.6938	49.7172
12.2605	33.8943	52.7365
12.2989	34.7777	51.3528
12.3372	34.8103	51.0447
12.3755	39.9035	47.1334
12.4138	37.0658	52.3738
12.4521	39.2036	51.8158
12.4904	36.6397	45.7749
12.5287	35.0507	46.3867
12.567	35.3913	47.9044
12.6054	34.7924	48.6042
12.6437	34.6389	45.6901
12.682	33.8068	48.0312
12.7203	35.4823	42.6474
12.7586	35.0088	38.2602
12.7969	35.5509	38.5999
12.8352	34.3492	40.3768
12.8736	32.4506	39.1262
12.9119	32.9052	37.5934
12.9502	34.3282	43.5244
12.9885	34.0475	40.9489
13.0268	33.5459	42.5245
13.0651	32.8881	38.3278
13.1034	33.2482	35.2702
13.1418	34.7331	38.1819
13.1801	34.0166	42.7102
13.2184	32.7023	42.7916
13.2567	32.6183	46.1307
13.295	35.1616	38.9105
13.3333	34.0937	49.4957
13.3716	34.7763	42.5287
13.41	33.1485	39.3507
13.4483	32.9626	40.4035
13.4866	34.2812	44.4146
13.5249	33.2017	43.632
13.5632	28.9946	42.4242
13.6015	32.0998	42.0643
13.6398	32.2431	40.5361
13.6782	33.0425	47.6045
13.7165	33.0957	45.8517
13.7548	32.2578	41.7054
13.7931	32.9047	43.9383
13.8314	30.8333	43.0472
13.8697	32.0857	43.8208
13.908	31.9427	49.461
13.9464	34.9646	44.1168
13.9847	32.5581	41.6747
14.023	33.2065	39.0841
14.0613	32.7448	42.767
14.0996	31.5284	45.6865
14.1379	31.509	43.5315
14.1762	32.5261	44.5164
14.2146	32.1533	42.2526
14.2529	33.0917	40.4635
14.2912	32.958	35.6341
14.3295	33.3334	43.6297
14.3678	30.6039	42.0777
14.4061	32.2926	41.1209
14.4444	36.1132	42.5368
14.4828	35.3524	41.5374
14.5211	35.8031	39.4048
14.5594	34.1787	38.8126
14.5977	33.0712	38.5281
14.636	32.182	41.1642
14.6743	34.0804	42.2556
14.7126	33.5585	41.5485
14.751	33.5039	42.3726
14.7893	33.5145	42.8431
14.8276	35.9645	41.5692
14.8659	33.3765	44.12
14.9042	35.4068	42.1713
14.9425	35.7306	41.5325
14.9808	32.5256	44.8538
15.0192	33.6729	42.1083
15.0575	34.2462	42.8414
15.0958	34.2919	42.2729
15.1341	33.3969	43.8785
15.1724	31.6693	42.9159
15.2107	34.1848	46.8828
15.249	31.2113	46.7352
15.2874	29.9705	39.7762
15.3257	32.0206	44.6597
15.364	33.9341	41.6609
15.4023	31.3156	38.4818
15.4406	32.9899	38.6693
15.4789	33.3611	39.2719
15.5172	32.0321	40.3772
15.5556	32.5186	41.0351
15.5939	33.0272	38.37
15.6322	34.1476	40.2382
15.6705	31.763	43.6796
15.7088	34.3558	42.2494
15.7471	33.2725	42.2354
15.7854	33.5082	40.6526
15.8238	34.3748	42.3106
15.8621	35.3052	39.7322
15.9004	33.6618	42.8787
15.9387	35.3354	44.9545
15.977	33.9155	46.5648
16.0153	33.5674	44.1428
16.0536	33.142	43.1404
16.092	33.2506	44.4135
16.1303	32.414	39.25
16.1686	32.1247	39.353
16.2069	31.7817	39.2903
16.2452	30.0642	39.7793
16.2835	31.1336	43.3777
16.3218	32.5314	47.8864
16.3602	33.8678	45.0167
16.3985	32.4894	43.8636
16.4368	31.213	44.445
16.4751	33.0124	44.9407
16.5134	32.2083	45.8078
16.5517	33.0427	35.4769
16.59	30.8555	35.8376
16.6284	30.0298	43.3839
16.6667	31.7241	40.3413
16.705	31.8535	36.8433
16.7433	29.4093	37.5821
16.7816	31.596	40.5739
16.8199	32.2152	37.1611
16.8582	29.8465	36.9336
16.8966	27.6948	40.8912
16.9349	31.2904	43.6874
16.9732	33.2035	36.2782
17.0115	32.9338	36.785
17.0498	31.4012	39.7284
17.0881	31.0718	41.573
17.1264	33.2011	38.0142
17.1648	34.2495	35.7806
17.2031	34.9958	38.9398
17.2414	30.2578	39.3507
17.2797	32.2334	37.4879
17.318	32.3985	38.1694
17.3563	32.2871	39.2459
17.3946	32.9535	38.2541
17.433	32.8398	39.3904
17.4713	33.3355	39.2554
17.5096	34.6127	38.265
17.5479	33.5753	44.2101
17.5862	30.7064	44.1625
17.6245	31.6886	41.0775
17.6628	33.9079	38.2096
17.7011	32.8728	37.3776
17.7395	32.3546	37.6921
17.7778	31.4342	38.0807
17.8161	32.8364	38.0852
17.8544	32.4109	41.769
17.8927	35.1291	36.9615
17.931	30.4462	40.7884
17.9693	31.8072	40.43
18.0077	32.0232	40.2499
18.046	29.4462	41.7555
18.0843	32.0192	40.9844
18.1226	32.1619	36.9076
18.1609	28.802	42.7754
18.1992	29.9442	41.9357
18.2375	28.7772	44.4456
18.2759	28.7999	43.481
18.3142	27.7488	43.3804
18.3525	29.0278	39.8684
18.3908	30.0944	40.0686
18.4291	31.1281	40.398
18.4674	28.8821	38.3825
18.5057	30.1838	41.5092
18.5441	29.5705	44.6065
18.5824	29.8558	39.2004
18.6207	29.9599	38.1816
18.659	30.3654	39.5951
18.6973	31.0837	41.2177
18.7356	31.2873	39.0797
18.7739	31.6967	41.4359
18.8123	29.7945	44.5098
18.8506	27.7126	39.2807
18.8889	29.3711	39.8277
18.9272	30.7795	40.0342
18.9655	31.9384	38.4749
19.0038	32.765	41.2848
19.0421	30.5797	40.7949
19.0805	28.5359	39.0585
19.1188	29.6401	37.3507
19.1571	30.419	39.5585
19.1954	32.65	35.6682
19.2337	32.4175	44.2382
19.272	32.3796	43.4484
19.3103	32.1669	42.2498
19.3487	33.1356	39.469
19.387	32.2244	40.1005
19.4253	33.1066	40.5197
19.4636	31.2283	38.8387
19.5019	31.9849	47.323
19.5402	31.8439	44.1882
19.5785	29.8623	41.225
19.6169	31.9822	43.3836
19.6552	31.8323	43.9371
19.6935	31.8148	40.1573
19.7318	32.0549	41.1031
19.7701	34.8089	44.245
19.8084	35.4579	42.0044
19.8467	31.5016	40.8187
19.8851	32.4792	43.8576
19.9234	32.3303	40.879
19.9617	32.2362	40.7914
20	31.8658	41.4349
20.0383	34.2277	40.858
20.0766	34.8707	41.5243
20.1149	33.1006	44.985
20.1533	35	42.3333
20.1916	36.2239	47.3215
20.2299	34.3518	50.6339
20.2682	36.0784	45.8602
20.3065	36.2034	46.5041
20.3448	37.0228	46.2902
20.3831	36.0481	41.6547
20.4215	39.0822	47.1938
20.4598	34.5949	45.8307
20.4981	35.9285	44.7637
20.5364	36.2974	43.3018
20.5747	35.8782	43.8666
20.613	36.491	45.665
20.6513	35.517	44.5626
20.6897	35.0342	44.3819
20.728	36.3002	42.4979
20.7663	38.2823	43.9429
20.8046	36.3585	40.8208
20.8429	37.9833	44.1165
20.8812	36.6807	42.3029
20.9195	39.4177	41.6566
20.9579	38.6917	43.0314
20.9962	37.2515	46.2461
21.0345	37.1861	46.1165
21.0728	39.2464	42.5906
21.1111	36.4425	41.8068
21.1494	36.8378	42.9971
21.1877	37.1557	43.8644
21.2261	37.164	43.2169
21.2644	39.0668	41.8469
21.3027	38.3841	42.792
21.341	35.6841	37.3919
21.3793	33.923	38.8053
21.4176	34.8397	40.2955
21.4559	34.2458	38.6694
21.4943	37.1307	40.0999
21.5326	34.6881	38.8179
21.5709	33.6756	40.0767
21.6092	32.7997	37.3827
21.6475	32.7823	39.1828
21.6858	32.9994	39.7818
21.7241	31.1991	36.8259
21.7625	32.3857	38.7265
21.8008	31.9563	43.8279
21.8391	31.3936	38.3633
21.8774	31.6955	39.9788
21.9157	29.5635	40.9016
21.954	30.2874	41.832
21.9923	33.6336	41.9912
22.0307	37.0909	41.1552
22.069	35.244	38.0091
22.1073	31.0532	41.8776
22.1456	32.7192	42.0307
22.1839	31.0325	41.6033
22.2222	33.4628	36.9098
22.2605	34.9184	35.9783
22.2989	34.6091	38.356
22.3372	37.1782	38.7369
22.3755	39.0545	41.5917
22.4138	37.9944	45.7459
22.4521	37.0926	39.6213
22.4904	38.9124	40.9297
22.5287	37.0033	41.5538
22.567	36.6334	47.5711
22.6054	39.2966	48.1087
22.6437	39.7595	45.4571
22.682	39.8054	46.368
22.7203	39.0662	50.4934
22.7586	42.3648	50.5046
22.7969	39.4287	49.8949
22.8352	36.3435	52.0779
22.8736	37.6857	51.7355
22.9119	37.8007	52.6638
22.9502	40.0216	54.0698
22.9885	40.2245	49.6524
23.0268	39.0402	53.1309
23.0651	41.2286	44.7238
23.1034	39.998	54.5147
23.1418	39.2551	54.9065
23.1801	41.3956	50.4025
23.2184	43.0486	48.8109
23.2567	40.3289	48.208
23.295	37.7383	48.852
23.3333	39.9356	46.9427
23.3716	38.8368	51.3055
23.41	37.7457	50.2234
23.4483	38.21	47.5629
23.4866	38.8622	48.4424
23.5249	40.8575	50.5364
23.5632	43.9437	50.8629
23.6015	44.3916	53.6369
23.6398	44.3323	52.6822
23.6782	43.4266	55.2924
23.7165	43.5361	57.9824
23.7548	42.7245	56.2915
23.7931	43.5201	56.5951
23.8314	42.7503	52.8181
23.8697	42.8321	58.1719
23.908	42.6528	60.9216
23.9464	45.4834	56.9982
23.9847	44.3395	58.6267
24.023	40.0588	57.7065
24.0613	43.2718	58.3789
24.0996	45.0862	56.9607
24.1379	43.5226	58.2099
24.1762	42.9394	57.6807
24.2146	43.3447	55.4899
24.2529	43.5423	56.4828
24.2912	43.499	52.7484
24.3295	43.2818	59.9785
24.3678	42.7973	60.2704
24.4061	45.4317	62.6358
24.4444	45.2524	59.7907
24.4828	44.6566	58.5128
24.5211	43.5517	55.6565
24.5594	45.5786	55.8767
24.5977	45.4262	59.5001
24.636	45.7719	61.4601
24.6743	43.0967	56.1642
24.7126	47.3885	60.918
24.751	44.2247	60.5647
24.7893	45.3803	61.8437
24.8276	47.7223	62.4177
24.8659	49.1381	62.3385
24.9042	48.7311	59.7996
24.9425	49.0498	63.7622
24.9808	49.8046	60.672
25.0192	44.6621	65.1041
25.0575	48.0412	65.2622
25.0958	50.5674	62.2521
25.1341	49.4528	65.6384
25.1724	49.5105	63.0364
25.2107	48.8863	63.7692
25.249	49.1082	66.3474
25.2874	48.6568	60.9988
25.3257	46.7909	61.505
25.364	46.142	60.2551
25.4023	47.2961	61.5691
25.4406	46.6183	59.0417
25.4789	48.6542	60.8657
25.5172	51.3169	60.3573
25.5556	49.038	62.4966
25.5939	50.9185	66.8948
25.6322	48.8617	61.1305
25.6705	48.3887	68.2767
25.7088	49.0046	60.3974
25.7471	52.1292	67.5686
25.7854	54.6692	64.5736
25.8238	52.5377	61.1921
25.8621	51.4521	61.7446
25.9004	52.6629	66.9464
25.9387	51.1912	63.1598
25.977	51.863	62.5866
26.0153	51.3302	61.9129
26.0536	54.6755	64.5742
26.092	51.5817	67.7904
26.1303	55.7463	69.5758
26.1686	59.5788	65.6072
26.2069	57.7973	65.4124
26.2452	59.101	64.8811
26.2835	58.4674	72.861
26.3218	60.2625	64.3677
26.3602	58.5323	71.3216
26.3985	58.6625	72.1024
26.4368	59.2725	65.3356
26.4751	58.4927	65.4218
26.5134	61.7883	68.0191
26.5517	66.1988	70.5008
26.59	64.251	64.9661
26.6284	63.9123	66.7477
26.6667	63.3488	69.7924
26.705	66.173	68.6378
26.7433	65.2488	70.9083
26.7816	66.9123	74.1924
26.8199	65.6881	69.3277
26.8582	67.4612	66.5379
26.8966	67.2561	68.8143
26.9349	65.4494	71.0907
26.9732	65.0756	69.4525
27.0115	65.1178	76.3683
27.0498	61.9673	66.1782
27.0881	63.4259	66.4789
27.1264	60.8734	67.4908
27.1648	58.5309	66.1998
27.2031	58.7633	64.6797
27.2414	59.2742	61.3172
27.2797	56.5668	61.2098
27.318	51.6966	57.114
27.3563	47.7623	54.1684
27.3946	44.3535	53.919
27.433	39.4341	49.4378
27.4713	37.3602	45.9838
27.5096	35.523	39.0201
27.5479	31.7535	30.6267
27.5862	29.1137	32.8657
27.6245	22.5163	36.2053
27.6628	20.7937	24.341
27.7011	18.5482	22.4073
27.7395	16.5691	21.7392
27.7778	14.0355	17.186
27.8161	11.4059	15.6864
27.8544	9.6008	15.2039
27.8927	9.1953	12.2097
27.931	7.4056	14.1959
27.9693	7.0677	13.2115
28.0077	5.0838	10.7798
28.046	3.5827	8.6634
28.0843	3.4805	7.9361
28.1226	3.0551	9.1307
28.1609	4.1141	7.6162
28.1992	4.2404	5.9318
28.2375	4.4328	6.1251
28.2759	2.6855	3.4125
28.3142	2.2351	4.0405
28.3525	1.65	3.032
28.3908	0.9181	3.8383
28.4291	1.2311	3.3983
28.4674	0.9113	2.8495
28.5057	0.4922	3.1217
28.5441	0.7218	3.0716
28.5824	0.0913	1.7834
28.6207	0	2.482
28.659	0.2776	2.4105
28.6973	0.3333	2.8458
28.7356	0.1343	1.5939
28.7739	0	1.3333
28.8123	0.1204	1.6675
28.8506	0.3245	2.552
28.8889	0.1463	1.3556
28.9272	0	2.3409
28.9655	0	0.8018
29.0038	0	1.1812
29.0421	0	0.8973
29.0805	0.1529	1.1532
29.1188	0.3333	0.9277
29.1571	0.3333	0.9275
29.1954	0.2433	1.1862
29.2337	0.0806	1.3653
29.272	0	1.8301
29.3103	0	1.2821
29.3487	0	1.9635
29.387	0	1.8571
29.4253	0.1584	2.0917
29.4636	0.3333	1.7557
29.5019	0.2429	1.6449
29.5402	0	1.0484
29.5785	0	1.3396
29.6169	0	1.8667
29.6552	0	1.2178
29.6935	0	0.8999
29.7318	0	1.0904
29.7701	0	1.1516
29.8084	0	1.9699
29.8467	0.051	3.1656
29.8851	0.7156	1.1503
29.9234	0.044	0.8394
29.9617	0	1.6831
30	0.057	1.6287
30.0383	0.088	1.2631
30.0766	0.0603	1.7152
30.1149	0.1179	1.2109
30.1533	0.3143	0.8238
30.1916	0.1594	1.3333
30.2299	0.3333	1.3333
