# Supplementary material for: Copine-6 is a TRPM3 escort protein controlling the sensitivity of sensory neurons to noxious heat
Source: EMBO J. 2025 Jun 19;44(15):4222–51. doi: 10.1038/s44318-025-00487-0 (PMC12317139; doi:10.1038/s44318-025-00487-0)
Supplement: Supplementary file 10 — Source data Fig. 8 [file 44318_2025_487_MOESM10_ESM.zip › Figure 8/8A ionomycin/8A ionomycin.xlsx]

## Sheet: Sheet1
Distance (μm)	TRPM3	Copine-6
0	0	0
0.0383	0	0
0.0766	0	0
0.1149	0	0
0.1533	0	0
0.1916	0	0
0.2299	0	0
0.2682	0	0
0.3065	0	0
0.3448	0	0
0.3831	0	0
0.4215	0	0
0.4598	0	0
0.4981	0	0
0.5364	0	0
0.5747	0	0
0.613	0	0
0.6513	0	0
0.6897	0	0
0.728	0	0
0.7663	0	0
0.8046	0	0
0.8429	0	0
0.8812	0	0
0.9195	0	0
0.9579	0	0
0.9962	0	0
1.0345	0	0
1.0728	0	0
1.1111	0	0
1.1494	0	0
1.1877	0	0
1.2261	0	0
1.2644	0	0
1.3027	0	0
1.341	0	0
1.3793	0	0
1.4176	0	0
1.4559	0	0
1.4943	0	0
1.5326	0	0
1.5709	0	0
1.6092	0	0
1.6475	0	0
1.6858	0	0
1.7241	0	0
1.7625	0	0
1.8008	0	0
1.8391	0	0
1.8774	0	0
1.9157	0	0
1.954	0	0
1.9923	0	0
2.0307	0	0
2.069	0	0
2.1073	0	0
2.1456	0	0
2.1839	0	0
2.2222	0	0
2.2605	0	0
2.2989	0	0
2.3372	0	0
2.3755	0	0
2.4138	0	0
2.4521	0	0
2.4904	0	0
2.5287	0	0
2.567	0	0
2.6054	0	0
2.6437	0	0
2.682	0	0
2.7203	0	0
2.7586	0	0
2.7969	0	0
2.8352	0	0
2.8736	0	0
2.9119	0	0
2.9502	0	0
2.9885	0	0
3.0268	0	0
3.0651	0	0
3.1034	0	0
3.1418	0	0
3.1801	0	0
3.2184	0	0
3.2567	0	0
3.295	0	0
3.3333	0	0
3.3716	0	0
3.41	0	0
3.4483	0	0
3.4866	0	0
3.5249	0	0
3.5632	0	0
3.6015	0	0
3.6398	0	0
3.6782	0	0
3.7165	0	0
3.7548	0	0.02
3.7931	0.0133	0.067
3.8314	0.02	0.06
3.8697	0.04	0.093
3.908	0.0267	0.18
3.9464	0.0067	0.347
3.9847	0	0.567
4.023	0.02	0.793
4.0613	0.08	0.887
4.0996	0.1933	1.227
4.1379	0.2533	1.327
4.1762	0.3667	1.773
4.2146	0.4533	2.307
4.2529	0.7733	2.747
4.2912	1.18	3.447
4.3295	1.5667	4.54
4.3678	2.16	6.08
4.4061	2.7933	7.46
4.4444	3.7467	9.093
4.4828	4.9133	11.553
4.5211	6.1533	13.907
4.5594	7.58	17.073
4.5977	9.4533	20.933
4.636	11.3933	24.4
4.6743	13.4467	28.78
4.7126	15.48	32.86
4.751	18.2067	35.767
4.7893	21.0733	39.173
4.8276	23.8133	42.507
4.8659	26.4467	45.347
4.9042	29.0867	48.767
4.9425	31.96	51.1
4.9808	34.4467	54.7
5.0192	37.46	57.427
5.0575	40.6067	59.407
5.0958	42.9733	61.673
5.1341	46.5667	64.447
5.1724	49.0867	66.387
5.2107	51.9267	68.86
5.249	55.3067	72.427
5.2874	58.5067	74.827
5.3257	61.5667	78.133
5.364	65.0133	80.107
5.4023	67.7933	82.947
5.4406	70.3867	85.74
5.4789	72.1933	88.233
5.5172	74.7067	90.18
5.5556	76.64	92.1
5.5939	78.3	92.027
5.6322	79.3667	92.613
5.6705	80.86	92.467
5.7088	81.2667	91.447
5.7471	82.3133	91.573
5.7854	83.1467	90.96
5.8238	83.3933	87.187
5.8621	82.8	86.227
5.9004	81.5933	84.647
5.9387	80.9733	82.987
5.977	79.7267	80.353
6.0153	78.2467	78.453
6.0536	77.3867	76.867
6.092	76.5733	74.127
6.1303	75.32	70.82
6.1686	73.7533	68.253
6.2069	72.9533	65.8
6.2452	71.8667	64.773
6.2835	71.8267	62.407
6.3218	71.3467	60.84
6.3602	70.9067	61.92
6.3985	70.0733	59.647
6.4368	69.48	60.113
6.4751	69.54	59.467
6.5134	68.6267	59.687
6.5517	67.3	58.353
6.59	67.04	57.52
6.6284	66.82	56.507
6.6667	65.8333	54.967
6.705	64.8867	52.927
6.7433	63.44	52.213
6.7816	62.7467	50.893
6.8199	61.9333	49.133
6.8582	60.9733	48.653
6.8966	60.3667	47.533
6.9349	59.62	46.267
6.9732	58.2	44.9
7.0115	57.34	45.093
7.0498	55.94	44.82
7.0881	54.9733	46.38
7.1264	54.48	46
7.1648	53.3867	45.96
7.2031	52.1733	46.173
7.2414	51.32	46.94
7.2797	49.94	47.62
7.318	49.62	47.807
7.3563	48.98	47.86
7.3946	48.3	47.973
7.433	47.7467	47.56
7.4713	46.9533	48.273
7.5096	46.62	48.727
7.5479	46.3867	49.013
7.5862	46.6	49.433
7.6245	46.3333	49.78
7.6628	46.2267	50.533
7.7011	45.7533	50.76
7.7395	45.6467	51.933
7.7778	46.1933	52.413
7.8161	46.0733	53.46
7.8544	45.9467	54.84
7.8927	45.1333	55.227
7.931	44.8533	54.547
7.9693	44.6467	55.353
8.0077	44.6733	55.953
8.046	44.3867	55.147
8.0843	43.7067	55.827
8.1226	43.0733	55.513
8.1609	42.5533	54.747
8.1992	42.7	54.54
8.2375	42.7867	54.347
8.2759	42.56	54.087
8.3142	42.6733	54.207
8.3525	42.9533	53.533
8.3908	42.9133	53.573
8.4291	42.72	54.087
8.4674	42.6	52.46
8.5057	43.1733	52.48
8.5441	43.06	51.44
8.5824	43.2533	51.147
8.6207	42.8667	50.04
8.659	42.9933	48.453
8.6973	42.9333	48.24
8.7356	43	46.98
8.7739	42.7	45.893
8.8123	42.54	45.473
8.8506	42.6867	45.74
8.8889	42.8	45.18
8.9272	42.54	46.453
8.9655	41.36	47.113
9.0038	40.62	48.233
9.0421	40.5333	49.827
9.0805	40.0133	49.98
9.1188	39.7733	51.553
9.1571	39.3267	52.16
9.1954	38.56	53.307
9.2337	38.18	53.16
9.272	38.0133	52.36
9.3103	37.34	51.587
9.3487	37.06	51.14
9.387	35.9933	51.547
9.4253	35.4133	50.82
9.4636	35.04	49.42
9.5019	34.58	49.347
9.5402	34.02	49.327
9.5785	33.8333	48.693
9.6169	33.6333	47.633
9.6552	33.74	47.093
9.6935	33.6533	46.993
9.7318	33.18	46.987
9.7701	33.0733	45.78
9.8084	33.14	45.413
9.8467	32.9667	44.987
9.8851	32.6267	44.407
9.9234	32.3867	43.42
9.9617	32.14	43.307
10	32.64	44.04
10.0383	32.6867	43.4
10.0766	32.8	42.293
10.1149	32.9933	41.613
10.1533	32.7933	41.947
10.1916	33.0467	42.487
10.2299	32.66	41.127
10.2682	32.9	40.267
10.3065	32.3933	40.227
10.3448	32.9867	39.82
10.3831	32.3	40.133
10.4215	32.5333	39.433
10.4598	32.6667	40.48
10.4981	32.5467	39.547
10.5364	33.0333	39.287
10.5747	33.3533	39.433
10.613	33.4333	40.147
10.6513	34.1	40.633
10.6897	34.2733	40.8
10.728	34.5333	39.833
10.7663	34.7667	40.46
10.8046	34.8733	41.667
10.8429	34.2533	41.86
10.8812	33.9533	42.38
10.9195	34.2867	42.407
10.9579	33.96	43.9
10.9962	33.36	42.18
11.0345	33.4467	41.7
11.0728	33.98	43.327
11.1111	33.6733	43.64
11.1494	33.54	43.707
11.1877	33.5867	44.187
11.2261	33.2533	45.433
11.2644	33.5467	45.793
11.3027	33.6533	46.06
11.341	33.3333	45.7
11.3793	33.46	45.753
11.4176	33.2467	46.153
11.4559	33.2667	44.693
11.4943	33.38	45.607
11.5326	32.3933	44.853
11.5709	31.9933	44.7
11.6092	32	44.427
11.6475	31.36	43.94
11.6858	31.1133	43.533
11.7241	31.1333	42.907
11.7625	30.88	43.06
11.8008	30.6933	43.22
11.8391	30.42	42.127
11.8774	29.9467	40.933
11.9157	29.5133	40.14
11.954	29.3067	40.36
11.9923	29.0067	39.78
12.0307	28.9667	39.5
12.069	28.7267	39.953
12.1073	28.62	40.24
12.1456	28.5933	39.293
12.1839	29.1667	38.827
12.2222	28.7067	39.813
12.2605	29.0333	39.453
12.2989	29.6667	39.387
12.3372	29.2333	39.58
12.3755	29.26	39.733
12.4138	28.9	39.727
12.4521	28.9	40.553
12.4904	28.5667	40.687
12.5287	28.4933	40.787
12.567	28.6933	40.427
12.6054	28.12	41.187
12.6437	27.7533	40.4
12.682	27.44	39.727
12.7203	27.46	39.473
12.7586	27.24	38.793
12.7969	27.58	38.313
12.8352	27.7667	38.473
12.8736	28.0467	38.04
12.9119	28.3133	37.707
12.9502	28.6533	37.653
12.9885	28.7333	38.56
13.0268	28.6933	37.4
13.0651	29.4733	37.007
13.1034	29.3467	37.747
13.1418	28.8533	37.82
13.1801	28.6867	39.02
13.2184	28.0333	38.273
13.2567	27.5533	38.073
13.295	27.4133	38.173
13.3333	27.2333	37.5
13.3716	27.12	37.227
13.41	26.9133	37.727
13.4483	26.7333	37.747
13.4866	26.44	37.667
13.5249	26.4333	37.707
13.5632	26.48	37.547
13.6015	27.14	38.247
13.6398	27.38	37.507
13.6782	27.6	37.467
13.7165	28.4867	37.973
13.7548	29.2	38.653
13.7931	29.14	39.273
13.8314	29.36	39.073
13.8697	29.42	39.06
13.908	29.6533	39.247
13.9464	29.7133	38.927
13.9847	29.4133	38.48
14.023	29.62	38.267
14.0613	29.3733	38.253
14.0996	29.14	37.653
14.1379	29.1133	37.353
14.1762	28.3867	37.253
14.2146	27.78	36.42
14.2529	27.6733	35.927
14.2912	27.8333	36.067
14.3295	27.7467	35.88
14.3678	27.4533	36.82
14.4061	27.18	37.393
14.4444	26.9333	37.12
14.4828	27.3467	36.953
14.5211	27.5867	38.76
14.5594	27.6933	39.687
14.5977	27.82	40.173
14.636	28.0267	41.073
14.6743	28.7667	41.267
14.7126	28.78	41.793
14.751	29.4333	41.947
14.7893	29.92	42.007
14.8276	30.3333	42.06
14.8659	30.7733	41.373
14.9042	30.4867	41.32
14.9425	30.6867	41.307
14.9808	30.42	41.427
15.0192	30	41.82
15.0575	29.4	40.387
15.0958	29.3867	39.273
15.1341	29.2267	39.72
15.1724	29.0733	39.48
15.2107	28.1933	38.967
15.249	27.88	38.647
15.2874	27.6267	38.74
15.3257	27.8533	39.253
15.364	27.9267	38.653
15.4023	27.6067	37.8
15.4406	28.14	37.46
15.4789	28.6467	37.58
15.5172	28.5	37.98
15.5556	28.5133	38.373
15.5939	28.94	37.727
15.6322	28.44	37.46
15.6705	28.3733	38.047
15.7088	28.68	36.973
15.7471	28.72	36.807
15.7854	29.26	37.287
15.8238	28.9933	36.987
15.8621	29.5867	36.553
15.9004	30.1067	37.14
15.9387	30.1933	37.12
15.977	30.5	36.013
16.0153	30.7933	36.973
16.0536	30.7067	37.353
16.092	30.76	37.04
16.1303	30.5933	37.773
16.1686	30.22	38.213
16.2069	30.16	36.867
16.2452	30.2933	37.78
16.2835	30.4	39.487
16.3218	30.6867	38.193
16.3602	30.9667	39.007
16.3985	30.34	40.033
16.4368	30.0267	39.807
16.4751	30.2667	39.633
16.5134	30.36	40.093
16.5517	29.7667	39.98
16.59	29.6533	39.687
16.6284	29.6533	39.52
16.6667	29.4667	39.327
16.705	29.38	39.08
16.7433	29.28	38.613
16.7816	29.0733	38.78
16.8199	28.7733	38.6
16.8582	28.8533	39.733
16.8966	29	38.8
16.9349	29.26	38.807
16.9732	29.3467	38.773
17.0115	29.2733	39.44
17.0498	29.4333	38.993
17.0881	29.6933	38.613
17.1264	29.6	39.48
17.1648	29.3933	39.9
17.2031	29.42	38.28
17.2414	29.48	37.947
17.2797	29.0733	38.047
17.318	28.8867	38.087
17.3563	29.4667	37.9
17.3946	29.0667	37.447
17.433	28.9133	37.627
17.4713	28.72	38.373
17.5096	28.74	37.933
17.5479	28.2533	38.687
17.5862	27.8667	39.373
17.6245	27.76	38.433
17.6628	27.56	37.853
17.7011	27.64	38.627
17.7395	27.42	38.233
17.7778	26.8133	37.653
17.8161	27.0667	38.393
17.8544	26.9333	38.6
17.8927	27.04	38.98
17.931	26.78	38.067
17.9693	26.94	38.193
18.0077	27.0667	37.687
18.046	27.4133	36.527
18.0843	27.3067	36.667
18.1226	27.5667	35.927
18.1609	27.5533	36.16
18.1992	27.3467	35.353
18.2375	27.5533	34.053
18.2759	27.4333	34.06
18.3142	27.3	33.873
18.3525	27.0067	33.713
18.3908	27.4533	33.4
18.4291	27.14	34.02
18.4674	27.6933	33.613
18.5057	27.4733	33.093
18.5441	27.6533	33.54
18.5824	27.94	33.647
18.6207	28.06	34.18
18.659	28.2267	34.047
18.6973	28.96	33.827
18.7356	29.46	34.247
18.7739	28.8533	34.287
18.8123	28.6467	33.88
18.8506	29.3667	35.007
18.8889	29.1933	35.473
18.9272	29.48	34.92
18.9655	29.6933	34.873
19.0038	29.76	36.153
19.0421	30.2733	35.693
19.0805	29.84	35.8
19.1188	29.96	34.727
19.1571	29.8467	34.753
19.1954	30.1533	34.327
19.2337	29.86	34.76
19.272	29.8933	34.367
19.3103	30.04	33.267
19.3487	30.08	33.913
19.387	29.7533	34.187
19.4253	29.2733	34.247
19.4636	29.5267	33.693
19.5019	29.7267	32.42
19.5402	28.7333	33.66
19.5785	28.7267	33.367
19.6169	28.7867	33.04
19.6552	28.9467	32.867
19.6935	28.5	33.12
19.7318	27.96	34.047
19.7701	28.0867	33.947
19.8084	28.18	33.767
19.8467	27.7333	33.62
19.8851	27.7933	33.96
19.9234	27.4467	34.873
19.9617	26.8333	33.767
20	26.58	33.313
20.0383	26.82	33.62
20.0766	26.74	33.707
20.1149	26.6267	32.947
20.1533	26.6667	33.153
20.1916	26.24	32.673
20.2299	26.0933	32.787
20.2682	26.0933	32.213
20.3065	25.9667	32.413
20.3448	25.8867	31.807
20.3831	26.1867	32.153
20.4215	26.3133	32.053
20.4598	26.1933	31.093
20.4981	26.5067	31.787
20.5364	26.7	31.127
20.5747	27.2	30.733
20.613	27.3933	31.04
20.6513	27.44	30.687
20.6897	27.56	31.873
20.728	27.4667	31.747
20.7663	27.2	30.9
20.8046	27.6467	32.127
20.8429	27.88	32.3
20.8812	27.4867	32.033
20.9195	27.1867	32.413
20.9579	27.6133	31.567
20.9962	27.6667	32.053
21.0345	27.92	32.033
21.0728	28.3667	32.933
21.1111	28.3333	32.76
21.1494	28.24	34.073
21.1877	28.1867	32.747
21.2261	27.86	33.66
21.2644	27.8467	34.033
21.3027	27.2067	33.867
21.341	27.2	34.053
21.3793	26.8733	33.673
21.4176	26.4733	33.953
21.4559	26.5667	34.913
21.4943	26.2267	33.693
21.5326	25.82	33.507
21.5709	25.86	33.253
21.6092	26.0067	33.6
21.6475	25.56	33.213
21.6858	25.6067	33.4
21.7241	25.8733	32.64
21.7625	25.9267	32.06
21.8008	25.4867	31.58
21.8391	25.1867	30.947
21.8774	24.8	30.967
21.9157	25.1333	30.927
21.954	24.9133	29.487
21.9923	25.0067	29.3
22.0307	24.6267	28.993
22.069	24.72	28.327
22.1073	25.1267	27.86
22.1456	24.62	27.887
22.1839	24.44	27.373
22.2222	24.42	26.88
22.2605	24.26	26.893
22.2989	24.0533	27.24
22.3372	23.92	26.967
22.3755	24.16	26.633
22.4138	23.4533	27.42
22.4521	23.46	27.207
22.4904	23.44	26.24
22.5287	23.4267	26.24
22.567	23.4	26.04
22.6054	23.2267	27.28
22.6437	23.8667	27.167
22.682	23.6733	27.647
22.7203	23.3733	28.52
22.7586	23.88	27.96
22.7969	24.4533	28.993
22.8352	24.8333	29.167
22.8736	25.4733	29.493
22.9119	25.68	29.627
22.9502	25.88	30.593
22.9885	26.4867	30.053
23.0268	26.7133	30.193
23.0651	26.98	29.913
23.1034	27.7533	30.787
23.1418	28.04	30.907
23.1801	28.64	30.88
23.2184	28.8733	30.353
23.2567	28.5267	30.067
23.295	28.4933	30.873
23.3333	28.56	31.247
23.3716	28.6133	30.76
23.41	28.4333	30.88
23.4483	28.22	30.613
23.4866	27.7533	31.213
23.5249	27.62	31.053
23.5632	28.1067	31.053
23.6015	28.4867	31.267
23.6398	28.3667	31.973
23.6782	28.88	32.6
23.7165	29.0733	32.8
23.7548	29.4533	32.073
23.7931	29.34	31.82
23.8314	29.48	32.153
23.8697	29.8267	32.047
23.908	29.4	30.913
23.9464	29.24	31.987
23.9847	29.66	31.427
24.023	29.4	31.527
24.0613	29.9333	30.967
24.0996	29.86	31.78
24.1379	30.0867	31.853
24.1762	30.02	31.367
24.2146	30.5733	31.8
24.2529	30.8333	32.013
24.2912	30.7733	32.58
24.3295	30.7733	33.28
24.3678	31.0933	33.753
24.4061	31.6	31.84
24.4444	31.5533	32.873
24.4828	31.48	32.833
24.5211	31.58	31.713
24.5594	31.3867	32.127
24.5977	31.3733	33.687
24.636	31.44	33.047
24.6743	31.5	32.113
24.7126	31.4733	32.367
24.751	30.58	32.673
24.7893	30.4067	33.62
24.8276	29.7733	32.94
24.8659	29.3733	33.847
24.9042	29.6133	33.047
24.9425	29.0867	33.807
24.9808	28.4267	33.193
25.0192	28.44	33.687
25.0575	27.76	33.433
25.0958	27.9867	33.447
25.1341	27.7667	33.807
25.1724	28.0133	33.24
25.2107	27.9467	33.973
25.249	27.8667	33.627
25.2874	28.0667	33.907
25.3257	28.1933	34.38
25.364	28.5067	34.393
25.4023	28.4667	35.093
25.4406	28.9267	35.527
25.4789	28.94	35.94
25.5172	29.3467	35.913
25.5556	29.4	36.227
25.5939	29.6867	36.82
25.6322	30.16	38.38
25.6705	29.42	38.113
25.7088	29.7733	38.833
25.7471	29.54	38.2
25.7854	30.0133	38.713
25.8238	29.7	38.467
25.8621	29.6733	37.407
25.9004	29.5133	37.547
25.9387	29.24	38.507
25.977	29.6467	37.967
26.0153	29.74	37.487
26.0536	29.9133	38.367
26.092	29.9667	37.48
26.1303	30.0133	37.647
26.1686	29.8867	37.613
26.2069	29.88	37.3
26.2452	29.9133	37.333
26.2835	30.16	38.013
26.3218	30.0733	37.7
26.3602	30.0467	37.78
26.3985	30.0733	37.32
26.4368	29.86	37.48
26.4751	29.7267	37.253
26.5134	29.7733	37.813
26.5517	29.5	37.687
26.59	29.2133	37.733
26.6284	29.0533	37.187
26.6667	28.74	36.567
26.705	28.7267	35.94
26.7433	28.3667	35.753
26.7816	28.2533	35.5
26.8199	28.34	35.86
26.8582	28.1133	35.1
26.8966	27.96	34.92
26.9349	28.2067	34.46
26.9732	28.3133	34.047
27.0115	28.48	33.453
27.0498	28.4	34.027
27.0881	28.4867	33.247
27.1264	28.3867	33.173
27.1648	29.18	34.173
27.2031	29.5867	33.773
27.2414	30.3467	35.24
27.2797	31.1	35.38
27.318	31.4533	36.267
27.3563	32.2133	36.707
27.3946	32.86	37.653
27.433	33.44	38.213
27.4713	34.3333	39.287
27.5096	34.5533	39.553
27.5479	35.2067	41.42
27.5862	35.86	42.067
27.6245	36.02	42.553
27.6628	36.4867	43.84
27.7011	36.28	45.373
27.7395	36.6333	46.2
27.7778	36.5667	46.733
27.8161	36.4067	46.3
27.8544	36.0067	47.627
27.8927	36.2933	47.94
27.931	36.1133	48.407
27.9693	35.8867	48.093
28.0077	35.9133	46.88
28.046	35.9267	46.047
28.0843	36.12	45.24
28.1226	36.7	46.767
28.1609	36.94	45.08
28.1992	37.08	45.453
28.2375	37.3467	45.68
28.2759	38.2867	45.933
28.3142	38.5333	47.14
28.3525	39.1133	46.9
28.3908	39.2067	46.26
28.4291	39.04	46.827
28.4674	39.5667	46.98
28.5057	40.4333	47.707
28.5441	41.24	46.987
28.5824	41.42	47.147
28.6207	41.54	47.32
28.659	41.8467	48.067
28.6973	42.54	48.287
28.7356	42.8533	47.66
28.7739	42.7067	47.6
28.8123	43.14	47.807
28.8506	43.28	49.307
28.8889	43.62	49.013
28.9272	43.4267	49.313
28.9655	44.22	49.627
29.0038	44.4867	48.113
29.0421	45.4133	48.513
29.0805	45.8133	48.133
29.1188	45.4667	48.207
29.1571	45.86	49.44
29.1954	46.0867	49.627
29.2337	47.02	50.273
29.272	47.5333	50.34
29.3103	47.3333	50.433
29.3487	48.1933	50.353
29.387	48.2	51.547
29.4253	48.18	51.633
29.4636	48.7933	52.333
29.5019	49.1333	52.34
29.5402	49.7533	52.64
29.5785	50.1667	54.52
29.6169	50.7133	55.207
29.6552	52.1867	56.253
29.6935	53.18	57.287
29.7318	55.1	57.9
29.7701	56.5467	58.733
29.8084	58.5533	58.873
29.8467	60.12	59.987
29.8851	61.8667	62.227
29.9234	63.7733	61.313
29.9617	64.7667	62.233
30	66.16	62.513
30.0383	68.7733	61.767
30.0766	69.9467	63.227
30.1149	71.2133	64.487
30.1533	72.5267	66.533
30.1916	74.1333	70.48
30.2299	76.1133	73.167
30.2682	77.26	76.367
30.3065	78.5667	79.333
30.3448	80.9667	83.413
30.3831	82.5267	87.573
30.4215	83.8267	91.053
30.4598	84.7067	93.647
30.4981	85.26	95.607
30.5364	85.5933	98.76
30.5747	85.1667	100.847
30.613	83.6733	101.193
30.6513	80.52	101.667
30.6897	76.3267	101.68
30.728	71.3667	101.627
30.7663	66.02	101.613
30.8046	60.0533	101.353
30.8429	54.12	99.02
30.8812	47.74	92.407
30.9195	41.7867	84.487
30.9579	36.18	74.113
30.9962	31.4467	64.367
31.0345	26.7333	55.593
31.0728	22.7133	47.427
31.1111	18.8067	40.387
31.1494	15.9067	33.773
31.1877	12.9733	28.667
31.2261	10.8	24.28
31.2644	9.08	20.387
31.3027	7.3933	17.273
31.341	5.5867	14.887
31.3793	4.1467	12.053
31.4176	3.0467	9.853
31.4559	2.1667	7.847
31.4943	1.2	6.233
31.5326	0.8067	4.4
31.5709	0.4067	2.96
31.6092	0.1667	2.313
31.6475	0.06	1.353
31.6858	0.0267	0.84
31.7241	0.0067	0.413
31.7625	0.0267	0.213
31.8008	0.0067	0.087
31.8391	0	0.047
31.8774	0	0.027
31.9157	0	0.013
31.954	0	0.047
31.9923	0	0
32.0307	0	0
32.069	0	0
32.1073	0	0
32.1456	0	0
32.1839	0	0.013
32.2222	0	0.027
32.2605	0	0.027
32.2989	0	0.033
32.3372	0	0.027
32.3755	0	0
32.4138	0	0
32.4521	0	0
32.4904	0	0
32.5287	0	0
32.5671	0	0
32.6054	0	0
32.6437	0	0
32.682	0	0
32.7203	0	0
32.7586	0	0
32.7969	0	0
32.8353	0	0
32.8736	0	0
32.9119	0	0
32.9502	0	0
32.9885	0	0
33.0268	0	0
33.0651	0	0
33.1034	0	0
33.1418	0	0
33.1801	0	0
33.2184	0	0
33.2567	0	0
33.295	0	0
33.3333	0	0
33.3716	0	0
33.41	0	0
33.4483	0	0
33.4866	0	0
33.5249	0	0
33.5632	0	0
33.6015	0	0
33.6398	0	0
33.6782	0	0
33.7165	0	0
33.7548	0	0
33.7931	0	0
33.8314	0	0
33.8697	0	0
33.908	0	0
33.9464	0	0
33.9847	0	0
34.023	0	0
34.0613	0	0
34.0996	0	0
34.1379	0	0
34.1762	0	0
34.2146	0	0
34.2529	0	0
34.2912	0	0
34.3295	0	0
34.3678	0	0
34.4061	0	0
34.4444	0	0
34.4828	0	0
34.5211	0	0
34.5594	0	0
34.5977	0	0
34.636	0	0
34.6743	0	0
34.7126	0	0
34.751	0	0
34.7893	0	0
34.8276	0	0
34.8659	0	0
34.9042	0	0
34.9425	0	0
34.9808	0	0
35.0192	0	0
35.0575	0	0
35.0958	0	0
35.1341	0	0
35.1724	0	0
35.2107	0	0
35.249	0	0
35.2874	0	0
35.3257	0	0
35.364	0	0
35.4023	0	0
35.4406	0	0
35.4789	0	0
35.5172	0	0
35.5556	0	0
35.5939	0	0
35.6322	0	0
35.6705	0	0
35.7088	0	0
35.7471	0	0
35.7854	0	0
35.8238	0	0
35.8621	0	0
35.9004	0	0
