# Supplementary material for: Copine-6 is a TRPM3 escort protein controlling the sensitivity of sensory neurons to noxious heat
Source: EMBO J. 2025 Jun 19;44(15):4222–51. doi: 10.1038/s44318-025-00487-0 (PMC12317139; doi:10.1038/s44318-025-00487-0)
Supplement: Supplementary file 10 — Source data Fig. 8 [file 44318_2025_487_MOESM10_ESM.zip › Figure 8/8B 45/8B 45.xlsx]

## Sheet: Sheet1
Distance (μm)	TRPM3	Copine-6
0	0	0
0.038911	0	0
0.077821	0	0
0.116732	0	0
0.155642	0	0
0.194553	0	0
0.233463	0.057609	0
0.272374	0.901638	0
0.311284	0.540041	0
0.350195	0.232102	0
0.389105	0.000578	0
0.428016	0.602355	0
0.466926	0.256428	0
0.505837	0.029828	0
0.544747	0.803541	0
0.583658	0.551302	0
0.622568	1.14182	0
0.661479	1.33333	0
0.700389	0.725946	0
0.7393	1.17899	0
0.77821	1.4776	0
0.817121	1.237	0
0.856031	1.38708	0
0.894942	1.90603	0
0.933852	1.5347	0
0.972763	1.61159	0
1.01167	1.33333	0
1.05058	1.78411	0
1.08949	3.39854	0
1.12841	2.39273	0
1.16732	2.09111	0
1.20623	2.92414	0
1.24514	2.81301	0
1.28405	3.28049	0
1.32296	4.08581	0
1.36187	4.81701	0
1.40078	5.31459	0
1.43969	4.55558	0
1.4786	5.72736	0
1.51751	6.18045	0
1.55642	8.42381	0
1.59533	8.38442	0
1.63424	7.36433	0
1.67315	8.71857	0
1.71206	11.2645	0
1.75097	13.1581	0
1.78988	15.4294	0
1.82879	12.3871	0
1.8677	13.0185	0
1.90661	14.5299	0
1.94552	19.1337	0
1.98444	18.7181	0
2.02335	20.4232	0
2.06226	22.7672	0
2.10117	25.6586	0
2.14008	26.9568	0
2.17899	28.6434	0
2.2179	31.7795	0
2.25681	37.3636	0
2.29572	40.2386	0
2.33463	39.2883	0
2.37354	41.35	0.405662
2.41245	45.0599	0.417358
2.45136	49.6483	0.124305
2.49027	50.927	0.24641
2.52918	53.6246	0
2.56809	57.8909	0
2.607	60.6389	0
2.64591	66.1428	0.277447
2.68483	65.093	0
2.72374	60.8629	0.000393
2.76265	63.0824	0
2.80156	67.2357	0.178048
2.84047	72.7252	0.774873
2.87938	72.4415	0.726423
2.91829	69.2972	0.207972
2.9572	66.0241	0.062621
2.99611	67.0571	0.917582
3.03502	65.2624	0.110749
3.07393	68.2602	0.470886
3.11284	70.3509	0.032832
3.15175	67.8817	0.733242
3.19066	67.6245	0.251796
3.22957	66.4567	0.097934
3.26848	65.2674	0.013699
3.30739	66.4411	0.3245
3.3463	68.2722	0
3.38521	66.6044	0
3.42412	65.8079	0.101813
3.46304	65.6261	0.150078
3.50195	65.1787	0
3.54086	63.0787	0
3.57977	67.8614	0.437757
3.61868	68.2801	0.50814
3.65759	65.0242	0
3.6965	65.6909	0
3.73541	61.4519	0.42036
3.77432	60.513	0.044135
3.81323	65.0978	0
3.85214	65.9755	0.458222
3.89105	61.858	0.016786
3.92996	60.8414	0.650163
3.96887	57.0357	0.09086
4.00778	60.4499	0
4.04669	57.2301	0
4.0856	58.6348	0
4.12451	55.1302	0
4.16342	53.9568	0
4.20233	54.9546	0
4.24125	56.7848	0.344733
4.28016	55.3552	0.429751
4.31907	53.6222	0
4.35798	56.9487	0.145401
4.39689	56.526	0.896123
4.4358	53.3358	1.1587
4.47471	53.6414	0
4.51362	52.2527	0
4.55253	48.6109	0
4.59144	48.9093	0.092342
4.63035	50.8785	0
4.66926	47.462	0.049248
4.70817	48.6123	0.446103
4.74708	49.3028	0.396503
4.78599	48.2886	0.141781
4.8249	48.4107	0
4.86381	48.8756	0
4.90272	48.0223	0.25171
4.94163	51.1397	0.328677
4.98055	47.1726	0.54378
5.01945	47.8812	0.647059
5.05837	48.941	0
5.09728	45.6146	0
5.13619	44.7055	0
5.1751	42.7252	0
5.21401	41.2712	0
5.25292	45.0521	0.555404
5.29183	42.9813	0.657653
5.33074	48.7905	0.007426
5.36965	43.4384	0
5.40856	40.6624	0.350864
5.44747	44.8348	1.8894
5.48638	45.0232	0.721684
5.52529	44.7055	0
5.5642	46.6418	0
5.60311	42.4348	0
5.64202	44.868	0
5.68093	45.8553	0
5.71984	42.9133	0
5.75875	44.5746	0
5.79767	45.2427	0
5.83658	46.4605	0
5.87549	44.3684	0
5.9144	45.8481	0
5.95331	47.1617	0
5.99222	42.172	0
6.03113	41.6473	0.178104
6.07004	41.6042	0
6.10895	44.6523	0.116165
6.14786	48.5702	0.276929
6.18677	45.2979	0.342989
6.22568	43.6771	0.475476
6.26459	45.6574	0.453132
6.3035	46.7547	0
6.34241	47.6378	0.661014
6.38132	48.3929	0.235983
6.42023	41.337	0
6.45914	39.3941	0
6.49805	39.7639	0
6.53697	42.4199	0.021963
6.57587	42.0009	0.251628
6.61479	38.4822	0.562466
6.6537	39.8648	0
6.69261	40.1257	0
6.73152	38.1513	0.424359
6.77043	40.4522	2.07218
6.80934	40	0.73404
6.84825	38.7501	0.418053
6.88716	39.1326	0.600218
6.92607	42.4925	1.82519
6.96498	42.4526	0.608322
7.00389	40.7178	0.30871
7.0428	38.0984	0.056404
7.08171	38.2144	0
7.12062	39.4105	0
7.15953	40.4508	0
7.19844	41.0173	0
7.23735	38.7981	0
7.27627	40.5502	1.04489
7.31517	38.6995	0.484931
7.35409	37.1489	0
7.393	39.9531	0.677155
7.43191	38.5003	0.796974
7.47082	40.0563	0.298222
7.50973	40.6401	0.060192
7.54864	40.5632	0
7.58755	41.3976	0.143618
7.62646	37.8075	0.692
7.66537	32.9761	0.006209
7.70428	35.5674	0.265607
7.74319	38.6342	0.935714
7.7821	37.9248	1
7.82101	39.0264	0.467852
7.85992	35.9832	0
7.89883	37.3998	0.007272
7.93774	34.8522	0.595998
7.97665	34.7738	0.2543
8.01556	33.0915	0
8.05448	31.7268	0
8.09338	32.9175	0
8.1323	34.2919	0
8.17121	37.7251	0
8.21012	33.1373	0.529417
8.24903	34.328	0.900137
8.28794	36.8126	0.730326
8.32685	36.1122	0.020716
8.36576	34.5663	0.529412
8.40467	34.7522	0.538138
8.44358	30.2268	0.000464
8.48249	31.761	0
8.5214	30.7325	0
8.56031	30.3033	0
8.59922	28.188	0
8.63813	29.2338	0
8.67704	28.6416	0.191518
8.71595	31.7957	0.891929
8.75486	31.5898	0.726739
8.79378	31.614	0.819785
8.83268	32.7832	0.901505
8.87159	31.5485	0.057429
8.91051	31.0329	0.319176
8.94942	31.7483	0
8.98833	32.2567	0
9.02724	32.9863	0.163942
9.06615	33.5536	0
9.10506	30.7267	0
9.14397	33.4574	0.161282
9.18288	32.2704	0.918395
9.22179	32.7181	1
9.2607	35.5581	0.334776
9.29961	33.7678	0.265753
9.33852	34.3194	0.655924
9.37743	36.1405	0.798906
9.41634	33.5796	0.500684
9.45525	33.3041	0
9.49416	34.3401	0
9.53307	34.0019	0.086262
9.57198	32.8695	0.100456
9.61089	33.6724	0
9.64981	35.1242	0.075625
9.68872	32.3166	0.483319
9.72763	34.6419	2.37898
9.76654	34.4206	1.14622
9.80545	30.812	0.639819
9.84436	30.1943	0.808566
9.88327	32.196	2.3899
9.92218	31.8579	1.26555
9.96109	33.7863	0.380264
10	31.8087	0.484268
10.0389	32.6055	0.705882
10.0778	33.5857	0.593707
10.1167	33.8126	0
10.1556	31.5099	0
10.1945	31.3033	0
10.2335	33.9859	0
10.2724	31.6605	0
10.3113	30.7955	0
10.3502	29.3718	0.293094
10.3891	29.2421	0.334658
10.428	30.5958	0.267095
10.4669	31.3168	0.589603
10.5058	31.0372	0.089131
10.5448	32.2864	0.390627
10.5837	32.5976	0
10.6226	30.4687	0
10.6615	31.58	0.057849
10.7004	30.6098	0.383142
10.7393	30.4829	0
10.7782	30.4884	0
10.8171	32.9519	0.369256
10.856	32.1283	0.450138
10.8949	34.2096	0.217246
10.9338	31.7259	0.555445
10.9728	32.5209	0.361711
11.0117	33.0439	0
11.0506	33.2111	0
11.0895	32.3622	0.318188
11.1284	32.0122	0.525744
11.1673	35.3297	0.016786
11.2062	33.5857	0.718194
11.2451	33.4943	0.627907
11.2841	33.3748	0.108758
11.323	31.6676	0.163661
11.3619	32.6458	0.246979
11.4008	30.8361	0.178138
11.4397	28.4747	0.074785
11.4786	29.0324	0
11.5175	30.4658	0
11.5564	29.6071	0
11.5953	28.7965	0
11.6342	32.03	0.216848
11.6731	31.7758	1.02796
11.7121	28.301	1.77509
11.751	28.9519	0.671548
11.7899	29.2802	1.06214
11.8288	28.174	0.137922
11.8677	28.8115	0.126574
11.9066	29.5347	0.159005
11.9455	31.629	0.020125
11.9844	27.6979	0.043723
12.0234	29.0309	0.374807
12.0623	28.9935	0
12.1012	29.8014	0
12.1401	31.4	0.215263
12.179	32.318	0.111883
12.2179	30.632	0
12.2568	31.2849	0.038738
12.2957	31.9881	0.21513
12.3346	32.3667	0.614317
12.3735	31.2529	0.026904
12.4124	32.4543	0.493263
12.4514	34.6465	0.573966
12.4903	33.6277	0.081101
12.5292	32.562	0
12.5681	31.5888	0
12.607	31.7459	0.024483
12.6459	30.8095	0
12.6848	30.7908	0.26484
12.7237	32.8023	0.475634
12.7627	32.2103	0.1628
12.8016	34.9291	0.528654
12.8405	31.8158	0
12.8794	34.5057	0
12.9183	33.9889	0
12.9572	34.6656	0
12.9961	36.0851	0
13.035	32.1866	0.49708
13.0739	34.5147	0.065663
13.1128	35.8959	0.62359
13.1517	34.4533	0.166565
13.1907	34.3984	0.482092
13.2296	32.3387	0.860465
13.2685	32.0362	0.503255
13.3074	31.2603	0.781122
13.3463	31.6111	0.050893
13.3852	31.2019	0
13.4241	31.4822	0.129441
13.463	35.7799	0.049508
13.502	32.9617	0
13.5409	31.1638	0
13.5798	33.3715	0.121104
13.6187	32.1748	0
13.6576	33.9637	0
13.6965	33.8966	0
13.7354	33.8	0
13.7743	34.5585	0
13.8132	35.067	0.499402
13.8521	35.7868	0
13.891	34.4228	0
13.93	34.7954	0
13.9689	32.1794	0
14.0078	31.4058	0.010712
14.0467	32.1199	0.667152
14.0856	33.9432	0.499316
14.1245	34.7268	0
14.1634	33.002	0
14.2023	31.9635	0.225166
14.2413	32.3406	0.696018
14.2802	29.6963	0
14.3191	31.7172	0
14.358	32.1221	0.300546
14.3969	33.672	1.11993
14.4358	32.0762	0.405837
14.4747	30.3081	0.149111
14.5136	32.9769	0
14.5525	33.3	0.066522
14.5914	30.4265	0.925193
14.6303	33.3933	0.502052
14.6693	34.2209	0
14.7082	41.1075	0
14.7471	36.4403	0
14.786	34.1228	0.055255
14.8249	32.9765	0.807611
14.8638	34.8558	0.096407
14.9027	36.3844	0
14.9416	34.8314	0.201736
14.9805	38.0408	1.58276
15.0195	35.6767	0.69239
15.0584	37.1707	0.629758
15.0973	36.593	0.759234
15.1362	35.9781	0.540356
15.1751	34.7157	0
15.214	34.0067	0
15.2529	32.7459	0
15.2918	34.673	0.094721
15.3307	36.2441	0.013467
15.3697	37.2325	0.61863
15.4086	34.852	0.140403
15.4475	33.631	0.010617
15.4864	32.3843	0
15.5253	36.5855	1.28276
15.5642	39.1715	0.912451
15.6031	38.283	0
15.642	35.0855	0.564979
15.6809	35.1322	0.73461
15.7198	37.9613	0.492991
15.7587	36.0208	0.793434
15.7977	35.3413	0.050254
15.8366	33.8012	0
15.8755	38.4289	0
15.9144	36.9151	0
15.9533	32.8843	0
15.9922	34.8605	0
16.0311	38.2042	0.540732
16.07	35.5988	0.05896
16.109	33.5194	0.211126
16.1479	31.5408	0.738222
16.1868	31.2922	0.347903
16.2257	31.7507	0.324063
16.2646	35.4829	1.54309
16.3035	39.111	1.21658
16.3424	36.3392	0.240298
16.3813	34.4444	0.321172
16.4202	33.1058	0.295441
16.4591	30.0572	0
16.498	32.2553	0
16.537	31.1976	0.345051
16.5759	30.9826	0.29894
16.6148	33.5751	0.083447
16.6537	33.2931	0
16.6926	32.4524	0
16.7315	33.2814	0
16.7704	36.5358	0
16.8093	33.5883	0
16.8483	32.7915	0
16.8872	31.2132	0
16.9261	31.5138	0.344623
16.965	32.4081	0.348991
17.0039	31.9919	0.872319
17.0428	36.0885	0.651932
17.0817	35.1258	0.267385
17.1206	34.5318	0.144509
17.1595	32.559	0.075926
17.1984	31.6953	0
17.2373	32.2164	0.192754
17.2763	33.4337	1.90934
17.3152	31.1932	0.390313
17.3541	33.822	0.185493
17.393	36.4632	1.13379
17.4319	32.4217	1.13726
17.4708	30.85	0.603727
17.5097	32.1463	0.815322
17.5486	36.7213	0.108623
17.5876	33.823	0
17.6265	31.5537	0.433754
17.6654	30.8124	0.792024
17.7043	29.4785	0.088919
17.7432	30.1159	0.145112
17.7821	33.2303	0.029703
17.821	33.5193	0.745923
17.8599	31.2151	0.118983
17.8988	31.8499	0.090905
17.9377	29.9703	0.715247
17.9766	31.7362	0.090287
18.0156	32.4748	0.442892
18.0545	29.6755	0.00634
18.0934	29.3627	0
18.1323	29.8448	0
18.1712	28.9761	0.047646
18.2101	30.8338	0.153862
18.249	31.1231	0.461007
18.2879	31.6068	0
18.3269	30.8879	0.035908
18.3658	29.9289	0
18.4047	31.8604	0.224913
18.4436	33.9566	0.520972
18.4825	33.5007	0.058842
18.5214	34.4451	0
18.5603	33.5121	0.036286
18.5992	37.5091	0
18.6381	37.8839	0.472125
18.677	34.9641	0.190042
18.7159	35.8928	0.016328
18.7549	35.6008	0
18.7938	35.2075	0
18.8327	34.7818	0.618851
18.8716	33.6128	0.200501
18.9105	35.1794	0
18.9494	34.1883	0.076093
18.9883	34.8284	0.419295
19.0272	35.3248	0
19.0662	34.748	0
19.1051	35.9395	0
19.144	35.7028	0.401826
19.1829	32.2603	0.014062
19.2218	29.4133	0.758521
19.2607	34.7137	0.15594
19.2996	34.0193	0.076184
19.3385	32.4709	0.902873
19.3774	33.2084	0.383037
19.4163	31.1608	0.327883
19.4552	32.3123	0
19.4942	30.9471	0
19.5331	33.2994	0.286844
19.572	32.7574	0.563585
19.6109	31.1009	0
19.6498	31.4257	0
19.6887	31.6907	0.195286
19.7276	34.5348	0
19.7665	31.8025	0
19.8055	31.868	0
19.8444	31.7986	0
19.8833	32.7983	0
19.9222	32.5003	0.478946
19.9611	33.0363	0.882999
20	33.6734	1.89423
20.0389	33.1071	0.140572
20.0778	33.3322	0
20.1167	32.5341	0.091459
20.1556	34.1745	0.082259
20.1945	32.0053	0.298465
20.2335	30.4013	0
20.2724	34.1313	0
20.3113	33.4682	0
20.3502	34.1473	0.167003
20.3891	30.1531	0
20.428	33.0454	0
20.4669	32.8921	0
20.5058	32.7829	0
20.5448	32.3862	0
20.5837	32.1933	0
20.6226	31.581	0.115748
20.6615	35.4306	0.014934
20.7004	35.8341	0
20.7393	35.8659	0
20.7782	33.7156	0.006209
20.8171	39.3849	0.692
20.856	37.9129	0.143618
20.8949	37.8947	0
20.9338	36.0744	0.148214
20.9728	37.0634	0.428362
21.0117	36.5633	0.473846
21.0506	36.4776	0.052801
21.0895	35.3992	0
21.1284	35.0637	0
21.1673	34.8259	0
21.2062	35.3787	0
21.2451	36.181	0
21.2841	37.4736	1.06355
21.323	35.1258	0.293914
21.3619	35.9711	0
21.4008	36.7223	0
21.4397	37.3562	0
21.4786	38.3306	0
21.5175	40.2407	0
21.5564	43.6073	1.18966
21.5953	41.5897	0.370173
21.6342	42.0226	0
21.6731	41.6671	0.192447
21.7121	41.2127	0.891375
21.751	41.3633	0.083045
21.7899	42.5268	0
21.8288	41.2425	0.042185
21.8677	42.5956	0.429631
21.9066	40.8094	0.021963
21.9455	40.3529	0
21.9844	42.585	0
22.0234	43.6741	0
22.0623	44.5667	0
22.1012	43.8501	0
22.1401	44.7376	0
22.179	43.1946	0.226566
22.2179	44.3358	0.237738
22.2568	44.0712	0.291758
22.2957	44.0172	0.826265
22.3346	42.8425	0.108185
22.3735	43.8827	0
22.4124	44.0791	0.476592
22.4514	45.9992	0.025979
22.4903	44.0254	0.121147
22.5292	43.2136	0.246378
22.5681	43.7044	0.630632
22.607	47.0789	0.00699
22.6459	43.1332	0.216887
22.6848	44.4085	0
22.7237	41.641	0.00114
22.7627	47.173	0.549746
22.8016	45.7914	0.559508
22.8405	43.891	0
22.8794	46.5393	0
22.9183	47.9896	0.32459
22.9572	50.9206	0.672156
22.9961	50.499	1.83351
23.035	51.8995	0.184628
23.0739	54.023	0.186949
23.1128	60.5156	0.043776
23.1517	56.5269	0.744186
23.1907	56.7079	0.402189
23.2296	58.4023	0
23.2685	56.7663	0
23.3074	57.9389	0
23.3463	55.7484	0
23.3852	51.9544	0
23.4241	57.9573	0
23.463	54.7943	0
23.502	52.5422	0.328677
23.5409	54.4925	0.270136
23.5798	54.0428	0.407253
23.6187	52.472	0.081593
23.6576	50.4056	0
23.6965	50.117	0
23.7354	52.1172	0
23.7743	50.0297	0.29394
23.8132	49.3874	0.340725
23.8521	52.1927	0.184684
23.891	51.828	0.427969
23.93	52.2925	0.247606
23.9689	51.9903	0.05451
24.0078	53.5937	0
24.0467	53.004	0.045054
24.0856	49.2459	0.019522
24.1245	50.5523	0.187267
24.1634	52.559	0.525106
24.2023	50.6313	0
24.2413	51.0304	0
24.2802	57.0191	0.033223
24.3191	51.8954	0.599301
24.358	55.0551	0
24.3969	55.6827	0
24.4358	51.7048	0
24.4747	53.5863	0
24.5136	54.8105	0
24.5525	56.1528	0
24.5914	58.2853	0
24.6303	53.7713	0
24.6693	54.5422	0
24.7082	56.9382	0
24.7471	58.8498	0
24.786	60.5414	0
24.8249	59.1213	0
24.8638	63.1303	0
24.9027	60.4468	0
24.9416	63.2568	0
24.9806	56.7772	0
25.0194	56.1827	0
25.0584	58.4566	0
25.0973	57.8501	0
25.1362	57.5014	0
25.1751	58.8059	0
25.214	60.7511	0
25.2529	58.3245	0.1928
25.2918	59.0206	0
25.3307	59.6698	0
25.3697	60.201	0.39178
25.4086	60.9573	0.441802
25.4475	64.354	0.014019
25.4864	60.2076	0.16857
25.5253	62.0111	0
25.5642	62.3135	0
25.6031	64.6855	0
25.642	64.0629	0
25.6809	64.8147	0
25.7198	64.21	0.013287
25.7587	63.6782	0.421792
25.7977	63.7078	0.20768
25.8366	65.901	0.011307
25.8755	70.688	0.672467
25.9144	74.5811	0.889193
25.9533	74.5067	0.579855
25.9922	75.9367	0
26.0311	72.6999	0.417358
26.07	69.1575	0.725034
26.109	64.8161	0.020817
26.1479	69.028	0
26.1868	70.0494	0
26.2257	66.7875	0
26.2646	61.6184	0
26.3035	59.9339	0.346152
26.3424	58.8557	0.46113
26.3813	55.5804	0
26.4202	52.115	0
26.4591	52.8076	0
26.498	50.2996	0
26.537	46.867	0
26.5759	42.631	0
26.6148	38.5782	0
26.6537	33.5081	0
26.6926	27.2498	0
26.7315	24.3492	0
26.7704	20.2203	0
26.8093	16.9792	0
26.8483	15.9977	0
26.8872	11.721	0
26.9261	11.9525	0
26.965	8.72339	0
27.0039	6.69334	0
27.0428	5.26039	0
27.0817	4.67807	0
27.1206	5.41392	0
27.1595	3.88165	0
27.1984	3.84225	0
27.2373	2.59205	0
27.2763	2.00584	0
27.3152	1.89806	0
27.3541	1.61291	0
27.393	1.54369	0
27.4319	1.8855	0
27.4708	0.673507	0
27.5097	0.350848	0
27.5486	0.675263	0
27.5876	0.88574	0
27.6265	0.525423	0
27.6654	0.280264	0
27.7043	0.52603	0
27.7432	0	0
27.7821	0	0
27.821	0	0
27.8599	0	0
27.8988	0	0
27.9377	0	0
27.9766	0	0
28.0156	0	0
28.0545	0	0
28.0934	0	0
28.1323	0	0
28.1712	0	0
28.2101	0	0
28.249	0	0
28.2879	0	0
28.3269	0	0
28.3658	0	0
28.4047	0	0
28.4436	0	0
