# Supplementary material for: Copine-6 is a TRPM3 escort protein controlling the sensitivity of sensory neurons to noxious heat
Source: EMBO J. 2025 Jun 19;44(15):4222–51. doi: 10.1038/s44318-025-00487-0 (PMC12317139; doi:10.1038/s44318-025-00487-0)
Supplement: Supplementary file 10 — Source data Fig. 8 [file 44318_2025_487_MOESM10_ESM.zip › Figure 8/8B CIM0216/8B CIM0216.xlsx]

## Sheet: Sheet1
Distance (μm)	TRPM3	Copine-6
0	0	0
0.0382	0	0
0.0763	0	0
0.1145	0	0
0.1527	0	0
0.1908	0	0
0.229	0	0
0.2672	0	0
0.3053	0	0
0.3435	0	0
0.3817	0	0
0.4198	0	0
0.458	0	0
0.4962	0	0
0.5344	0	0
0.5725	0	0
0.6107	0	0
0.6489	0	0
0.687	0	0
0.7252	0	0
0.7634	0	0
0.8015	0	0
0.8397	0	0
0.8779	0	0
0.916	0	0
0.9542	0	0
0.9924	0	0
1.0305	0	0
1.0687	0	0
1.1069	0	0
1.145	0	0
1.1832	0	0
1.2214	0	0
1.2595	0	0
1.2977	0	0
1.3359	0	0
1.374	0	0
1.4122	0	0
1.4504	0	0
1.4885	0	0
1.5267	0	0
1.5649	0	0
1.6031	0	0
1.6412	0	0
1.6794	0	0
1.7176	0	0
1.7557	0	0
1.7939	0	0
1.8321	0	0
1.8702	0	0
1.9084	0	0
1.9466	0	0
1.9847	0	0
2.0229	0	0
2.0611	0	0
2.0992	0	0
2.1374	0	0
2.1756	0	0
2.2137	0	0
2.2519	0	0
2.2901	0	0
2.3282	0	0
2.3664	0	0
2.4046	0.0333	0
2.4427	0.2333	0
2.4809	0.1	0
2.5191	0.5667	0
2.5573	1.2	0
2.5954	2.5333	0
2.6336	4.9333	0
2.6718	7.7	0
2.7099	10.7667	0
2.7481	15.1333	0.081518
2.7863	19.7667	0.018467
2.8244	23.4667	0
2.8626	29.2667	0
2.9008	34.5667	0
2.9389	40.4	0
2.9771	44.6333	0.086457
3.0153	50.3333	0.100809
3.0534	54.9	0.063705
3.0916	56.6	0.198867
3.1298	60.2333	0.15074
3.1679	65.1333	0.100524
3.2061	65.2667	0.000716
3.2443	65.9	0
3.2824	63.8	0
3.3206	65.3	0
3.3588	65.8333	0
3.3969	65.4333	0
3.4351	63.5	0
3.4733	63.3	0
3.5115	62.7667	0
3.5496	63.5	0
3.5878	63.7667	0
3.626	65.2	0
3.6641	66.6667	0
3.7023	64.7667	0
3.7405	64.7333	0
3.7786	66.3667	0
3.8168	65.7	0
3.855	64.9667	0
3.8931	64.1333	0
3.9313	63.3333	0
3.9695	63.7667	0
4.0076	61.9667	0.04462
4.0458	61.4333	0.040607
4.084	62.3	0
4.1221	62.1	0
4.1603	61.2667	0.070405
4.1985	61	0.029614
4.2366	60.8667	0.028417
4.2748	59.7	0.106128
4.313	60.6333	0.027274
4.3511	61.3667	0
4.3893	59.6667	0
4.4275	60.6333	0
4.4656	59.8667	0
4.5038	58.4667	0
4.542	57.4333	0
4.5802	56.6	0
4.6183	56.8667	0
4.6565	56.9	0
4.6947	56.1	0
4.7328	55.1667	0
4.771	55.3	0
4.8092	55.0333	0
4.8473	52.2	0
4.8855	51.9333	0
4.9237	51.5	0
4.9618	51.6333	0
5	52.4667	0
5.0382	51.8333	0
5.0763	50.9333	0
5.1145	50.9	0
5.1527	50.3333	0
5.1908	50.8	0
5.229	53	0.003422
5.2672	52.2667	0
5.3053	52.9667	0
5.3435	51.8	0
5.3817	52.8	0
5.4198	52.5667	0.022
5.458	54.2333	0.077991
5.4962	52.6	0
5.5344	53.4	0
5.5725	53.9333	0
5.6107	53.2667	0
5.6489	53	0
5.687	52.6	0
5.7252	53.4	0
5.7634	52.6333	0
5.8015	51.3333	0
5.8397	51.3	0.028475
5.8779	51.0667	0.195071
5.916	50.2667	0.170601
5.9542	48.5	0.099729
5.9924	48.8667	0.050355
6.0305	48.5333	0.087907
6.0687	48.3	0.068084
6.1069	49.0667	0.098409
6.145	50.1667	0.122844
6.1832	50.6	0.263312
6.2214	50.6667	0.115005
6.2595	50.2667	0
6.2977	51.2333	0
6.3359	52	0
6.374	52.6667	0
6.4122	53.3333	0
6.4504	53.9333	0
6.4885	54.8333	0
6.5267	53.0667	0
6.5649	54.3	0
6.6031	50.9	0
6.6412	53.5333	0
6.6794	53.0667	0
6.7176	52.2333	0.001571
6.7557	51.3667	0.034971
6.7939	51.0667	0.064885
6.8321	50.3333	0
6.8702	48.8667	0
6.9084	49.9	0
6.9466	47.5667	0.039036
6.9847	48.7667	0.060992
7.0229	46.2333	0
7.0611	46.9	0
7.0992	45.8667	0
7.1374	44.5333	0.017373
7.1756	46.5	0.100809
7.2137	48	0.081871
7.2519	48.1667	0
7.2901	46.1667	0
7.3282	47.8333	0.034165
7.3664	47.8333	0.162913
7.4046	48.7333	0.003646
7.4427	48.0333	0
7.4809	48.4	0.089107
7.5191	49.3667	0.010921
7.5573	48.6667	0
7.5954	49	0
7.6336	49.6	0
7.6718	50.9667	0.028769
7.7099	51.2667	0.162425
7.7481	50.7	0.07356
7.7863	50.0667	0.161186
7.8244	49.5	0.000187
7.8626	48.9	0
7.9008	48.8667	0.079708
7.9389	49.2667	0.154532
7.9771	49.6	0.163085
8.0153	51.0333	0.0039
8.0534	51.6	0
8.0916	50	0
8.1298	48.7333	0
8.1679	47.1667	0
8.2061	47.4333	0
8.2443	47.2667	0
8.2824	46.6	0
8.3206	48.4	0
8.3588	47.6333	0.069004
8.3969	46.4333	0.100808
8.4351	47.4	0.030241
8.4733	48	0
8.5115	47.4667	0
8.5496	47.7	0.072916
8.5878	47.6	0.025394
8.626	46.9333	0
8.6641	47	0.062565
8.7023	47.5	0.040147
8.7405	48.5	0.169144
8.7786	48.6333	0.028069
8.8168	49.0333	0.065691
8.855	47.6	0.03439
8.8931	49.1667	0
8.9313	49.5667	0.071918
8.9695	49.8333	0.128073
9.0076	50.1333	0
9.0458	50.4667	0
9.084	49.4333	0
9.1221	49.3667	0
9.1603	49.6667	0.059979
9.1985	50.4333	0.0361
9.2366	51.5	0
9.2748	50.1667	0
9.313	50.9	0
9.3511	49.8667	0
9.3893	49.8	0
9.4275	50.8	0
9.4656	51.0667	0
9.5038	51.9667	0
9.542	50.2	0.118812
9.5802	49.4333	0.08118
9.6183	48.8333	0
9.6565	49.5	0
9.6947	48.6333	0
9.7328	47.4667	0
9.771	47.1667	0
9.8092	46.8667	0.130209
9.8473	45.9	0.069876
9.8855	45.2	0.047334
9.9237	43.8	0.113712
9.9618	45.2667	0.039041
10	46	0
10.0382	45.8	0.063329
10.0763	45.1	0.087909
10.1145	45	0.048588
10.1527	44.8	0.118931
10.1908	43.1667	0.268282
10.229	44.1667	0.11295
10.2672	45	0.123561
10.3053	47.0333	0.076512
10.3435	47.7333	0
10.3817	46.9	0
10.4198	46.0667	0
10.458	46.9333	0
10.4962	46.4333	0
10.5344	46.9667	0
10.5725	47.8667	0
10.6107	47	0
10.6489	47.9	0
10.687	47.2667	0
10.7252	47.1667	0
10.7634	47.7333	0.003939
10.8015	46.3667	0.135924
10.8397	47.3	0.05996
10.8779	47.3	0
10.916	47.3667	0.168383
10.9542	45.9667	0.131681
10.9924	46.4667	0
11.0305	45.9333	0.04578
11.0687	45.9667	0.054235
11.1069	45.5333	0
11.145	43.9	0
11.1832	44.5	0
11.2214	45.5	0
11.2595	44.4	0
11.2977	43.5	0
11.3359	42.4	0
11.374	43.1333	0
11.4122	43.9667	0
11.4504	43.9667	0
11.4885	42.9667	0
11.5267	42.0667	0
11.5649	42.3	0
11.6031	42.4333	0
11.6412	43.2333	0
11.6794	42.1333	0
11.7176	41.5667	0
11.7557	45.2667	0
11.7939	44.1333	0
11.8321	43	0
11.8702	42.2333	0
11.9084	41.6333	0
11.9466	41.4	0
11.9847	42.2667	0.091754
12.0229	41.7667	0.008275
12.0611	42.1333	0.080375
12.0992	42.4333	0.062101
12.1374	43.0333	0.139476
12.1756	44.6333	0.061896
12.2137	43.5	0.055767
12.2519	42.5333	0
12.2901	42.8667	0
12.3282	43.1333	0
12.3664	42.3	0.035266
12.4046	42.4333	0.203572
12.4427	42.1667	0.098386
12.4809	41.2333	0.025105
12.5191	42.7	0
12.5573	43.8667	0.039373
12.5954	44.3667	0.137105
12.6336	44.4667	0.023559
12.6718	44.8333	0
12.7099	43.3333	0
12.7481	42.5667	0.043299
12.7863	42.9333	0.100808
12.8244	42.0333	0.055744
12.8626	41.9333	0
12.9008	41.7667	0.176328
12.9389	41.9333	0.064577
12.9771	41.5333	0
13.0153	42.0667	0
13.0534	43.0667	0
13.0916	44.7	0
13.1298	44.9667	0
13.1679	43.1667	0
13.2061	41.0333	0
13.2443	42.4	0
13.2824	44.0667	0
13.3206	43.3	0
13.3588	44.7667	0
13.3969	45.0333	0
13.4351	43.6667	0
13.4733	43.2333	0
13.5115	44.2333	0
13.5496	43.6333	0
13.5878	44.5	0
13.626	46.2667	0
13.6641	43.7333	0
13.7023	44.6	0
13.7405	44.5	0
13.7786	43.0667	0
13.8168	42.5	0
13.855	42.3667	0
13.8931	43.0333	0.028617
13.9313	43.1667	0.045067
13.9695	43.9333	0
14.0076	44.8667	0.067725
14.0458	45.6	0.075004
14.084	43.4333	0.057278
14.1221	44.4667	0
14.1603	44.4	0.091522
14.1985	46.7333	0.143354
14.2366	46.9	0.100809
14.2748	46.5667	0.027598
14.313	46.1	0
14.3511	47.7333	0
14.3893	46.4667	0
14.4275	45.9333	0
14.4656	46.4667	0.100628
14.5038	46.6	0.280334
14.542	46.4	0.160403
14.5802	47.6667	0.188115
14.6183	48.4667	0.150058
14.6565	47.8667	0.081754
14.6947	46.2333	0.138089
14.7328	47.0667	0.065026
14.771	45.0333	0.06865
14.8092	47.8333	0
14.8473	48	0.019027
14.8855	48.1333	0.14791
14.9237	48.2667	0.04925
14.9618	47.4667	0.152424
15	47.3	0.025036
15.0382	45.7667	0
15.0763	44.6	0.028136
15.1145	43.8333	0.071889
15.1527	43.9333	0
15.1908	44.2	0
15.229	43.8	0
15.2672	43.6333	0
15.3053	42.4333	0
15.3435	43.2333	0
15.3817	42.2	0
15.4198	43.4	0
15.458	43.7	0
15.4962	44.4333	0
15.5344	45.3667	0
15.5725	45.0333	0.014702
15.6107	45.9333	0.044211
15.6489	45.8	0
15.687	45.3333	0
15.7252	47.1333	0
15.7634	46.1333	0
15.8015	48.4333	0
15.8397	47.4333	0
15.8779	46.8667	0
15.916	48.3667	0
15.9542	47.4	0
15.9924	47.5333	0.070904
16.0305	47.7	0.029108
16.0687	46.0667	0.020872
16.1069	47.8333	0.223982
16.145	48.6333	0.055123
16.1832	49.2	0.062134
16.2214	48.3667	0.126586
16.2595	47.9	0.011307
16.2977	50.5	0.090243
16.3359	50.7667	0.009742
16.374	51.4667	0.040238
16.4122	51.7	0.059574
16.4504	51.7667	0
16.4886	51.1667	0.055695
16.5267	53.1667	0.126588
16.5649	52.9667	0.100809
16.6031	51.9667	0.016963
16.6412	50.6667	0
16.6794	49.8333	0
16.7176	49.5	0
16.7557	50.8667	0
16.7939	49.2	0
16.8321	50	0
16.8702	49.1	0
16.9084	48.6	0
16.9466	47	0
16.9847	49.0667	0
17.0229	49.8333	0.077536
17.0611	50.3333	0.022428
17.0992	49.6667	0
17.1374	49.6	0.092788
17.1756	50.9	0.038668
17.2137	51.2	0.075776
17.2519	50.5	0.174698
17.2901	49.2	0.017871
17.3282	49.7333	0
17.3664	50.0667	0.009799
17.4046	50.8333	0.186388
17.4427	50.8	0.221146
17.4809	50.7	0.03353
17.5191	52	0.025823
17.5573	52.2333	0.189507
17.5954	52.1333	0.174033
17.6336	51.7	0.010456
17.6718	51.9667	0
17.7099	52.8	0
17.7481	52.6333	0
17.7863	53.1333	0
17.8244	53.5	0
17.8626	53.1	0
17.9008	53.0667	0
17.9389	53.1333	0
17.9771	52.3333	0.013192
18.0153	52.4667	0.03649
18.0534	53.4	0.022727
18.0916	53.7	0
18.1298	54.5	0
18.1679	52.9	0
18.2061	50.5333	0
18.2443	50.8333	0
18.2824	52.1667	0
18.3206	50.1667	0
18.3588	51.5667	0
18.3969	50.6667	0
18.4351	51.1667	0
18.4733	52.9333	0
18.5114	53.1	0
18.5496	52.5667	0
18.5878	52.2	0
18.626	52.9667	0
18.6641	55.0333	0.057863
18.7023	53.2333	0.303696
18.7405	53.3333	0.270661
18.7786	54.0333	0.024942
18.8168	54.2333	0
18.855	52.0333	0
18.8931	52.1	0
18.9313	50.9	0
18.9695	50.9333	0
19.0076	50.3667	0
19.0458	48.7333	0
19.084	49.4667	0
19.1221	49.6333	0.003133
19.1603	49.4	0
19.1985	48.4	0
19.2366	49	0
19.2748	50.4333	0
19.313	49.7333	0
19.3511	50.3	0
19.3893	49.6	0
19.4275	48.9667	0
19.4656	48.9667	0
19.5038	50.3333	0
19.542	50.9	0
19.5802	50.4667	0
19.6183	50.5667	0
19.6565	49.9	0
19.6947	49.5	0.031984
19.7328	50.5	0.085146
19.771	51.0333	0.049952
19.8092	50.5	0
19.8473	50.5	0.010625
19.8855	48.8	0.100809
19.9237	49.2667	0.088578
19.9618	50.5667	0.002419
20	48.5667	0
20.0382	50.2667	0
20.0763	48.4333	0
20.1145	48	0
20.1527	48.7667	0
20.1908	48.0667	0
20.229	48.2333	0
20.2672	49.4667	0.006985
20.3053	49.8667	0.100809
20.3435	49.2333	0.09247
20.3817	49.8	0
20.4198	48.9	0
20.458	48.9333	0.010689
20.4962	48.9667	0.100808
20.5344	48.1	0.08856
20.5725	48.2667	0
20.6107	48.7667	0
20.6489	49.2333	0
20.687	48.0667	0
20.7252	47.7	0
20.7634	49.6333	0
20.8015	49.3	0
20.8397	50.7667	0
20.8779	49.2	0
20.916	49.4	0
20.9542	49.8	0
20.9924	50.8667	0
21.0305	52.1667	0
21.0687	53.4667	0
21.1069	55.1667	0
21.145	55.1333	0
21.1832	54.4667	0
21.2214	54.2333	0.011653
21.2595	54.4667	0.088395
21.2977	52.7667	0.002739
21.3359	53.1667	0.094762
21.374	55.0333	0.002327
21.4122	55.9667	0.01555
21.4504	55.7333	0.084466
21.4886	55.8333	0.004784
21.5267	56.6667	0.157616
21.5649	56.8	0.355121
21.6031	57.6333	0.216851
21.6412	57.7333	0.100808
21.6794	58.5333	0.160741
21.7176	59.1333	0.128005
21.7557	60.2	0.052235
21.7939	60.7333	0.163112
21.8321	59.6	0.036288
21.8702	61.5667	0
21.9084	60.8	0
21.9466	60.9333	0
21.9847	61.4667	0
22.0229	61.3333	0
22.0611	59.2333	0
22.0992	60.4667	0
22.1374	60.9667	0
22.1756	59.3667	0
22.2137	58.2	0
22.2519	61	0
22.2901	58.8333	0
22.3282	59.5333	0
22.3664	58.8	0
22.4046	58.7667	0
22.4427	58.3	0
22.4809	58.2	0
22.5191	58.4333	0.019607
22.5573	60.0667	0.046711
22.5954	57.9	0.100013
22.6336	59.1333	0.133151
22.6718	57.8333	0.100809
22.7099	58.6333	0.057681
22.7481	56.5	0
22.7863	56.8667	0.011842
22.8244	57.2667	0.017412
22.8626	57.2667	0
22.9008	58	0
22.9389	57.5	0.035746
22.9771	56.6	0.045168
23.0153	54.4667	0
23.0534	54.9667	0
23.0916	54.6	0
23.1298	54.6667	0
23.1679	55.5	0
23.2061	55.9333	0
23.2443	56	0.095632
23.2824	54.6667	0.104316
23.3206	55.8667	0
23.3588	55.4333	0.147673
23.3969	57.3	0.052413
23.4351	54.4333	0
23.4733	55.6667	0
23.5114	54.3	0
23.5496	55.1667	0
23.5878	54.5333	0
23.626	55.2667	0
23.6641	56.4667	0
23.7023	56.4333	0
23.7405	56.7667	0
23.7786	55.9667	0
23.8168	56.4	0
23.855	56.1	0
23.8931	56.4	0
23.9313	55.4	0
23.9695	57.7333	0
24.0076	57.0333	0
24.0458	58.0333	0
24.084	58.7333	0
24.1221	59.2	0
24.1603	59.6667	0
24.1985	58.6	0
24.2366	57.7667	0
24.2748	57.6333	0
24.313	58.2667	0
24.3511	57.7333	0
24.3893	56.7333	0
24.4275	57.6	0
24.4656	57.0333	0
24.5038	56.2333	0
24.542	56.6667	0.07952
24.5802	57.3	0.090789
24.6183	58.0333	0.129752
24.6565	56.4667	0
24.6947	57.5	0
24.7328	60.3	0
24.771	59.8333	0
24.8092	60.9667	0
24.8473	61.5667	0
24.8855	59.4667	0
24.9237	58.2667	0
24.9618	60.9667	0
25	60.0667	0
25.0382	61.9333	0
25.0763	62.3333	0
25.1145	61.9333	0
25.1527	61.4	0
25.1908	60.5333	0
25.229	62.2667	0
25.2672	59.3	0
25.3053	60.2	0
25.3435	60.3667	0
25.3817	59.7333	0
25.4198	59.4	0
25.458	58.3333	0
25.4962	58.3333	0
25.5344	57.4333	0
25.5725	59.1	0
25.6107	59.4333	0
25.6489	56.4	0
25.687	55.1667	0
25.7252	55.2667	0
25.7634	55.7333	0
25.8015	55.7667	0
25.8397	55.9667	0
25.8779	54.5	0
25.916	56.7333	0.093235
25.9542	55.4333	0.006846
25.9924	56.3	0.007338
26.0305	58.5333	0.196124
26.0687	57.1333	0.097512
26.1069	58.5333	0
26.145	58.8	0.084875
26.1832	58.6333	0.151947
26.2214	58.3333	0.063254
26.2595	58.5667	0.077005
26.2977	57.1667	0.022982
26.3359	58.5333	0
26.374	57.4333	0
26.4122	57.8333	0.056463
26.4504	57.0333	0.006678
26.4886	56.8	0.043241
26.5267	57.2667	0.056797
26.5649	56.2	0.126361
26.6031	56.1667	0.287559
26.6412	58.2667	0.065189
26.6794	57.2333	0.034445
26.7176	56.0333	0.065583
26.7557	57.4333	0
26.7939	56.5667	0
26.8321	57.7	0
26.8702	57.6333	0
26.9084	56.7667	0
26.9466	58.2	0
26.9847	58.9	0
27.0229	58.7667	0
27.0611	58.7333	0
27.0992	61.6	0
27.1374	61.2667	0.01669
27.1756	60.9667	0.002971
27.2137	60.2333	0
27.2519	63.4667	0.059347
27.2901	61.5333	0.022438
27.3282	60.6667	0
27.3664	60.6333	0.097887
27.4046	60.5667	0.132779
27.4427	59.7667	0.034541
27.4809	61.6	0
27.5191	62.1667	0.100961
27.5573	60.8	0.234963
27.5954	62.1333	0.187332
27.6336	60.8667	0.048595
27.6718	61.1667	0.016684
27.7099	59.7333	0.193294
27.7481	58.4	0.183356
27.7863	58.3667	0.100809
27.8244	59.3667	0.005913
27.8626	59.0667	0
27.9008	57.9333	0
27.9389	58.3	0.119726
27.9771	56.7333	0.152681
28.0153	57.8333	0.044325
28.0534	55.7333	0.008788
28.0916	54.8333	0
28.1298	56.2667	0
28.1679	55.0333	0
28.2061	51.9333	0
28.2443	55.9667	0
28.2824	54.6667	0
28.3206	52.9667	0
28.3588	51.1	0
28.3969	51.7	0
28.4351	51.9333	0
28.4733	51.7667	0
28.5114	50.9333	0
28.5496	51.9	0
28.5878	52.2	0
28.626	51.2333	0
28.6641	50.6	0
28.7023	49.4	0
28.7405	50.9	0
28.7786	51.6	0
28.8168	49.8667	0
28.855	49.6333	0
28.8931	50.3333	0
28.9313	50.5667	0.053819
28.9695	50.3	0.095707
29.0076	50	0.169651
29.0458	51.7333	0.124234
29.084	52.2	0.05927
29.1221	52.6333	0.108778
29.1603	51.7667	0.100809
29.1985	51.6333	0.015513
29.2366	52.7667	0
29.2748	54.3667	0
29.313	52.7	0
29.3511	52.8	0
29.3893	52.1	0
29.4275	53.6667	0
29.4656	49.1333	0
29.5038	47.7667	0
29.542	47.2333	0
29.5802	45.3333	0
29.6183	42.1	0
29.6565	43.2333	0
29.6947	39.5333	0
29.7328	37.1333	0
29.771	35	0
29.8092	32.7	0
29.8473	31.1	0
29.8855	29.8333	0
29.9237	28.1	0
29.9618	25.6	0
30	24.5	0
30.0382	21.8667	0
30.0763	18.6	0
30.1145	16.6667	0
30.1527	14	0
30.1908	11.7	0
30.229	9.3667	0
30.2672	7.7333	0
30.3053	6.0333	0
30.3435	4.5667	0
30.3817	3.2	0
30.4198	2.3333	0
30.458	1	0
30.4962	0.3333	0
30.5344	0	0
30.5725	0.0667	0
30.6107	0.1333	0
30.6489	0.2	0
30.687	0.1333	0
30.7252	0.1667	0
30.7634	0.1	0
30.8015	0	0
30.8397	0	0
30.8779	0	0
30.916	0	0
30.9542	0	0
30.9924	0	0
31.0305	0	0
31.0687	0	0
31.1069	0	0
31.145	0	0
31.1832	0	0
31.2214	0	0
31.2595	0	0
31.2977	0	0
31.3359	0	0
31.374	0	0
31.4122	0	0
31.4504	0	0
31.4886	0	0
31.5267	0	0
31.5649	0	0
31.6031	0	0
31.6412	0	0
31.6794	0	0
31.7176	0	0
31.7557	0	0
31.7939	0	0
31.8321	0	0
31.8702	0	0
31.9084	0	0
31.9466	0	0
31.9847	0	0
32.0229	0	0
32.0611	0	0
32.0992	0	0
32.1374	0	0
32.1756	0	0
32.2137	0	0
32.2519	0	0
32.2901	0	0
32.3282	0	0
32.3664	0	0
32.4046	0	0
32.4427	0	0
32.4809	0	0
