# Supplementary material for: Copine-6 is a TRPM3 escort protein controlling the sensitivity of sensory neurons to noxious heat
Source: EMBO J. 2025 Jun 19;44(15):4222–51. doi: 10.1038/s44318-025-00487-0 (PMC12317139; doi:10.1038/s44318-025-00487-0)
Supplement: Supplementary file 10 — Source data Fig. 8 [file 44318_2025_487_MOESM10_ESM.zip › Figure 8/8B control/8B control.xlsx]

## Sheet: Sheet1
Distance (μm)	TRPM3	Copine-6
0	0.333333	0
0.038911	0.711964	0
0.077821	0.034072	0
0.116732	0	0
0.155642	0	0
0.194553	0	0
0.233463	0	0
0.272374	0	0
0.311284	0.053365	0
0.350195	0.143369	0
0.389105	0.086435	0
0.428016	0	0
0.466926	0.185185	0
0.505837	0.333333	0
0.544747	0.17284	0
0.583658	0	0
0.622568	0.09232	0
0.661479	0.136599	0
0.700389	0.031063	0
0.7393	0	0
0.77821	0.08642	0
0.817121	0.333333	0
0.856031	0.271605	0
0.894942	0.070092	0
0.933852	0.142307	0
0.972763	0	0
1.01167	0.036536	0
1.05058	0.806452	0
1.08949	1.24349	0
1.12841	0.435845	0
1.16732	0.299881	0
1.20623	0.567444	0
1.24514	0.16427	0
1.28405	0.265897	0
1.32296	0.333333	0
1.36187	0.802469	0
1.40078	1	0
1.43969	1.41975	0
1.4786	1.42229	0
1.51751	1.89115	0
1.55642	2.22246	0
1.59533	2.02263	0
1.63424	1.97796	0
1.67315	2.28565	0
1.71206	3.20179	0
1.75097	3.7945	0
1.78988	3.87873	0
1.82879	5.36873	0
1.8677	5.97372	0
1.90661	8.31686	0
1.94552	8.47203	0
1.98444	8.00504	0
2.02335	8.78912	0
2.06226	10.3192	0
2.10117	12.914	0
2.14008	11.948	0
2.17899	16.2301	0
2.2179	16.327	0
2.25681	18.4224	0
2.29572	22.4703	0
2.33463	23.4622	0
2.37354	26.2375	0
2.41245	30.529	0
2.45136	34.6679	0
2.49027	37.4861	0
2.52918	39.7406	0
2.56809	41.4986	0
2.607	41.3619	0
2.64591	43.739	0
2.68483	48.0826	0
2.72374	49.9604	0
2.76265	48.156	0
2.80156	51.2855	0
2.84047	51.7867	0
2.87938	56.5436	0
2.91829	50.4495	0
2.9572	53.9991	0
2.99611	54.2981	0
3.03502	53.5648	0
3.07393	56.1278	0
3.11284	52.0122	0
3.15175	51.4301	0
3.19066	53.5	0
3.22957	52.7544	0
3.26848	55.6264	0
3.30739	51.9245	0
3.3463	50.4867	0
3.38521	54.4152	0
3.42412	52.2795	0
3.46304	55.9436	0
3.50195	56.4863	0
3.54086	56.7747	0
3.57977	59.2788	0
3.61868	55.3333	0
3.65759	51.6999	0
3.6965	51.7749	0
3.73541	52.3627	0
3.77432	54.606	0
3.81323	53.5282	0
3.85214	49.5006	0
3.89105	46.2789	0
3.92996	46.7483	0
3.96887	50.291	0
4.00778	49.6052	0
4.04669	46.1795	0
4.0856	48.2798	0
4.12451	51.1163	0
4.16342	50.0231	0
4.20233	54	0
4.24125	50.9788	0
4.28016	55.0503	0
4.31907	54.3152	0
4.35798	55.575	0
4.39689	57.1549	0
4.4358	54.8145	0
4.47471	54.2174	0
4.51362	52.1926	0
4.55253	54.773	0
4.59144	53.5057	0
4.63035	54.6583	0
4.66926	54.4471	0
4.70817	52.6282	0
4.74708	51.2008	0
4.78599	50.7729	0
4.8249	48.0512	0
4.86381	46.2632	0
4.90272	44.2581	0
4.94163	43.9406	0
4.98055	47.7129	0
5.01945	50.8951	0
5.05837	49.5001	0
5.09728	50.709	0
5.13619	52.0266	0
5.1751	51.734	0
5.21401	51.6412	0
5.25292	55.4624	0
5.29183	55.289	0
5.33074	51.1031	0
5.36965	55.5789	0
5.40856	55.2583	0
5.44747	52.2526	0
5.48638	55.3832	0
5.52529	53.9684	0
5.5642	51.8019	0.430462
5.60311	49.6344	0.293907
5.64202	50.5412	0
5.68093	50.8907	0
5.71984	49.139	0
5.75875	47.5417	0.498695
5.79767	47.3264	0.398336
5.83658	49.4613	0
5.87549	49.6625	0
5.9144	47.9614	0.354883
5.95331	47.2067	0.458781
5.99222	49.1113	0
6.03113	49.3612	0
6.07004	51.0536	0
6.10895	49.5665	0
6.14786	48.8937	0.050091
6.18677	47.7425	0.060534
6.22568	48.0802	0
6.26459	48.3497	0
6.3035	44.129	0
6.34241	45.2822	0.000442
6.38132	45.092	0.664852
6.42023	45.6786	0.049781
6.45914	45.3018	0.303288
6.49805	46.7903	0
6.53697	44.6245	0.496217
6.57587	43.9732	0.095402
6.61479	44.9697	0.634763
6.6537	48.8447	0.275986
6.69261	45.7817	0.278331
6.73152	44.1425	0.460728
6.77043	43.9639	0.007965
6.80934	43.559	0
6.84825	45.7762	0.251383
6.88716	49.0968	0.440064
6.92607	47.7848	0
6.96498	46.0754	0
7.00389	47.0084	0
7.0428	49.5115	0
7.08171	47.8746	0.222399
7.12062	45.735	0.457188
7.15953	44.7846	0
7.19844	43.7403	0
7.23735	48.4609	0
7.27627	46.2443	0
7.31517	42.7485	0
7.35409	44.4194	0
7.393	41.5334	0
7.43191	43.706	0.529891
7.47082	42.2303	0.093588
7.50973	47.7944	0
7.54864	46.3953	0.311518
7.58755	48.3697	0.144962
7.62646	44.5185	0
7.66537	44.4146	0
7.70428	45.1434	0
7.74319	43.549	0
7.7821	42.7577	0
7.82101	45.6142	0
7.85992	46.7823	0
7.89883	48.1269	0
7.93774	47.7398	0
7.97665	45.3336	0
8.01556	45.9711	0
8.05448	46.6237	0
8.09338	45.2409	0
8.1323	47.4298	0
8.17121	47.6576	0
8.21012	51.9438	0
8.24903	54.9054	0
8.28794	51.2494	0
8.32685	52.5987	0
8.36576	58.0194	0
8.40467	54.9247	0
8.44358	56.6722	0
8.48249	57.3312	0
8.5214	49.0936	0
8.56031	51.5348	0
8.59922	53.5644	0
8.63813	50.3765	0
8.67704	50.2419	0
8.71595	48.6352	0
8.75486	47.8435	0
8.79378	47.6846	0
8.83268	46.9624	0
8.87159	47.3076	0
8.91051	47.3735	0
8.94942	49.6125	0
8.98833	47.6867	0
9.02724	47.8793	0
9.06615	47.6098	0
9.10506	47.4337	0
9.14397	49.5961	0
9.18288	47.5161	0
9.22179	47.8313	0
9.2607	47.2131	0
9.29961	44.5767	0
9.33852	44.3745	0
9.37743	45.4629	0
9.41634	46.7924	0
9.45525	48.3333	0
9.49416	43.6343	0
9.53307	42.6663	0
9.57198	38.9995	0
9.61089	40.9915	0
9.64981	41.0562	0
9.68872	39.062	0
9.72763	40.8928	0
9.76654	39.7556	0
9.80545	39.4241	0
9.84436	41.854	0
9.88327	40.068	0
9.92218	39.6383	0
9.96109	43.604	0
10	44.3918	0
10.0389	44.5375	0
10.0778	47.2044	0
10.1167	48.2153	0
10.1556	47.8291	0
10.1945	49.6628	0
10.2335	47.3664	0
10.2724	43.0337	0
10.3113	44.539	0
10.3502	43.1842	0
10.3891	42.9594	0
10.428	45.6168	0
10.4669	42.7133	0
10.5058	42.3656	0
10.5448	41.3549	0
10.5837	42.5814	0
10.6226	42.6612	0
10.6615	43.8407	0
10.7004	42.7362	0
10.7393	40.1827	0
10.7782	40.8141	0
10.8171	42.5953	0
10.856	41.5185	0
10.8949	42.0968	0
10.9338	44.3277	0
10.9728	41.9344	0
11.0117	40.6508	0
11.0506	40.8937	0
11.0895	40.0903	0
11.1284	40.5931	0
11.1673	38.2077	0
11.2062	39.2557	0
11.2451	39.3605	0
11.2841	39.9295	0
11.323	44.304	0
11.3619	39.4549	0
11.4008	39.328	0
11.4397	43.359	0
11.4786	45.4725	0
11.5175	45.0798	0
11.5564	45.785	0
11.5953	43.8925	0
11.6342	44.1284	0
11.6731	47.2648	0
11.7121	45.2028	0
11.751	44.2362	0
11.7899	44.4644	0
11.8288	46.6653	0
11.8677	47.3341	0
11.9066	47.0693	0
11.9455	45.294	0
11.9844	43.941	0
12.0234	44.6245	0
12.0623	43.3864	0
12.1012	42.7323	0
12.1401	40.3706	0
12.179	42.2971	0
12.2179	44.1741	0
12.2568	44.3011	0
12.2957	41.3588	0
12.3346	39.1865	0
12.3735	39.6628	0
12.4124	41.9696	0
12.4514	42.1314	0
12.4903	40.3106	0
12.5292	43.2623	0
12.5681	42.2208	0
12.607	40.8172	0
12.6459	43.1662	0
12.6848	38.4483	0
12.7237	43.0939	0
12.7627	39.9432	0
12.8016	39.9164	0.679499
12.8405	40.9409	0.199124
12.8794	41.4072	0
12.9183	39.5322	0
12.9572	39.8889	0.057348
12.9961	40.0717	0
13.035	39.9433	0
13.0739	39.1805	0
13.1128	37.2588	0
13.1517	40.5756	0
13.1907	37.6193	0
13.2296	37.1205	0
13.2685	41.2423	0
13.3074	42.8148	0
13.3463	43.704	0
13.3852	45.4599	0
13.4241	43.6302	0
13.463	43.5147	0
13.502	40.6357	0
13.5409	42.9242	0
13.5798	47.0833	0
13.6187	43.2875	0
13.6576	47.0538	0
13.6965	49.4688	0
13.7354	42.8344	0
13.7743	41.5915	0
13.8132	40.729	0
13.8521	41.9854	0
13.891	40.8763	0
13.93	38.1976	0
13.9689	38.6063	0
14.0078	37.8638	0
14.0467	37.7072	0
14.0856	37.4784	0
14.1245	37.0073	0
14.1634	37.8103	0
14.2023	37.3236	0
14.2413	36.7467	0
14.2802	40.0279	0
14.3191	42.288	0
14.358	39.037	0
14.3969	39.1676	0
14.4358	39.0371	0
14.4747	34.07	0
14.5136	37.1823	0
14.5525	42.6531	0
14.5914	37.4565	0
14.6303	39.765	0
14.6693	38.7321	0
14.7082	45.4624	0
14.7471	41.2938	0
14.786	45.5061	0
14.8249	46.0924	0
14.8638	44.2616	0
14.9027	45.1015	0
14.9416	43.4228	0
14.9805	42.5848	0
15.0195	44.6004	0
15.0584	46.4158	0
15.0973	45.6572	0
15.1362	41.5652	0
15.1751	42.6831	0
15.214	44.4288	0
15.2529	39.1467	0
15.2918	36.0709	0
15.3307	37.2511	0
15.3697	38.3213	0
15.4086	37.7395	0
15.4475	38.3873	0
15.4864	36.4365	0
15.5253	38.5488	0
15.5642	36.8272	0
15.6031	38.7259	0
15.642	37.0105	0
15.6809	37.5958	0
15.7198	39.2748	0
15.7587	41.6236	0
15.7977	39.3978	0
15.8366	37.1446	0
15.8755	38.8384	0
15.9144	36.318	0
15.9533	39.7923	0
15.9922	38.1208	0
16.0311	41.955	0
16.07	39.3397	0
16.109	41.9558	0
16.1479	38.2446	0.034603
16.1868	36.5536	0.32497
16.2257	36.6418	0.489446
16.2646	37.4562	0.065003
16.3035	37.9958	0
16.3424	38.1955	0
16.3813	38.4663	0
16.4202	40.2762	0
16.4591	39.6655	0
16.498	43.9506	0
16.537	42.179	0
16.5759	40.6694	0
16.6148	40.4877	0
16.6537	41.2675	0
16.6926	40.9903	0
16.7315	42.715	0
16.7704	38.4633	0
16.8093	40.7527	0
16.8483	36.1905	0
16.8872	38.6589	0
16.9261	37.0337	0
16.965	36.929	0
17.0039	40.4807	0
17.0428	36.0672	0
17.0817	40.525	0
17.1206	41.803	0
17.1595	41.6965	0
17.1984	42.7094	0
17.2373	44.072	0
17.2763	44.3778	0
17.3152	44.1286	0.080535
17.3541	45.4765	0.425329
17.393	43.9	0.3863
17.4319	47.0866	0
17.4708	52.7422	0.235364
17.5097	50.5102	0.336918
17.5486	52.9985	0
17.5876	52.7288	0
17.6265	50.1788	0
17.6654	50.4103	0
17.7043	47.7122	0.021417
17.7432	47.657	0
17.7821	48.5391	0
17.821	43.0425	0
17.8599	42.9462	0
17.8988	42.139	0
17.9377	40.913	0
17.9766	44.3195	0
18.0156	42.0558	0
18.0545	39.8801	0
18.0934	40.0576	0
18.1323	36.7316	0
18.1712	35.9398	0
18.2101	40.3142	0.422939
18.249	39.3541	0.134962
18.2879	38.7219	0
18.3269	39.8277	0.175627
18.3658	39.697	0.214567
18.4047	39.1777	0
18.4436	36.2838	0
18.4825	38.3353	0.104164
18.5214	39.3576	0.330988
18.5603	38.8053	0
18.5992	41.4985	0
18.6381	42.3219	0
18.677	39.7406	0.087614
18.7159	37.8715	0.101243
18.7549	40.0972	0
18.7938	40.0208	0
18.8327	38.6926	0
18.8716	40.8535	0
18.9105	40.2796	0
18.9494	40.3142	0
18.9883	38.4953	0
19.0272	35.901	0
19.0662	37.0849	0
19.1051	38.9748	0
19.144	37.1456	0
19.1829	36.6784	0
19.2218	35.2213	0
19.2607	37.7766	0
19.2996	39.8445	0
19.3385	40.2597	0
19.3774	40.957	0
19.4163	40.8808	0
19.4552	39.8342	0
19.4942	43.8872	0
19.5331	43.2241	0
19.572	40.6332	0
19.6109	42.0418	0
19.6498	40.0633	0.105491
19.6887	40.0796	0.463737
19.7276	42.5321	0.023098
19.7665	41.075	0
19.8055	39.5511	0
19.8444	39.9238	0
19.8833	44.9795	0
19.9222	40.846	0
19.9611	38.3011	0
20	41.8227	0
20.0389	46.0135	0
20.0778	38.3043	0
20.1167	35.8952	0
20.1556	35.9737	0
20.1945	36.9482	0
20.2335	38.7791	0
20.2724	38.3149	0.475862
20.3113	36.4588	0.315412
20.3502	35.1779	0
20.3891	35.4613	0
20.428	35.9581	0
20.4669	34.4095	0
20.5058	34.0608	0
20.5448	35.4707	0
20.5837	35.787	0
20.6226	37.3058	0
20.6615	40.7133	0
20.7004	39.8839	0
20.7393	41.8364	0
20.7782	40.6291	0
20.8171	42.1666	0
20.856	41.2104	0
20.8949	38.9567	0
20.9338	36.8569	0
20.9728	36.1695	0
21.0117	41.0323	0
21.0506	41.1083	0
21.0895	39.7378	0
21.1284	39.0681	0
21.1673	40.4847	0
21.2062	40.2422	0
21.2451	44.0592	0.33174
21.2841	42.4597	0.696535
21.323	41.7974	0.286384
21.3619	38.6404	0
21.4008	38.077	0
21.4397	36.8309	0
21.4786	38.9449	0.555556
21.5175	39.7889	0.481481
21.5564	39.1123	0
21.5953	39.6033	0
21.6342	36.9654	0
21.6731	37.7263	0
21.7121	40.3333	0
21.751	39.4059	0
21.7899	43.6516	0
21.8288	43.5279	0
21.8677	41.2368	0
21.9066	38.3362	0
21.9455	42.979	0
21.9844	40.7074	0
22.0234	43.3344	0
22.0623	39.9355	3.7e-12
22.1012	39.7022	0.609761
22.1401	41.0082	0.026904
22.179	33.1204	0
22.2179	36.6513	0.701226
22.2568	38.3394	0.102438
22.2957	38.1236	0
22.3346	39.1157	0
22.3735	39.4098	0
22.4124	39.4218	0
22.4514	38.1267	0
22.4903	38.8035	0
22.5292	40.3965	0
22.5681	37.8764	0
22.607	37.0074	0
22.6459	35.5749	0.081641
22.6848	33.8997	0
22.7237	35.3769	0
22.7627	36.2497	0
22.8016	36.292	0
22.8405	37.605	0
22.8794	36.7393	0
22.9183	36.1175	0
22.9572	34.6399	0
22.9961	34.1524	0
23.035	37.4973	0
23.0739	40.7369	0
23.1128	37.6452	0
23.1517	34.5714	0
23.1907	35.7979	0
23.2296	35.4062	0
23.2685	36.8894	0
23.3074	39.7437	0
23.3463	39.1746	0
23.3852	37.7292	0
23.4241	39.4731	0
23.463	38.7694	0
23.502	38.9117	0
23.5409	40.6237	0
23.5798	39.2194	0
23.6187	36.446	0
23.6576	38.9276	0
23.6965	39.9932	0
23.7354	38.5901	0
23.7743	40.0362	0
23.8132	40.8375	0
23.8521	40.6442	0
23.891	42.8919	0
23.93	42.5457	0
23.9689	38.3597	0
24.0078	40.7153	0
24.0467	43.9275	0
24.0856	43.0088	0
24.1245	41.1866	0
24.1634	45.6022	0
24.2023	41.6023	0
24.2413	42.0607	0
24.2802	49.5922	0
24.3191	46.0182	0
24.358	46.2844	0
24.3969	48.6584	0
24.4358	50.1671	0
24.4747	52.9364	0
24.5136	49.1529	0
24.5525	44.901	0
24.5914	43.6663	0
24.6303	44.1819	0
24.6693	42.0841	0
24.7082	42.1585	0
24.7471	42.9805	0.121067
24.786	45.569	0.001416
24.8249	43.5565	0
24.8638	36.3513	0
24.9027	36.8979	0
24.9416	39.3977	0
24.9806	39.5578	0
25.0194	41.6606	0
25.0584	37.9844	0
25.0973	39.2716	0
25.1362	37.694	0.031683
25.1751	42.3885	0.671888
25.214	40.1075	0
25.2529	42.9455	0
25.2918	41.3396	0
25.3307	44.5926	0
25.3697	43.7131	0
25.4086	44.6378	0.555865
25.4475	40.7837	0.091597
25.4864	42.1291	0
25.5253	43.1541	0
25.5642	44.718	0.401434
25.6031	41.6816	0.123014
25.642	42.3462	0
25.6809	41.7638	0
25.7198	41.2323	0
25.7587	41.9883	0
25.7977	41.1304	0
25.8366	40.6611	0
25.8755	40.3569	0
25.9144	39.7073	0
25.9533	43.0168	0
25.9922	45.3067	0
26.0311	47.0498	0
26.07	45.9047	0
26.109	47.1358	0
26.1479	46.5135	0
26.1868	49.7773	0
26.2257	47.7067	0
26.2646	49.5914	0
26.3035	46.7489	0
26.3424	46.014	0
26.3813	51.3102	0
26.4202	47.8773	0
26.4591	45.8301	0
26.498	51.9213	0
26.537	49.1884	0
26.5759	47.1759	0
26.6148	47.1493	0
26.6537	45.6444	0
26.6926	48.6825	0
26.7315	46.76	0
26.7704	44.8051	0
26.8093	42.7444	0
26.8483	43.4695	0
26.8872	46.1914	0
26.9261	46.5828	0
26.965	42.5496	0
27.0039	42.1492	0
27.0428	45.315	0
27.0817	40.8419	0
27.1206	43.4374	0
27.1595	40.7219	0
27.1984	38.173	0
27.2373	38.5138	0
27.2763	42.6589	0
27.3152	37.5484	0
27.3541	36.7676	0
27.393	37.4455	0
27.4319	39.9618	0
27.4708	41.6314	0
27.5097	40.6169	0
27.5486	41.7697	0
27.5876	42.1388	0
27.6265	44.019	0
27.6654	42.8256	0
27.7043	42.702	0
27.7432	45.2286	0
27.7821	46.9496	0
27.821	46.6889	0
27.8599	46.8437	0
27.8988	49.6963	0
27.9377	50.2181	0
27.9766	48.9336	0
28.0156	49.5711	0
28.0545	49.891	0
28.0934	49.8183	0
28.1323	50.6388	0
28.1712	52.4367	0
28.2101	49.9331	0
28.249	52.8411	0
28.2879	49.5259	0
28.3269	48.5021	0
28.3658	53.1398	0
28.4047	50.8522	0
28.4436	48.3967	0
28.4825	51.8163	0
28.5214	54.1728	0
28.5603	54.4984	0
28.5992	55.6564	0
28.6381	52.2987	0
28.677	54.4566	0
28.7159	55.5102	0
28.7549	55.6655	0
28.7938	55.5445	0
28.8327	52.1412	0
28.8716	51.5376	0
28.9105	52.9493	0
28.9494	53.3827	0
28.9883	53.6598	0
29.0272	55.665	0
29.0662	55.7467	0
29.1051	51.8526	0
29.144	55.1221	0
29.1829	56.9306	0
29.2218	59.7535	0
29.2607	58.3371	0
29.2996	56.95	0
29.3385	55.944	0
29.3774	56.2908	0
29.4163	55.4516	0
29.4552	54.7454	0
29.4942	53.2795	0
29.5331	53.2822	0
29.572	57.2467	0
29.6109	58.0014	0
29.6498	57.6197	0
29.6887	59.0457	0
29.7276	59.4246	0
29.7665	59.736	0
29.8055	62.6456	0
29.8444	63.6604	0
29.8833	59.7698	0
29.9222	57.1696	0
29.9611	53.3712	0
30	50.7933	0
30.0389	48.667	0
30.0778	49.1531	0
30.1167	50.7658	0
30.1556	51.1221	0
30.1945	45.774	0
30.2335	44.4624	0
30.2724	43.508	0
30.3113	43.4568	0
30.3502	43.0866	0
30.3891	40.6697	0
30.428	41.2599	0
30.4669	34.1828	0
30.5058	32.4678	0
30.5448	25.8271	0
30.5837	24.5943	0
30.6226	20.8328	0
30.6615	22.8185	0
30.7004	19.1142	0
30.7393	14.337	0
30.7782	11.2679	0
30.8171	9.60573	0
30.856	8.25845	0
30.8949	7.89303	0
30.9338	6.08363	0
30.9728	5.13613	0
31.0117	4.18806	0
31.0506	3.42254	0
31.0895	3.22143	0
31.1284	2.61606	0
31.1673	1.64038	0
31.2062	1.19172	0
31.2451	0.542694	0
31.2841	0.333333	0
31.323	0.412393	0
31.3619	0.543667	0
31.4008	0.296296	0
31.4397	0	0
31.4786	0.037037	0
31.5175	1	0
31.5564	0.358025	0
31.5953	0.796481	0
31.6342	0.676888	0
31.6731	0.411331	0
31.7121	0.373158	0
31.751	0.644232	0
31.7899	0.20259	0
31.8288	0.24743	0
31.8677	0.777778	0
31.9066	0.580247	0
31.9455	0.459829	0
31.9844	0.366786	0
32.0234	0.403897	0
32.0623	0.254716	0
32.1012	0.192619	0
32.1401	0.327433	0
32.179	0.333333	0
32.2179	0.333333	0
32.2568	0.234568	0
32.2957	0.11356	0
32.3346	0.333333	0
32.3735	0.336431	0
32.4124	0.068189	0
32.4514	0.037037	0
32.4903	0.333333	0
32.5292	0.34	0
32.5681	0.333333	0
