# Supplementary material for: Copine-6 is a TRPM3 escort protein controlling the sensitivity of sensory neurons to noxious heat
Source: EMBO J. 2025 Jun 19;44(15):4222–51. doi: 10.1038/s44318-025-00487-0 (PMC12317139; doi:10.1038/s44318-025-00487-0)
Supplement: Supplementary file 10 — Source data Fig. 8 [file 44318_2025_487_MOESM10_ESM.zip › Figure 8/8B ionomycin/8B ionomycin.xlsx]

## Sheet: Sheet1
Distance (μm)	TRPM3	Copine-6
0	0	0
0.038911	0	0
0.077821	0	0
0.116732	0	0
0.155642	0.367413	0
0.194553	0.531807	0
0.233463	0.010712	0
0.272374	0	0
0.311284	0	0
0.350195	0	0
0.389105	0.319802	0
0.428016	0.35057	0
0.466926	0.058338	0
0.505837	0.071267	0
0.544747	0.659271	0
0.583658	0.412654	0
0.622568	0.032081	0
0.661479	0.384237	0
0.700389	0.023335	0
0.7393	0	0
0.77821	0.918809	0
0.817121	0.08525	0
0.856031	0.861397	0
0.894942	0.213323	0
0.933852	0.240866	0
0.972763	0.632118	0
1.01167	0.060415	0
1.05058	0	0
1.08949	0.523324	0
1.12841	0.772538	0
1.16732	2.27443	0
1.20623	0.941052	0
1.24514	0.052108	0
1.28405	0.070314	0
1.32296	0.261263	0
1.36187	0.662727	0
1.40078	2.37761	0
1.43969	1.2002	0
1.4786	0.436175	0
1.51751	0.534546	0
1.55642	0.510149	0
1.59533	1.18596	0
1.63424	3.30662	0
1.67315	2.0839	0
1.71206	1.46504	0
1.75097	2.56415	0
1.78988	2.96963	0
1.82879	3.42168	0
1.8677	4.12361	0
1.90661	5.94169	0
1.94552	8.19065	0
1.98444	9.18137	0
2.02335	13.3879	0
2.06226	14.9325	0
2.10117	16.566	0
2.14008	19.984	0
2.17899	24.2168	0
2.2179	24.9634	0
2.25681	30.3163	0
2.29572	32.6385	0
2.33463	35.0143	0
2.37354	38.6506	0
2.41245	41.9589	0
2.45136	46.3217	0
2.49027	48.1727	0
2.52918	48.6758	0
2.56809	57.3306	0
2.607	58.6744	0
2.64591	49.8033	0
2.68483	51.9545	0
2.72374	51.9014	0
2.76265	55.2768	0
2.80156	53.8383	0
2.84047	60.4563	0
2.87938	55.6089	0
2.91829	56.4505	0
2.9572	67.033	0
2.99611	60.7597	0
3.03502	66.1442	0
3.07393	63.2238	0
3.11284	57.385	0
3.15175	56.7088	0
3.19066	64.4215	0
3.22957	73.1104	0
3.26848	63.4406	0
3.30739	66.0298	0
3.3463	59.2042	0
3.38521	59.9687	0
3.42412	60.9021	0
3.46304	61.7363	0
3.50195	61.8758	0
3.54086	59.401	0
3.57977	52.0169	0
3.61868	48.7178	0
3.65759	59.1806	0
3.6965	63.5066	0
3.73541	54.8525	0
3.77432	51.2891	0
3.81323	50.5258	0
3.85214	47.0818	0
3.89105	52.7507	0
3.92996	50.9306	0
3.96887	52.3026	0
4.00778	59.7875	0
4.04669	56.3967	0
4.0856	55.341	0
4.12451	54.7625	0
4.16342	50.8395	0
4.20233	48.7441	0
4.24125	50.7632	0
4.28016	57.9999	0
4.31907	57.6094	0
4.35798	55.1248	0
4.39689	56.493	0
4.4358	62.5062	0
4.47471	61.8786	0
4.51362	53.7536	0
4.55253	62.3885	0
4.59144	67.1141	0
4.63035	56.2218	0
4.66926	58.491	0
4.70817	56.9497	0
4.74708	50.1966	0
4.78599	48.5202	0
4.8249	52.5071	0
4.86381	51.7432	0
4.90272	49.3978	0
4.94163	50.5957	0
4.98055	49.3273	0
5.01945	49.7103	0
5.05837	53.6284	0
5.09728	54.3262	0
5.13619	51.451	0
5.1751	50.8315	0
5.21401	52.1925	0
5.25292	53.525	0
5.29183	51.8276	0
5.33074	47.5982	0
5.36965	50.2781	0
5.40856	54.5914	0
5.44747	54.6251	0
5.48638	57.7882	0
5.52529	58.2262	0
5.5642	51.1801	0
5.60311	52.7098	0
5.64202	56.7861	0
5.68093	53.4599	0
5.71984	51.4796	0
5.75875	54.5639	0
5.79767	51.1661	0
5.83658	47.7739	0
5.87549	56.0896	0
5.9144	64.8961	0
5.95331	59.2369	0
5.99222	56.3687	0
6.03113	55.2125	0
6.07004	54.7322	0
6.10895	51.8476	0
6.14786	57.6549	0
6.18677	66.9829	0
6.22568	64.2901	0
6.26459	61.6065	0
6.3035	61.191	0
6.34241	54.6446	0
6.38132	57.6395	0
6.42023	55.2482	0
6.45914	56.8473	0
6.49805	56.6108	0
6.53697	56.674	0
6.57587	57.9475	0
6.61479	61.2932	0
6.6537	53.3086	0
6.69261	61.5298	0
6.73152	52.5333	0
6.77043	60.0779	0
6.80934	52.304	0
6.84825	54.9344	0
6.88716	52.8699	0
6.92607	50.0548	0
6.96498	47.5441	0
7.00389	46.3422	0
7.0428	44.9911	0
7.08171	50.1408	0
7.12062	56.0244	0
7.15953	51.8101	0
7.19844	46.937	0
7.23735	47.0891	0
7.27627	44.1968	0
7.31517	48.0082	0
7.35409	50.859	0
7.393	51.5222	0
7.43191	47.4654	0
7.47082	44.195	0
7.50973	50.8118	0
7.54864	50.6227	0
7.58755	47.7411	0
7.62646	43.135	0
7.66537	46.9391	0
7.70428	51.8754	0
7.74319	45.5824	0
7.7821	44.317	0
7.82101	44.7538	0
7.85992	52.1951	0
7.89883	61.7013	0
7.93774	63.5981	0
7.97665	55.6496	0
8.01556	51.8318	0
8.05448	48.0089	0
8.09338	52.0419	0
8.1323	50.2845	0
8.17121	48.9805	0
8.21012	55.2849	0
8.24903	52.1809	0
8.28794	46.2338	0
8.32685	43.6422	0
8.36576	54.0071	0
8.40467	45.8737	0
8.44358	45.1953	0
8.48249	40.8975	0
8.5214	41.1923	0
8.56031	42.7904	0
8.59922	52.6301	0
8.63813	46.2369	0
8.67704	42.0421	0
8.71595	46.954	0
8.75486	42.9121	0
8.79378	45.2375	0
8.83268	42.499	0
8.87159	48.3369	0
8.91051	53.9505	0
8.94942	49.1269	0
8.98833	42.9257	0
9.02724	39.6333	0
9.06615	44.6754	0
9.10506	49.0668	0
9.14397	38.4862	0
9.18288	37.487	0
9.22179	54.598	0
9.2607	54.3965	0
9.29961	45.3178	0
9.33852	45.5778	0
9.37743	43.7745	0
9.41634	48.7638	0
9.45525	48.6549	0
9.49416	50.3568	0
9.53307	44.1418	0
9.57198	46.1544	0
9.61089	53.3963	0
9.64981	45.6102	0
9.68872	45.5895	0
9.72763	39.6829	0
9.76654	45.5815	0
9.80545	57.7211	0
9.84436	49.1279	0
9.88327	46.0092	0
9.92218	43.6174	0
9.96109	46.5817	0
10	36.137	0
10.0389	56.3465	0
10.0778	49.4374	0
10.1167	55.9686	0
10.1556	48.5525	0
10.1945	42.3678	0
10.2335	42.8693	0
10.2724	42.1384	0
10.3113	47.6634	0
10.3502	46.8979	0
10.3891	50.9995	0
10.428	52.2637	0
10.4669	45.4885	0
10.5058	48.9683	0
10.5448	48.9534	0
10.5837	50.5245	0
10.6226	49.7251	0
10.6615	45.5511	0
10.7004	51.2274	0
10.7393	51.9371	0
10.7782	54.0247	0
10.8171	45.7411	0
10.856	56.4801	0
10.8949	57.2465	0
10.9338	51.5506	0
10.9728	45.8392	0
11.0117	51.7703	0
11.0506	52.7414	0
11.0895	59.8135	0
11.1284	54.6108	0
11.1673	56.6614	0
11.2062	49.1035	0
11.2451	44.8536	0
11.2841	41.7815	0
11.323	46.2985	0
11.3619	55.3186	0
11.4008	53.2467	0
11.4397	48.6063	0
11.4786	56.6006	0
11.5175	53.1409	0
11.5564	50.2097	0
11.5953	48.9804	0
11.6342	45.9725	0
11.6731	44.1306	0
11.7121	57.0563	0
11.751	51.1324	0
11.7899	52.0652	0
11.8288	57.1898	0
11.8677	57.1181	0
11.9066	50.1906	0
11.9455	49.6699	0
11.9844	47.8516	0
12.0234	53.2975	0
12.0623	51.8119	0
12.1012	47.2256	0
12.1401	41.7862	0
12.179	47.6143	0
12.2179	54.3714	0
12.2568	53.3747	0
12.2957	48.6678	0
12.3346	48.4178	0
12.3735	55.3814	0
12.4124	56.0964	0
12.4514	42.8257	0
12.4903	45.2297	0
12.5292	52.8822	0
12.5681	58.2296	0
12.607	48.5091	0
12.6459	52.9903	0
12.6848	51.9538	0.296638
12.7237	57.8399	0.174148
12.7627	53.4064	0
12.8016	57.5749	0
12.8405	64.1273	0
12.8794	50.2777	0
12.9183	44.8446	0
12.9572	48.8325	0
12.9961	50.1389	0
13.035	52.0578	0
13.0739	55.5546	0
13.1128	58.3247	0
13.1517	52.895	0
13.1907	48.7271	0
13.2296	51.8534	0
13.2685	52.4357	0
13.3074	47.069	0
13.3463	53.2721	0
13.3852	50.0288	0
13.4241	46.7084	0
13.463	49.1938	0
13.502	46.663	0
13.5409	50.51	0
13.5798	52.0378	0
13.6187	49.7159	0
13.6576	53.3499	0
13.6965	52.418	0
13.7354	48.6456	0
13.7743	47.731	0
13.8132	51.09	0
13.8521	55.6878	0
13.891	54.3154	0
13.93	50.7322	0
13.9689	47.6187	0
14.0078	51.7224	0
14.0467	61.6952	0
14.0856	61.4776	0
14.1245	51.0707	0
14.1634	49.692	0
14.2023	55.166	0
14.2413	57.0845	0
14.2802	54.6608	0
14.3191	53.0979	0
14.358	55.3249	0
14.3969	54.8905	0
14.4358	52.1916	0
14.4747	49.56	0
14.5136	49.1806	0
14.5525	51.3887	0
14.5914	51.5241	0
14.6303	53.753	0
14.6693	54.3552	0
14.7082	50.5374	0
14.7471	54.1615	0
14.786	56.6886	0
14.8249	50.7743	0
14.8638	53.7206	0
14.9027	51.5218	0
14.9416	42.7997	0
14.9805	45.7874	0
15.0195	46.7262	0
15.0584	52.205	0
15.0973	53.8414	0
15.1362	48.902	0
15.1751	47.5973	0
15.214	43.7626	0
15.2529	46.0853	0
15.2918	46.2133	0
15.3307	46.2074	0
15.3697	50.9568	0
15.4086	52.4637	0
15.4475	54.1656	0
15.4864	54.8521	0
15.5253	55.3607	0
15.5642	51.3607	0
15.6031	45.8904	0
15.642	50.6177	0
15.6809	54.2259	0
15.7198	44.8901	0
15.7587	43.576	0
15.7977	48.7161	0
15.8366	42.6514	0
15.8755	40.3813	0
15.9144	44.2647	0
15.9533	47.0936	0
15.9922	53.29	0
16.0311	52.8408	0
16.07	50.7114	0
16.109	50.573	0
16.1479	42.74	0
16.1868	47.8138	0
16.2257	53.9094	0
16.2646	39.7391	0
16.3035	40.4683	0
16.3424	41.349	0
16.3813	43.1803	0
16.4202	40.8706	0
16.4591	44.576	0
16.498	50.9485	0
16.537	46.975	0
16.5759	53.1948	0
16.6148	52.7319	0
16.6537	52.4952	0
16.6926	49.8463	0
16.7315	47.9198	0.866123
16.7704	47.1751	2.27232
16.8093	48.11	0
16.8483	48.906	0.138317
16.8872	50.1925	0.36391
16.9261	48.8949	0
16.965	45.3593	0.163114
17.0039	43.6818	0.6211
17.0428	47.7465	0
17.0817	43.351	0
17.1206	54.4111	0
17.1595	63.5421	0
17.1984	49.1919	0
17.2373	44.9723	0
17.2763	42.4045	0
17.3152	46.4594	0
17.3541	57.2721	0
17.393	52.162	0
17.4319	50.392	0
17.4708	49.4728	0
17.5097	51.7247	0
17.5486	47.2035	0
17.5876	41.734	0
17.6265	45.8178	0
17.6654	49.4002	0
17.7043	53.9581	0
17.7432	52.5051	0
17.7821	51.1847	0
17.821	50.3054	0
17.8599	56.295	0
17.8988	48.6949	0
17.9377	49.8983	0
17.9766	51.3729	0
18.0156	55.4288	0
18.0545	46.9918	0
18.0934	50.8946	0
18.1323	47.869	0
18.1712	57.1908	0
18.2101	47.8926	0
18.249	44.9113	0
18.2879	44.3311	0
18.3269	36.971	0
18.3658	41.5671	0
18.4047	43.4285	0
18.4436	44.5711	0
18.4825	42.4831	0
18.5214	41.5892	0
18.5603	46.3799	0
18.5992	46.6867	0
18.6381	53.2541	0
18.677	45.7646	0
18.7159	42.5973	0
18.7549	43.0975	0
18.7938	49.9061	0
18.8327	51.9426	0
18.8716	42.9053	0
18.9105	41.214	0
18.9494	52.1913	0
18.9883	51.6652	0
19.0272	41.8162	0
19.0662	41.9179	0
19.1051	49.6108	0
19.144	49.1978	0
19.1829	45.3281	0
19.2218	53.2925	0
19.2607	64.123	0
19.2996	49.4452	0
19.3385	48.0586	0
19.3774	65.6099	0
19.4163	46.9436	0
19.4552	53.3211	0
19.4942	46.233	0
19.5331	50.4438	0
19.572	50.8277	0
19.6109	45.6688	0
19.6498	47.6846	0
19.6887	50.5819	0
19.7276	59.209	0
19.7665	58.0671	0
19.8055	51.17	0
19.8444	51.4366	0
19.8833	44.4211	0
19.9222	50.3736	0
19.9611	42.1696	0
20	45.8779	0
20.0389	51.2079	0
20.0778	47.3326	0
20.1167	48.0827	0
20.1556	51.2758	0
20.1945	46.4548	0
20.2335	43.0236	0
20.2724	41.3431	0
20.3113	42.638	0
20.3502	41.1486	0
20.3891	47.6445	0
20.428	40.8342	0
20.4669	50.3939	0
20.5058	44.8911	0
20.5448	45.6477	0
20.5837	42.5367	0
20.6226	44.935	0
20.6615	43.3799	0
20.7004	52.9601	0
20.7393	51.9773	0
20.7782	55.6495	0
20.8171	47.0069	0
20.856	45.5586	0
20.8949	52.52	0
20.9338	54.0543	0
20.9728	53.0128	0
21.0117	46.5731	0
21.0506	48.7623	0
21.0895	49.8392	0
21.1284	51.2263	0
21.1673	54.9699	0
21.2062	51.37	0
21.2451	47.4577	0
21.2841	56.0266	0
21.323	53.2784	0
21.3619	49.2869	0
21.4008	50.1556	0
21.4397	52.8299	0
21.4786	53.6241	0
21.5175	56.5477	0
21.5564	56.7938	0
21.5953	56.7477	0
21.6342	56.2377	0
21.6731	53.2286	0
21.7121	53.4986	0
21.751	46.9552	0
21.7899	47.0976	0
21.8288	52.6581	0
21.8677	52.1961	0
21.9066	52.8132	0
21.9455	54.1653	0
21.9844	46.3648	0
22.0234	44.2052	0
22.0623	47.0543	0
22.1012	55.8741	0
22.1401	45.4979	0
22.179	45.8504	0
22.2179	42.6491	0
22.2568	50.4703	0
22.2957	57.0833	0
22.3346	47.0806	0
22.3735	45.0518	0
22.4124	50.1032	0
22.4514	51.8554	0
22.4903	49.8295	0
22.5292	50.1516	0
22.5681	50.253	0
22.607	44.1219	0
22.6459	48.8948	0
22.6848	52.0308	0
22.7237	49.5056	0
22.7627	51.5048	0
22.8016	50.6995	0
22.8405	47.8438	0
22.8794	53.2519	0
22.9183	50.2555	0
22.9572	47.6183	0
22.9961	51.7314	0
23.035	57.6441	0
23.0739	59.9004	0
23.1128	57.6143	0
23.1517	54.7239	0
23.1907	61.2178	0
23.2296	54.9092	0
23.2685	49.1708	0
23.3074	49.5356	0
23.3463	57.6805	0
23.3852	60.5144	0
23.4241	65.0425	0
23.463	63.1745	0
23.502	57.3745	0
23.5409	55.0542	0
23.5798	51.7764	0
23.6187	53.0588	0
23.6576	50.2501	0
23.6965	49.4367	0
23.7354	55.8921	0
23.7743	60.8722	0
23.8132	61.888	0
23.8521	62.087	0
23.891	57.2601	0
23.93	52.8658	0
23.9689	53.5007	0
24.0078	57.6641	0
24.0467	58.5257	0
24.0856	55.1955	0
24.1245	53.9625	0
24.1634	61.5216	0
24.2023	64.3477	0
24.2413	62.2677	0
24.2802	61.5338	0
24.3191	57.3072	0
24.358	52.6743	0
24.3969	56.5204	0
24.4358	61.7025	0
24.4747	59.2506	0
24.5136	52.9351	0
24.5525	51.0206	0
24.5914	58.0613	0
24.6303	58.9486	0
24.6693	63.9885	0
24.7082	66.3214	0
24.7471	58.296	0
24.786	62.9216	0
24.8249	66.3351	0
24.8638	66.5418	0
24.9027	63.1283	0
24.9416	59.6751	0
24.9806	59.8276	0
25.0194	65.1011	0
25.0584	73.024	0
25.0973	72.6883	0
25.1362	69.8682	0
25.1751	67.5529	0
25.214	62.0567	0
25.2529	62.3967	0
25.2918	64.4485	0
25.3307	65.2431	0
25.3697	67.4694	0
25.4086	63.6015	0
25.4475	59.2423	0
25.4864	67.703	0
25.5253	70.4984	0
25.5642	60.9008	0
25.6031	61.5267	0
25.642	58.2906	0
25.6809	59.9702	0
25.7198	65.8925	0
25.7587	67.4681	0
25.7977	60.4142	0
25.8366	60.8206	0
25.8755	54.9527	0
25.9144	51.6605	0
25.9533	55.4592	0
25.9922	54.3768	0
26.0311	57.3419	0
26.07	54.5315	0
26.109	45.6674	0
26.1479	40.5859	0
26.1868	38.5854	0
26.2257	41.3204	0
26.2646	34.8122	0
26.3035	37.2195	0
26.3424	37.4617	0
26.3813	35.9745	0
26.4202	30.541	0
26.4591	27.7186	0
26.498	29.2326	0
26.537	27.0611	0
26.5759	24.9688	0
26.6148	25.5183	0
26.6537	15.8344	0
26.6926	16.3705	0
26.7315	15.941	0
26.7704	12.9047	0
26.8093	14.1683	0
26.8483	12.5571	0
26.8872	12.6996	0
26.9261	12.7144	0
26.965	12.2327	0
27.0039	12.5899	0
27.0428	13.5211	0
27.0817	7.23807	0
27.1206	6.58026	0
27.1595	6.67737	0
27.1984	7.90453	0
27.2373	6.37606	0
27.2763	5.68443	0
27.3152	5.06343	0
27.3541	4.87408	0
27.393	5.77402	0
27.4319	5.55029	0
27.4708	5.30968	0
27.5097	3.00475	0
27.5486	3.23928	0
27.5876	2.89557	0
27.6265	3.67073	0
27.6654	1.96042	0
27.7043	3.57276	0
27.7432	3.60938	0
27.7821	2.86727	0
27.821	3.70368	0
27.8599	2.41752	0
27.8988	3.27554	0
27.9377	3.14064	0
27.9766	3.8405	0
28.0156	2.44281	0
28.0545	2.35667	0
28.0934	2.76613	0
28.1323	2.7881	0
28.1712	2.48619	0
28.2101	3.00407	0
28.249	1.83099	0
28.2879	3.60277	0
28.3269	1.49344	0
28.3658	4.78977	0
28.4047	3.94637	0
28.4436	2.79718	0
28.4825	1.455	0
28.5214	1.654	0
28.5603	1.18088	0
28.5992	1.35231	0
28.6381	2.60964	0
28.677	1.2892	0
28.7159	3.74466	0
28.7549	2	0
