# Supplementary material for: Copine-6 is a TRPM3 escort protein controlling the sensitivity of sensory neurons to noxious heat
Source: EMBO J. 2025 Jun 19;44(15):4222–51. doi: 10.1038/s44318-025-00487-0 (PMC12317139; doi:10.1038/s44318-025-00487-0)
Supplement: Supplementary file 10 — Source data Fig. 8 [file 44318_2025_487_MOESM10_ESM.zip › Figure 8/8C 45/8C 45.xlsx]

## Sheet: Sheet1
Distance (μm)	TRPM3	Copine-6
0	0	0.9
0.1013	0	1.2
0.2025	0	1.1
0.3038	0	1
0.4051	0	0.967
0.5063	0	0.833
0.6076	0	1.2
0.7089	0	1.133
0.8101	0	1.033
0.9114	0	1.3
1.0127	0	1.333
1.1139	0	1.5
1.2152	0	1.967
1.3165	0	2.933
1.4177	0	3.467
1.519	0.0333	4.567
1.6203	0.0333	7.867
1.7215	0.1667	12.867
1.8228	0.7667	20.3
1.9241	2.0333	31.367
2.0253	4.2333	46.367
2.1266	7.9333	62.133
2.2278	13.3	75.033
2.3291	21.1333	85.933
2.4304	29.3	97.8
2.5316	36.2	102.5
2.6329	42.9667	101.933
2.7342	49.2333	101.667
2.8354	53.0333	101.433
2.9367	57.2	101.8
3.038	59.1667	101.333
3.1392	59.3667	97.9
3.2405	59.8	92.933
3.3418	61.4333	87.033
3.443	63.4667	81.133
3.5443	66.1667	76.567
3.6456	66.6667	70.367
3.7468	67.0333	65.6
3.8481	68.0333	62.167
3.9494	66.4	59.933
4.0506	66.1	61.733
4.1519	67.3	60.467
4.2532	67.0667	60.633
4.3544	66.9333	58.667
4.4557	66	58.333
4.557	66.5	57.867
4.6582	65.8333	55.633
4.7595	63.1	53.667
4.8608	61.4333	52.667
4.962	61.7333	52.667
5.0633	61.8	50.633
5.1646	59.4333	50.367
5.2658	57.8	51.6
5.3671	58.2	53.667
5.4684	57.8333	55.433
5.5696	56.9333	56.433
5.6709	55.6333	56.733
5.7722	52.1333	56.333
5.8734	48.8333	58.467
5.9747	47.0333	58.567
6.0759	45.8333	57.833
6.1772	45.6667	57.133
6.2785	44.5333	54
6.3797	44.0333	51.967
6.481	43.9667	49
6.5823	43.0667	49.4
6.6835	42.8667	50.467
6.7848	41.8667	48.667
6.8861	42.0667	50.267
6.9873	39.0667	49.133
7.0886	37.9667	50.533
7.1899	38.2333	50.033
7.2911	38	48.4
7.3924	38.3333	47.6
7.4937	38.7	47.8
7.5949	38.8	48.667
7.6962	39.1	48.567
7.7975	38.8	47.233
7.8987	38.7	49.4
8	40.2	50.633
8.1013	40.5667	49.567
8.2025	40.5333	48
8.3038	39.9	47.967
8.4051	40.9333	46.533
8.5063	40.6	45.067
8.6076	42.8333	44.533
8.7089	44	42.767
8.8101	44.0333	42
8.9114	42.9333	43.133
9.0127	42.2	45.3
9.1139	41.2667	42.5
9.2152	38.9333	43.467
9.3165	40.2667	43.633
9.4177	38.9	42.667
9.519	39.8	42.467
9.6203	38.9	41.933
9.7215	39.1333	40.833
9.8228	37.3667	40.267
9.9241	35.6667	40.067
10.0253	35.4	42.3
10.1266	35.9667	44.767
10.2278	36.6	43.667
10.3291	37.0333	43.8
10.4304	37.5	44.833
10.5316	38.4333	44.9
10.6329	39.4667	44.867
10.7342	39.3333	44.967
10.8354	38.2333	44.267
10.9367	37.3667	45.333
11.038	37.0333	44.767
11.1392	37.8667	44.7
11.2405	36.8333	42.033
11.3418	37.4667	40.7
11.443	37.1667	41.1
11.5443	38.6333	40.167
11.6456	39.8667	41
11.7468	39.3	40.567
11.8481	39.8667	40.267
11.9494	39.7667	40.3
12.0506	39.3	39.5
12.1519	37.2333	39.9
12.2532	36.8	39.4
12.3544	36.3333	40.633
12.4557	35.9667	40.667
12.557	35.6	40.133
12.6582	36.1667	40.133
12.7595	36.0333	39.867
12.8608	35.6	40.933
12.962	36.8	40.233
13.0633	38.6333	41.533
13.1646	40.5333	43.033
13.2658	41.1333	42.533
13.3671	40.2	42.4
13.4684	38.7	43.133
13.5696	37.4	43.433
13.6709	35.9667	44.067
13.7722	35.5333	42.233
13.8734	34.9	42.1
13.9747	36.0333	42.367
14.0759	37.2	41.733
14.1772	36.9333	40.733
14.2785	36.3667	40.133
14.3797	35.2667	40.467
14.481	34.7333	41.933
14.5823	35	42.633
14.6835	35.9667	41.9
14.7848	37.4667	41.833
14.8861	37.8667	42.433
14.9873	37.3333	43.833
15.0886	36.9333	43.8
15.1899	36.2667	43.733
15.2911	36.7	42.3
15.3924	37.3667	43.767
15.4937	37.7	43.933
15.5949	38.4333	43.533
15.6962	38.5667	43.467
15.7975	37.0667	42.133
15.8987	37.1	42.067
16	36.9667	42.5
16.1013	36.8	44.767
16.2025	37.0667	44.9
16.3038	36.3333	42.133
16.4051	35.1	41.667
16.5063	34.9667	40.567
16.6076	36.2667	42
16.7089	36.7333	42.233
16.8101	36.8333	43.1
16.9114	35.4667	45.267
17.0127	36	44.3
17.1139	36.1667	44.933
17.2152	37.5	48.133
17.3165	37.8667	48.233
17.4177	38.7	47.9
17.519	38.4667	47.633
17.6203	36.8	46.633
17.7215	37.4	45.9
17.8228	37.2667	46.4
17.9241	36.3333	46.733
18.0253	37.4667	47.867
18.1266	37.9667	46.133
18.2278	38.7	48.133
18.3291	37.5333	48.433
18.4304	37.9333	49.067
18.5316	38.9333	50.033
18.6329	38.4	48.5
18.7342	38.2333	50.033
18.8354	39.9	50.9
18.9367	38.8333	50.533
19.038	39.3333	53.733
19.1392	40.6	52.633
19.2405	41.4	52.867
19.3418	42.1333	53.333
19.443	41	51.967
19.5443	41.1333	53.4
19.6456	41.0667	56.167
19.7468	42.9333	57.6
19.8481	43.2333	58.633
19.9494	44.1333	59.667
20.0506	43.3667	58.733
20.1519	43.0333	55.167
20.2532	42.5667	53.933
20.3544	44.6	51.1
20.4557	46.8333	51.067
20.557	48.4333	51.2
20.6582	51.2333	51.733
20.7595	51.9333	51.667
20.8608	51.6333	50
20.962	50.9333	49.167
21.0633	51.6	50.833
21.1646	49.7333	51.033
21.2658	50.2333	50.1
21.3671	48.5667	52.167
21.4684	51	53.1
21.5696	50.9667	54.833
21.6709	51.4667	57.8
21.7722	51.6667	58.367
21.8734	52.5	57.767
21.9747	53.5	57.333
22.0759	55.5	60.433
22.1772	54.9333	64.2
22.2785	54.8	67.133
22.3797	52.7333	71.333
22.481	51.1333	79.5
22.5823	48.8	82.867
22.6835	49.0333	86.033
22.7848	48.6	88.267
22.8861	48.5333	91.633
22.9873	48.4667	95.1
23.0886	44.6	99.433
23.1899	41.0333	99.767
23.2911	38.0333	96.233
23.3924	33.4333	94.833
23.4937	26.1667	86.167
23.5949	18.6	76.633
23.6962	12.9333	63.667
23.7975	6.8	48.067
23.8987	3.3333	34.467
24	1.2333	22.333
24.1013	0.4333	15.467
24.2025	0.1	11.567
24.3038	0.1	8.267
24.4051	0.1333	6.5
24.5063	0.1333	4.167
24.6076	0	3.133
24.7089	0	2.233
24.8101	0	1.867
24.9114	0	1.567
25.0127	0.0333	1.433
25.1139	0.0667	1.033
25.2152	0	1.133
25.3165	0	0.833
25.4177	0	0.867
25.519	0	0.4
25.6203	0	0.5
25.7215	0	0.5
25.8228	0	0.3
25.9241	0	0.3
26.0253	0	0.5
