# Supplementary material for: Copine-6 is a TRPM3 escort protein controlling the sensitivity of sensory neurons to noxious heat
Source: EMBO J. 2025 Jun 19;44(15):4222–51. doi: 10.1038/s44318-025-00487-0 (PMC12317139; doi:10.1038/s44318-025-00487-0)
Supplement: Supplementary file 10 — Source data Fig. 8 [file 44318_2025_487_MOESM10_ESM.zip › Figure 8/8C capsaicin/8C capsaicin.xlsx]

## Sheet: Sheet1
Distance (μm)	TRPM3	Copine-6
0	0	0
0.1013	0	0
0.2025	0	0
0.3038	0	0
0.4051	0	0
0.5063	0	0
0.6076	0	0
0.7089	0	0
0.8101	0	0
0.9114	0	0
1.0127	0	0
1.1139	0	0
1.2152	0	0
1.3165	0	0
1.4177	0	0
1.519	0	0
1.6203	0	0
1.7215	0	0
1.8228	0	0
1.9241	0	0
2.0253	0	0
2.1266	0	0
2.2278	0.0667	0
2.3291	0.1333	0
2.4304	0.1667	0
2.5316	0.3	0
2.6329	0.4333	0
2.7342	0.5667	0
2.8354	0.9667	0.3
2.9367	1.0667	0.8
3.038	1.2333	1.3
3.1392	1.5333	1.8667
3.2405	1.8333	3.0333
3.3418	2.4333	4.8667
3.443	3	7.6333
3.5443	4.1	12.3
3.6456	5.4	21.0333
3.7468	7.8333	36.5333
3.8481	11.1667	55.7333
3.9494	16.6667	72.8
4.0506	22.5	85.3333
4.1519	29.7333	95.9
4.2532	36.2667	99.5667
4.3544	42.4	97.3667
4.4557	47.7333	87.4333
4.557	50.6667	79.3
4.6582	51.7	75.2
4.7595	50.7	74.6
4.8608	51.3	75.3
4.962	54.3333	71.7333
5.0633	56.1667	70
5.1646	56.8	66.4
5.2658	56.1	62.4
5.3671	54.9333	58.1333
5.4684	53.5	55.8667
5.5696	51.3	52.8
5.6709	49.6667	51.1
5.7722	49.1667	50.1333
5.8734	49	49.7333
5.9747	48.2	49.7
6.0759	48.1	50.2667
6.1772	48.9667	51.6667
6.2785	49.3	49.9667
6.3797	49.5333	49.3
6.481	48.4	48.4667
6.5823	47.4333	48.6667
6.6835	47.5667	48.3
6.7848	47.4333	48.7333
6.8861	47.4667	46.9667
6.9873	46.6	44.7667
7.0886	46.7	44.1333
7.1899	45.1	42.8667
7.2911	44.3667	40.8667
7.3924	43.6	41.8667
7.4937	42.3333	40.9667
7.5949	41.9667	40
7.6962	41.8	39.9333
7.7975	42.6	40.5
7.8987	42.4333	41.7333
8	41.3667	40.4667
8.1013	40.7667	40.1667
8.2025	39.7667	37.5333
8.3038	38.0667	36.6
8.4051	37.8	35.1333
8.5063	37.7667	34.8667
8.6076	37.4	33.7667
8.7089	35.7333	33.1333
8.8101	35.3667	34.6333
8.9114	35.2667	34.6333
9.0127	36.1667	33.0667
9.1139	36.1667	33.9667
9.2152	36.2333	33.9667
9.3165	35.9333	33.2667
9.4177	36.7667	32.9667
9.519	35.9667	33.4667
9.6203	35.0667	32.8
9.7215	35.4333	31.8667
9.8228	34.7	31.5333
9.9241	34.4	32.5333
10.0253	35	33.5333
10.1266	34.7	33.7
10.2278	35.3333	33.6
10.3291	34.4	34.3333
10.4304	33.7333	35.6333
10.5316	34.4333	35.7667
10.6329	34.8	35.8667
10.7342	35.7667	35.3667
10.8354	36.2	35.3667
10.9367	36.0667	35.8667
11.038	34.8	35.5333
11.1392	34.7	35.0333
11.2405	35.1	35.6
11.3418	35.6333	36.7
11.443	36.8	34.9333
11.5443	37.1333	34.1333
11.6456	37.8667	34.5
11.7468	38.3	35.7333
11.8481	39.5	35.5333
11.9494	39.1667	35.8667
12.0506	37.6667	37.1333
12.1519	35.3667	36.1
12.2532	34.6667	36.1
12.3544	33.8333	36.5
12.4557	33.5333	37.0333
12.557	34.8667	38.0333
12.6582	35.4667	38.6
12.7595	35.5333	39.1
12.8608	35.9667	38.4667
12.962	35.4	41.5667
13.0633	35.3333	44.1333
13.1646	35.5	45.1667
13.2658	35.1667	44.9667
13.3671	34.5	43.3
13.4684	34.8	41.4667
13.5696	34.2667	38.7
13.6709	33.9	38.8
13.7722	33.3667	37.4333
13.8734	32.8	36.4667
13.9747	34.3333	36.4
14.0759	34.7667	36.7
14.1772	36.8	36.8333
14.2785	38.2667	36.8333
14.3797	39.5667	37.1333
14.481	40.8	37.7333
14.5823	40.5	37.3
14.6835	39.6667	37.4667
14.7848	40.7	37.3667
14.8861	40.7	38.6333
14.9873	40.9667	37.7333
15.0886	40.9	38.2
15.1899	40.7333	37.9
15.2911	40.7	39.4333
15.3924	41.8667	40.7667
15.4937	41.1667	39.9
15.5949	39	40.5
15.6962	39	40.6
15.7975	38.6	39.8333
15.8987	39.0333	39.5
16	39.6333	39.1667
16.1013	40.6	38.3333
16.2025	40.6	38.7
16.3038	41.1667	39.3667
16.4051	41.2	40.4
16.5063	42.2333	41.4667
16.6076	42.3667	41.7333
16.7089	42.8	42.0667
16.8101	43.7667	41.7333
16.9114	43.0333	41.6667
17.0127	43.3333	40.6
17.1139	43.4333	39.4667
17.2152	42.9333	37.5667
17.3165	42.9	37.8
17.4177	40.5667	37.6667
17.519	39.8333	37.2333
17.6203	40.4	35.9
17.7215	40.9333	37.3
17.8228	42.7333	36.1667
17.9241	43.8333	36.7333
18.0253	43.8333	36.8333
18.1266	43.3333	38.4667
18.2278	44	38.0667
18.3291	44.4	39.6667
18.4304	43.6667	40.1333
18.5316	43.0667	38.6
18.6329	42.5	37.8667
18.7342	41.8	36.4333
18.8354	41.5333	36.6
18.9367	40.9333	36.3667
19.038	41.5333	37.5333
19.1392	42.9333	38.9333
19.2405	43.1667	38.9
19.3418	43.3333	39.7667
19.443	43.3333	39
19.5443	42.3667	38.2
19.6456	41.1	37.7667
19.7468	41.6333	36.9333
19.8481	43.1333	36.0667
19.9494	43.5	36.9667
20.0506	42.5	37.7
20.1519	42.6667	38.1333
20.2532	41.9333	38.7
20.3544	41.8333	39.5667
20.4557	40.3	41.4667
20.557	40.1667	43.4667
20.6582	40.1667	45.2333
20.7595	40.2333	45.8
20.8608	41.3333	45
20.962	42.5333	45.8333
21.0633	43.2667	43.4
21.1646	43.8	42.7333
21.2658	42.4333	43.9
21.3671	41.3	42.5
21.4684	40.9333	41.8333
21.5696	40.2333	40.8333
21.6709	39.9667	40.8667
21.7722	40.4333	41.0667
21.8734	40.5	41.3667
21.9747	39.3333	40
22.0759	40.6333	41.1
22.1772	40.4	39.1
22.2785	41.4	36.8667
22.3797	41.3333	37.9
22.481	42.1667	39.0333
22.5823	42.6333	40.5667
22.6835	43.5	39.2
22.7848	43.6	39.6667
22.8861	43.8667	42
22.9873	43.4667	42.5
23.0886	42.1333	42.2667
23.1899	41.7667	44.4333
23.2911	42.9	45
23.3924	43.9667	46.0333
23.4937	44.2	47.0667
23.5949	44.3333	46.8333
23.6962	43.8667	47.2667
23.7975	43.2333	48.2667
23.8987	44	47.1667
24	45.1333	46.5333
24.1013	46.9667	45.1667
24.2025	47.9333	46.6667
24.3038	48.7	49.7
24.4051	50.3667	51.4333
24.5063	51.4	50.6667
24.6076	52.1	48.3667
24.7089	53	47.4
24.8101	53.8667	47.3667
24.9114	54.2667	46.9667
25.0127	54.3	45.9333
25.1139	55.5333	46.4333
25.2152	56.3	48.1
25.3165	56.5	51.6333
25.4177	56.3	55.7
25.519	55.9333	58.5
25.6203	54.6	60.5333
25.7215	52.3	59.7667
25.8228	52.1333	59.6
25.9241	52.9667	62.7
26.0253	51.4	64.3667
26.1266	50.4333	68.4333
26.2278	51.3667	71.7667
26.3291	50.9333	77.8
26.4304	50.6	87.9
26.5316	49.8	95.6333
26.6329	47.2667	98.8333
26.7342	42.9333	96.1667
26.8354	38.0333	87.1
26.9367	31.5333	71.2
27.038	25.7667	53.9333
27.1392	19.5667	38.9
27.2405	14.5333	27.7333
27.3418	10.5333	20.5667
27.443	7.3	14.6667
27.5443	4.8333	9.9667
27.6456	3.3333	6.1667
27.7468	2.7333	3.9667
27.8481	2.1	2.3667
27.9494	1.4667	1.4
28.0506	1.0667	0.6
28.1519	0.8	0.2
28.2532	0.4667	0.0333
28.3544	0.2	0
28.4557	0.2333	0.0333
28.557	0.1333	0.0333
28.6582	0.1667	0
28.7595	0	0
28.8608	0	0
28.962	0	0
29.0633	0	0
29.1646	0	0
29.2658	0	0
29.3671	0	0
29.4684	0	0
29.5696	0	0
29.6709	0	0
29.7722	0	0
29.8734	0	0
