# Supplementary material for: Copine-6 is a TRPM3 escort protein controlling the sensitivity of sensory neurons to noxious heat
Source: EMBO J. 2025 Jun 19;44(15):4222–51. doi: 10.1038/s44318-025-00487-0 (PMC12317139; doi:10.1038/s44318-025-00487-0)
Supplement: Supplementary file 10 — Source data Fig. 8 [file 44318_2025_487_MOESM10_ESM.zip › Figure 8/8C control/8C control.xlsx]

## Sheet: Sheet1
Distance (μm)	TRPM3	Copine-6
0	0.16	0.9733
0.0383	0.1467	0.8267
0.0766	0.24	0.9
0.1149	0.2533	1.06
0.1533	0.18	1.0067
0.1916	0.2067	1.0267
0.2299	0.22	0.9267
0.2682	0.1933	0.98
0.3065	0.2333	0.9533
0.3448	0.2467	1.0667
0.3831	0.1867	1.0667
0.4215	0.2933	1.0467
0.4598	0.26	1.2267
0.4981	0.4133	1.18
0.5364	0.2933	1.1933
0.5747	0.32	1.1667
0.613	0.3667	1.3
0.6513	0.32	1.4467
0.6897	0.34	1.3067
0.728	0.34	1.28
0.7663	0.2133	1.5267
0.8046	0.3267	1.4267
0.8429	0.5133	1.6667
0.8812	0.38	1.38
0.9195	0.5733	1.6133
0.9579	0.68	1.68
0.9962	0.8	1.84
1.0345	0.5067	1.66
1.0728	0.7133	1.8933
1.1111	0.76	1.96
1.1494	0.7267	2.0667
1.1877	0.78	2.2067
1.2261	0.8867	2.4067
1.2644	0.9067	2.34
1.3027	0.8667	2.2733
1.341	0.84	2.3467
1.3793	0.94	2.8333
1.4176	1.0933	2.7267
1.4559	1.2267	3.0333
1.4943	1.3133	3.1933
1.5326	1.3067	3.5733
1.5709	1.52	3.6867
1.6092	1.58	4.2667
1.6475	1.7733	4.4467
1.6858	2.0333	4.4267
1.7241	2.0733	5.1133
1.7625	2.4333	4.9467
1.8008	2.64	4.96
1.8391	2.74	5.78
1.8774	2.8	5.32
1.9157	3.12	5.76
1.954	3.66	6.32
1.9923	3.7733	7.26
2.0307	4.3267	7.46
2.069	4.4933	7.6867
2.1073	4.7067	7.9467
2.1456	5.3467	9.2733
2.1839	5.7667	9.66
2.2222	6.1267	9.8267
2.2605	6.68	10.6067
2.2989	6.8467	11.0867
2.3372	7.0733	11.8933
2.3755	7.7	12.4
2.4138	8.2067	13.2133
2.4521	9.1467	13.36
2.4904	10.48	15.1533
2.5287	11.6133	16.1533
2.567	12.7333	16.76
2.6054	13.9067	17.9667
2.6437	14.64	19.64
2.682	16.84	20.64
2.7203	19.2267	22.4867
2.7586	21.3	24.14
2.7969	23.16	26.1467
2.8352	24.3133	28.14
2.8736	26.5667	29.8
2.9119	28.58	31.6867
2.9502	31.1667	34.7
2.9885	34.0333	36.5
3.0268	36.2133	38.1867
3.0651	37.8467	40.4067
3.1034	38.8733	41.68
3.1418	40.5	44.44
3.1801	42.92	45.7133
3.2184	44.8933	46.6267
3.2567	46.04	49.4933
3.295	47.62	50.58
3.3333	48.58	53.16
3.3716	50.4	51.42
3.41	50.58	54.2067
3.4483	51.7667	56.0267
3.4866	53.84	55.5933
3.5249	53.7267	59.7533
3.5632	54.7933	59.2067
3.6015	56.2733	61.1133
3.6398	57.4467	61.6133
3.6782	58.3467	62.3
3.7165	57.2	62.8733
3.7548	57.8933	62.2267
3.7931	59.6467	61.08
3.8314	57.9067	62.6933
3.8697	57.52	62.4133
3.908	55.8133	62.28
3.9464	56.06	62
3.9847	55.9067	60.8333
4.023	55.7133	62.24
4.0613	56.5067	62.1133
4.0996	54.5933	60.6133
4.1379	54.8467	61.1467
4.1762	55.1067	59.14
4.2146	54.4933	62.2667
4.2529	54.6867	60.9867
4.2912	54.7467	60.3467
4.3295	55.42	61.1133
4.3678	54.7533	62.26
4.4061	55.98	61.3533
4.4444	55.5733	61.3267
4.4828	56.1867	61.0733
4.5211	54.9533	62.1267
4.5594	55.0133	63.0933
4.5977	54.8667	63.5333
4.636	55.7933	62.3533
4.6743	55.2933	60.82
4.7126	54.9867	64.18
4.751	55.3	66.2267
4.7893	54.58	63.4933
4.8276	55.54	61.66
4.8659	55.3	62.4467
4.9042	54.7733	63.9067
4.9425	54.9733	63.4267
4.9808	54.84	63.22
5.0192	54.8067	64.08
5.0575	53.9133	63.6
5.0958	52.4133	62.24
5.1341	53.5	63.1667
5.1724	53.26	63.8
5.2107	53.0333	62.7667
5.249	53.3133	61.8
5.2874	52.9	63.04
5.3257	53.3733	63.5533
5.364	53.18	63.42
5.4023	52.4667	62.1
5.4406	52.2	61.1
5.4789	53.3067	62.5
5.5172	51.8133	61.38
5.5556	52.4667	60.4467
5.5939	52.34	60.9533
5.6322	52.6533	60.1933
5.6705	52.38	58.3267
5.7088	52.6933	59.7933
5.7471	52.2733	60.3533
5.7854	52.02	58.7
5.8238	51.4467	59.7867
5.8621	52.48	59.1333
5.9004	54.14	59.6133
5.9387	52.14	58.4467
5.977	51.94	58.1333
6.0153	52.22	59.4733
6.0536	52.96	56.76
6.092	51.9467	58.48
6.1303	50.64	57.54
6.1686	51.82	56.9267
6.2069	50.56	56.8133
6.2452	50.8333	58.62
6.2835	50.6	58.18
6.3218	51.9533	56.7067
6.3602	51.0933	56.3067
6.3985	51.3867	57.3733
6.4368	51.0133	56.6733
6.4751	51.34	56.54
6.5134	51.1733	54.9933
6.5517	51.0333	58.18
6.59	51.64	55.7333
6.6284	51.08	57.46
6.6667	51.7533	55.9133
6.705	51.12	54.3333
6.7433	51.12	53.9467
6.7816	51.3267	54.72
6.8199	51.0467	56.5267
6.8582	51.0533	56.44
6.8966	50.86	59.8
6.9349	51.2733	60.8
6.9732	50.9667	60.0867
7.0115	50.7267	60.32
7.0498	52.6467	60.7533
7.0881	51.74	61
7.1264	52.1067	62.28
7.1648	53.3267	61.9667
7.2031	52.76	62.3533
7.2414	50.5933	63.7867
7.2797	51.9333	65.0267
7.318	52.5733	64.4
7.3563	53.6267	62.46
7.3946	53.7	65.7
7.433	53.84	64.3533
7.4713	51.9733	62.7733
7.5096	51.7333	63.6067
7.5479	52.8667	62.6267
7.5862	52.3467	62.36
7.6245	52.3467	61.3133
7.6628	51.86	62.6267
7.7011	51.3333	62.2667
7.7395	51.2533	60.78
7.7778	51.7467	61.5533
7.8161	49.0733	60.5733
7.8544	49.9067	60.36
7.8927	50.2	58.2
7.931	50.4	60.5
7.9693	49.0467	58.5333
8.0077	48.9333	58.0933
8.046	49.3667	59.1067
8.0843	48.7933	57.9667
8.1226	48.16	59.5067
8.1609	48.0133	58.5667
8.1992	48.5533	60.2733
8.2375	48.2067	59.6333
8.2759	47.6467	59.5533
8.3142	47.7667	60.7333
8.3525	46.8933	62.0667
8.3908	46.3867	61.64
8.4291	46.7	60.44
8.4674	47.2533	61.78
8.5057	47.0333	62.58
8.5441	48.0933	62.6533
8.5824	47.82	60.7
8.6207	48.1933	60.32
8.659	48.22	58.7133
8.6973	46.42	60.6133
8.7356	46.8667	60.2133
8.7739	47.74	58.0267
8.8123	47.0867	60.3733
8.8506	47.46	57.28
8.8889	47.56	58.58
8.9272	46.4867	58.8933
8.9655	46.8267	58.0667
9.0038	47.8933	58.26
9.0421	48.1933	58.26
9.0805	47.8467	57.2733
9.1188	47.2733	57.1133
9.1571	48.02	56.9533
9.1954	47.6533	57.4867
9.2337	48.2267	57.7867
9.272	47.9533	56.66
9.3103	48.66	57.3667
9.3487	49.14	56.24
9.387	47.8933	57.2267
9.4253	49.44	57.26
9.4636	48.9933	56.8133
9.5019	48.4933	57.9867
9.5402	49.1733	57.7667
9.5785	48.6733	57.7333
9.6169	48.4733	58.08
9.6552	47.9067	58.9933
9.6935	49.2333	58.3
9.7318	49.2467	56.2533
9.7701	49.12	56.2533
9.8084	48.7	56.0067
9.8467	48.4267	55.7867
9.8851	48.06	54.18
9.9234	48.66	55.8933
9.9617	49.0133	55.3267
10	49.0733	53.94
10.0383	49.4733	54.7
10.0766	48.6	54.2333
10.1149	49.18	54.2533
10.1533	47.8933	55.2667
10.1916	48.2333	54.6733
10.2299	47.64	52.5333
10.2682	46.9133	53.7
10.3065	47.74	53.6867
10.3448	48.96	52.56
10.3831	48.4067	52.5933
10.4215	48.48	52.7067
10.4598	48.14	54.2867
10.4981	47.2067	53.5733
10.5364	47.1867	54.3267
10.5747	47.8733	53.3267
10.613	47.1667	54.24
10.6513	47.5867	53.3133
10.6897	48.5733	52.7067
10.728	48.8933	53.4733
10.7663	48.18	51.9667
10.8046	48.6133	52.5467
10.8429	50.4467	53.2267
10.8812	49.98	52.9
10.9195	49.76	51.22
10.9579	50.0267	52.3
10.9962	49.7467	51.1467
11.0345	49.4533	50.62
11.0728	49.9533	51.2733
11.1111	50.06	51.3533
11.1494	50.02	51.3467
11.1877	49.7867	51.2067
11.2261	49.6	51.3733
11.2644	49.2867	51.72
11.3027	50.3	50.46
11.341	49.1133	49.5933
11.3793	50.3533	49.8133
11.4176	49.9667	49.7733
11.4559	50.32	51.34
11.4943	49.0267	50.4933
11.5326	49.2	50.28
11.5709	48.7133	53.2533
11.6092	47.8	52.1467
11.6475	47.72	52.3067
11.6858	48.2333	52.6133
11.7241	47.0667	51.8933
11.7625	48.76	51.58
11.8008	48.6733	52
11.8391	47.5867	51.2
11.8774	47.96	51.2133
11.9157	47.7467	51.36
11.954	48.3733	51.3067
11.9923	48.3467	51.5067
12.0307	47.4733	52.2867
12.069	48.7	52.3333
12.1073	48.6533	52.6867
12.1456	49.22	52.1467
12.1839	48.2267	53.0667
12.2222	48.7733	51.9467
12.2605	49.46	52.4667
12.2989	49.76	52.84
12.3372	48.46	53.72
12.3755	47.9867	54.0533
12.4138	47.7267	54.7667
12.4521	47.68	53.7267
12.4904	46.5667	53.46
12.5287	48.46	53.5667
12.567	48.2	54.2133
12.6054	48.1733	55.0133
12.6437	47.3	53.6733
12.682	47.54	51.9533
12.7203	46.3333	53.26
12.7586	47.0333	54.24
12.7969	48.0533	53.2867
12.8352	47.9467	54.1867
12.8736	47.96	52.9867
12.9119	47.04	53.4533
12.9502	46.2	54.54
12.9885	45.98	55.2667
13.0268	46.0667	54.9267
13.0651	46.0733	54.2867
13.1034	46.7733	54.06
13.1418	46.22	54.84
13.1801	45.3733	54.64
13.2184	46.4133	53.6533
13.2567	47.7133	54.4
13.295	46.7733	53.9733
13.3333	46.5	54.0267
13.3716	45.94	53.9267
13.41	46.2467	54.9133
13.4483	47.0067	54.36
13.4866	47.34	56.48
13.5249	47.3867	55.5533
13.5632	46.1267	56.1733
13.6015	46.18	55.5467
13.6398	46.8867	56.12
13.6782	47.5533	56.98
13.7165	47.9133	56.42
13.7548	48.3467	57.3533
13.7931	47.8933	58.5867
13.8314	47.42	57.6267
13.8697	48.82	57.0067
13.908	48.8667	58
13.9464	48.84	58.44
13.9847	48.9267	57.2733
14.023	49.48	56.0867
14.0613	50.02	56.3067
14.0996	49.98	55.86
14.1379	50.1733	56.0267
14.1762	50.2467	56.5533
14.2146	49.7067	55.1
14.2529	49.0733	54.5133
14.2912	48.6933	54.1267
14.3295	47.3267	53.2
14.3678	47.7933	54.1
14.4061	48.48	53.6333
14.4444	48.24	53.9733
14.4828	48.5267	54.3333
14.5211	47.36	54.44
14.5594	48.38	54.6133
14.5977	47.5533	53.4667
14.636	48.16	54.84
14.6743	48.02	55.0667
14.7126	47.0667	54.7
14.751	46.6133	54.1333
14.7893	46.1067	54.68
14.8276	47.1667	54.7467
14.8659	47.98	56.3333
14.9042	48.68	56.74
14.9425	49.2333	55.5067
14.9808	48.6733	54.72
15.0192	48.9533	55.12
15.0575	49.76	55.9667
15.0958	49.9067	56.7933
15.1341	49.8733	55.5533
15.1724	50.1467	55.32
15.2107	50.6533	53.8133
15.249	50.4667	55.9267
15.2874	51.6867	55.8333
15.3257	49.2867	57.0467
15.364	49.1133	57.56
15.4023	49.3467	57.2067
15.4406	49.8267	56.5733
15.4789	49.4	55.2867
15.5172	48.9533	55.3267
15.5556	49.3867	57.3133
15.5939	50.64	56.3933
15.6322	50.3733	55.9067
15.6705	50.1	55.3333
15.7088	48.48	55.2867
15.7471	49.5467	57.6867
15.7854	48.66	57.3267
15.8238	50.5933	58.82
15.8621	51.26	58.94
15.9004	50.8933	60.6667
15.9387	49.4267	62.2267
15.977	49.08	60.1133
16.0153	50.02	61.1067
16.0536	50.7533	60.6
16.092	49.9267	60.9067
16.1303	49.78	60.0133
16.1686	51.8467	59.8867
16.2069	51.12	60.18
16.2452	50.3533	61.2333
16.2835	51.2867	59.7733
16.3218	51.9	58.9067
16.3602	51.4933	61.5133
16.3985	51.9	61.3333
16.4368	51.0467	60.26
16.4751	50.96	58.8
16.5134	50.8	59.68
16.5517	50.6867	59.3733
16.59	51.5267	58.3733
16.6284	52.0333	59.9
16.6667	53.0333	59.9267
16.705	51.9733	59.7
16.7433	51.3	59.8333
16.7816	50.9333	59.6733
16.8199	51.8867	60.46
16.8582	52.2467	59.7867
16.8966	52.6933	62.14
16.9349	51.6867	61.0933
16.9732	52.44	60.8067
17.0115	52.7467	61.08
17.0498	51.2533	62.72
17.0881	50.66	61.9333
17.1264	50.8733	63.0733
17.1648	50.4667	61.7133
17.2031	50.44	60.8333
17.2414	51.3133	60.7933
17.2797	50.8333	61.5
17.318	50.7933	61.3467
17.3563	51.5	61.4867
17.3946	50.0067	59.5
17.433	49.2	62.0267
17.4713	49.78	60.74
17.5096	50.48	60.4933
17.5479	49.6733	60.1467
17.5862	49.14	61.5067
17.6245	49.2867	61.7533
17.6628	50.3667	62.06
17.7011	49.94	60.6333
17.7395	49.7133	61.7267
17.7778	49.1733	61.68
17.8161	49.44	64.7
17.8544	49.68	64.6867
17.8927	50.9467	65.1267
17.931	51.1267	63.84
17.9693	50.6733	64.7933
18.0077	50.84	64.7733
18.046	49.7533	65.4
18.0843	49.8533	66.3133
18.1226	49.8867	66.9267
18.1609	49.9133	65.9867
18.1992	50.1667	65.6133
18.2375	51.2667	65.7667
18.2759	51.8467	65.6
18.3142	50.7733	66.72
18.3525	52.5333	65.5333
18.3908	51.3067	66.5467
18.4291	51.9533	65.4067
18.4674	51.8867	64.9933
18.5057	52.3	66.1067
18.5441	51.7133	66.3867
18.5824	51.46	67.9067
18.6207	51.02	65.8733
18.659	50.6733	63.7067
18.6973	49.9867	63.6733
18.7356	48.9667	63.8
18.7739	49.2733	64.2667
18.8123	48.9733	63.2933
18.8506	48.9133	62.34
18.8889	49.0733	61.6267
18.9272	50.04	62.26
18.9655	49.0533	62
19.0038	49.3467	61.9533
19.0421	50.0067	61.4533
19.0805	49.5867	62.7133
19.1188	49.6533	62.3333
19.1571	49.7667	62.7933
19.1954	49.86	64.34
19.2337	48.6267	63.12
19.272	48.1733	64.3467
19.3103	49.3667	65.5267
19.3487	51.0333	64.82
19.387	50.1133	65.0667
19.4253	49.9933	63.56
19.4636	49.5133	63.6267
19.5019	49.44	63.58
19.5402	51.0667	61.5
19.5785	51.0267	62.3067
19.6169	50.7867	62.5733
19.6552	50.4133	61.5067
19.6935	49.16	59.92
19.7318	49.0267	60.2333
19.7701	48.2533	60.0733
19.8084	49.06	59.08
19.8467	48.16	58.8333
19.8851	48.6133	58.02
19.9234	48.48	57.2467
19.9617	48.0333	57.06
20	48.8	56.0867
20.0383	48.9333	57.7667
20.0766	49.14	56.8
20.1149	49.24	58.2133
20.1533	49.2467	58.4867
20.1916	50.4133	58.6733
20.2299	49.9933	58.5267
20.2682	51.04	58.04
20.3065	50.5133	58.4133
20.3448	50.5867	57.2733
20.3831	50.9133	57.2267
20.4215	50.44	57.5333
20.4598	49.4733	56.8333
20.4981	49.02	57.4933
20.5364	48.5667	56.2067
20.5747	47.5533	55.8333
20.613	47.28	56.24
20.6513	46.74	56.3667
20.6897	46.32	57.8067
20.728	45.0333	57.2333
20.7663	46.18	57.64
20.8046	46.88	58.58
20.8429	46.14	57.8667
20.8812	45.1067	57.2733
20.9195	45.4067	56.7067
20.9579	46.38	56.3733
20.9962	45.4933	56.3067
21.0345	45.7533	57.8333
21.0728	46.5067	57.5133
21.1111	46.8667	57.74
21.1494	45.9267	59.14
21.1877	46.8467	58.8533
21.2261	46.3067	60.06
21.2644	45.04	58.4933
21.3027	45.0733	59.12
21.341	44.58	58.4067
21.3793	44.5133	59.82
21.4176	45.0533	58.6
21.4559	46.6733	59.5267
21.4943	46.7	60.8933
21.5326	46.2467	60.1867
21.5709	45.6	60.1067
21.6092	44.9733	59.1133
21.6475	44.9533	60.8067
21.6858	45.46	58.8333
21.7241	45.6933	59.7733
21.7625	45.38	59.3267
21.8008	45.2333	58.8733
21.8391	44.38	59.54
21.8774	45.5867	59.9467
21.9157	46.2067	57.4533
21.954	46.3933	58.36
21.9923	45.3	58.2667
22.0307	46.3333	56.94
22.069	46.2667	56.5067
22.1073	46.4667	58.0333
22.1456	47.2667	57.6667
22.1839	46.2333	58.76
22.2222	45.5467	57.8733
22.2605	46.4333	57.8867
22.2989	46.3733	57.0333
22.3372	46.26	56.82
22.3755	45.32	57.0333
22.4138	46.12	57.7067
22.4521	45.9667	56.7133
22.4904	47.0867	55.7933
22.5287	47.5133	55.52
22.567	47.42	53.8467
22.6054	48.5267	55.08
22.6437	47.9733	55.4667
22.682	48.6	53.94
22.7203	48.02	54.3
22.7586	48.5267	55.6
22.7969	48.46	54.7333
22.8352	47.3533	52.88
22.8736	47.82	54.4533
22.9119	48.5	55.04
22.9502	48.64	54.8
22.9885	47.6867	54.4067
23.0268	46.8333	55.1
23.0651	47.34	54.3333
23.1034	46.5533	53.1667
23.1418	47.78	54.3267
23.1801	47.4733	54.78
23.2184	48.0933	53.7267
23.2567	48.66	52.6067
23.295	47.5467	52.6933
23.3333	47.5533	53.58
23.3716	47.94	51.74
23.41	47.9867	51.88
23.4483	47.9533	50.5667
23.4866	47.4667	51.9733
23.5249	47.48	51.6867
23.5632	48.5467	52.88
23.6015	48.7533	52.4133
23.6398	48.5467	51.4533
23.6782	48.9133	52.0733
23.7165	49.8133	53.0467
23.7548	50.1933	52.4667
23.7931	49.52	51.7867
23.8314	49.8067	52.44
23.8697	49.7933	52.68
23.908	51.1333	50.9533
23.9464	52.3067	53.0333
23.9847	52.56	54.1467
24.023	51.4067	53.2533
24.0613	53.44	51.44
24.0996	52.6933	50.7333
24.1379	52.1667	51.5267
24.1762	53.42	50.8667
24.2146	52.3733	49.6267
24.2529	52.4933	50.1067
24.2912	53.9733	49.3867
24.3295	54.1933	48.46
24.3678	52.8067	47.9667
24.4061	53.8867	48.1467
24.4444	54.2667	48.5267
24.4828	54.4467	45.92
24.5211	54.9667	45.7933
24.5594	54.8867	47.2333
24.5977	54.1533	47.3733
24.636	53.98	46.3533
24.6743	55.38	46.8133
24.7126	56.1733	46.2467
24.751	56.4133	47.32
24.7893	56.1667	47.9133
24.8276	55.2467	49.2333
24.8659	55.28	50.6667
24.9042	55.1267	49.6067
24.9425	55.6067	51.1333
24.9808	56.14	52
25.0192	55.1333	49.7
25.0575	55.3867	51.02
25.0958	53.96	49.5667
25.1341	53.5533	49.92
25.1724	52.34	47.2667
25.2107	51.5	45.8933
25.249	50.6933	45.6467
25.2874	49.1267	45.3267
25.3257	47.7333	43.3467
25.364	44.68	41.8733
25.4023	43.6133	40.5933
25.4406	41.46	39.4667
25.4789	38.2133	38.0667
25.5172	35.9067	36.76
25.5556	33.8933	35.5333
25.5939	31.1333	32.0867
25.6322	28.6333	29.78
25.6705	26.2267	28.6333
25.7088	24.98	25.9333
25.7471	21.9533	25.5133
25.7854	19.34	21.84
25.8238	16.54	20.3267
25.8621	14.96	16.96
25.9004	13.0733	14.7667
25.9387	11.1533	12.0067
25.977	9.7133	10.28
26.0153	8.32	8.9467
26.0536	7.0467	7.14
26.092	6.7133	6.5467
26.1303	5.5067	5.5867
26.1686	4.86	5.2467
26.2069	4.52	4.0933
26.2452	4.2133	3.5333
26.2835	4.1	3.2133
26.3218	3.8733	2.5
26.3602	3.5667	2.14
26.3985	3.6	2.1467
26.4368	3.26	1.98
26.4751	3.4333	1.9867
26.5134	3.3267	1.86
26.5517	2.9667	1.6
26.59	3.1667	1.5267
26.6284	3.36	1.7
26.6667	3.26	1.5333
26.705	3.52	1.4067
26.7433	3.2	1.36
26.7816	3.4733	1.3533
26.8199	3.34	1.2
26.8582	3.4733	1.08
26.8966	3.3133	1.14
26.9349	3.3933	1.2467
26.9732	3.42	1.3133
27.0115	3.4733	1.1933
27.0498	3.2533	1.2333
27.0881	3.3267	1.08
27.1264	3.3267	1.2333
27.1648	2.96	0.9667
27.2031	3.14	1.0067
27.2414	3.4267	1.1133
27.2797	3.42	1.0133
27.318	3.3533	1.08
27.3563	3.38	0.92
27.3946	3.0867	1.0467
27.433	2.9467	0.9733
27.4713	2.8467	1.0733
27.5096	2.7	1.2
27.5479	2.8133	1.08
27.5862	2.7	0.9267
27.6245	2.9333	1.1
27.6628	2.7533	0.9933
27.7011	2.76	1.0667
