# Supplementary material for: Copine-6 is a TRPM3 escort protein controlling the sensitivity of sensory neurons to noxious heat
Source: EMBO J. 2025 Jun 19;44(15):4222–51. doi: 10.1038/s44318-025-00487-0 (PMC12317139; doi:10.1038/s44318-025-00487-0)
Supplement: Supplementary file 10 — Source data Fig. 8 [file 44318_2025_487_MOESM10_ESM.zip › Figure 8/8C ionomycin/8C ionomycin.xlsx]

## Sheet: Sheet1
Distance (μm)	TRPM3	Copine-6
0	0.2733	0.06
0.0383	0.26	0.06
0.0766	0.2533	0.16
0.1149	0.26	0.1
0.1533	0.2067	0.08
0.1916	0.36	0.04
0.2299	0.3533	0.06
0.2682	0.34	0.16
0.3065	0.38	0.08
0.3448	0.2333	0.04
0.3831	0.2533	0.12
0.4215	0.4267	0.06
0.4598	0.3867	0.14
0.4981	0.42	0.06
0.5364	0.32	0.06
0.5747	0.3133	0.06
0.613	0.2667	0.04
0.6513	0.2067	0.04
0.6897	0.26	0.18
0.728	0.36	0.12
0.7663	0.3733	0.12
0.8046	0.2733	0.08
0.8429	0.2867	0.06
0.8812	0.36	0.04
0.9195	0.38	0.1
0.9579	0.3867	0.06
0.9962	0.42	0.1
1.0345	0.3667	0.18
1.0728	0.38	0.12
1.1111	0.3667	0.1
1.1494	0.42	0.18
1.1877	0.5067	0.16
1.2261	0.52	0.2
1.2644	0.5067	0.06
1.3027	0.4267	0.0933
1.341	0.4133	0.12
1.3793	0.4133	0.2
1.4176	0.3933	0.2
1.4559	0.2933	0.2133
1.4943	0.44	0.2467
1.5326	0.52	0.22
1.5709	0.5267	0.2467
1.6092	0.4733	0.5067
1.6475	0.4933	0.4
1.6858	0.4533	0.4267
1.7241	0.5267	0.4067
1.7625	0.5333	0.56
1.8008	0.5533	0.7067
1.8391	0.5867	0.58
1.8774	0.82	0.6867
1.9157	0.6267	0.84
1.954	0.7133	0.8867
1.9923	0.8533	0.86
2.0307	1.1133	1.0133
2.069	1.4067	1.1733
2.1073	1.6133	1.6467
2.1456	1.6333	2.1467
2.1839	1.8067	2.48
2.2222	1.9533	2.6667
2.2605	2.3533	2.84
2.2989	2.4267	3.6
2.3372	3	4.16
2.3755	3.8533	5.1733
2.4138	4.1867	6.1467
2.4521	5.06	7.2467
2.4904	5.8	7
2.5287	6.5067	9.4267
2.567	7.44	10.8667
2.6054	8.74	12.8
2.6437	9.44	14
2.682	10.3533	16.2267
2.7203	11.88	18.7467
2.7586	12.9733	20.6267
2.7969	14.3067	23.24
2.8352	15.78	24.4533
2.8736	16.5733	27.4133
2.9119	18.4933	30.7267
2.9502	19.3533	33.5533
2.9885	19.9333	36.5267
3.0268	21.2467	43.0933
3.0651	22.36	44.5533
3.1034	23.5	47.7467
3.1418	25.2667	48.3533
3.1801	26.1	52.6067
3.2184	27.16	55.4733
3.2567	28.0333	59
3.295	29.1867	61.0267
3.3333	29.18	62.7733
3.3716	30.72	67.18
3.41	31.4467	68.6933
3.4483	31.8867	72.16
3.4866	33.78	72.9667
3.5249	34.0067	76.8267
3.5632	36.3267	78.2867
3.6015	38.34	79.2533
3.6398	39.1733	81.0933
3.6782	38.8	83.1667
3.7165	38.82	84.8667
3.7548	39.9733	87.6467
3.7931	40.9267	86.4867
3.8314	42.42	88.3867
3.8697	43.2133	88.5067
3.908	43.56	87.8733
3.9464	44.6467	88.0267
3.9847	45.2133	89.42
4.023	46.56	90.0267
4.0613	46.7533	90.54
4.0996	46.38	88.88
4.1379	47.92	89.0733
4.1762	47.9933	87.5467
4.2146	46.8733	87.48
4.2529	47.32	86.2533
4.2912	48.4733	82.2533
4.3295	47.74	84.3333
4.3678	47.68	80.3533
4.4061	48.3733	80.9467
4.4444	48.1533	79.6267
4.4828	47.64	77.92
4.5211	48.7133	78.6267
4.5594	47.66	72.7733
4.5977	47.44	74.3
4.636	48.26	72.5
4.6743	48.16	70.9067
4.7126	48.58	69.0333
4.751	48.06	68.08
4.7893	48.62	67.38
4.8276	48.3867	66.3533
4.8659	47.4933	64.24
4.9042	47.2067	65.1333
4.9425	48.6	63.2267
4.9808	48.1933	63.5267
5.0192	49.08	62.84
5.0575	48.2867	63.1867
5.0958	48.6933	63.1933
5.1341	48.4333	65.7667
5.1724	48.56	65.54
5.2107	48.84	63.8533
5.249	47.88	64.72
5.2874	48.9533	64.66
5.3257	49.4467	65.9
5.364	50.98	62.98
5.4023	48.88	62.5267
5.4406	47.9933	64.68
5.4789	48.0667	64.0867
5.5172	48.4867	63.6467
5.5556	48.42	64.72
5.5939	47.8067	64.8733
5.6322	48.04	65.16
5.6705	47.5333	64.2267
5.7088	48.5267	63.8667
5.7471	48.1	64.14
5.7854	47.6	64.2267
5.8238	48.7	64.5667
5.8621	48.7133	62.2667
5.9004	47.96	62.72
5.9387	47.0733	62.0333
5.977	47.94	60.22
6.0153	46.9733	60.1467
6.0536	47.04	59.8
6.092	46.64	59.88
6.1303	46.5	60.6
6.1686	46.4467	58.5067
6.2069	47.4333	61.1667
6.2452	47.28	56.9533
6.2835	46.62	56.3933
6.3218	46.3667	57.9867
6.3602	47.1933	56
6.3985	46.2133	55.3533
6.4368	46.3133	58.3133
6.4751	47.16	56.74
6.5134	47.1	54.5
6.5517	46.06	55.6267
6.59	45.8333	58.2067
6.6284	46.5267	56.74
6.6667	45.7067	55.9
6.705	45.0533	56.52
6.7433	44.5133	57.04
6.7816	44.94	56.7
6.8199	45.2933	58.2533
6.8582	44.8733	57.5
6.8966	43.5667	55.42
6.9349	43.7	56.0933
6.9732	43.3733	57.4867
7.0115	42.9	56.2667
7.0498	43	55.6267
7.0881	42.8533	55.6733
7.1264	42.9467	54.86
7.1648	43.3	57.7467
7.2031	42.7933	58.3733
7.2414	43.2333	58.02
7.2797	43.02	57.6267
7.318	42.9667	56.3133
7.3563	43.1867	56.1133
7.3946	42.3533	55.9733
7.433	42.58	57.82
7.4713	43.42	55.92
7.5096	43.1867	55.94
7.5479	43.7533	56.2667
7.5862	44.9933	54.4733
7.6245	44.6467	54.14
7.6628	43.6733	55.8867
7.7011	44.0667	54.3533
7.7395	42.4533	51.58
7.7778	42.7067	49.7667
7.8161	43.66	50.0933
7.8544	43.3667	50.8133
7.8927	42.9267	49.5133
7.931	42.9067	49.6467
7.9693	43.16	49.12
8.0077	43.6333	48.02
8.046	44.4667	47.54
8.0843	44.0267	45.8333
8.1226	44.1267	45.6133
8.1609	44.44	45.2267
8.1992	44.2467	45.24
8.2375	43.82	45.7267
8.2759	42.5667	46.0867
8.3142	43.0267	44.9667
8.3525	43.7667	43.7533
8.3908	43.2933	44.1867
8.4291	43.7067	43.98
8.4674	44.1267	43.1867
8.5057	42.66	43.0133
8.5441	41.8267	42.7467
8.5824	41.1533	45.22
8.6207	41.4467	42.88
8.659	42.78	42.6467
8.6973	41.9267	40.72
8.7356	42.48	41.6133
8.7739	41.6067	41.4533
8.8123	41.0067	43.28
8.8506	40.2867	42.06
8.8889	40.38	41.3733
8.9272	41.2267	42.4267
8.9655	40.76	41.4533
9.0038	41.14	40.5133
9.0421	40.6333	41.68
9.0805	40.16	41.6067
9.1188	39.8733	39.9533
9.1571	38.9533	41.56
9.1954	38.6667	41.4667
9.2337	39.5733	41.6667
9.272	39.9467	41.6467
9.3103	38.8333	40.84
9.3487	38.94	40.0333
9.387	39.2467	40.78
9.4253	38.5933	41.8067
9.4636	38.84	41.94
9.5019	39.4867	40.2733
9.5402	38.6333	41.8467
9.5785	38.54	41.6933
9.6169	39.5267	42.2867
9.6552	38.2067	41.0333
9.6935	38.4133	41.58
9.7318	39.6	42.1
9.7701	38.6933	43.08
9.8084	39.46	42.4733
9.8467	39.0733	41.46
9.8851	38.8133	42.0733
9.9234	39.1467	43.48
9.9617	38.8333	42.74
10	38.98	40.3667
10.0383	39.9533	42.2867
10.0766	38.92	40.5267
10.1149	39.72	40.3133
10.1533	40.2067	40.6133
10.1916	40.6533	41.76
10.2299	39.1467	39.4
10.2682	39.2467	40.7267
10.3065	39.28	40.7467
10.3448	38.7	42.5
10.3831	38.88	40.5467
10.4215	38.82	39.4133
10.4598	38.3333	39.0667
10.4981	38.1	39.6133
10.5364	37.94	39.8267
10.5747	37.78	39.2
10.613	38.2267	40.0867
10.6513	37.8533	40.5467
10.6897	37.8733	39.2133
10.728	38.7867	39.84
10.7663	39.14	39.1
10.8046	38.7133	39.6867
10.8429	38.3467	38.2333
10.8812	38.52	38.4667
10.9195	38.3533	39.1533
10.9579	38.88	38.6667
10.9962	39.2333	39.04
11.0345	39.48	37.4333
11.0728	39.7	37.7267
11.1111	39.7667	35.5067
11.1494	40.7867	38.98
11.1877	40.1	39.22
11.2261	40.4933	37.4467
11.2644	41.2467	39.78
11.3027	41.2267	38.0933
11.341	40.88	39.12
11.3793	40.8	38.8133
11.4176	41.1267	39.2067
11.4559	40.5867	38.2533
11.4943	40.2667	39.9933
11.5326	40.2267	39.3267
11.5709	40.8	39.8
11.6092	40.8133	40.6467
11.6475	40.0467	39.3267
11.6858	39.76	41.0067
11.7241	39.66	41.12
11.7625	40.3467	41.1133
11.8008	40.5533	41.9733
11.8391	40.04	42.3733
11.8774	40.46	41.22
11.9157	40.0467	42.9267
11.954	39.9733	43.7133
11.9923	40.4	42.3133
12.0307	39.94	42.02
12.069	39.72	42.1467
12.1073	39.3733	42.2133
12.1456	39.82	42.06
12.1839	39.26	41.2933
12.2222	39.82	41.8467
12.2605	39.4467	42.1867
12.2989	40.08	41.0533
12.3372	40.02	41.5
12.3755	39.58	40.5067
12.4138	40.68	41.3733
12.4521	40.1933	40.4067
12.4904	39.1933	40.5
12.5287	38.6867	40.9533
12.567	38.7933	41.8733
12.6054	39.86	42.8
12.6437	40.3	41.42
12.682	39.46	40.5667
12.7203	38.74	39.72
12.7586	38.54	41.3333
12.7969	39.0733	42.4533
12.8352	38.78	42.4733
12.8736	38.8267	42.9667
12.9119	38.44	42.6667
12.9502	38.5867	41.94
12.9885	38.7267	41.0133
13.0268	39.2	43.38
13.0651	37.7	42.32
13.1034	37.4533	42.64
13.1418	38.54	42.34
13.1801	39.1467	42.8733
13.2184	37.6867	40.9067
13.2567	37.7	42.1867
13.295	37.8933	41.2467
13.3333	38.0067	41.22
13.3716	38.84	42.0867
13.41	39.5933	42.6933
13.4483	39.5467	43.7533
13.4866	38.4933	42.6533
13.5249	39.5267	42.4467
13.5632	39.8	41.8667
13.6015	39.66	40.44
13.6398	39.2933	40.76
13.6782	39.84	42
13.7165	39.4867	40.0333
13.7548	39.92	40.4267
13.7931	40.2067	39.7667
13.8314	41.0267	40.34
13.8697	40.8467	40.2467
13.908	40.0067	41.9267
13.9464	39.0533	41.1
13.9847	39.28	40.5267
14.023	39.5267	39.6667
14.0613	39.6667	39.4267
14.0996	39.3467	39.3067
14.1379	39.8667	40.3667
14.1762	40.7267	39.2733
14.2146	40.3133	39.4133
14.2529	39.92	39.28
14.2912	40.5	39.3
14.3295	39.66	40.0733
14.3678	39.9467	40.0733
14.4061	39.56	37.3
14.4444	39.08	39.26
14.4828	38.1667	39.8067
14.5211	39.2133	39.0067
14.5594	38.7667	38.9133
14.5977	38.98	39.5
14.636	39.2533	40.3333
14.6743	39.0267	39.5267
14.7126	38.3267	38.7733
14.751	37.7	39.2867
14.7893	37.7733	40.16
14.8276	37.3067	40.6067
14.8659	37.3733	39.6133
14.9042	36.86	42.02
14.9425	37.3733	39.0533
14.9808	37.6133	40.1267
15.0192	36.5533	42.02
15.0575	36.7667	38.86
15.0958	37.6	41.1267
15.1341	37.2	43.3867
15.1724	37.4467	43.2133
15.2107	37.0667	40.7533
15.249	37.3867	41.4
15.2874	37.7533	41.64
15.3257	38.7333	39.86
15.364	38.62	39.5
15.4023	37.9267	41.2067
15.4406	38.0067	39.64
15.4789	38.4333	39.4
15.5172	39.4067	40.4533
15.5556	39.9533	41.0133
15.5939	39.72	41.5867
15.6322	39.6067	40.3933
15.6705	39.8733	42.3267
15.7088	40.6067	41.5933
15.7471	40.5467	41.16
15.7854	41.56	41.56
15.8238	41.9733	41.0067
15.8621	42.5333	42.0733
15.9004	42.2133	42.8067
15.9387	41.8467	43.1867
15.977	41.9067	42.9933
16.0153	41.6733	43.0133
16.0536	42.08	43.44
16.092	42.64	43.98
16.1303	41.8733	41.28
16.1686	40.9333	41.1267
16.2069	41.4467	42.46
16.2452	40.4133	43.4867
16.2835	39.5133	44.58
16.3218	39.3867	42.0067
16.3602	39.06	42.1533
16.3985	39.4333	43.06
16.4368	39.3067	42.6
16.4751	39.64	39.3933
16.5134	39.64	40.82
16.5517	39.0333	40.9067
16.59	39.3067	40.6267
16.6284	39.02	41.7933
16.6667	39.9067	39.8667
16.705	40.08	40.4067
16.7433	40.4333	39.06
16.7816	39.3733	39.8133
16.8199	37.2	39.22
16.8582	38.48	39.8933
16.8966	39.92	41.1133
16.9349	38.2667	39.74
16.9732	38.4467	41.6133
17.0115	40.6267	40.6267
17.0498	39.4933	40.1
17.0881	38.7333	40.7533
17.1264	39.6867	41.8867
17.1648	39.4133	40.06
17.2031	38.98	39.1933
17.2414	39.1067	39.9267
17.2797	38.3733	39.16
17.318	38.3733	36.4733
17.3563	38.3667	38.9133
17.3946	38.42	40
17.433	38.0733	39.52
17.4713	38.3333	39.5533
17.5096	38.1867	38.1667
17.5479	37.9	38.9933
17.5862	38.6	39.7933
17.6245	38.5933	39.7267
17.6628	39.1	36.4267
17.7011	38.78	38.58
17.7395	38.06	40.1
17.7778	37.7333	38.0067
17.8161	39.0067	39.9933
17.8544	39.2533	40.1067
17.8927	39.24	38.4
17.931	38.66	39.3733
17.9693	38.4	39.12
18.0077	39.2733	39.62
18.046	39.94	37.2333
18.0843	39.4	39.4067
18.1226	39.2733	39.8067
18.1609	39.8267	39.3267
18.1992	39.1133	40.2467
18.2375	39.5867	41.6133
18.2759	39.2067	39.4533
18.3142	39.3467	40.3467
18.3525	39.5933	39.54
18.3908	38.6267	39.7133
18.4291	38.2867	40.54
18.4674	39.4	39.7733
18.5057	39.0467	39.1733
18.5441	39.5533	39.9733
18.5824	39.7467	39.8067
18.6207	39.3667	39.0533
18.659	41.1533	38.1
18.6973	39.8267	37.2067
18.7356	40.2333	38.0133
18.7739	41.0467	37.22
18.8123	40.14	39.0667
18.8506	39.7133	38.8933
18.8889	39.5733	37.7933
18.9272	40.1667	38.5667
18.9655	40.56	38.72
19.0038	39.8067	36.9067
19.0421	39.5867	38.0533
19.0805	39.94	39.26
19.1188	39.0933	37.84
19.1571	39.4467	38.4467
19.1954	39.6	37.9933
19.2337	39.3133	38.92
19.272	40.0333	40.3667
19.3103	40.12	41.54
19.3487	39.2	42.52
19.387	38.7267	42.2467
19.4253	38.6	41.52
19.4636	37.9933	41.0533
19.5019	38.8267	43.0267
19.5402	38.4933	41.6467
19.5785	39.6667	42.0667
19.6169	39.0267	43.2533
19.6552	38.7933	43.7133
19.6935	39.08	42.18
19.7318	38.8333	42.8333
19.7701	38.34	43.38
19.8084	38.8267	42.0267
19.8467	40.4133	43.5267
19.8851	40.36	43.2667
19.9234	39.8067	44.16
19.9617	39.6533	41.42
20	39.36	41.2267
20.0383	39.7333	44.4067
20.0766	39.3467	44.5333
20.1149	38.6533	45.34
20.1533	39.58	43.5333
20.1916	39.44	40.6533
20.2299	39.04	42.4067
20.2682	38.8467	42.7267
20.3065	39	42.6067
20.3448	38.96	42.22
20.3831	39.6933	39.5467
20.4215	40.98	39.92
20.4598	40.7133	41.5267
20.4981	39.5867	40.6
20.5364	40.2933	40.5867
20.5747	41.2267	39.2267
20.613	41.3733	39.52
20.6513	40.86	38.6
20.6897	41.2933	37.8133
20.728	41.2467	37.68
20.7663	41.7333	39.0867
20.8046	43.2667	37.4
20.8429	42.8	37.9733
20.8812	44.2533	38.2133
20.9195	44.3267	38.7067
20.9579	44.04	38.1267
20.9962	43.98	37.0667
21.0345	43.8733	37.0467
21.0728	43.7533	37.88
21.1111	42.68	37.6133
21.1494	43.8933	37.4133
21.1877	45.4533	37.76
21.2261	45.3133	38.9133
21.2644	44.56	38.1533
21.3027	44.58	38.8867
21.341	44.5333	38.7467
21.3793	44.14	40.6333
21.4176	43.84	40.02
21.4559	44.5267	37.8667
21.4943	44.3333	40.16
21.5326	44.14	40.2933
21.5709	43.6733	40.8067
21.6092	44.2067	41.1867
21.6475	44.46	40.5667
21.6858	43.2067	39.2
21.7241	42.2133	41.36
21.7625	41.4	40.5667
21.8008	41.8133	40.7733
21.8391	41.4533	41.2667
21.8774	40.6867	41.5133
21.9157	41.3067	41.0867
21.954	41.7133	40.3533
21.9923	41.14	41.1733
22.0307	40.9933	42.2733
22.069	40.0067	41.5733
22.1073	40.5533	42.1333
22.1456	40.3533	42.62
22.1839	40.54	42.8533
22.2222	40.6667	43.26
22.2605	40.28	41.98
22.2989	40.3	43.5467
22.3372	40.5	44.5
22.3755	40.7333	46.2333
22.4138	40.3867	44.02
22.4521	40.8267	45.28
22.4904	40.88	43.3867
22.5287	41.2267	45.3
22.567	41.7267	45.16
22.6054	41.4267	45.4933
22.6437	40.78	45.34
22.682	40.4267	43.7067
22.7203	41.3333	46.1
22.7586	41.04	44.8067
22.7969	41.2	43.7533
22.8352	42.32	43.6933
22.8736	41.6267	44.8
22.9119	40.4467	47.4067
22.9502	41.38	44.8333
22.9885	41.3	44.3333
23.0268	40.5133	46.36
23.0651	39.7133	47.0867
23.1034	40.7867	45.6533
23.1418	40.86	46.46
23.1801	39.6733	47.0067
23.2184	41.02	47.3733
23.2567	41.14	46.3
23.295	41.5133	46.9133
23.3333	42.06	50.0933
23.3716	41.8067	47.8133
23.41	41.38	47.2067
23.4483	42.2533	47.4333
23.4866	40.98	49.1267
23.5249	41.66	48.5867
23.5632	41.8067	48.6
23.6015	42.4933	49.2733
23.6398	42.42	49.7267
23.6782	42.1	49.5
23.7165	42.44	48.2667
23.7548	42.86	48.5133
23.7931	44.2467	47.98
23.8314	43.1267	45.7467
23.8697	43.1933	46.6467
23.908	43.7	48.2067
23.9464	42.7067	45.9
23.9847	43.6933	45.92
24.023	43.88	47.08
24.0613	44.3333	47.5133
24.0996	43.3067	47.7067
24.1379	43.68	47.3533
24.1762	43.22	48.88
24.2146	43.4867	52.3467
24.2529	44.18	52.28
24.2912	43.26	52.0733
24.3295	43.48	52.8467
24.3678	43.4933	54.78
24.4061	44.2067	55.88
24.4444	43.8267	54.0333
24.4828	43.7667	55.1
24.5211	44.9733	55.62
24.5594	44.6133	53.66
24.5977	44.1467	55.4733
24.636	44.92	56.18
24.6743	44.8733	53.26
24.7126	45.52	54.2267
24.751	45.3667	53.32
24.7893	44.4267	54.54
24.8276	44.5133	54.1467
24.8659	45.2667	56.6533
24.9042	44.9667	57.1867
24.9425	45.2067	56.0267
24.9808	45.0067	55.0467
25.0192	45.1467	56.0067
25.0575	46.0067	56.4133
25.0958	45.6867	56.0133
25.1341	45.6667	55.5133
25.1724	44.74	56.7467
25.2107	45.2067	56.7667
25.249	44.5933	55.3
25.2874	44.4067	56.2667
25.3257	45.18	53.3333
25.364	45.6067	53.6467
25.4023	44.5933	54.3467
25.4406	45.6667	53.1867
25.4789	45.6067	54.3933
25.5172	45.4467	53.8
25.5556	45.22	51.7267
25.5939	45.4333	52.7533
25.6322	46.1	52.1467
25.6705	46.16	52.6467
25.7088	45.8667	50.12
25.7471	45.68	51.1267
25.7854	45.84	53.2067
25.8238	45.0867	52.9867
25.8621	45.2933	52.8133
25.9004	45.1333	53.66
25.9387	45.02	52.94
25.977	44.74	54.7467
26.0153	44.16	54.6867
26.0536	42.9267	55.0467
26.092	43.0067	55.4467
26.1303	42.98	55.9867
26.1686	43.1267	55.2133
26.2069	43.6467	54.6667
26.2452	42.98	54.5933
26.2835	43.6	57.0467
26.3218	43.6133	54.1067
26.3602	42.7	53.16
26.3985	43.84	55.5667
26.4368	44.3533	54.5067
26.4751	43.2867	55.4133
26.5134	43.4467	55.88
26.5517	44.3733	54.8533
26.59	44.3133	57.66
26.6284	44.74	57.3467
26.6667	44.5733	56.6667
26.705	44.4933	57.1267
26.7433	44.1733	58.1267
26.7816	44.7	56.34
26.8199	45.58	58.3733
26.8582	44.7733	57.9133
26.8966	45.4133	59.3533
26.9349	46.4467	57.9667
26.9732	46.4867	56.8667
27.0115	46.3	56.4267
27.0498	45.64	58.6867
27.0881	45.2467	57.66
27.1264	45.7733	57.88
27.1648	45.4267	57.9
27.2031	45.7867	59.4667
27.2414	46.28	61.66
27.2797	46.2267	59.7333
27.318	45.82	63.34
27.3563	44.4333	62.6133
27.3946	45.0467	63.2667
27.433	45.3733	63.5133
27.4713	44.5867	66.3133
27.5096	44.5333	66.2533
27.5479	44.6933	68.5
27.5862	44.5	67.88
27.6245	45.24	68.1733
27.6628	44.8267	69.6533
27.7011	44.8867	68.5867
27.7395	45.1467	71.1333
27.7778	44.5467	70.9467
27.8161	45.1733	68.6733
27.8544	44.1867	70.1267
27.8927	44.72	70.22
27.931	45.4533	71.4667
27.9693	43.54	72.42
28.0077	43.4133	74.7067
28.046	43.6267	75.68
28.0843	42.6867	74.5267
28.1226	42.8133	75.76
28.1609	43.2	75.3
28.1992	42.6333	78.62
28.2375	41.9533	80.14
28.2759	41.3533	80.1933
28.3142	40.62	84.14
28.3525	40.74	82.36
28.3908	39.8467	84.36
28.4291	39.1	84.62
28.4674	39.7867	83.9267
28.5057	40.1933	85.2533
28.5441	39.3667	87.9533
28.5824	39.16	88.6267
28.6207	38.5	88.2
28.659	38.34	88.38
28.6973	38.5333	88.32
28.7356	38.2467	89.84
28.7739	37.2267	87.6333
28.8123	36.9067	86.18
28.8506	36.9733	86.6867
28.8889	37.2333	86.54
28.9272	36.3667	85.7733
28.9655	35.8333	83.64
29.0038	35.5733	82.7733
29.0421	34.0133	81.38
29.0805	33.5733	80.1333
29.1188	32.9133	79.4867
29.1571	32.1467	75.3267
29.1954	30.6933	72.5467
29.2337	28.62	68.9733
29.272	27.7533	66.3533
29.3103	27.5733	65.18
29.3487	26.68	61.6
29.387	24.3267	58.0133
29.4253	23.5933	53.8
29.4636	22.5733	53.02
29.5019	21.6533	47.7333
29.5402	20.6133	43.7267
29.5785	19.12	41.0133
29.6169	17.7067	38.2667
29.6552	17	34.9733
29.6935	16.2	32.4533
29.7318	15.9133	30.56
29.7701	14.8933	28.6867
29.8084	14.0267	25.0267
29.8467	12.5933	24.26
29.8851	11.92	22.2133
29.9234	11.32	19.7933
29.9617	10.44	19.32
30	9.7133	17.8467
30.0383	9.6867	16.7733
30.0766	8.7933	15.76
30.1149	8.4133	15.26
30.1533	7.7667	14.0267
30.1916	7.04	12.72
30.2299	6.6333	12.1067
30.2682	6.3867	11.5067
30.3065	5.56	10.4333
30.3448	5.5733	9.6267
30.3831	5.2867	8.8333
30.4215	4.8933	8.54
30.4598	4.4133	7.8267
30.4981	4.2	7.6067
30.5364	4.2533	6.5467
30.5747	3.7533	5.48
30.613	3.8533	5.7267
30.6513	3.8	5.3733
30.6897	3.54	5.0133
30.728	3.34	4.5467
30.7663	3.2667	4.9067
30.8046	3.4067	4.5733
30.8429	3.2533	4.1267
30.8812	2.8067	3.8
30.9195	2.7067	3.5533
30.9579	2.7267	3.6467
30.9962	2.58	3.6867
31.0345	2.48	3.7333
31.0728	2.4267	3.1267
31.1111	2.2933	3.2
31.1494	2.0933	3.0733
31.1877	2.1067	3.0867
31.2261	2.0267	2.9
31.2644	2.1267	2.5067
31.3027	1.9067	2.7
31.341	1.9	2.5267
31.3793	1.5267	2.32
31.4176	1.56	2.12
31.4559	1.6467	2.1667
31.4943	1.6533	2.12
31.5326	1.6267	1.7733
31.5709	1.6067	1.72
31.6092	1.48	1.88
31.6475	1.42	1.6067
31.6858	1.3467	1.48
31.7241	1.2467	1.4467
31.7625	1.1933	1.32
31.8008	1.24	1.2067
31.8391	1.2867	1.3267
31.8774	1.2533	1.4067
31.9157	1.2133	1.12
31.954	0.9067	1.1
31.9923	0.8933	1.2067
32.0307	1.1933	0.9
32.069	1.04	1.1533
32.1073	1.0133	1.06
32.1456	1.0067	0.9267
32.1839	0.98	0.9067
32.2222	0.82	0.94
32.2605	0.84	0.98
