# Supplementary material for: Copine-6 is a TRPM3 escort protein controlling the sensitivity of sensory neurons to noxious heat
Source: EMBO J. 2025 Jun 19;44(15):4222–51. doi: 10.1038/s44318-025-00487-0 (PMC12317139; doi:10.1038/s44318-025-00487-0)
Supplement: Supplementary file 10 — Source data Fig. 8 [file 44318_2025_487_MOESM10_ESM.zip › Figure 8/8D 45/8D 45.xlsx]

## Sheet: Sheet1
Distance (μm)	TRPM3	Copine-6
0	0	0
0.038911	0	0
0.077821	0	0
0.116732	0.580794	0
0.155642	0.01621	0
0.194553	0	0
0.233463	0	0
0.272374	0.054889	0
0.311284	0.028898	0.070688
0.350195	0.199446	0.210526
0.389105	0.135187	0.030266
0.428016	0.448685	0.470247
0.466926	0.614035	0.040628
0.505837	0.308146	0.66836
0.544747	0.014363	0.04309
0.583658	0	0
0.622568	0.990356	0
0.661479	0.191854	0
0.700389	0	0
0.7393	0.277778	0
0.77821	0.503711	0
0.817121	1.12296	0
0.856031	1.57768	0
0.894942	1.17171	0
0.933852	0.685749	0.180055
0.972763	0.910485	0.079512
1.01167	1.09206	0
1.05058	1.02909	0.602493
1.08949	0.882357	0.626996
1.12841	1.20697	0.60882
1.16732	1.33333	2.56017
1.20623	1.1318	1.25346
1.24514	1.26822	1.38596
1.28405	1.33333	5.19852
1.32296	1.33333	2.60771
1.36187	1.63187	3.3623
1.40078	2.48753	4.44229
1.43969	2.3117	5.05185
1.4786	1.8642	16.1605
1.51751	2.18544	9.60265
1.55642	2.7232	8.08888
1.59533	3.1231	10.6135
1.63424	3.04248	10.0533
1.67315	2.76519	12.2651
1.71206	3.41835	11.3093
1.75097	3.87258	20.7027
1.78988	4.51377	22.6972
1.82879	5.02086	23.8295
1.8677	4.99538	30.2942
1.90661	6.5809	29.3008
1.94552	6.79683	27.2298
1.98444	7.05032	33.8689
2.02335	8.39202	35.198
2.06226	10.4569	36.2377
2.10117	10.8947	43.2788
2.14008	11.125	46.1815
2.17899	13.3633	59.9027
2.2179	14.3333	72.5
2.25681	15.4957	65.7702
2.29572	18.6316	66.7704
2.33463	19.3075	84.7279
2.37354	20.6097	100.888
2.41245	24.4001	100.256
2.45136	29.8596	100.751
2.49027	32.3996	102.049
2.52918	30.142	101.618
2.56809	36.3383	101.667
2.607	41.9861	98.1354
2.64591	39.7299	97.2529
2.68483	43.0038	101.667
2.72374	45.6463	101.773
2.76265	44.8136	101.732
2.80156	46.8273	101.973
2.84047	53.1359	97.1655
2.87938	56.1753	83.9935
2.91829	51.2747	94.6997
2.9572	51.7531	101.605
2.99611	52.4538	85.6795
3.03502	55.092	84.4352
3.07393	55.6968	87.1161
3.11284	59.8695	76.9567
3.15175	64.9418	88.9825
3.19066	65.65	76.0974
3.22957	63.7158	74.4689
3.26848	62.5285	61.6356
3.30739	63.3307	68.956
3.3463	63.7462	72.4402
3.38521	66.6107	64.4472
3.42412	64.1047	66.2417
3.46304	64.8985	83.4442
3.50195	60.7692	73.409
3.54086	63.5833	57.8379
3.57977	66.7838	67.8295
3.61868	70.5643	68.4905
3.65759	65.9849	67.9347
3.6965	61.6543	64.1482
3.73541	63.0185	47.8436
3.77432	62.9793	54.5467
3.81323	65.5506	67.5983
3.85214	64.4063	63.7415
3.89105	66.5315	59.5088
3.92996	69.7575	53.5307
3.96887	68.35	46.4478
4.00778	66.1935	64.4919
4.04669	62.117	49.0833
4.0856	63.6387	40.8356
4.12451	58.1962	47.6755
4.16342	61.6593	47.7902
4.20233	57.0923	56.2373
4.24125	57.4069	45.7256
4.28016	60.4885	46.7326
4.31907	62.4423	55.9443
4.35798	56.029	40.2745
4.39689	57.386	55.3554
4.4358	56.7778	42
4.47471	59.3055	62.0971
4.51362	60.7252	52.2117
4.55253	54.5291	38.7862
4.59144	56.1221	47.1472
4.63035	55.0892	39.3797
4.66926	59.2782	66.8855
4.70817	60.3338	46.1803
4.74708	55.5951	57.1417
4.78599	59.8567	55.2562
4.8249	52.2767	46.474
4.86381	59.1018	34.6131
4.90272	56.9871	39.1422
4.94163	57.9831	47.7507
4.98055	53.0428	56.0313
5.01945	56.5203	48.677
5.05837	54.8413	49.4547
5.09728	56.3271	58.8372
5.13619	58.6857	58.1157
5.1751	55.4383	82.7284
5.21401	55.1876	73.8956
5.25292	58.5559	68.3246
5.29183	60.3882	58.8471
5.33074	58.0939	57.8553
5.36965	56.3164	49.2204
5.40856	55.7641	64.3493
5.44747	54.6494	52.6552
5.48638	53.4491	45.1582
5.52529	55.0101	56.73
5.5642	55.809	54.4489
5.60311	53.7405	54.6501
5.64202	50.3891	54.3208
5.68093	47.9444	50.1886
5.71984	46.5454	63.9757
5.75875	49.574	56.6844
5.79767	45.085	43.3763
5.83658	41.2755	49.2862
5.87549	41.4537	49.1894
5.9144	40.6049	42.642
5.95331	41.3029	37.7525
5.99222	39.8062	33.7566
6.03113	36.889	29.1029
6.07004	39.7529	32.9458
6.10895	37.1006	34.1569
6.14786	40.1007	34.5593
6.18677	39.4557	28.4021
6.22568	40.148	29.677
6.26459	40.3496	29.4971
6.3035	40.5614	28.952
6.34241	41.8495	24.4612
6.38132	42.7586	34.4072
6.42023	44.5657	33.6564
6.45914	44.8112	29.0957
6.49805	44.3985	29.9434
6.53697	44.5589	38.0071
6.57587	42.9746	37.7594
6.61479	40.6577	33.5981
6.6537	39.3333	35.8333
6.69261	42.6838	36.6983
6.73152	43.9369	32.5008
6.77043	41.1819	37.1407
6.80934	41.0672	42.1729
6.84825	38.5922	44.6589
6.88716	37.4464	42.2405
6.92607	38.1421	31.1871
6.96498	36.8893	34.5914
7.00389	36.5725	37.5032
7.0428	39.3234	36.3311
7.08171	38.3115	39.4789
7.12062	37.3103	40.1511
7.15953	39.8258	34.6047
7.19844	36.4633	38.5582
7.23735	34.9	34.9815
7.27627	38.0575	30.6984
7.31517	36.2898	41.4058
7.35409	37.9672	36.7899
7.393	37.5185	42.6296
7.43191	36.7635	46.3509
7.47082	38.4118	41.1071
7.50973	36.0385	34.7079
7.54864	34.8503	39.6597
7.58755	37.4941	41.2548
7.62646	36.3879	45.2209
7.66537	33.1874	50.048
7.70428	32.7775	43.7018
7.74319	36.37	44.1436
7.7821	37.517	38.6392
7.82101	37.3064	63.4494
7.85992	36.1895	39.6239
7.89883	34.3846	36.5201
7.93774	32.4611	29.5515
7.97665	33.955	37.0269
8.01556	35.9551	33.8789
8.05448	37.3744	30.3984
8.09338	33.9897	34.5652
8.1323	31.7346	36.1914
8.17121	32.3376	28.6774
8.21012	36.5485	28.4094
8.24903	38.0606	31.8429
8.28794	34.6471	25.9589
8.32685	36.2445	19.9418
8.36576	35.4858	33.8212
8.40467	32.0194	48.0942
8.44358	38.3904	21.4899
8.48249	36.3852	31.8162
8.5214	36.3943	24.1103
8.56031	35.2321	26.8847
8.59922	40.0424	24.3108
8.63813	36.2776	33.5143
8.67704	32.4246	27.0544
8.71595	39.9223	36.3484
8.75486	33.8366	26.801
8.79378	37.7782	35.3844
8.83268	35.7548	34.1297
8.87159	37.6667	21.1111
8.91051	38.1989	29.258
8.94942	37.8422	32.1276
8.98833	42.866	21.8275
9.02724	39.0301	34.1114
9.06615	45.7488	29.1832
9.10506	41.7978	25.6334
9.14397	39.4018	34.8449
9.18288	42.335	31.8508
9.22179	41.6854	21.7061
9.2607	40.9322	39.3305
9.29961	39.4976	30.8908
9.33852	40.3524	22.7873
9.37743	38.6309	26.7152
9.41634	39.0997	34.5886
9.45525	36.9081	24.2802
9.49416	35.7708	24.8903
9.53307	37.6221	22.5248
9.57198	42.0828	25.8652
9.61089	35.5556	23.2222
9.64981	33.144	30.959
9.68872	34.1437	24.2719
9.72763	34.67	24.4562
9.76654	35.7987	29.3148
9.80545	32.3684	24.1062
9.84436	28.7371	21.5941
9.88327	32.2096	30.7397
9.92218	34.4788	35.2022
9.96109	31.0925	25.2493
10	30.6625	25.0134
10.0389	30.9545	29.3832
10.0778	31.9942	35.6717
10.1167	32.2396	31.9159
10.1556	32.2447	34.5476
10.1945	36.1163	30.4151
10.2335	32.5944	24.651
10.2724	30.5448	28.6799
10.3113	29.859	35.7543
10.3502	28.7531	36.4938
10.3891	29.5262	27.9144
10.428	29.0586	24.9812
10.4669	27.3187	37.2131
10.5058	28.1173	32.6639
10.5448	26.9221	30.1414
10.5837	27.5287	32.3912
10.6226	27.9991	26.6722
10.6615	27.6667	23.7137
10.7004	27.6873	25.3941
10.7393	29.8987	27.6008
10.7782	30.5831	24.2695
10.8171	29.6692	30.4307
10.856	26.8227	28.8066
10.8949	26.6669	23.0647
10.9338	27.4516	22.7478
10.9728	28.5315	21.9683
11.0117	28.9193	25.7583
11.0506	29.8259	28.5132
11.0895	29.1111	26.1667
11.1284	28.3651	22.2955
11.1673	29.5777	20.702
11.2062	29.9935	19.9788
11.2451	30.8315	22.716
11.2841	33.3537	23.8094
11.323	33.7679	24.5919
11.3619	31.9321	24.1805
11.4008	32.3154	24.5207
11.4397	31.7267	25.9006
11.4786	35.019	25.1129
11.5175	36.1116	26.6591
11.5564	34.9335	24.5951
11.5953	34.0451	28.0488
11.6342	35.7154	26.3819
11.6731	38.4977	28.4838
11.7121	38.0539	28.2
11.751	36.7962	28.8398
11.7899	34.663	30.8553
11.8288	37.9259	28.2963
11.8677	38.9509	22.3302
11.9066	39.0582	36.6334
11.9455	41.1776	39.0043
11.9844	35.3725	29.1483
12.0234	36.2659	25.8978
12.0623	39.2807	23.4758
12.1012	38.9462	26.0327
12.1401	35.8741	22.0997
12.179	34.6506	23.5743
12.2179	30.4478	24.5645
12.2568	32.0743	26.199
12.2957	32.1764	28.1782
12.3346	30.6178	26.0126
12.3735	28.9975	38.1914
12.4124	37.7364	28.6236
12.4514	36.3642	30.8289
12.4903	28.7599	34.9477
12.5292	30.6708	34.6182
12.5681	30.5	29.4074
12.607	26.9751	35.5189
12.6459	27.7721	22.5372
12.6848	27.8991	25.4668
12.7237	31.5703	29.3287
12.7627	28.6568	37.1756
12.8016	28.0709	16.5788
12.8405	33.2681	26.6981
12.8794	31.7771	19.8646
12.9183	36.2702	27.8504
12.9572	35.0692	27.7345
12.9961	36.3177	17.6747
13.035	37.766	37.8676
13.0739	34.1093	34.1403
13.1128	39.3165	30.1769
13.1517	40.6887	19.0798
13.1907	36.382	33.0957
13.2296	35.8621	32.6986
13.2685	41.584	32.5789
13.3074	44.6667	31
13.3463	35.4297	29.6345
13.3852	36.6883	24.4223
13.4241	38.0943	28.2135
13.463	37.768	36.1604
13.502	38.4689	31.8992
13.5409	37.0326	40.9905
13.5798	33.2456	27.3501
13.6187	36.4214	25.6927
13.6576	35.2581	30.1154
13.6965	34.6516	31.7136
13.7354	35.7798	26.6985
13.7743	31.4678	28.7273
13.8132	29.642	34.5489
13.8521	31.4303	25.8843
13.891	33.4067	25.1898
13.93	31.0559	28.42
13.9689	30.9975	34.199
14.0078	32.6528	24.7664
14.0467	32.1667	24.9383
14.0856	33.8409	18.1713
14.1245	31.4271	18.7037
14.1634	34.8796	20.7402
14.2023	36.0928	35.405
14.2413	34.8633	28.7002
14.2802	32.1964	31.1486
14.3191	31.1859	35.3871
14.358	32.6884	27.59
14.3969	34.4344	25.7397
14.4358	35.4605	29.8722
14.4747	35.2179	30.4404
14.5136	35.8899	25.9963
14.5525	37.4828	25.105
14.5914	35.289	26.9144
14.6303	33.3088	31.1147
14.6693	33.484	28.1541
14.7082	29.4155	32.638
14.7471	28.838	34.2431
14.786	31.5309	31.2099
14.8249	31.8981	33.1531
14.8638	30.2926	33.2514
14.9027	28.0053	38.5738
14.9416	27.7356	33.4943
14.9805	29.8446	31.5963
15.0195	29.5905	28.1683
15.0584	29.3906	29.0928
15.0973	31.7534	29.5537
15.1362	30.2962	32.1093
15.1751	29.767	28.7085
15.214	28.0907	32.996
15.2529	28.7397	32.6021
15.2918	29.2087	25.4507
15.3307	29.3535	26.9118
15.3697	28.375	28.7434
15.4086	27.9769	32.2087
15.4475	30.5647	31.8366
15.4864	32.2445	27.9647
15.5253	31.5556	27.1111
15.5642	32.1417	22.8162
15.6031	33.9269	23.392
15.642	31.5337	33.0453
15.6809	29.2545	36.901
15.7198	29.7768	31.4302
15.7587	30.5642	32.4081
15.7977	31.2614	37.2276
15.8366	30.7258	41.1955
15.8755	29.2228	35.9332
15.9144	30.0029	32.7562
15.9533	30.4801	28.4721
15.9922	33.6305	30.5673
16.0311	34.9196	31.6594
16.07	33.2558	40.4093
16.109	33.7294	40.4672
16.1479	32.6205	29.275
16.1868	32.5647	26.3105
16.2257	33.0685	28.1071
16.2646	31.6543	30.0864
16.3035	33.2949	32.2412
16.3424	34.7802	36.4841
16.3813	35.7459	36.4973
16.4202	35.5275	36.4208
16.4591	35.9358	36.2909
16.498	35.7845	34.6487
16.537	32.6067	33.0347
16.5759	32.7205	33.6602
16.6148	34.8202	37.3374
16.6537	35.3268	32.8629
16.6926	33.0369	34.5509
16.7315	38.6111	49.1681
16.7704	37.274	38.8064
16.8093	42.4164	41.7498
16.8483	38.3049	46.2163
16.8872	37.2755	45.6365
16.9261	38.173	32.5059
16.965	37.438	34.5295
17.0039	38.358	32.537
17.0428	39.4389	31.8716
17.0817	44.0705	38.0382
17.1206	38.4947	40.4588
17.1595	41.2802	40.9377
17.1984	41.9857	40.7723
17.2373	40.2036	37.0076
17.2763	43.4226	39.55
17.3152	45.7111	37.9758
17.3541	45.3499	38.0601
17.393	51.9464	37.7869
17.4319	47.1377	38.5725
17.4708	51.0235	30.3116
17.5097	49.8643	34.6999
17.5486	52.7267	28.4408
17.5876	51.7408	38.8084
17.6265	52.3033	32.6276
17.6654	51.1172	29.9372
17.7043	51.0851	31.6144
17.7432	52.4444	26.3333
17.7821	53.4155	34.172
17.821	52.5595	36.2246
17.8599	53.7969	40.3873
17.8988	52.2061	34.9687
17.9377	46.9357	42.5568
17.9766	49.3143	31.2635
18.0156	47.604	33.1655
18.0545	46.4926	30.6302
18.0934	45.2589	34.1005
18.1323	47.8103	38.2677
18.1712	45.9764	33.5321
18.2101	49.8126	49.3019
18.249	49.6031	30.0176
18.2879	46.9668	27.5705
18.3269	44.9523	34.426
18.3658	47.6717	31.4016
18.4047	43.7253	26.0386
18.4436	45.5319	34.6971
18.4825	46.1111	27.6482
18.5214	44.7373	28.3007
18.5603	45.0711	24.3047
18.5992	43.8101	24.3871
18.6381	40.4667	29.5573
18.677	42.0179	37.8806
18.7159	40.5354	36.0953
18.7549	38.6872	32.3488
18.7938	41.4229	29.64
18.8327	40.0664	36.2107
18.8716	39.5777	38.1012
18.9105	42.2668	34.3767
18.9494	39.604	31.5427
18.9883	36.3745	28.8528
19.0272	36.4292	29.1454
19.0662	37.9654	32.9729
19.1051	33.4354	26.9555
19.144	36.3992	35.3456
19.1829	40.1679	37.0381
19.2218	38.2222	38.3827
19.2607	36.5993	43.1727
19.2996	36.0516	34.5305
19.3385	36.2735	39.3261
19.3774	36.578	39.2739
19.4163	37.0723	38.2741
19.4552	38.9899	33.8311
19.4942	39.3358	33.1857
19.5331	37.4789	33.6584
19.572	38.6238	36.3973
19.6109	37.8827	35.3601
19.6498	40.1863	33.4641
19.6887	42.4185	47.8942
19.7276	40.4872	48.1539
19.7665	39.9488	43.3377
19.8055	41.7532	39.8441
19.8444	40.4635	37.8455
19.8833	40.8614	34.543
19.9222	43.682	34.2891
19.9611	43.8333	37.8333
20	47.0988	36.9967
20.0389	48.7876	36.8294
20.0778	49.1265	35.4454
20.1167	49.914	36.9427
20.1556	52.5552	35.4878
20.1945	56.5665	36.3015
20.2335	55.2502	37.2831
20.2724	53.5554	34.3347
20.3113	54.9409	39.0951
20.3502	52.3433	39.9276
20.3891	55.2784	41.1767
20.428	58.0573	37.0128
20.4669	57.1184	43.8505
20.5058	55.7379	35.8434
20.5448	56.3426	33.0982
20.5837	61.3114	46.3179
20.6226	63.7834	43.0283
20.6615	62.0152	40.6694
20.7004	60.5679	48.6543
20.7393	61.3678	47.5982
20.7782	61.418	47.6159
20.8171	58.9134	47.2503
20.856	59.2497	44.0467
20.8949	60.6725	44.0359
20.9338	58.1982	40.9054
20.9728	56.6987	42.4503
21.0117	52.8689	46.2382
21.0506	56.3285	49.9671
21.0895	51.4392	54.1622
21.1284	49.6014	53.9752
21.1673	50.9332	52.2439
21.2062	51.12	46.7708
21.2451	47.0754	49.418
21.2841	48.2534	42.3961
21.323	50.1665	46.6515
21.3619	54.5051	43.018
21.4008	55.2234	44.5509
21.4397	53.2963	49.8148
21.4786	51.8329	44.867
21.5175	55.1076	48.797
21.5564	56.1408	46.098
21.5953	59.2681	49.3655
21.6342	58.848	45.9312
21.6731	61.6544	41.7383
21.7121	57.7922	43.1524
21.751	59.2441	41.7719
21.7899	64.6429	44.3344
21.8288	66.5769	46.5335
21.8677	61.3867	49.3414
21.9066	68.7653	34.6236
21.9455	67.8744	45.9446
21.9844	65.9197	66.8605
22.0234	64.0565	59.1061
22.0623	67.4524	55.7119
22.1012	69.0167	46.3554
22.1401	68.3413	56.4408
22.179	71	55.1111
22.2179	68.0205	47.7394
22.2568	66.1285	45.5453
22.2957	64.669	47.0789
22.3346	73.1046	45.7013
22.3735	68.4169	44.6879
22.4124	68.3121	37.7756
22.4514	62.9681	46.692
22.4903	64.7876	41.4652
22.5292	64.2185	35.416
22.5681	62.2227	43.856
22.607	63.4295	42.663
22.6459	56.7744	36.9874
22.6848	60.8842	40.5495
22.7237	63.283	49.6732
22.7627	63.8038	49.3444
22.8016	64.5206	40.7221
22.8405	65.775	44.0383
22.8794	65.7648	44.2272
22.9183	62.4198	58.142
22.9572	62.5352	53.6545
22.9961	59.4623	45.2504
23.035	64.1857	54.9449
23.0739	63.9288	60.5608
23.1128	60.7599	66.7839
23.1517	58.0122	58.8689
23.1907	58.9155	65.2588
23.2296	61.4828	72.648
23.2685	61.6638	66.4237
23.3074	61.4129	72.6762
23.3463	60.643	79.4885
23.3852	57.6521	75.8022
23.4241	56.4452	69.2865
23.463	54.5896	72.9885
23.502	52.6575	75.8047
23.5409	50.3304	79.2072
23.5798	51.9261	77.9464
23.6187	51.8881	96.7552
23.6576	51.4074	99.6173
23.6965	53.8858	103.831
23.7354	50.0371	96.7896
23.7743	47.9792	89.7393
23.8132	50.1708	98.8827
23.8521	49.6525	95.234
23.891	50.7292	91.6208
23.93	52.616	95.5052
23.9689	49.8493	91.5389
24.0078	49.2846	84.1534
24.0467	47.7741	96.5297
24.0856	45.4516	96.3918
24.1245	47.1987	94.7845
24.1634	44.837	94.6953
24.2023	46.3303	90.7912
24.2413	47.6148	86.9693
24.2802	42.4586	81.2795
24.3191	39.5942	79.4272
24.358	37.0542	86.8966
24.3969	37.5555	90.5
24.4358	37.5962	99.154
24.4747	34.9692	88.9366
24.5136	32.2272	83.0877
24.5525	29.442	98.1762
24.5914	27.5034	102.977
24.6303	25.5174	95.3392
24.6693	22.9518	84.8467
24.7082	21.6012	94.5658
24.7471	21.7753	97.7753
24.786	18.8594	80.0454
24.8249	15.1211	76.5367
24.8638	14.7567	66.144
24.9027	13.9017	72.6452
24.9416	10.0052	87.6105
24.9806	8.26531	60.0889
25.0194	7.71745	39.4242
25.0584	6.62272	32.4488
25.0973	4.87319	29.4489
25.1362	3.8642	29.4444
25.1751	4.5573	26.3498
25.214	4.59834	24.3971
25.2529	3.60077	12.1082
25.2918	3.76882	8.89337
25.3307	3.85611	8.89104
25.3697	2.75794	6.07466
25.4086	1.64793	2.70656
25.4475	1.52293	1.40505
25.4864	1.78099	2.29006
25.5253	1.3769	3.83831
25.5642	1.32133	2.7867
25.6031	1	0.887692
25.642	0.920488	1.0558
25.6809	0.787935	2.02709
25.7198	0.937622	2.26282
25.7587	0.977976	0.302042
25.7977	0.898738	0
25.8366	0.503711	0
25.8755	0.395062	0.185185
25.9144	0.547553	0.709141
25.9533	0.308745	0
25.9922	0.736056	0
26.0311	0.007387	0
26.07	0.108444	0
26.109	0.663178	0
26.1479	0	0
26.1868	0	0
26.2257	0	0
26.2646	0	0
26.3035	0	0
26.3424	0	0
26.3813	0	0
26.4202	0	0
26.4591	0	0
26.498	0	0
26.537	0	0
26.5759	0	0
26.6148	0	0
