# Supplementary material for: Copine-6 is a TRPM3 escort protein controlling the sensitivity of sensory neurons to noxious heat
Source: EMBO J. 2025 Jun 19;44(15):4222–51. doi: 10.1038/s44318-025-00487-0 (PMC12317139; doi:10.1038/s44318-025-00487-0)
Supplement: Supplementary file 10 — Source data Fig. 8 [file 44318_2025_487_MOESM10_ESM.zip › Figure 8/8D AITC/8D AITC.xlsx]

## Sheet: Sheet1
Distance (μm)	TRPM3	Copine-6
0	0	0
0.038911	0	0
0.077821	0	0
0.116732	0	0
0.155642	0	0
0.194553	0.004071	0
0.233463	0.043646	0
0.272374	0	0
0.311284	0	0
0.350195	0.14066	0
0.389105	0.333333	0
0.428016	0.074627	0
0.466926	0	0
0.505837	0.02085	0
0.544747	0	0
0.583658	0	0
0.622568	0	0
0.661479	0	0
0.700389	0	0
0.7393	0	0
0.77821	0	0
0.817121	0	0
0.856031	0.084577	0
0.894942	0.185485	0
0.933852	0	0
0.972763	0.057744	0
1.01167	0.253553	0
1.05058	0	0
1.08949	0.339213	0
1.12841	0.637769	0
1.16732	0.378999	0
1.20623	0.453745	0
1.24514	0.42039	0
1.28405	0.23695	0
1.32296	0.140695	0
1.36187	0.161302	0
1.40078	0.981015	0
1.43969	1.28684	0
1.4786	1.25019	0
1.51751	0.766126	0
1.55642	1.00724	0
1.59533	1.46676	0
1.63424	1.46495	0
1.67315	1.06332	0
1.71206	1.33831	0
1.75097	1.65951	0
1.78988	0.867416	0.166247
1.82879	0.437836	0.333333
1.8677	1.05158	0.234735
1.90661	1.72844	0
1.94552	2.74188	0
1.98444	1.94725	0
2.02335	1.56317	0
2.06226	1.44977	0.088278
2.10117	1.63285	0.465403
2.14008	3.47984	2.65969
2.17899	2.36402	0.832867
2.2179	2.32745	4.61383
2.25681	1.70902	5.11566
2.29572	3.47398	1.08475
2.33463	4.07936	6.32666
2.37354	4.16757	7.42492
2.41245	3.31716	9.48395
2.45136	4.57033	14.9025
2.49027	5.96304	7.40515
2.52918	4.62958	12.7297
2.56809	3.45259	11.5522
2.607	4.8595	17.6419
2.64591	4.84612	21.6087
2.68483	8.7307	25.1441
2.72374	9.41434	33.9573
2.76265	11.2643	44.3008
2.80156	13.1777	46.677
2.84047	14.5828	53.0085
2.87938	11.6483	53.7973
2.91829	15.4641	68.0433
2.9572	20.7503	70.6616
2.99611	21.4662	80.6169
3.03502	20.0884	94.0153
3.07393	22.2643	105.767
3.11284	28.03	101.306
3.15175	25.5106	95.7712
3.19066	28.372	100.731
3.22957	34.9297	103.457
3.26848	37.3248	103.814
3.30739	36.7128	102.62
3.3463	39.599	97.8451
3.38521	44.0303	100.146
3.42412	47.7954	98.5537
3.46304	43.252	101.671
3.50195	47.7359	102.203
3.54086	51.1133	99.0666
3.57977	52.2798	92.8124
3.61868	52.4427	96.6495
3.65759	57.3874	92.0271
3.6965	55.3848	92.4507
3.73541	54.0126	81.867
3.77432	53.9784	84.9148
3.81323	48.6038	58.7512
3.85214	53.0671	66.7795
3.89105	53.8576	71.3102
3.92996	54.9342	80.0986
3.96887	52.8291	73.5413
4.00778	51.6026	71.39
4.04669	55.7272	56.3688
4.0856	54.8897	59.5131
4.12451	52.0235	55.5044
4.16342	47.5097	58.7042
4.20233	48.162	59.4569
4.24125	53.2154	51.8394
4.28016	58.1536	59.2242
4.31907	52.9924	60.0659
4.35798	52.0932	51.7313
4.39689	57.2685	59.7326
4.4358	49.3773	47.8611
4.47471	45.4945	55.6068
4.51362	49.2409	44.7688
4.55253	54.6204	50.9478
4.59144	52.8234	64.3261
4.63035	58.0655	48.5418
4.66926	52.8001	45.0972
4.70817	49.217	43.7567
4.74708	51.3243	46.3201
4.78599	49.7196	51.5963
4.8249	59.3642	45.9216
4.86381	54.3786	35.2244
4.90272	52.317	38.378
4.94163	54.6657	44.7591
4.98055	52.2355	32.2888
5.01945	52.3233	30.8652
5.05837	50.9968	35.0457
5.09728	47.1593	33.292
5.13619	48.5847	39.0567
5.1751	45.6195	33.7893
5.21401	42.3471	36.6309
5.25292	48.251	27.1728
5.29183	44.7436	27.8522
5.33074	42.8152	34.0704
5.36965	44.8552	34.2032
5.40856	44.4973	43.6229
5.44747	39.0779	42.9648
5.48638	43.4472	38.2403
5.52529	37.0412	35.4508
5.5642	34.9307	35.3904
5.60311	36.6365	48.6157
5.64202	37.9016	44.2841
5.68093	35.4798	36.7175
5.71984	37.0329	42.4527
5.75875	33.5284	31.1446
5.79767	37.2123	37.0316
5.83658	44.1788	42.9695
5.87549	46.3415	35.9177
5.9144	45.7524	38.7357
5.95331	40.8339	39.6302
5.99222	40.5776	48.8897
6.03113	45.1729	41.1845
6.07004	43.0259	52.7107
6.10895	44.6868	53.4459
6.14786	44.3687	52.9498
6.18677	47.1552	42.2469
6.22568	46.7341	37.189
6.26459	47.5163	35.2429
6.3035	43.739	28.9331
6.34241	45.8406	33.191
6.38132	42.2133	31.8996
6.42023	42.4807	35.457
6.45914	43.7353	36.9919
6.49805	43.5591	41.0012
6.53697	48.037	39.6314
6.57587	42.8269	39.6729
6.61479	41.3203	35.7493
6.6537	42.6536	33.9614
6.69261	43.5794	37.4978
6.73152	49.1166	33.9281
6.77043	45.7268	36.9298
6.80934	45.5152	40.1679
6.84825	42.622	36.3758
6.88716	41.5998	36.1519
6.92607	46.2362	37.3331
6.96498	42.9681	39.0213
7.00389	42.2373	36.4498
7.0428	41.9033	36.6296
7.08171	46.4932	31.304
7.12062	49.2296	27.3461
7.15953	43.6736	27.2305
7.19844	42.3813	34.9714
7.23735	40.9957	38.798
7.27627	42.4305	33.7253
7.31517	41.729	29.9368
7.35409	45.2643	45.6911
7.393	42.034	40.6204
7.43191	39.9301	38.3006
7.47082	39.2941	35.0166
7.50973	34.5892	47.4472
7.54864	42.2099	32.6395
7.58755	38.6674	38.485
7.62646	38.6438	46.5634
7.66537	40.1965	36.4494
7.70428	41.6316	48.8655
7.74319	42.0877	34.8372
7.7821	36.5474	30.1802
7.82101	35.438	34.1735
7.85992	37.3613	33.3363
7.89883	40.1557	35.9316
7.93774	35.0265	25.5945
7.97665	35.4981	30.4323
8.01556	37.2911	27.8627
8.05448	39.0933	30.2158
8.09338	35.6042	37.7945
8.1323	41.0783	28.3483
8.17121	36.6664	34.4596
8.21012	36.1688	39.569
8.24903	35.4809	33.7051
8.28794	36.4454	37.569
8.32685	41.0922	35.7295
8.36576	38.1286	34.0907
8.40467	37.9023	35.3349
8.44358	39.0203	51.0175
8.48249	36.9058	33.7071
8.5214	35.5927	33.8645
8.56031	37.5793	39.6693
8.59922	35.2863	37.6209
8.63813	39.85	29.8186
8.67704	42.2691	31.365
8.71595	40.2549	23.2815
8.75486	40.8383	29.4946
8.79378	40.7935	33.4604
8.83268	39.8774	34.6328
8.87159	37.4515	35.964
8.91051	38.8039	44.9943
8.94942	39.7453	37.8302
8.98833	38.8639	33.0815
9.02724	35.8104	37.6562
9.06615	40.466	27.6769
9.10506	39.6815	26.0855
9.14397	39.4842	32.4442
9.18288	38.6527	27.7318
9.22179	37.6905	43.6212
9.2607	39.7615	30.2528
9.29961	38.5156	26.0364
9.33852	39.0244	29.7622
9.37743	38.8036	31.5636
9.41634	40.9893	28.2139
9.45525	35.2741	25.866
9.49416	39.578	33.6663
9.53307	39.071	32.0886
9.57198	38.7908	25.3685
9.61089	34.4657	29.0241
9.64981	32.9272	28.5599
9.68872	34.8954	27.7069
9.72763	41.2313	26.1838
9.76654	38.1514	32.3424
9.80545	33.7613	41.3623
9.84436	36.2981	27.5556
9.88327	34.6747	31.2971
9.92218	33.105	30.9739
9.96109	34.9543	31.4234
10	35.3933	33.0734
10.0389	30.1972	29.1608
10.0778	38.3851	22.326
10.1167	34.0053	22.7647
10.1556	31.4614	23.5992
10.1945	34.1611	35.9507
10.2335	35.5025	23.9748
10.2724	36.1087	29.3447
10.3113	36.9995	28.6074
10.3502	40.2881	30.1521
10.3891	39.7983	38.8597
10.428	37.0523	46.4601
10.4669	34.932	33.0679
10.5058	36.4209	26.7728
10.5448	35.9348	34.7638
10.5837	38.0806	35.8154
10.6226	37.3526	31.6099
10.6615	41.9701	25.1281
10.7004	41.2126	27.4987
10.7393	37.7261	26.0215
10.7782	35.7117	33.4662
10.8171	40.0914	24.6254
10.856	44.9986	26.7399
10.8949	42.9493	23.8138
10.9338	38.4368	29.1865
10.9728	38.2777	35.5844
11.0117	39.2291	35.7231
11.0506	41.3362	24.8766
11.0895	39.196	35.3135
11.1284	39.2776	38.9517
11.1673	38.5855	26.3109
11.2062	39.6573	30.7314
11.2451	40.7023	26.6288
11.2841	36.1807	30.3136
11.323	37.5099	26.4388
11.3619	29.2337	19.5556
11.4008	31.8138	27.4569
11.4397	37.2738	28.9461
11.4786	34.8199	26.1736
11.5175	34.6092	34.6688
11.5564	35.1348	26.0319
11.5953	36.7826	23.1492
11.6342	35.741	22.7302
11.6731	36.3175	23.3442
11.7121	33.5298	30.7587
11.751	35.7417	28.456
11.7899	36.1392	28.0495
11.8288	37.3674	27.0242
11.8677	36.0183	31.114
11.9066	34.5008	30.0949
11.9455	36.2597	27.1167
11.9844	31.1402	26.9508
12.0234	30.1614	29.0499
12.0623	33.3365	31.7706
12.1012	33.7067	30.8223
12.1401	29.4278	37.4487
12.179	33.5447	32.2275
12.2179	30.4834	28.6804
12.2568	30.7493	36.3796
12.2957	33.1455	39.5085
12.3346	28.6194	28.688
12.3735	30.3561	25.0834
12.4124	32.0015	32.9573
12.4514	31.7173	33.2795
12.4903	31.0494	32.571
12.5292	32.9186	40.407
12.5681	32.8593	28.2847
12.607	29.4492	24.0886
12.6459	32.8072	27.9168
12.6848	35.4802	26.2401
12.7237	30.4452	32.1082
12.7627	33.9826	26.802
12.8016	36.5593	26.4981
12.8405	41.2638	26.6156
12.8794	33.6853	28.1872
12.9183	44.1587	26.4019
12.9572	33.0966	20.5721
12.9961	31.3136	29.7623
13.035	31.3333	23.887
13.0739	35.2863	21.5066
13.1128	29.9436	25.797
13.1517	32.0311	24.2118
13.1907	31.2349	22.6019
13.2296	31.0705	19.0895
13.2685	34.2784	22.3087
13.3074	29.5117	15.2562
13.3463	31.6625	20.831
13.3852	32.1351	18.4633
13.4241	37.4253	23.8507
13.463	37.3012	20.9469
13.502	29.3071	16.6014
13.5409	31.8818	19.5532
13.5798	31.0587	17.5429
13.6187	32.5063	20.5621
13.6576	29.5135	21.301
13.6965	38.5553	22.9326
13.7354	31.942	23.1988
13.7743	31.0521	23.8845
13.8132	31.5559	22.3972
13.8521	32.5189	27.1183
13.891	23.6717	32.8404
13.93	27.1222	24.758
13.9689	29.9133	24.9137
14.0078	31.1141	20.048
14.0467	26.7937	19.4332
14.0856	34.5148	33.7728
14.1245	31.7365	22.0679
14.1634	31.4788	20.1348
14.2023	29.5927	27.7719
14.2413	31.1211	28.1877
14.2802	32.4034	33.8227
14.3191	29.265	25.3201
14.358	30.3834	25.8117
14.3969	28.209	31.7812
14.4358	27.3349	18.5206
14.4747	26.1048	30.5778
14.5136	26.9317	26.1356
14.5525	26.4144	26.2271
14.5914	27.8727	25.4565
14.6303	27.9672	27.2088
14.6693	24.7064	25.924
14.7082	25.5156	19.3011
14.7471	27.0007	19.6325
14.786	32.7431	28.1581
14.8249	29.7039	20.8475
14.8638	27.6859	15.7664
14.9027	27.1234	21.8287
14.9416	24.2302	20.9914
14.9805	27.1895	24.991
15.0195	24.6159	23.2271
15.0584	25.1756	33.3885
15.0973	25.4339	26.0539
15.1362	29.1898	23.1699
15.1751	33.1246	35.1261
15.214	27.3706	22.988
15.2529	25.6987	22.9803
15.2918	28.2603	28.9221
15.3307	31.4922	26.3883
15.3697	36.0177	25.2181
15.4086	30.6541	26.6408
15.4475	28.7309	25.7266
15.4864	26.3865	31.4144
15.5253	30.1483	35.4385
15.5642	30.4411	17.9322
15.6031	30.1521	21.4813
15.642	32.3416	22.1625
15.6809	33.2204	24.0637
15.7198	35.48	24.038
15.7587	31.3427	27.1607
15.7977	32.223	28.46
15.8366	34.3577	28.837
15.8755	30.4838	23.4223
15.9144	29.2029	24.3245
15.9533	27.0128	20.0396
15.9922	34.6266	27.0817
16.0311	36.0268	27.1481
16.07	30.3488	23.0658
16.109	29.659	18.888
16.1479	38.7616	18.1675
16.1868	30.8149	21.2522
16.2257	34.3421	24.9255
16.2646	30.5326	26.5567
16.3035	28.0373	25.5505
16.3424	30.7861	24.6689
16.3813	28.9756	26.0801
16.4202	25.8139	25.1951
16.4591	26.6909	26.7928
16.498	27.309	26.0817
16.537	27.8057	22.3718
16.5759	26.4277	24.7229
16.6148	28.5192	24.1731
16.6537	29.7528	24.8501
16.6926	29.0667	20.6858
16.7315	27.9644	26.8719
16.7704	26.6613	19.7731
16.8093	28.4301	19.2435
16.8483	29.9425	25.8204
16.8872	28.0637	19.5256
16.9261	28.4829	17.538
16.965	27.2395	23.0474
17.0039	29.4555	24.7191
17.0428	29.0291	23.0536
17.0817	30.1812	19.8795
17.1206	29.8303	18.1161
17.1595	28.4536	31.6249
17.1984	30.8009	21.1167
17.2373	34.0042	23.0713
17.2763	33.8624	24.8941
17.3152	30.5491	34.5298
17.3541	33.4673	21.3716
17.393	31.9713	22.0486
17.4319	32.0445	20.357
17.4708	30.3301	21.6452
17.5097	29.653	26.8516
17.5486	30.2115	16.2186
17.5876	30.387	20.4275
17.6265	32.0238	14.8626
17.6654	30.9419	16.3884
17.7043	27.7992	19.4708
17.7432	31.8816	21.501
17.7821	28.9786	21.7514
17.821	26.4397	13.1089
17.8599	30.232	27.7074
17.8988	31.0019	37.8287
17.9377	29.5749	21.2649
17.9766	29.9392	21.9792
18.0156	33.9212	21.4294
18.0545	28.5656	26.7401
18.0934	28.331	30.0002
18.1323	27.7013	25.195
18.1712	29.2946	27.5506
18.2101	34.4232	31.6557
18.249	31.6694	28.2094
18.2879	26.6221	24.9076
18.3269	27.7777	25.1119
18.3658	28.5061	22.6691
18.4047	30.4239	28.5982
18.4436	28.9646	23.0768
18.4825	24.9176	23.2129
18.5214	30.6468	26.2652
18.5603	34.2503	25.3372
18.5992	31.615	22.0918
18.6381	33.8962	26.5433
18.677	31.9918	19.0818
18.7159	31.6096	22.0108
18.7549	31.521	27.9948
18.7938	32.5751	28.4759
18.8327	32.8753	28.0486
18.8716	36.9236	25.1556
18.9105	36.1453	28.4471
18.9494	35.1044	30.18
18.9883	31.0282	25.0022
19.0272	31.8565	27.1604
19.0662	35.7111	31.3019
19.1051	37.5192	24.5391
19.144	37.7335	23.9975
19.1829	33.6576	24.2831
19.2218	34.735	31.1702
19.2607	37.3249	26.0967
19.2996	36.637	20.2873
19.3385	37.2147	22.0108
19.3774	39.6286	20.1412
19.4163	37.2605	19.5325
19.4552	36.4508	28.6862
19.4942	37.2484	19.2543
19.5331	36.5233	23.8224
19.572	39.4118	31.9742
19.6109	38.3639	19.6342
19.6498	34.2006	34.2885
19.6887	33.0434	23.7555
19.7276	33.5248	21.8436
19.7665	35.997	19.3065
19.8055	35.0648	22.7937
19.8444	39.4137	28.6925
19.8833	35.2501	26.4661
19.9222	34.1294	23.2639
19.9611	31.2237	21.1161
20	33.6928	30.3392
20.0389	32.7925	20.9255
20.0778	37.285	20.3296
20.1167	37.1862	20.2515
20.1556	34.4231	20.5219
20.1945	32.6384	23.1966
20.2335	33.2752	30.66
20.2724	35.1844	34.4429
20.3113	37.485	29.2366
20.3502	34.7425	33.6459
20.3891	34.6525	35.5122
20.428	36.9585	26.8396
20.4669	42.6051	24.0661
20.5058	38.1246	30.1245
20.5448	39.4275	29.1894
20.5837	36.6767	32.8389
20.6226	40.6891	28.9549
20.6615	34.8194	31.7672
20.7004	38.6878	29.071
20.7393	39.8812	31.3892
20.7782	42.091	38.3138
20.8171	42.656	34.8273
20.856	46.27	27.4132
20.8949	39.7344	32.7615
20.9338	44.5539	41.4672
20.9728	45.2421	30.4762
21.0117	45.4034	36.5716
21.0506	42.6306	28.8252
21.0895	41.999	33.5544
21.1284	41.7781	36.105
21.1673	43.2263	39.4133
21.2062	40.149	34.5978
21.2451	42.9278	35.0952
21.2841	40.6283	38.5457
21.323	38.7013	52.1525
21.3619	42.1378	34.543
21.4008	39.2341	32.8348
21.4397	40.2964	42.1963
21.4786	43.9351	41.4018
21.5175	42.065	36.1709
21.5564	41.6505	40.6959
21.5953	40.6179	33.6109
21.6342	41.7091	38.2257
21.6731	41.7415	38.2862
21.7121	39.4737	39.5096
21.751	40.6997	36.2599
21.7899	47.4723	33.2341
21.8288	43.2466	26.2403
21.8677	39.499	35.1037
21.9066	39.2733	38.8232
21.9455	36.9683	39.1036
21.9844	36.5472	37.0906
22.0234	38.9504	37.7557
22.0623	40.3254	45.1556
22.1012	44.3684	37.8255
22.1401	42.808	31.8256
22.179	41.1993	30.2691
22.2179	37.8549	34.9374
22.2568	40.4971	33.1718
22.2957	47.3057	49.418
22.3346	45.7694	50.5964
22.3735	50.0316	41.768
22.4124	46.322	37.2026
22.4514	43.7468	35.4723
22.4903	43.6086	35.5106
22.5292	50.5746	34.7439
22.5681	45.2072	37.7271
22.607	40.6235	39.0444
22.6459	41.3486	44.3417
22.6848	43.5904	52.4193
22.7237	44.7567	59.517
22.7627	43.6916	50.9543
22.8016	42.8829	44.856
22.8405	43.9926	49.2541
22.8794	42.5004	52.6273
22.9183	39.1499	53.4308
22.9572	43.7344	62.637
22.9961	42.3169	65.7046
23.035	41.2467	54.7334
23.0739	49.3158	49.302
23.1128	46.8571	48.2009
23.1517	49.0654	51.2577
23.1907	50.7068	53.1368
23.2296	44.4783	51.0594
23.2685	42.7033	55.5854
23.3074	36.9087	63.3132
23.3463	42.8565	58.6295
23.3852	48.984	67.62
23.4241	47.7157	61.7253
23.463	46.405	72.1708
23.502	49.5309	58.8739
23.5409	49.4167	60.1605
23.5798	48.5651	56.5925
23.6187	50.7869	52.0937
23.6576	48.2253	53.5408
23.6965	50.3359	55.2522
23.7354	50.8827	49.4096
23.7743	51.3024	48.0848
23.8132	55.6359	54.4786
23.8521	52.4725	61.703
23.891	51.0154	63.5597
23.93	59.1226	49.8607
23.9689	56.0516	56.8007
24.0078	53.1335	57.5471
24.0467	56.0586	58.8237
24.0856	57.3479	65.4233
24.1245	54.9808	55.3379
24.1634	60.0226	60.1826
24.2023	60.5358	59.2868
24.2413	62.0262	61.3558
24.2802	60.5285	44.5465
24.3191	59.6279	59.9861
24.358	59.1953	66.4065
24.3969	61.9635	63.5651
24.4358	56.3731	58.7033
24.4747	59.2162	38.998
24.5136	60.9252	49.7623
24.5525	57.5582	55.9222
24.5914	52.8673	49.6031
24.6303	55.1288	52.1785
24.6693	61.8379	41.6887
24.7082	56.5531	44.6522
24.7471	56.8433	52.3163
24.786	56.7672	54.3871
24.8249	57.3735	52.1422
24.8638	60.0105	45.7653
24.9027	59.7673	45.7491
24.9416	56.9658	49.4251
24.9806	55.7531	61.5566
25.0194	58.5658	39.6731
25.0584	58.5104	45.7203
25.0973	65.8721	50.3709
25.1362	67.0455	52.9346
25.1751	59.1906	44.8957
25.214	61.243	63.4446
25.2529	54.7871	64.3599
25.2918	59.9547	52.54
25.3307	60.6512	53.2707
25.3697	62.1697	58.4031
25.4086	61.0419	47.3822
25.4475	66.7295	54.6517
25.4864	58.7523	57.4166
25.5253	57.1646	52.8725
25.5642	52.8565	54.6315
25.6031	63.5955	51.3418
25.642	55.6454	55.62
25.6809	56.9448	70.1565
25.7198	55.757	77.0406
25.7587	55.5895	69.6947
25.7977	54.6157	76.5203
25.8366	53.8022	73.0383
25.8755	54.3332	81.101
25.9144	53.0961	83.4722
25.9533	49.8858	84.7653
25.9922	56.4484	90.2168
26.0311	51.1567	82.718
26.07	52.8843	99.6006
26.109	49.866	101.033
26.1479	47.1825	103.391
26.1868	44.3683	102.397
26.2257	48.9489	102.333
26.2646	47.8854	102.743
26.3035	46.9742	98.092
26.3424	46.0097	101.206
26.3813	45.9267	101.978
26.4202	41.7372	100.639
26.4591	41.8243	101.397
26.498	41.0814	100.397
26.537	37.2888	103.325
26.5759	35.0419	83.4685
26.6148	36.5486	78.5631
26.6537	32.8048	71.6162
26.6926	29.0931	61.9787
26.7315	22.797	65.094
26.7704	19.471	41.1211
26.8093	21.2742	34.1228
26.8483	17.222	35.648
26.8872	14.0532	34.3172
26.9261	9.86075	26.2032
26.965	11.2981	19.7982
27.0039	7.08408	13.1772
27.0428	6.93059	10.6813
27.0817	5.08347	7.91436
27.1206	3.74965	9.47399
27.1595	3.63102	8.8326
27.1984	3.02024	7.31128
27.2373	2.38363	3.68326
27.2763	1.99772	3.12372
27.3152	1.64134	1.32866
27.3541	1.95595	3.35675
27.393	1.99503	1.69837
27.4319	1.26663	1.40375
27.4708	0.663396	0.165032
27.5097	0.376753	0
27.5486	0.604203	0.456653
27.5876	0.289462	0.294568
27.6265	0.088648	0.040655
27.6654	0	0
27.7043	0	0
27.7432	0.02669	0
27.7821	0	0
27.821	0	0
27.8599	0	0
27.8988	0	0
27.9377	0	0
27.9766	0	0
28.0156	0	0
28.0545	0	0
28.0934	0	0
28.1323	0	0
28.1712	0	0
28.2101	0	0
28.249	0	0
28.2879	0	0
28.3269	0	0
28.3658	0	0
28.4047	0	0
28.4436	0	0
28.4825	0	0
28.5214	0	0
28.5603	0	0
28.5992	0	0
28.6381	0	0
28.677	0	0
