# Supplementary material for: Copine-6 is a TRPM3 escort protein controlling the sensitivity of sensory neurons to noxious heat
Source: EMBO J. 2025 Jun 19;44(15):4222–51. doi: 10.1038/s44318-025-00487-0 (PMC12317139; doi:10.1038/s44318-025-00487-0)
Supplement: Supplementary file 10 — Source data Fig. 8 [file 44318_2025_487_MOESM10_ESM.zip › Figure 8/8D control/8D control.xlsx]

## Sheet: Sheet1
Distance (μm)	TRPM3	Copine-6
0	0	0
0.038911	0	0
0.077821	0	0.704089
0.116732	0	0.206891
0.155642	0	0
0.194553	0	0.222638
0.233463	0	0.252365
0.272374	0	0.646194
0.311284	0	0
0.350195	0	0
0.389105	0	0
0.428016	0	0
0.466926	0	0.074972
0.505837	0	0
0.544747	0	0.625615
0.583658	0	0.350923
0.622568	0	0.032651
0.661479	0	0.440162
0.700389	0	0.008076
0.7393	0	0.018936
0.77821	0	0.815199
0.817121	0	0.976379
0.856031	0	0.930528
0.894942	0	1.17428
0.933852	0	0.946325
0.972763	0	0.971853
1.01167	0	2.16615
1.05058	0	3.67544
1.08949	0	1.15919
1.12841	0	2.45368
1.16732	0	0.909209
1.20623	0	1.4059
1.24514	0	1.04046
1.28405	0	1.10376
1.32296	0	0.691168
1.36187	0	0.828496
1.40078	0	1.99743
1.43969	0	3.55301
1.4786	0	1.27679
1.51751	0	2.18475
1.55642	0	2.1997
1.59533	0	2.24779
1.63424	0	3.49674
1.67315	0	2.39813
1.71206	0	4.07835
1.75097	0	3.90921
1.78988	0	3.61858
1.82879	0	2.17104
1.8677	0	3.69011
1.90661	0	5.2557
1.94552	0	3.58573
1.98444	0	6.17742
2.02335	0	5.09558
2.06226	0	7.13313
2.10117	0	5.27803
2.14008	0.639448	5.4565
2.17899	2.07421	9.30967
2.2179	1.01195	14.1573
2.25681	1.28936	12.1347
2.29572	3.22018	14.6783
2.33463	2.52249	16.8067
2.37354	4.62236	14.5177
2.41245	6.60623	18.7287
2.45136	6.36876	20.4204
2.49027	5.26736	23.7029
2.52918	6.97723	24.8404
2.56809	8.53089	26.7523
2.607	11.2238	29.2263
2.64591	10.9146	38.3239
2.68483	14.1364	36.877
2.72374	18.1727	36.5418
2.76265	20.1112	43.2615
2.80156	23.9068	49.6444
2.84047	21.5292	55.8667
2.87938	23.4136	58.1622
2.91829	27.7445	62.8257
2.9572	29.7778	50.7447
2.99611	28.455	50.1635
3.03502	32.9026	50.3142
3.07393	35.1651	45.9385
3.11284	36.8555	62.845
3.15175	39.2355	55.0434
3.19066	36.7274	53.8726
3.22957	35.1809	61.3987
3.26848	38.5376	56.1844
3.30739	42.4234	66.4879
3.3463	42.368	52.6934
3.38521	46.1733	63.2727
3.42412	48.5283	74.792
3.46304	48.448	61.7384
3.50195	46.1957	58.9393
3.54086	46.6455	64.9385
3.57977	47.6414	62.3844
3.61868	50.7165	54.8946
3.65759	50.3965	62.1853
3.6965	49.0934	58.6165
3.73541	51.2604	52.0414
3.77432	56.7586	52.1905
3.81323	56.6084	49.3055
3.85214	50.9567	65.308
3.89105	51.5735	59.1289
3.92996	50.7353	53.7325
3.96887	52.8807	51.3478
4.00778	60.8908	54.95
4.04669	58.6221	58.2351
4.0856	51.2767	52.7868
4.12451	50.6491	62.1545
4.16342	57.043	56.7056
4.20233	52.7034	49.7574
4.24125	49.9645	61.9838
4.28016	52.552	61.481
4.31907	56.6555	57.43
4.35798	55.5759	54.2868
4.39689	52.8475	51.5324
4.4358	52.9201	48.24
4.47471	50.5716	56.0731
4.51362	50.4314	63.4402
4.55253	50.2026	58.4513
4.59144	50.0063	66.5843
4.63035	50.3303	68.1652
4.66926	50.6011	68.7208
4.70817	50.3558	68.7966
4.74708	48.0119	65.1213
4.78599	49.751	57.8867
4.8249	50.799	58.1305
4.86381	46.4875	57.4032
4.90272	47.7082	56.9453
4.94163	51.6872	57.3768
4.98055	50.5349	57.9054
5.01945	45.24	58.0738
5.05837	46.8933	54.0829
5.09728	48.7694	52.2616
5.13619	44.9016	50.8146
5.1751	43.4482	54.9219
5.21401	48.6558	61.8939
5.25292	42.7929	56.0784
5.29183	42.7702	68.2247
5.33074	46.6332	64.2836
5.36965	50.8663	65.8083
5.40856	50.8778	57.0536
5.44747	47.4755	54.6103
5.48638	44.9941	65.8007
5.52529	46.5422	64.101
5.5642	44.6638	60.8152
5.60311	47.0877	64.3386
5.64202	46.0132	82.071
5.68093	48.7317	55.9478
5.71984	43.791	63.2248
5.75875	47.2767	61.4211
5.79767	48.521	52.1492
5.83658	49.5175	50.4376
5.87549	53.0224	64.6363
5.9144	54.0526	66.7966
5.95331	58.0783	65.2211
5.99222	55.1024	65.2175
6.03113	51.578	72.0298
6.07004	49.387	55.6575
6.10895	54.3132	64.4107
6.14786	56.3858	61.2938
6.18677	54.9808	63.2193
6.22568	54.5349	70.9363
6.26459	56.6855	69.517
6.3035	54.282	64.6917
6.34241	55.336	68.023
6.38132	54.4987	61.01
6.42023	50.2239	65.9855
6.45914	50.7783	62.3532
6.49805	52.5022	61.0618
6.53697	52.7636	59.7956
6.57587	51.9883	50.6745
6.61479	48.8527	56.6188
6.6537	46.7916	67.0955
6.69261	44.9961	66.9346
6.73152	44.8079	55.6447
6.77043	45.1098	57.5921
6.80934	45.1972	63.3975
6.84825	51.6271	54.7418
6.88716	54.2112	66.3116
6.92607	50.6226	58.1326
6.96498	49.4167	68.1806
7.00389	50.0006	72.0414
7.0428	48.3022	59.0711
7.08171	48.8638	73.9502
7.12062	48.0947	59.995
7.15953	49.2903	59.5328
7.19844	49.5276	48.4627
7.23735	46.2352	64.1596
7.27627	42.6255	82.9002
7.31517	45.0971	71.0692
7.35409	46.1223	62.4423
7.393	47.0839	62.0049
7.43191	44.4767	59.8743
7.47082	42.2432	60.6154
7.50973	45.1921	72.9831
7.54864	42.7552	41.855
7.58755	39.5207	58.0114
7.62646	43.0174	53.8674
7.66537	46.3596	52.1077
7.70428	46.9173	48.0761
7.74319	45.2146	50.3483
7.7821	45.3188	59.3812
7.82101	45.5839	70.051
7.85992	47.2574	61.7724
7.89883	49.3928	57.3303
7.93774	48.4366	52.588
7.97665	44.8085	57.5531
8.01556	48.4221	48.4785
8.05448	47.833	56.496
8.09338	48.2679	64.4457
8.1323	51.0924	66.8008
8.17121	49.8706	59.9459
8.21012	49.5593	66.9815
8.24903	46.7271	70.6245
8.28794	51.4389	57.3265
8.32685	49.2537	68.0622
8.36576	51.6938	75.5234
8.40467	53.5652	70.8921
8.44358	53.4307	55.8694
8.48249	50.92	67.3527
8.5214	51.6128	72.8328
8.56031	48.8461	65.8533
8.59922	46.4525	57.1823
8.63813	46.3455	66.696
8.67704	50.1578	61.9289
8.71595	44.8085	55.4919
8.75486	47.0706	65.5559
8.79378	50.5018	66.2326
8.83268	45.2327	59.3137
8.87159	44.5874	60.4458
8.91051	43.1837	59.4982
8.94942	43.8091	80.0124
8.98833	44.4142	62.5084
9.02724	44.5122	52.2091
9.06615	44.7374	51.0403
9.10506	42.0974	54.0875
9.14397	39.926	70.3907
9.18288	48.4053	55.8395
9.22179	44.0344	52.0626
9.2607	41.81	51.2845
9.29961	43.7066	58.233
9.33852	43.4859	61.7876
9.37743	44.7977	68.9451
9.41634	42.7173	57.7544
9.45525	39.7757	49.5853
9.49416	42.4068	53.9722
9.53307	43.9529	51.3468
9.57198	45.1536	54.42
9.61089	41.807	54.8509
9.64981	40.9411	56.8833
9.68872	42.3872	57.3518
9.72763	44.8522	47.5585
9.76654	42.0365	56.9446
9.80545	42.105	62.2237
9.84436	45.3894	49.8039
9.88327	47.8496	52.2735
9.92218	49.1735	46.7882
9.96109	44.4331	57.6407
10	47.309	48.9508
10.0389	50.2382	55.6362
10.0778	48.1448	65.772
10.1167	47.3569	53.9347
10.1556	48.4596	60.5945
10.1945	47.2668	57.4032
10.2335	46.7287	48.2249
10.2724	46.6289	57.5997
10.3113	44.5792	55.949
10.3502	45.4901	63.3428
10.3891	48.9181	58.3688
10.428	51.574	60.0626
10.4669	51.5759	53.6495
10.5058	52.0467	55.485
10.5448	55.2906	49.964
10.5837	54.5637	44.727
10.6226	46.5379	67.2586
10.6615	50.2671	56.2111
10.7004	48.5392	51.1685
10.7393	49.1901	57.3793
10.7782	51.8386	51.6338
10.8171	51.3618	44.9232
10.856	48.9873	54.8268
10.8949	52.2081	53.756
10.9338	52.18	50.3439
10.9728	46.8519	69.4551
11.0117	47.4879	64.5611
11.0506	53.4692	59.7511
11.0895	47.4828	54.3494
11.1284	44.8888	55.0831
11.1673	48.4659	60.3428
11.2062	47.6932	60.3493
11.2451	43.3653	53.2713
11.2841	44.2634	47.1546
11.323	43.5853	51.0466
11.3619	45.1881	57.9636
11.4008	48.0793	56.1751
11.4397	49.6964	55.6738
11.4786	45.7769	57.0886
11.5175	46.3125	55.383
11.5564	45.7966	57.1858
11.5953	45.6964	60.1341
11.6342	44.5113	61.9641
11.6731	42.9318	51.2145
11.7121	42.6656	53.1185
11.751	47.0374	39.6183
11.7899	45.96	55.9776
11.8288	47.1817	48.3265
11.8677	45.1019	45.8414
11.9066	43.7313	48.6095
11.9455	41.615	50.0576
11.9844	39.6086	57.5343
12.0234	43.4962	64.1001
12.0623	38.6688	54.11
12.1012	48.5474	43.4377
12.1401	41.4996	45.6307
12.179	39.0702	53.9332
12.2179	45.246	49.4394
12.2568	47.6058	53.6141
12.2957	47.5257	50.9022
12.3346	43.843	59.124
12.3735	44.6352	64.2632
12.4124	49.3114	52.636
12.4514	45.8835	56.1055
12.4903	43.6354	52.7152
12.5292	50.0284	42.7341
12.5681	47.7881	46.4559
12.607	44.5586	41.716
12.6459	46.6448	42.0011
12.6848	48.5487	53.4925
12.7237	49.2204	61.243
12.7627	50.3061	51.3888
12.8016	42.8232	49.7143
12.8405	44.5853	64.1184
12.8794	42.4656	52.7077
12.9183	47.4623	54.873
12.9572	47.713	49.5213
12.9961	48.6347	52.0758
13.035	44.1289	52.1641
13.0739	43.1137	52.4304
13.1128	44.0333	53.5964
13.1517	42.326	54.4164
13.1907	43.9336	53.0318
13.2296	43.4652	40.7818
13.2685	37.6642	47.6633
13.3074	38.5739	52.1774
13.3463	39.9304	45.5447
13.3852	41.893	48.2109
13.4241	39.4455	46.7634
13.463	39.5927	44.2468
13.502	40.9613	39.7542
13.5409	39.472	36.7673
13.5798	40.0401	38.7612
13.6187	43.0054	51.9053
13.6576	45.5146	42.9433
13.6965	45.8612	40.3103
13.7354	43.7773	37.7884
13.7743	40.3329	35.9182
13.8132	44.4	38.0696
13.8521	43.264	44.1827
13.891	39.2219	41.5595
13.93	39.9839	54.0115
13.9689	42.8009	49.6938
14.0078	42.2258	48.4188
14.0467	41.9388	45.1948
14.0856	43.4839	41.9763
14.1245	41.8371	49.8659
14.1634	41.3471	46.3646
14.2023	45.2719	44.7585
14.2413	45.5199	50.0688
14.2802	40.5071	51.6348
14.3191	41.5078	46.8513
14.358	39.2503	51.6998
14.3969	41.272	36.3701
14.4358	38.2488	36.7127
14.4747	38.1034	32.1576
14.5136	39.2227	46.5288
14.5525	40.3397	52.4672
14.5914	39.1265	51.5921
14.6303	38.748	49.5414
14.6693	41.3868	40.934
14.7082	36.7948	54.4847
14.7471	40.6667	51
14.786	42.1516	44.1961
14.8249	38.6651	38.498
14.8638	39.8333	44.5068
14.9027	38.3666	40.3029
14.9416	39.5682	46.0418
14.9805	41.3228	56.3535
15.0195	40.6697	53.1344
15.0584	40.6956	55.7821
15.0973	40.9171	47.2596
15.1362	44.0609	50.9742
15.1751	42.4785	51.2174
15.214	43.7745	56.0623
15.2529	43.5422	61.4018
15.2918	39.6489	52.1581
15.3307	40.7519	50.2934
15.3697	44.6164	52.3221
15.4086	45.9368	49.3168
15.4475	40.8533	51.8614
15.4864	42.0445	55.9889
15.5253	42.6571	37.6133
15.5642	38.8263	50.1015
15.6031	37.6983	55.743
15.642	38.3672	51.3389
15.6809	36.9887	50.8809
15.7198	38.7922	50.721
15.7587	38.5108	49.4501
15.7977	38.4887	67.4914
15.8366	39.3647	57.2361
15.8755	38.2108	43.0757
15.9144	37.4952	47.3253
15.9533	38.1859	50.889
15.9922	35.7106	47.3822
16.0311	34.6022	49.765
16.07	35.5656	51.0067
16.109	38.1001	47.715
16.1479	36.3605	50.0906
16.1868	36.8545	50.9241
16.2257	38.5939	54.761
16.2646	40.2337	57.3396
16.3035	40.5875	40.4081
16.3424	39.3311	62.3892
16.3813	42.0968	50.8825
16.4202	40.7556	40.0683
16.4591	41.175	48.9981
16.498	36.2553	60.9466
16.537	35.7934	42.8287
16.5759	38.9088	41.9745
16.6148	37.7691	47.7737
16.6537	41.2454	48.2831
16.6926	38.3896	44.6658
16.7315	42.688	43.8754
16.7704	41.3937	53.969
16.8093	40.6664	56.5014
16.8483	42.7484	58.8202
16.8872	41.9999	51.2839
16.9261	42.2906	53.5775
16.965	47.43	48.9979
17.0039	47.0875	48.3615
17.0428	40.2967	39.8366
17.0817	42.4459	59.5188
17.1206	46.3691	49.2741
17.1595	45.6909	48.2914
17.1984	42.2999	56.2663
17.2373	41.9058	51.2459
17.2763	44.7664	41.1866
17.3152	41.3361	43.4809
17.3541	43.6853	46.5757
17.393	39.4364	56.3414
17.4319	42.476	47.4537
17.4708	46.9339	50.0097
17.5097	44.4298	49.016
17.5486	41.8762	45.0401
17.5876	43.211	47.8496
17.6265	42.3036	49.6906
17.6654	45.8851	51.0702
17.7043	43.3626	42.9959
17.7432	42.4376	52.2638
17.7821	44.0666	50.2012
17.821	43.9865	74.9796
17.8599	45.9235	55.4603
17.8988	47.1621	50.1178
17.9377	50.1932	52.2388
17.9766	46.8724	48.1184
18.0156	49.7675	49.464
18.0545	47.4992	48.0963
18.0934	43.6356	48.7487
18.1323	43.0265	51.8602
18.1712	42.6456	41.0015
18.2101	52.5964	42.7301
18.249	50.7612	67.9581
18.2879	46.849	69.5013
18.3269	44.651	62.6837
18.3658	46.5157	49.3842
18.4047	49.614	55.5855
18.4436	48.5249	65.8463
18.4825	44.9192	50.2549
18.5214	44.7387	49.9111
18.5603	45.9485	49.9506
18.5992	47.2571	66.344
18.6381	51.1046	63.2931
18.677	49.7594	54.2291
18.7159	47.9535	54.639
18.7549	47.9133	50.3398
18.7938	48.2592	51.9115
18.8327	48.8066	56.0004
18.8716	50.4548	49.3085
18.9105	49.3373	52.7513
18.9494	50.7337	60.3733
18.9883	46.1519	62.287
19.0272	47.4963	51.5745
19.0662	47.1671	47.5857
19.1051	48.6268	54.5014
19.144	48.1286	54.3884
19.1829	49.7911	52.5781
19.2218	57.1551	49.1352
19.2607	46.1563	61.1954
19.2996	51.3627	65.3539
19.3385	51.8213	51.5891
19.3774	44.043	57.102
19.4163	41.7661	63.5961
19.4552	47.4345	55.0153
19.4942	51.5843	62.6955
19.5331	49.5176	58.6175
19.572	47.6016	51.6862
19.6109	45.9694	50.1607
19.6498	51.4513	49.1019
19.6887	44.0136	50.2723
19.7276	44.1289	51.4504
19.7665	44.3379	59.208
19.8055	43.5711	53.4712
19.8444	46.1976	55.1849
19.8833	43.179	54.8006
19.9222	43.1311	66.7085
19.9611	41.3846	68.0568
20	45.3772	56.6451
20.0389	47.2882	61.9682
20.0778	45.2163	53.7679
20.1167	47.3018	66.9072
20.1556	49.915	60.0257
20.1945	52.6825	72.8928
20.2335	48.5793	71.7091
20.2724	48.267	64.5807
20.3113	48.4612	60.4018
20.3502	47.5725	63.7724
20.3891	46.5478	61.2215
20.428	48.7284	75.8528
20.4669	47.3556	59.9387
20.5058	48.8982	60.4468
20.5448	44.6059	64.2188
20.5837	46.7697	60.3838
20.6226	45.9012	49.1956
20.6615	44.6297	57.7752
20.7004	45.3842	71.4693
20.7393	40.3226	62.029
20.7782	42.0046	59.7959
20.8171	40.1214	47.7895
20.856	41.1005	57.4253
20.8949	47.1085	67.2778
20.9338	47.2903	65.3606
20.9728	48.6003	66.4034
21.0117	47.3633	65.0469
21.0506	43.2054	61.7295
21.0895	47.1587	57.4615
21.1284	45.0513	74.2125
21.1673	45.4307	57.4962
21.2062	45.9665	62.7178
21.2451	48.9403	61.9145
21.2841	46.1513	60.5528
21.323	42.322	59.8791
21.3619	41.3195	62.0536
21.4008	46.2321	58.1555
21.4397	52.1062	67.5275
21.4786	49.721	70.6974
21.5175	45.2637	68.8848
21.5564	44.7812	61.6906
21.5953	44.0639	42.6277
21.6342	46.0185	57.8523
21.6731	48.6995	66.7006
21.7121	49.2999	63.5657
21.751	49.7399	68.0235
21.7899	51.0932	65.6964
21.8288	53.6247	62.394
21.8677	53.4062	62.6277
21.9066	46.424	62.8153
21.9455	54.3089	35.5212
21.9844	56.517	63.7858
22.0234	53.3757	68.9772
22.0623	50.5309	48.2946
22.1012	50.795	44.8108
22.1401	50.6856	52.3195
22.179	50.8559	52.1733
22.2179	56.6475	53.3273
22.2568	59.2597	57.8881
22.2957	54.6332	48.8494
22.3346	53.38	67.5657
22.3735	53.1005	83.7831
22.4124	51.7481	59.3805
22.4514	53.2566	56.3575
22.4903	57.2579	56.3145
22.5292	58.9992	67.6991
22.5681	58.3548	69.0553
22.607	57.3856	58.981
22.6459	58.6807	52.6638
22.6848	55.0712	67.6004
22.7237	60.9849	79.8905
22.7627	58.2618	73.55
22.8016	55.568	62.3317
22.8405	54.1978	61.8687
22.8794	56.9299	60.1661
22.9183	54.1664	57.8548
22.9572	52.4877	58.9524
22.9961	54.0852	60.5728
23.035	56.6851	63.2481
23.0739	50.5611	72.5286
23.1128	56.8475	60.038
23.1517	55.801	56.1426
23.1907	55.3293	60.399
23.2296	54.3352	61.3648
23.2685	57.423	62.0598
23.3074	56.147	56.2513
23.3463	50.0434	57.145
23.3852	53.4705	60.2968
23.4241	51.7677	74.8027
23.463	54.7546	56.4767
23.502	57.6847	60.1338
23.5409	57.4762	54.2902
23.5798	54.1052	58.809
23.6187	53.8929	65.585
23.6576	55.7055	62.8228
23.6965	59.7738	64.6879
23.7354	54.988	59.4553
23.7743	56.2385	55.2108
23.8132	54.1286	66.5878
23.8521	56.2621	50.4848
23.891	54.5992	54.5224
23.93	54.8927	69.3523
23.9689	53.2373	66.6149
24.0078	55.7126	54.132
24.0467	52.2638	53.814
24.0856	56.2433	71.1477
24.1245	55.0467	68.2863
24.1634	61.7136	58.2794
24.2023	62.2432	64.0554
24.2413	59.8772	63.6184
24.2802	60.0603	66.4016
24.3191	57.8347	64.8999
24.358	58.9849	71.052
24.3969	60.0551	77.2901
24.4358	60.5244	60.6256
24.4747	58.7434	57.0956
24.5136	59.9656	57.8914
24.5525	59.1618	71.7641
24.5914	65.7791	82.5837
24.6303	66.5095	68.2727
24.6693	61.1217	61.4415
24.7082	59.2376	70.3668
24.7471	61.3513	68.9628
24.786	62.7768	61.0236
24.8249	58.0396	57.3044
24.8638	59.3784	61.3835
24.9027	57.9719	59.1466
24.9416	55.8123	59.7062
24.9806	59.478	62.4253
25.0194	65.313	54.7239
25.0584	57.0708	50.9959
25.0973	53.2132	63.4582
25.1362	57.3636	66.1608
25.1751	63.8385	63.111
25.214	64.3373	62.1921
25.2529	58.3292	68.5589
25.2918	59.3135	61.87
25.3307	62.6024	65.0954
25.3697	64.7159	59.8564
25.4086	63.5726	68.3727
25.4475	64.6538	87.5302
25.4864	64.483	81.2318
25.5253	58.2167	77.9888
25.5642	59.5127	81.2067
25.6031	57.3054	73.0438
25.642	58.2142	63.7312
25.6809	60.8134	67.3963
25.7198	50.1733	68.7139
25.7587	52.6141	68.7227
25.7977	53.4675	60.8605
25.8366	50.4166	63.3845
25.8755	45.9341	74.0384
25.9144	44.3601	76.9025
25.9533	43.8957	74.9258
25.9922	42.1679	73.3535
26.0311	41.8466	77.2147
26.07	35.7401	66.5358
26.109	34.1678	79.2424
26.1479	31.0933	63.81
26.1868	30.7137	67.5369
26.2257	31.2389	66.7639
26.2646	29.8464	60.3375
26.3035	24.5794	52.4096
26.3424	18.497	48.3284
26.3813	16.0469	48.4792
26.4202	14.1412	48.0992
26.4591	13.447	35.6008
26.498	9.99396	37.6589
26.537	9.4249	40.8528
26.5759	9.22538	30.7344
26.6148	8.14921	27.9324
26.6537	6.12374	25.5649
26.6926	4.80131	25.8455
26.7315	5.24331	16.7681
26.7704	3.44296	13.2489
26.8093	1.49672	14.8766
26.8483	1.42882	11.8145
26.8872	1.29364	7.78248
26.9261	0.965038	9.71501
26.965	0.333333	10.2474
27.0039	0.210207	6.73781
27.0428	0	7.22815
27.0817	0	5.10434
27.1206	0	2.30458
27.1595	0	1.86323
27.1984	0	1.98218
27.2373	0	2.52804
27.2763	0	1.10862
27.3152	0	1.2884
27.3541	0	1.77758
27.393	0	1.93355
27.4319	0	1.73813
27.4708	0	0.430952
27.5097	0	1.41525
27.5486	0	1.82671
27.5876	0	0.537138
27.6265	0	3.61887
27.6654	0	2.76097
27.7043	0	0.984914
27.7432	0	2.75031
27.7821	0	1.20606
27.821	0	0.590755
27.8599	0	0.937532
27.8988	0	0.15871
27.9377	0	0.728789
27.9766	0	1.14154
28.0156	0	0.819079
28.0545	0	1.53225
28.0934	0	0.522026
28.1323	0	1.40423
28.1712	0	2.09976
28.2101	0	0.333333
28.249	0	0.333333
28.2879	0	0.403151
28.3269	0	0.30431
28.3658	0	0.29092
28.4047	0	0.139723
28.4436	0	0.300529
28.4825	0	0.697157
28.5214	0	0.46416
28.5603	0	1.92529
28.5992	0	3.01733
28.6381	0	0.928567
28.677	0	1.05675
28.7159	0	0
28.7549	0	0
28.7938	0	0.834253
28.8	0	0.134258
28.8716	0	0
28.9105	0	0
28.9494	0	0
28.9883	0	0
29.0272	0	0
29.0662	0	0.10765
29.1051	0	0.049394
29.144	0	2.75881
29.1829	0	0.369887
29.2218	0	0
29.2607	0	0
29.2996	0	0
29.3385	0	0.0934
29.3774	0	0.877075
29.4163	0	1.40818
29.4552	0	0
29.4942	0	0
