# Supplementary material for: Copine-6 is a TRPM3 escort protein controlling the sensitivity of sensory neurons to noxious heat
Source: EMBO J. 2025 Jun 19;44(15):4222–51. doi: 10.1038/s44318-025-00487-0 (PMC12317139; doi:10.1038/s44318-025-00487-0)
Supplement: Supplementary file 10 — Source data Fig. 8 [file 44318_2025_487_MOESM10_ESM.zip › Figure 8/8D ionomycin/8D ionomycin.xlsx]

## Sheet: Sheet1
Distance (μm)	TRPM3	Copine-6
0	0	0
0.038911	0	0
0.077821	0	0
0.116732	0	0
0.155642	0	0
0.194553	0	0
0.233463	0	0
0.272374	0	0
0.311284	0	0
0.350195	0	0
0.389105	0	0
0.428016	0	0
0.466926	0	0
0.505837	0	0
0.544747	0	0
0.583658	0	0
0.622568	0	0
0.661479	0	0
0.700389	0	0
0.7393	0	0
0.77821	0	0
0.817121	0	0
0.856031	0	0
0.894942	0	0
0.933852	0	0
0.972763	0	0
1.01167	0	0
1.05058	0	0
1.08949	0	0
1.12841	0	0
1.16732	0	0
1.20623	0	0
1.24514	0	0
1.28405	0	0
1.32296	0	0
1.36187	0	0
1.40078	0	0
1.43969	0	0
1.4786	0	0
1.51751	0	0
1.55642	0	0
1.59533	0	0
1.63424	0	0
1.67315	0	0
1.71206	0	0
1.75097	0	0
1.78988	0	0
1.82879	0	0
1.8677	0	0
1.90661	0	0
1.94552	0.176198	0
1.98444	0.222472	0
2.02335	0.028798	0
2.06226	0.714617	0
2.10117	0.883146	0
2.14008	0.397046	0
2.17899	0.067783	0
2.2179	0.360776	0.785699
2.25681	0.348173	0.108077
2.29572	2.14678	0
2.33463	1.45449	0
2.37354	1.16416	0
2.41245	1.59507	0
2.45136	1.76633	0.151752
2.49027	1.95152	0.314265
2.52918	2	3.09982
2.56809	1.57639	2.19056
2.607	2.56118	8.23061
2.64591	3.73147	2.06316
2.68483	3.54914	0.935581
2.72374	3.92707	7.69688
2.76265	4.76853	12.8704
2.80156	4.23228	13.7348
2.84047	5.90834	25.491
2.87938	8.04226	16.0272
2.91829	9.55351	15.7752
2.9572	8.4557	35.5989
2.99611	10.9524	27.5145
3.03502	14.4842	37.1438
3.07393	13.9061	46.1134
3.11284	16.5582	77.7375
3.15175	19.1432	84.7314
3.19066	21.9417	89.2803
3.22957	25.578	92.6466
3.26848	33.9693	85.6125
3.30739	33.1906	99.3877
3.3463	37.809	102.88
3.38521	43.5761	99.3374
3.42412	42.9388	101.625
3.46304	47.6	98.4933
3.50195	50.8594	100.947
3.54086	49.5623	101.667
3.57977	49.8001	101.667
3.61868	50.298	101.831
3.65759	49.5697	102.616
3.6965	49.5378	101.138
3.73541	50.0831	101.736
3.77432	52.4701	103.86
3.81323	52.2157	103.582
3.85214	50.2219	100.225
3.89105	52.2778	99.3712
3.92996	52.5628	96.6583
3.96887	54.4556	100.981
4.00778	62.2943	101.876
4.04669	58.149	96.5919
4.0856	60.4035	82.9716
4.12451	57.5792	88.7989
4.16342	61.9209	102.791
4.20233	60.475	106.953
4.24125	56.5631	85.3286
4.28016	60.4605	90.2331
4.31907	58.4126	104.314
4.35798	60.6534	101.991
4.39689	59.7597	87.8694
4.4358	61.1085	89.1366
4.47471	57.792	91.5797
4.51362	63.043	99.1214
4.55253	63.8287	76.2912
4.59144	63.2161	88.5176
4.63035	67.0244	93.2139
4.66926	63.0967	96.3368
4.70817	63.8873	89.419
4.74708	62.9015	74.7194
4.78599	65.9826	73.3957
4.8249	62.4151	91.2655
4.86381	62.7291	89.5586
4.90272	71.737	77.9016
4.94163	65.9148	86.3989
4.98055	67.7327	86.6189
5.01945	62.827	73.0017
5.05837	62.8464	89.8674
5.09728	65.4159	82.8647
5.13619	63.5505	81.9337
5.1751	58.3368	71.0648
5.21401	60.5226	75.9333
5.25292	59.4637	81.8117
5.29183	59.8918	67.9081
5.33074	64.046	76.6125
5.36965	65.0291	88.178
5.40856	60.7387	68.6021
5.44747	56.1286	53.5206
5.48638	59.6222	66.5774
5.52529	59.7401	64.3398
5.5642	56.3204	64.4597
5.60311	61.8226	55.6484
5.64202	60.099	54.3311
5.68093	56.3308	67.1073
5.71984	60.5205	61.3705
5.75875	59.2345	52.4754
5.79767	58.3491	56.4183
5.83658	53.9083	54.312
5.87549	52.7153	54.3779
5.9144	50.8509	62.3527
5.95331	49.3427	61.1412
5.99222	55.9213	47.6602
6.03113	55.6248	44.9212
6.07004	54.7099	49.4145
6.10895	58.3647	49.9044
6.14786	53.2093	62.2779
6.18677	52.4276	55.4788
6.22568	48.9086	52.0001
6.26459	48.5873	55.2696
6.3035	54.4638	57.3135
6.34241	53.8183	53.9996
6.38132	53.728	77.0061
6.42023	51.8497	59.2148
6.45914	50.2291	39.9484
6.49805	51.0787	52.0461
6.53697	48.2606	56.8542
6.57587	46.1229	75.151
6.61479	47.2978	80.3166
6.6537	53.8709	68.9339
6.69261	49.193	65.4369
6.73152	47.5095	56.9087
6.77043	49.4425	53.7465
6.80934	46.165	50.9632
6.84825	43.7226	46.5378
6.88716	42.9043	56.7386
6.92607	45.96	54.9333
6.96498	45.0468	59.8905
7.00389	45.5584	58.8187
7.0428	44.2043	50.3752
7.08171	45.2879	59.7721
7.12062	46.4433	69.3712
7.15953	52.1984	69.7515
7.19844	50.7048	66.5643
7.23735	51.0005	54.7021
7.27627	51.172	46.494
7.31517	50.0116	58.5284
7.35409	47.5777	60.3913
7.393	45.1318	48.6744
7.43191	46.8018	60.5762
7.47082	45.6681	63.0526
7.50973	49.5261	51.9275
7.54864	49.2961	48.6748
7.58755	42.7298	48.9917
7.62646	43.1382	53.884
7.66537	41.419	53.8874
7.70428	41.4941	47.0719
7.74319	45.6548	58.1825
7.7821	44.8757	58.6927
7.82101	42.9878	51.6579
7.85992	39.4568	48.7231
7.89883	39.7016	43.3303
7.93774	45.2007	39.4979
7.97665	46.9021	56.5177
8.01556	41.8774	62.5063
8.05448	39.5292	48.8484
8.09338	41.9321	47.2438
8.1323	38.7704	49.9096
8.17121	37.2702	55.1495
8.21012	38.2529	51.575
8.24903	38.3751	50.989
8.28794	39.2001	52.2401
8.32685	36.9941	50.5398
8.36576	34.259	42.6687
8.40467	34.8383	36.2243
8.44358	36.0031	38.2743
8.48249	36.1262	43.5456
8.5214	33.3413	57.0534
8.56031	34.2148	50.914
8.59922	33.3101	38.4871
8.63813	30.7588	41.0947
8.67704	31.2516	37.9197
8.71595	31.5764	42.5719
8.75486	32.1754	46.5297
8.79378	33.8576	42.5926
8.83268	34.7389	38.85
8.87159	36.0565	47.1693
8.91051	36.823	50.6796
8.94942	36.7043	47.1674
8.98833	37.0082	39.8242
9.02724	37.4831	40.5802
9.06615	39.3184	31.4203
9.10506	39.6955	33.1406
9.14397	39.7174	44.7105
9.18288	44.6497	43.4492
9.22179	46.6976	36.9296
9.2607	44.1188	33.9721
9.29961	43.9533	37.1179
9.33852	45.009	34.6691
9.37743	42.3483	31.2448
9.41634	42.4001	36.0486
9.45525	44.0309	33.0729
9.49416	45.3427	28.1969
9.53307	43.5322	27.4603
9.57198	41.8819	21.473
9.61089	41.6103	20.4019
9.64981	42.2971	36.7487
9.68872	42.1172	48.7505
9.72763	36.4151	32.3516
9.76654	42.041	37.5885
9.80545	43.586	33.5841
9.84436	45.0171	33.6373
9.88327	47.8108	39.9656
9.92218	46.209	33.0964
9.96109	47.0705	32.4946
10	40.2461	36.1665
10.0389	38.3031	31.5349
10.0778	39.8905	26.7813
10.1167	40.2281	28.0085
10.1556	40.8336	33.7249
10.1945	41.4083	32.5823
10.2335	42.8094	39.6673
10.2724	40.0858	43.4629
10.3113	41.4539	40.6265
10.3502	41.4204	34.8059
10.3891	40.64	29.04
10.428	39.3451	31.0187
10.4669	39.0829	37.0829
10.5058	40.0839	46.7603
10.5448	41.7676	44.9714
10.5837	39.4098	40.0741
10.6226	38.3521	44.1879
10.6615	41.6413	47.4674
10.7004	43.1482	49.7124
10.7393	39.2042	40.2125
10.7782	36.7277	48.9407
10.8171	32.6554	60.1185
10.856	36.5209	39.2345
10.8949	39.5852	41.2362
10.9338	39.2356	47.9218
10.9728	41.2815	46.3215
11.0117	38.8928	55.0673
11.0506	34.432	44.186
11.0895	33.0259	36.3436
11.1284	38.6819	42.4079
11.1673	42.7113	35.1155
11.2062	41.7214	38.6079
11.2451	43.0682	39.5665
11.2841	43.7662	33.3643
11.323	45.7786	42.3565
11.3619	43.1534	39.7984
11.4008	45.6557	48.6236
11.4397	44.6325	60.6024
11.4786	41.422	37.7276
11.5175	43.0945	43.5626
11.5564	44.1655	50.6996
11.5953	46.4411	47.2229
11.6342	47.7072	49.4374
11.6731	44.6176	44.9896
11.7121	47.918	49.4778
11.751	45.9009	38.3277
11.7899	44.2914	36.478
11.8288	43.8578	40.2644
11.8677	43.6217	45.2249
11.9066	46.6962	50.9189
11.9455	47.2167	38.9248
11.9844	43.9483	39.8293
12.0234	46.6909	33.6777
12.0623	45.5859	40.0371
12.1012	47.2385	44.7419
12.1401	45.6993	51.5179
12.179	47.9879	52.5592
12.2179	45.0462	43.3719
12.2568	43.1615	36.3742
12.2957	44.973	44.2784
12.3346	46.4699	52.7354
12.3735	42.2509	42.0085
12.4124	44.996	56.3298
12.4514	44.6747	43.0537
12.4903	46.0456	53.1665
12.5292	42.2297	39.6414
12.5681	44.4988	37.4965
12.607	40.8278	46.4466
12.6459	44.0888	50.2765
12.6848	43.4586	32.1792
12.7237	42.0839	32.0105
12.7627	42.298	26.787
12.8016	41.839	38.2232
12.8405	42.6901	31.559
12.8794	42.213	37.7829
12.9183	41.0901	44.3566
12.9572	38.8834	51.6914
12.9961	41.4098	32.1417
13.035	41.4685	38.5953
13.0739	41.2656	56.4818
13.1128	39.5132	45.068
13.1517	39.7311	59.2585
13.1907	40.855	41.9412
13.2296	39.3031	47.9152
13.2685	39.2439	45.052
13.3074	42.703	54.364
13.3463	43.3844	53.051
13.3852	40.1039	61.9448
13.4241	38.4834	62.4401
13.463	39.1293	48.1071
13.502	38.8453	43.1829
13.5409	42.2674	50.9854
13.5798	41.9853	60.991
13.6187	41.9379	45.815
13.6576	44.5265	54.2469
13.6965	42.0618	62.0413
13.7354	38.5489	56.1374
13.7743	41.2992	52.7634
13.8132	41.9509	52.8636
13.8521	40.3867	45.6133
13.891	40.3333	55.0136
13.93	41.2107	44.4519
13.9689	44.2901	43.289
14.0078	41.1458	70.8445
14.0467	38.34	55.3214
14.0856	39.8321	32.2373
14.1245	40.9109	62.3127
14.1634	37.0235	76.9588
14.2023	35.1754	68.1898
14.2413	37.4994	73.0822
14.2802	35.6888	57.7315
14.3191	38.9909	68.8171
14.358	38.5064	57.2554
14.3969	39.109	45.6227
14.4358	39.613	42.9147
14.4747	39.9284	54.4213
14.5136	40.407	56.8682
14.5525	41.7082	52.158
14.5914	39.5268	44.712
14.6303	35.602	31.2165
14.6693	37.7706	43.551
14.7082	35.366	45.5615
14.7471	40.4471	68.6072
14.786	39.7594	55.436
14.8249	40.287	71.8477
14.8638	38.6575	61.592
14.9027	35.6759	42.7402
14.9416	36.9392	49.8023
14.9805	34.2437	47.5587
15.0195	36.9635	47.0796
15.0584	45.298	58.3927
15.0973	41.5874	40.9408
15.1362	37.2939	50.5687
15.1751	42.7983	44.7667
15.214	35.4665	39.2104
15.2529	36.0847	50.9663
15.2918	38.3988	58.0452
15.3307	37.1713	63.2339
15.3697	42.2424	61.0261
15.4086	41.9835	61.522
15.4475	39.8267	59.507
15.4864	39.8599	52.6482
15.5253	43.8116	53.5217
15.5642	44.9372	48.4164
15.6031	39.0817	45.2356
15.642	38.9242	46.2595
15.6809	39.4017	58.7052
15.7198	40.2111	44.8664
15.7587	43.4608	49.2415
15.7977	41.8857	63.9425
15.8366	43.5111	64.8574
15.8755	40.4947	68.2187
15.9144	38.7005	46.6857
15.9533	39.7009	32.9753
15.9922	37.2116	40.2202
16.0311	35.9789	41.9539
16.07	36.5218	37.6896
16.109	34.8958	61.222
16.1479	33.8955	44.1494
16.1868	32.2152	60.0956
16.2257	36.3112	48.7886
16.2646	40.2531	51.907
16.3035	34.4919	34.6393
16.3424	37.7316	40.1211
16.3813	36.9232	45.1296
16.4202	34.1222	41.4377
16.4591	36.0388	42.4412
16.498	37.7833	48.6219
16.537	33.987	46.675
16.5759	34.9775	63.1823
16.6148	35.5221	56.2057
16.6537	33.9632	52.0529
16.6926	31.7528	63.5557
16.7315	31.6538	50.6112
16.7704	39.3159	44.7262
16.8093	39.1094	44.9318
16.8483	37.5712	33.9973
16.8872	37.9722	52.2706
16.9261	42.1816	50.117
16.965	43.1515	41.4032
17.0039	39.7918	57.5796
17.0428	40.0131	44.9761
17.0817	38.952	36.9194
17.1206	42.4457	57.8438
17.1595	42.4363	33.258
17.1984	37.1648	42.3068
17.2373	40.2974	50.6582
17.2763	43.1309	26.7232
17.3152	38.3333	40.3333
17.3541	40.0427	36.0876
17.393	45.9153	51.8237
17.4319	45.3387	36.5207
17.4708	40.0311	54.5359
17.5097	47.7507	49.7135
17.5486	39.9581	47.3394
17.5876	40.1625	44.6403
17.6265	41.0399	47.8014
17.6654	43.4073	71.3226
17.7043	44.3319	33.4848
17.7432	45.1479	44.2996
17.7821	46.8773	26.3197
17.821	43.8749	35.5542
17.8599	40.4811	43.6597
17.8988	39.1414	30.8783
17.9377	40.5926	32.7563
17.9766	40.3503	30.7876
18.0156	40.9162	30.4847
18.0545	46.7594	34.3872
18.0934	44.6638	29.659
18.1323	46.4997	34.169
18.1712	40.5674	34.6049
18.2101	41.0817	39.8283
18.249	44.5217	28.1681
18.2879	45.947	36.1299
18.3269	38.6987	27.5796
18.3658	37.0774	21.6745
18.4047	47.2524	38.7518
18.4436	43.2748	24.9581
18.4825	40.2955	30.5892
18.5214	35.9043	38.0307
18.5603	43.1878	45.6415
18.5992	38.4462	40.8518
18.6381	37.3732	41.3558
18.677	37.9174	34.4187
18.7159	38.5412	52.6059
18.7549	41.4559	30.829
18.7938	39.1941	41.3565
18.8327	40.334	53.5511
18.8716	41.2983	60.8844
18.9105	35.6071	55.5568
18.9494	36.2833	65.7256
18.9883	35.7904	54.4721
19.0272	36.1876	45.5111
19.0662	45.093	37.9795
19.1051	39.6547	40.8561
19.144	39.0468	37.738
19.1829	40.0438	29.4838
19.2218	39.7728	39.843
19.2607	35.1668	27.1092
19.2996	36.4639	47.9637
19.3385	33.0771	30.3726
19.3774	38.5447	42.792
19.4163	44.9786	41.1855
19.4552	40.0885	41.0123
19.4942	39.8307	32.675
19.5331	37.6327	66.0669
19.572	34.9152	46.3096
19.6109	37.4216	55.2648
19.6498	34.0323	40.9163
19.6887	33.5476	34.3305
19.7276	34.9258	48.5206
19.7665	40.6217	46.2476
19.8055	39.0914	44.8061
19.8444	38.6669	38.7356
19.8833	41.983	39.3411
19.9222	37.831	49.9975
19.9611	39.4703	47.9853
20	49.0342	28.3916
20.0389	43.6099	33.1044
20.0778	44.3348	37.2839
20.1167	42.5203	38.4742
20.1556	37.9317	54.1372
20.1945	38.3217	36.759
20.2335	45.1989	32.7554
20.2724	40.6032	49.3147
20.3113	41.1302	39.9506
20.3502	37.2393	32.9262
20.3891	35.6212	41.7717
20.428	40.321	29.3026
20.4669	41.1773	37.5029
20.5058	35.1942	28.7079
20.5448	39.0683	45.8409
20.5837	36.736	45.8002
20.6226	34.1474	26.8742
20.6615	35.8841	29.3868
20.7004	37.8248	25.7455
20.7393	37.5496	29.6699
20.7782	37.1733	28.0933
20.8171	35.2255	29.0191
20.856	40.2135	32.5186
20.8949	37.4616	25.9112
20.9338	40.8167	30.9074
20.9728	40.1748	31.8709
21.0117	45.9704	33.5253
21.0506	44.9337	37.6032
21.0895	41.6808	29.302
21.1284	46.2835	21.1522
21.1673	43.2597	21.1111
21.2062	40.9312	31.3255
21.2451	41.4476	47.0419
21.2841	43.4118	32.7856
21.323	39.1329	40.959
21.3619	40.2036	34.452
21.4008	38.0976	37.1361
21.4397	39.5993	40.985
21.4786	40.0102	33.6629
21.5175	38.866	35.0788
21.5564	40.5543	44.3445
21.5953	43.0271	36.3836
21.6342	40.448	48.05
21.6731	35.423	51.2169
21.7121	38.0709	48.0561
21.751	39.4386	36.5491
21.7899	41.3882	46.4712
21.8288	36.4312	45.1781
21.8677	35.4397	37.0198
21.9066	33.8766	32.3013
21.9455	35.9355	35.4325
21.9844	34.091	40.7248
22.0234	36.3249	39.0102
22.0623	38.2154	31.5348
22.1012	36.4014	39.2922
22.1401	36.8201	26.8636
22.179	39.4406	35.118
22.2179	36.9223	45.3642
22.2568	40.0183	43.1702
22.2957	44.4731	33.2008
22.3346	40.2306	29.8755
22.3735	39.0281	33.3804
22.4124	38.4083	26.5129
22.4514	37.2136	27.445
22.4903	39.2737	28.5365
22.5292	40.2184	34.1516
22.5681	39.3682	38.8539
22.607	37.873	33.5828
22.6459	39.9156	29.8339
22.6848	40.1967	47.6913
22.7237	40.1347	45.5836
22.7627	44.0324	44.9818
22.8016	40.1044	34.7901
22.8405	38.2487	26.9012
22.8794	39.5125	32.2667
22.9183	42.8082	26.7973
22.9572	41.1447	26.9329
22.9961	39.7732	32.1068
23.035	39.3614	42.2736
23.0739	38.1719	46.229
23.1128	39.3912	57.0871
23.1517	39.7602	52.9484
23.1907	40.8741	47.416
23.2296	40.0794	56.5136
23.2685	37.5874	70.1083
23.3074	36.0733	72.2088
23.3463	35.7759	51.1272
23.3852	39.1947	63.1903
23.4241	39.9861	65.8936
23.463	36.8609	55.7363
23.502	38.1115	53.1602
23.5409	42.0059	53.7137
23.5798	39.9524	64.4026
23.6187	37.8135	55.5186
23.6576	41.2268	49.0722
23.6965	42.4518	43.158
23.7354	43.0232	48.5807
23.7743	39.3832	62.7407
23.8132	38.8195	71.8357
23.8521	39.9148	64.9348
23.891	39.3779	51.0124
23.93	42.4596	44.7992
23.9689	41.8287	44.2231
24.0078	41.135	44.8662
24.0467	42.1443	47.9342
24.0856	41.5275	47.4085
24.1245	40.4911	49.7631
24.1634	41.5343	68.3948
24.2023	40.1587	53.5418
24.2413	37.68	45.6933
24.2802	37.3726	43.3933
24.3191	40.4797	58.5192
24.358	44.4278	60.0316
24.3969	45.398	41.7309
24.4358	46.2604	55.0227
24.4747	47.7569	67.5028
24.5136	47.2506	50.7802
24.5525	48.2917	49.8413
24.5914	48.6996	64.4325
24.6303	49.0546	54.3419
24.6693	50.3182	53.0175
24.7082	48.4617	57.5453
24.7471	48.2877	72.2844
24.786	50.2586	70.6239
24.8249	51.2174	58.2044
24.8638	52.6072	60.8603
24.9027	52.6671	67.2626
24.9416	51.1188	75.1047
24.9806	49.224	72.2443
25.0194	48.6589	67.4361
25.0584	51.637	67.6881
25.0973	52.0116	59.2089
25.1362	49.1357	57.6463
25.1751	49.1505	70.5841
25.214	47.9521	72.8707
25.2529	44.2843	70.2403
25.2918	43.5545	72.4202
25.3307	45.4397	75.0808
25.3697	46.7989	79.8693
25.4086	45.1024	69.4045
25.4475	43.551	62.3918
25.4864	42.4806	79.5262
25.5253	40.9175	76.2241
25.5642	39.8291	67.996
25.6031	40.3379	76.0843
25.642	40.6783	70.5356
25.6809	40.4733	58.4225
25.7198	42.4588	66.1191
25.7587	42.7933	78.9899
25.7977	44.3863	70.6433
25.8366	45.7274	54.2351
25.8755	43.7212	70.5437
25.9144	44.3855	76.6191
25.9533	47.3253	65.1221
25.9922	48.828	68.8165
26.0311	46.5173	64.4493
26.07	46.3442	64.4657
26.109	48.7334	61.0532
26.1479	47.5846	51.6198
26.1868	47.3708	52.5604
26.2257	47.736	61.1889
26.2646	48.0118	58.8462
26.3035	52.2821	59.9409
26.3424	51.8022	65.1805
26.3813	52.0246	56.8648
26.4202	52.3201	41.6111
26.4591	49.2422	35.6172
26.498	47.1728	41.1893
26.537	50.0541	49.4814
26.5759	50.9452	56.9863
26.6148	50.0127	46.3337
26.6537	50.7831	39.653
26.6926	51.5027	42.5706
26.7315	51.8065	35.7953
26.7704	52.069	40.4531
26.8093	51.5806	37.6873
26.8483	48.1302	38.8549
26.8872	47.0638	45.3561
26.9261	47.1392	45.8132
26.965	47.9933	45.5573
27.0039	50.5397	40.5786
27.0428	50.2345	46.5971
27.0817	47.2955	48.4547
27.1206	49.9591	25.3346
27.1595	51.1984	28.6083
27.1984	47.6726	38.3892
27.2373	49.4519	40.556
27.2763	49.7677	51.2579
27.3152	48.4398	52.3479
27.3541	49.0658	45.4575
27.393	52.2769	45.9585
27.4319	52.1373	37.6308
27.4708	50.2772	33.9995
27.5097	54.671	37.2017
27.5486	53.7409	52.1377
27.5876	50.3519	52.8246
27.6265	54.6872	54.4552
27.6654	55.3012	58.8839
27.7043	54.2533	43.6133
27.7432	54.4415	42.5554
27.7821	56.4262	42.2509
27.821	53.5373	46.2788
27.8599	50.6809	47.6468
27.8988	53.2013	45.7961
27.9377	52.3284	54.2063
27.9766	51.7984	76.1588
28.0156	51.7465	67.9257
28.0545	50.8254	46.2439
28.0934	48.4361	55.1659
28.1323	51.2067	71.1275
28.1712	49.3567	41.2554
28.2101	49.4258	36.4528
28.249	47.5044	45.3445
28.2879	52.2946	44.032
28.3269	52.2033	37.0797
28.3658	51.1419	30.4176
28.4047	52.3682	28.407
28.4436	53.3298	26.7113
28.4825	53.711	24.8207
28.5214	55.9497	30.1801
28.5603	58.6315	34.3441
28.5992	57.1682	38.7024
28.6381	59.7475	39.384
28.677	55.5448	29.088
28.7159	55.547	29.8895
28.7549	58.6797	36.344
28.7938	59.122	33.1496
28.8327	56.7663	31.6113
28.8716	58.1024	43.9002
28.9105	59.2253	36.8993
28.9494	57.5771	40.1001
28.9883	56.8931	44.5919
29.0272	56.8898	37.9458
29.0662	52.4516	38.3839
29.1051	54.0517	49.0627
29.144	54.672	46.4161
29.1829	52.0827	41.0328
29.2218	56.512	43.0545
29.2607	58.626	38.4737
29.2996	58.6419	38.1744
29.3385	56.8084	48.5613
29.3774	56.9425	53.4611
29.4163	60.2796	34.6968
29.4552	61.9729	49.2023
29.4942	56.4911	51.7263
29.5331	61.0158	28.8362
29.572	66.4155	25.9598
29.6109	70.305	27.2574
29.6498	63.0133	32.7724
29.6887	59.5463	39.0763
29.7276	58.6145	32.6397
29.7665	60.4708	29.2452
29.8055	61.4699	39.2206
29.8444	60.0862	60.6685
29.8833	65.706	71.6854
29.9222	64.153	63.6692
29.9611	62.5582	55.621
30	65.6973	54.1599
30.0389	63.3246	59.7379
30.0778	65.8396	65.189
30.1167	65.0331	67.1052
30.1556	62.6763	61.8594
30.1945	57.8921	73.9905
30.2335	59.0217	83.8627
30.2724	59.303	102.45
30.3113	61.7206	100.2
30.3502	60.5799	72.9491
30.3891	58.2423	101.223
30.428	53.0608	89.5342
30.4669	53.7572	91.7771
30.5058	53.9801	91.5282
30.5448	50.6608	93.7788
30.5837	50.7157	89.9068
30.6226	46.9324	99.6452
30.6615	48.7334	102.98
30.7004	46.1924	101.042
30.7393	49.355	101.765
30.7782	41.3449	101.667
30.8171	38.4331	101.674
30.856	36.0478	101.899
30.8949	35.2694	99.9855
30.9338	30.6441	91.8794
30.9728	29.0391	96.0275
31.0117	28.4188	103.653
31.0506	27.3499	100.467
31.0895	24.7338	93.9176
31.1284	20.2664	100.307
31.1673	17.1867	78.0667
31.2062	13.8171	72.6707
31.2451	12.0521	53.2947
31.2841	8.93409	45.2544
31.323	6.74667	33.8806
31.3619	5.6475	21.0772
31.4008	5.25481	23.3455
31.4397	4.46396	11.6284
31.4786	2.96465	11.4487
31.5175	3.48571	7.52708
31.5564	1.80166	1.78658
31.5953	2.7427	1.35918
31.6342	1.19326	0.551311
31.6731	0.681956	0
31.7121	0.774145	0
31.751	1.55738	0.112854
31.7899	1.53002	0.627436
31.8288	0.900797	0
31.8677	0.846067	0.053184
31.9066	0.16147	0.333333
31.9455	0.825399	0.270888
31.9844	0.036704	0
32.0234	0.060674	0.009135
32.0623	0.084644	0.084644
32.1012	0.092749	0.092749
32.1401	0	0
32.179	0	0
32.2179	0	0
32.2568	0	0
32.2957	0	0
32.3346	0	0
32.3735	0	0
32.4124	0	0
32.4514	0	0
32.4903	0	0
32.5292	0	0
32.5681	0	0
32.607	0	0
32.6459	0	0
32.6848	0	0
32.7237	0	0
32.7627	0	0
32.8016	0	0
32.8405	0	0
32.8794	0	0
32.9183	0	0
32.9572	0	0
32.9961	0	0
33.035	0	0
33.0739	0	0
33.1128	0	0
33.1517	0	0
33.1907	0	0
33.2296	0	0
33.2685	0	0
33.3074	0	0
33.3463	0	0
33.3852	0	0
33.4241	0	0
33.463	0	0
33.502	0	0
33.5409	0	0
33.5798	0	0
33.6187	0	0
33.6576	0	0
33.6965	0	0
33.7354	0	0
33.7743	0	0
33.8132	0	0
33.8521	0	0
33.891	0	0
33.93	0	0
33.9689	0	0
34.0078	0	0
34.0467	0	0
34.0856	0	0
34.1245	0	0
34.1634	0	0
34.2023	0	0
34.2413	0	0
34.2802	0	0
34.3191	0	0
34.358	0	0
34.3969	0	0
34.4358	0	0
34.4747	0	0
34.5136	0	0
34.5525	0	0
34.5914	0	0
34.6303	0	0
