# Supplementary material for: Copine-6 is a TRPM3 escort protein controlling the sensitivity of sensory neurons to noxious heat
Source: EMBO J. 2025 Jun 19;44(15):4222–51. doi: 10.1038/s44318-025-00487-0 (PMC12317139; doi:10.1038/s44318-025-00487-0)
Supplement: Supplementary file 10 — Source data Fig. 8 [file 44318_2025_487_MOESM10_ESM.zip › Figure 8/8E.xlsx]

## Sheet: Sheet1
	Copine-6 Cpne6+/+																																						TRPM3 Cpne6+/+
CONT	1.30337	0.606213	1.05635	1.03534	1.01577	0.989642	0.854696	1.03533	0.991385	1.33905	0.806515	0.966096	0.841511	0.779266	0.728797	0.757867	0.934257	1.02038	1.02314	1.07533	1.00509	1.43478	1.26195	0.949277	0.832923	1.13655	1.02039	1.08172	0.88162	1.1874	1.04799								1.25662	0.736252	1.12554	1.11762	1.05016	1.06193	1.19062	1.0622	0.968827	1.16365	0.997882
IONO	1.07883	1.20572	1.18097	1.56533	1.94706	1.28621	1.49404	1.26043	2.53475	2.06915	1.72351	1.6646	1.5108	1.86824	2.11354	1.88318	2.22438	1.60962	1.71649	2.02117	1.75387	1.97497	1.60387	2.15032	1.68079	2.11335	1.48474	1.23958	1.21837	1.68843	1.15031								0.984678	0.911988	1.21749	1.19201	1.24627	1.21963	1.09006	1.04577	1.63778	1.55531	1.17403
CIM0216	1.11012	1.40783	1.36954	1.31035	1.32583	1.42372	1.18043	1.65778	1.20185	1.36546	1.40068	2.12337	2.18875	2.37286	1.80627	1.69912	1.97561	1.58581	1.6516	1.84851	1.70054	2.10683	1.97408	2.07869	2.35071	1.06251	2.01256	2.14621	1.92821	1.66971	1.94131	1.95112	1.46274	1.1092	1.31417	1.34425			0.970216	1.54346	1.49429	1.35608	1.44195	1.54883	1.60416	1.41974	1.27567	1.49839	1.61549
45	1.59065	1.29097	1.35821	1.26522	1.1558	1.15878	1.38467	1.54715	1.72594	1.07852	1.73964	1.46058	1.7757	1.39682	1.36238	1.59904	2.53617	2.05766	1.86142	2.02908	1.81607	1.75471	2.00089	1.91568	1.84801	1.85074	1.97562	2.25267	1.76505	1.19536	1.61905	1.38141	1.26064	1.3717	1.33229	1.09862	1.82841		1.17756	1.32615	1.17301	1.21138	1.13058	1.06778	0.940663	1.17704	1.37067	1.10816	1.33548
[truncated: 63 more columns]
