# Supplementary material for: Copine-6 is a TRPM3 escort protein controlling the sensitivity of sensory neurons to noxious heat
Source: EMBO J. 2025 Jun 19;44(15):4222–51. doi: 10.1038/s44318-025-00487-0 (PMC12317139; doi:10.1038/s44318-025-00487-0)
Supplement: Supplementary file 10 — Source data Fig. 8 [file 44318_2025_487_MOESM10_ESM.zip › Figure 8/8F.xlsx]

## Sheet: Sheet1
	Copine-6																																					TRPV1
CONT	1.37196	1.11692	0.920183	0.835517	0.823119	1.23194	0.814205	0.731163	0.883658	0.831284	1.36936	1.24754	1.52977	1.28456	1.11376	0.780311	0.806086	0.859835	0.775049	1.35743	1.10105	1.12349	1.04432	1.08218	0.806227	0.852409	0.917618	1.05416	1.15016	0.780679	0.8907	1.00184	0.726916	0.841896	0.885761	1.05694		1.03	1.0413	0.780135	0.891481	1.01583	1.138	1.21185	1.05864	1.15038	0.954711	1.16732	0.869245
IONO	1.49823	1.35212	1.60427	1.18538	1.75111	1.26815	1.19479	1.43234	1.52249	1.22933	1.79724	1.15469	1.50205	1.26324	1.63853	1.48078	1.11343	1.25265	1.35776	1.60282	1.1278	1.30037	1.26357	1.22284	1.80089	1.49595	1.18411	1.19485	1.20267	1.40919	1.16523	1.39579	0.98508	1.1219	1.10704			0.855582	0.919177	0.921472	0.844517	1.10057	0.841761	0.852506	0.839501	0.882867	0.882168	1.03413	0.800612
CAP	1.02608	0.989401	1.25695	1.21721	1.00282	1.27858	1.24491	1.0398	1.16344	1.08814	1.18981	1.42465	1.15042	1.46702	1.35838	1.50526	1.01815	1.18163	1.34266	1.42002	1.33526	1.04027	1.44953	1.56596	1.61754	1.62557	1.21228	1.05632	1.32812									1.02916	0.875501	1.13089	1.12249	0.924914	1.03495	1.13594	0.950873	1.15751	0.963313	1.16165	1.03446
45	1.01574	1.45513	1.21204	1.9011	1.75531	1.1803	1.56101	1.75613	1.67388	1.68603	1.21147	1.16265	1.68236	1.69708	1.81062	1.34735	1.73287	2.00757	1.46152	1.86139	1.67295	2.39537	1.47118	2.15815	2.0198	2.08135	2.04361	1.14424	1.10823	1.14879	1.23564							1.09232	1.06585	1.09304	1.1075	1.19188	0.952202	1.13237	1.10141	1.17575	1.16746	0.960784	1.13283
[truncated: 24 more columns]
