# Supplementary material for: Copine-6 is a TRPM3 escort protein controlling the sensitivity of sensory neurons to noxious heat
Source: EMBO J. 2025 Jun 19;44(15):4222–51. doi: 10.1038/s44318-025-00487-0 (PMC12317139; doi:10.1038/s44318-025-00487-0)
Supplement: Supplementary file 11 — Source data Fig. 9 [file 44318_2025_487_MOESM11_ESM.zip]

Archive with 14 entries (10 files):
- Figure 9/
- Figure 9/9A.tif
- Figure 9/9B/
- Figure 9/9B/Copine6 TRPM3/
- Figure 9/9B/Copine6 TRPM3/BF.jpg
- Figure 9/9B/Copine6 TRPM3/merge.jpg
- Figure 9/9B/Copine6 TRPM3/PLA.jpg
- Figure 9/9B/Copine6 TRPV1/
- Figure 9/9B/Copine6 TRPV1/BF.jpg
- Figure 9/9B/Copine6 TRPV1/merge.jpg
- Figure 9/9B/Copine6 TRPV1/PLA.jpg
- Figure 9/9B/puncta per cell.xlsx
- Figure 9/9D.tif
- Figure 9/9E.xlsx
