# Supplementary material for: Copine-6 is a TRPM3 escort protein controlling the sensitivity of sensory neurons to noxious heat
Source: EMBO J. 2025 Jun 19;44(15):4222–51. doi: 10.1038/s44318-025-00487-0 (PMC12317139; doi:10.1038/s44318-025-00487-0)
Supplement: Supplementary file 11 — Source data Fig. 9 [file 44318_2025_487_MOESM11_ESM.zip › Figure 9/9B/puncta per cell.xlsx]

## Sheet: Sheet1
Copine-6: TRPM3	Copine-6: TRPV1
15	6
42	6
35	11
39	19
24	14
6	7
24	6
23	10
8	10
75	7
35	7
142	65
20	6
23	8
19	8
34	5
13	5
35
26
12
9
18
