# Supplementary material for: Copine-6 is a TRPM3 escort protein controlling the sensitivity of sensory neurons to noxious heat
Source: EMBO J. 2025 Jun 19;44(15):4222–51. doi: 10.1038/s44318-025-00487-0 (PMC12317139; doi:10.1038/s44318-025-00487-0)
Supplement: Supplementary file 11 — Source data Fig. 9 [file 44318_2025_487_MOESM11_ESM.zip › Figure 9/9E.xlsx]

## Sheet: Sheet1
-80						80
TRPM3	TRPM3+C2A	TRPM3+C2B	TRPM3+vWA	TRPM3+Copine-6		TRPM3	TRPM3+C2A	TRPM3+C2B	TRPM3+vWA	TRPM3+Copine-6
38.8405	18.3554	29.6801	60.9186	101.584		140.233	47.3744	186.693	157.45	353.442
41.4608	21.4143	47.9089	25.87	58.4504		166.413	156.301	248.681	119.905	216.797
37.1605	24.1916	27.4484	26.7057	65.5688		160.764	160.803	146.535	107.134	192.446
31.5108	39.0511	19.1736	49.7331	35.4438		87.2144	134.54	60.92	153.319	100.161
49.1467	26.5956	37.883	82.6446	24.4279		215.663	114.195	161.41	279.945	158.664
28.432	10.4637	63.1423	103.503	78.4562		161.268	53.1522	230.218	274.98	317.929
39.3682	22.1222	29.9027	59.4876	54.0353		84.217	71.7582	81.2494	172.637	154.182
24.2602	46.0259	42.1265	74.6315	39.3499		102.832	123.346	151.815	305.083	177.641
42.6209	41.1733	37.9402	64.5583	50.638		212.362	130.809	184.495	328.596	266.919
31.1569	51.5424	15.8201	46.9421	47.1581		131.728	98.4317	45.3719	180.149	175.709
21.3623	31.6969	24.8109	34.1506	44.5358		88.8151	122.834	81.2072	316.862	205.934
30.6331	40.3225	45.9007	60.9929	71.5265		171.152	131.496	195.077	258.226	208.341
39.9388	23.9439	53.7474	125.028	31.0372		116.638	131.54	176.37	372.046	108.848
20.864	9.58791	51.8209	148.32	26.8073		113.332	39.3743	225.869	305.37	122.461
	48.5264		35.4817	59.8885			193.012		208.496	173.283
			42.2725	58.9063					232.637	257.563
			29.2426	82.0794					168.819	231.881
				97.8591						202.909
				84.5007						288.62
				48.9791						217.255
				66.9801						284.823
				34.433						147.098
				48.9647						234.783
