# Supplementary material for: Copine-6 is a TRPM3 escort protein controlling the sensitivity of sensory neurons to noxious heat
Source: EMBO J. 2025 Jun 19;44(15):4222–51. doi: 10.1038/s44318-025-00487-0 (PMC12317139; doi:10.1038/s44318-025-00487-0)
Supplement: Supplementary file 12 — EV Figure Source Data [file 44318_2025_487_MOESM12_ESM.zip]

Archive with 25 entries (20 files):
- Figure EV5/
- Figure EV5/Figure EV5.xlsx
- Figure EV1/
- Figure EV1/1A.xlsx
- Figure EV1/1B.tif
- Figure EV1/1C.xlsx
- Figure EV1/1D.xlsx
- Figure EV1/1E.xlsx
- Figure EV1/1F.xlsx
- Figure EV1/1G.tif
- Figure EV1/1H.xlsx
- Figure EV2/
- Figure EV2/Figure EV2.xlsx
- Figure EV3/
- Figure EV3/7A.xlsx
- Figure EV3/7B.xlsx
- Figure EV3/7C.xlsx
- Figure EV3/7D.xlsx
- Figure EV3/7E.xlsx
- Figure EV3/7F.xlsx
- Figure EV3/7G.xlsx
- Figure EV3/7H.xlsx
- Figure EV4/
- Figure EV4/6AB.xlsx
- Figure EV4/7AB.xlsx
