# Supplementary material for: Copine-6 is a TRPM3 escort protein controlling the sensitivity of sensory neurons to noxious heat
Source: EMBO J. 2025 Jun 19;44(15):4222–51. doi: 10.1038/s44318-025-00487-0 (PMC12317139; doi:10.1038/s44318-025-00487-0)
Supplement: Supplementary file 12 — EV Figure Source Data [file 44318_2025_487_MOESM12_ESM.zip › Figure EV5/Figure EV5.xlsx]

## Sheet: 7B
Injected current(pA)	Cpne6+/+																Cpne6-/-
0	0	0	0	0	0	0	0	0	1	0	0	0	0	0	0		0	0	0	0	0	0	0	0	0	0	0	0	0	0
50	4	7	3	1	1	2	1	1	5	1	0	0	2	1	1		0	1	1	1	5	0	2	1	1	1	2	8	2	0
100	7	8	4	1	1	5	2	1	6	1	1	2	3	5	1		1	5	5	1	7	1	4	1	7	1	8	8	9	1
150	8	9	5	2	3	6	5	2	7	2	1	4	7	6	5		3	6	7	1	8	1	4	1	9	6	10	8	12	6
200	9	9	5	2	5	7	6	3	9	5	3	6	7	6	6		3	7	7	5	8	4	6	3	11	2	14	7	13	6
250	9	8	5	4	5	8	7	3	10	6	9	5	6	7	7		4	9	8	2	8	5	6	3	12	6	14	6	14	6
300	10	9	5	3	5	7	8	6	13	7	7	8	5	9	6		6	9	9	3	9	6	8	4	13	6	14	6	15	4

## Sheet: 7C
Cpne6+/+	Cpne6-/-
-66	-78
-42	-64
-65	-58
-67	-63
-65	-63
-75	-59
-58	-60
-62	-60
-70	-56
-55	-61
-65	-58
-69	-61
-49	-65
-55	-61
-61

## Sheet: 7D
Cpne6+/+	Cpne6-/-
50	50
50	50
50	100
50	50
50	50
50	50
50	50
50	100
0	50
50	50
100	50
100	50
50	50
50	100
50
