# Supplementary material for: Copine-6 is a TRPM3 escort protein controlling the sensitivity of sensory neurons to noxious heat
Source: EMBO J. 2025 Jun 19;44(15):4222–51. doi: 10.1038/s44318-025-00487-0 (PMC12317139; doi:10.1038/s44318-025-00487-0)
Supplement: Supplementary file 12 — EV Figure Source Data [file 44318_2025_487_MOESM12_ESM.zip › Figure EV1/1A.xlsx]

## Sheet: Sheet1
CPNE6+Scramble	CPNE6+shRNA 1	CPNE6+shRNA 2	CPNE6+shRNA 3	CPNE6+shRNA 4
1	0.429	0.336	0.782	0.763
1	0.239	0.287	0.449	0.502
1	0.356	0.312	0.67	0.882
1	0.379	0.305	0.457	1.008
