# Supplementary material for: Copine-6 is a TRPM3 escort protein controlling the sensitivity of sensory neurons to noxious heat
Source: EMBO J. 2025 Jun 19;44(15):4222–51. doi: 10.1038/s44318-025-00487-0 (PMC12317139; doi:10.1038/s44318-025-00487-0)
Supplement: Supplementary file 12 — EV Figure Source Data [file 44318_2025_487_MOESM12_ESM.zip › Figure EV1/1C.xlsx]

## Sheet: Sheet1
CPNE6+Scramble	CPNE6+shRNA 1	CPNE6+shRNA 2	CPNE6+shRNA 3	CPNE6+shRNA 4
1.00057	0.735566	0.343796	0.767326	0.733874
1.00172	0.402235	0.136199	0.573147	0.517508
1.0033	0.758169	0.494161	0.876747	1.37035
0.995064	0.71811	0.34426	0.717562	1.28758
