# Supplementary material for: Copine-6 is a TRPM3 escort protein controlling the sensitivity of sensory neurons to noxious heat
Source: EMBO J. 2025 Jun 19;44(15):4222–51. doi: 10.1038/s44318-025-00487-0 (PMC12317139; doi:10.1038/s44318-025-00487-0)
Supplement: Supplementary file 12 — EV Figure Source Data [file 44318_2025_487_MOESM12_ESM.zip › Figure EV1/1E.xlsx]

## Sheet: Sheet1
Cpne6	Cpne1	Cpne2	Cpne3	Cpne4	Cpne5	Cpne7	Cpne8	Cpne9
1.0214	0.06227	0.017298	0.446768	0.313894	0.010611	0.008211	0.145401	0.032371
0.980946	0.049737	0.018012	0.339715	0.290905	0.012111	0.006228	0.104474	0.036009
0.979077	0.06314	0.020705	0.392092	0.294915	0.009076	0.007112	0.096657	0.024504
0.945364	0.044302	0.018259	0.46816	0.226044	0.010673	0.006424		0.021575
1.07831	0.056022		0.543652	0.270211	0.013982	0.005744
						0.010026
						0.006167
						0.009904
