# Supplementary material for: Copine-6 is a TRPM3 escort protein controlling the sensitivity of sensory neurons to noxious heat
Source: EMBO J. 2025 Jun 19;44(15):4222–51. doi: 10.1038/s44318-025-00487-0 (PMC12317139; doi:10.1038/s44318-025-00487-0)
Supplement: Supplementary file 12 — EV Figure Source Data [file 44318_2025_487_MOESM12_ESM.zip › Figure EV1/1F.xlsx]

## Sheet: C3 4 6 8
	Scramble shRNA						Copine-6 shRNA
Cpne3	1.01984	0.775468	0.895029	1.06867	1.241		1.40054	1.10759	0.714896	0.913891	0.851916
Cpne4	1.12429	1.04195	1.05631	0.809632	0.967826		0.754512	0.930334	0.668799	1.12918	0.911361
Cpne6	1.1099	1.01244	1.02862	0.899464	0.949571		0.336078	0.413743	0.332803	0.402544	0.504384
Cpne8	1.25877	0.90445	0.83678				0.971241	1.09025	0.815529
