# Supplementary material for: Copine-6 is a TRPM3 escort protein controlling the sensitivity of sensory neurons to noxious heat
Source: EMBO J. 2025 Jun 19;44(15):4222–51. doi: 10.1038/s44318-025-00487-0 (PMC12317139; doi:10.1038/s44318-025-00487-0)
Supplement: Supplementary file 12 — EV Figure Source Data [file 44318_2025_487_MOESM12_ESM.zip › Figure EV2/Figure EV2.xlsx]

## Sheet: WT KO
von Frey			von Frey			Hargreaves			Hargreaves			Dry ice			Hot plate						Hot plate						Rotarod			Ink bloting
Male			Famale			Male			Famale			WT	KO		Male						Famale						WT	KO			left stride	right stride	sway
WT	KO		WT	KO		WT	KO		WT	KO		9.3	8.06			45℃	50℃	52℃	55℃			45℃	50℃	52℃	55℃		87.34	300		WT	7.4	7.2	2.4
1	0.4		0.4	1		7.43	13.25		9.63333	12.8		8.56	7.33		WT	35.27	17.765	12.12	7.42		WT	45.15	9.4	12.25	6.7		198.27	300			7	7	2.35
0.16	0.4		1	1		7.87	12.65		8.4	14.9		7.08	7.82			37.5	14.085	11.12	7.72			38	16.05	14.7	8.15		300	300			5.85	5.95	2.85
0.6	1		0.6	0.4		9.63	14.58		6.6	16.3		8.1	9.4			30.57	21.1	13.07	8.55			34.25	17.7	12.4	7.7		300	300			7	6.5	2.75
0.4	0.6		0.4	0.6		9.48	15.73		4.9	10.2667		6.66	9.24			34.6	16.435	12.82	7.23			38.9	14.3	16.15	6		300	240.02			6.5	7.2	2.4
0.16	0.4		0.16	1		8.37	12.83		12.5333	11.1333		8.5	10.45			34.07	16.125	11.97	8.93			31.45	18.1	12.85	8.05		300	88			7	7	3
0.6	0.6		0.6	0.6		7.95	10.08		7.83333	12.7667		10.15	7.96			30.07	13.375	12.18	9.48			33.25	19.45	14	6.6		300	57			5.5	6	2.5
0.4	0.4		0.6	0.16		11.07	18.45		8.53333	19.4667		8.25	6.13			28.57	20.85	17.03	7.18			30.8	18.65	14.75	6.6		300	300			6.2	6.6	2.5
0.4	0.4		1	0.16		11.03	13.68		10.5	11.1		11.42				23.97	17.5	10.57	6.83			29.2	16.85	16.2	8.65
0.4			1			6.07			10.5333			8.69				29	17.925	13.15	8.03			48.5	24.2	13.5	6.9					KO	7.2	7.1	2.5
0.4						7.58										31.27	27.85	12.12	6.92												6.2	7	2.3
																															6.6	7.2	2.1
															KO	37.57	19.41	12.52	9.12		KO	46.15	24.6	16.5	10.15						6.5	7.7	2.8
																27.4	30.21	19.47	9.3			35.75	17.4	19.4	10.7						6.5	6.5	2.1
																38.5	32.96	19.87	11			30.05	18.15	11.8	14.45						5.8	6.7	2.5
																37.5	21.71	21.88	9.2			36	25.25	19.85	11.55						5.5	5.3	2.6
																31.27	26.665	16.57	8.83			33.55	23	16.35	10.75						7.2	6.8	2.4
																36.27	21.21	17.48	8.17			35.75	26.05	17.5	11.3
																34.77	19.25	25.6	12.13			36.6	25.35	19.95	6.4
																36.53	14.975	17.95	9.65			40.7	22.55	21.2	10.7
																								CPNE6 KO
														left stride	CPNE6 WT						7	5.5	6.2	7.2	6.2	6.6	6.5	6.5	5.8	5.5	7.2
														right stride	7.4	7	5.85	7	6.5		7	6	6.6	7.1	7	7.2	7.7	6.5	6.7	5.3	6.8
														sway	7.2	7	5.95	6.5	7.2		3	2.5	2.5	2.5	2.3	2.1	2.8	2.1	2.5	2.6	2.4
															2.4	2.35	2.85	2.75	2.4
																												cpne6 KO
																	cpne6 WT				34.6	34.07	30.07	28.57	23.97	29		37.57	27.4	38.5	37.5	31.27	36.27	34.77	36.53	31.27
																45℃	35.27	37.5	30.57		16.435	16.125	13.375	20.85	17.5	17.925	27.85	19.41	30.21	32.96	21.71	26.665	21.21	19.25	14.975
																50℃	17.765	14.085	21.1		12.82	11.97	12.18	17.03	10.57	13.15	12.12	12.52	19.47	19.87	21.88	16.57	17.48	25.6	17.95
																52℃	12.12	11.12	13.07		7.23	8.93	9.48	7.18	6.83	8.03	6.92	9.12	9.3	11	9.2	8.83	8.17	12.13	9.65
																55℃	7.42	7.72	8.55

## Sheet: CFA
von Frey						Hargreaves						Dry ice						50℃						52℃						55℃
	0d	1d	3d	5d			0d	1d	3d	5d			0d	1d	3d	5d			0d	1d	3d	5d			0d	1d	3d	5d			0d	1d	3d	5d
WT	0.6	0.16	0.16	0.07		WT	7.43	4.33	6.2	11.8		WT	9.3	7	6	6.33		WT	17.765	13.57	11.47	10.9333		WT	12.12	3.03	4.8	5.6		WT	7.42	3.2	3	1.9
	0.16	0.16	0.07	0.07			7.87	3.9	7.2	8			8.56	6.67	7.67	7.33			14.085	11.3	15.3	14.3			11.12	5.43	7.27	8.93			7.72	2.83	2.9	2.47
	1	0.16	0.4	0.16			9.63	7.3	5.4	7.9			7.08	9.33	7	9.33			21.1	7.67	11.73	12.6333			13.07	4.67	5.8	8.23			8.55	2.7	3.6	2.83
	1	0.16	0.07	0.07			9.48	6.55	8.53	6.1			8.1	8	8.67	7			16.435	9.7	8.53	12			12.82	9.7	8.9	8.87			7.23	3.05	3.63	5.37
	0.16	0.16	0.16	0.16			8.37	7.9	5.1	6.47			6.66	7	8.33	11			16.125	13	15.87	13.1			11.97	8.03	8.57	4			8.93	1.4	2.17	2.1
	1	0.4	0.07	0.4			7.95	6	8.7	7.3			8.5	9	8.33	10.33			13.375	6.37	6.93	9.26667			12.18	3.83	4.83	4.77			9.48	2.4	3.23	2.57
	0.4	0.07	0.16	0.07			11.07	7.43	7.1	6.5			10.15	7.67	6.67	7.33			20.85	17.7	12.3	20.5			17.03	8.95	11.8	9.03			7.18	2	4.53	4.8
	0.4	0.07	0.07	0.07			11.03	5.23	8.7	7.5			8.25	10	7	10.67			17.5	7.47	11.83	18.3667			10.57	3.33	6.83	4.67			6.83	4.65	3.33	3.33
	0.6	0.07	0.07	0.16			6.07	6.95	7	5.1			11.42	7.33	8.5	7			17.925	6.25	10.9	11			13.15	8.67	6.2	9.67			8.03	3.13	3.43	5.13
	0.16	0.07	0.16	0.16			7.58	7	6.33	5.27			8.69	6.33	6.67	6.67			27.85	9.55	16.1	13			12.12	10.67	5.73	11.1			6.92	6.35	3.2	5.3
KO	0.16	0.16	0.07	0.16		KO	13.25	6.1	13.4	13.8		KO	8.06	9.33	11.33	10		KO	19.41	17.87	18	12.5		KO	12.52	12	6.13	9.1		KO	9.12	5.4	4.43	2.97
	0.16	0.16	0.16	0.16			12.65	13.4	11.4	17.17			7.33	8		7			30.21	15.1	12.2	16.8			19.47	12.93	6.8	11.3			9.3	5.47	3.23	5.13
	1	0.16	0.07	0.07			14.58	14.2	10.9	11.73			7.82	5.67	9	6			32.96	11.6	13.3	17.07			19.87	9.07	12.7	16.25			11	4.5	2.8	5.87
	0.6	0.16	0.16	0.16			15.73	11.2	9.07	10.7			9.4	7	11.33	7.33			21.71	18.8	19	18.37			21.88	14.33	8.33	16.7667			9.2	5	4.13	3.8
	0.6	0.16	0.07	0.07			12.83	6	7.7	9.07			9.24	7	9.33	9			26.665	17.5	17.9	18.13			16.57	11.43	12.15	11.4			8.83	4.5	6.23	5.23
	0.6	0.07	0.4	0.07			10.08	11.83	8.87	9.43			10.45	8	5.33	5.67			21.21	18.05	19.7	25.53			17.48	8.07	14.53	10.6667			8.17	8.6	6.1	5.07
	0.4	0.07	0.16	0.16			18.45	10.97	11.77	12.3			7.96	6.67	6	9			19.25	15.6	18.3	22.5			25.6	7.5	9.5	11			12.13	6.7	9.5	9.27
	0.16	0.07	0.16	0.16			13.68	7.87	13.3	7.13			6.13	9.33	7.67	8.33			14.975	14.5	17.23	14.93			17.95	8	8.73	5.2			9.65	2.77	5.17	7.53

## Sheet: itch
CQ								DCP									4880
Time	5	10	15	20	25	30		Day	1	2	3	4	5	6	7		Time	5	10	15	20	25	30
WT CONT	0	0	0	0	0	0		WT CONT	12	8	10	13	16	11	15		WT CONT	0	0	0	0	0	0
	6	0	0	0	0	0			11	10	5	14	16	12	9			6	0	0	0	0	0
	1	0	0	2	1	0			14	11	8	16	9	12	15			1	0	0	2	1	0
KO CONT	2	0	1	0	0	0		KO CONT	14	11	16	9	13	14	16		KO CONT	2	0	1	0	0	0
	1	0	0	1	0	0			12	9	14	14	15	9	12			1	0	0	1	0	0
	2	1	0	0	1	0			10	9	11	14	12	16	14			2	1	0	0	1	0
WT CQ	15	19	35	3	13	8		WT DCP	7	43	3	68	114	116	151		WT 4880	10	8	5	12	10	14
	11	10	12	17	6	11			10	16	5	17	126	133	153			33	5	7	17	2	12
	2	11	9	23	19	16			12	16	35	22	172	198	246			15	13	9	9	12	2
	53	19	49	8	15	13			31	2	95	3	177	100	104			17	16	5	18	11	5
	28	3	0	9	3	0			40	3	73	10	292	314	188			32	14	9	15	9	2
	12	13	20	19	9	26
	5	13	20	10	2	9		KO DCP	22	62	67	83	132	139	142		KO 4880	7	17	25	10	6	1
	18	16	13	9	12	6			43	11	73	111	149	151	98			5	12	9	5	7	4
									26	11	25	3	207	205	183			20	6	10	2	6	13
KO CQ	15	5	12	30	9	14			24	23	2	14	248	186	188			27	3	8	6	2	1
	15	34	29	35	25	11			70	62	39	25	200	195	132			18	19	3	3	8	0
	10	4	29	11	15	18
	30	7	7	13	13	27
	30	28	56	30	36	9
	22	29	13	12	4	6
	21	21	14	11	13	5
	9	26	22	2	6	1
