# Supplementary material for: Copine-6 is a TRPM3 escort protein controlling the sensitivity of sensory neurons to noxious heat
Source: EMBO J. 2025 Jun 19;44(15):4222–51. doi: 10.1038/s44318-025-00487-0 (PMC12317139; doi:10.1038/s44318-025-00487-0)
Supplement: Supplementary file 12 — EV Figure Source Data [file 44318_2025_487_MOESM12_ESM.zip › Figure EV3/7A.xlsx]

## Sheet: Sheet1
TRPM3(time course)				TRPM3(I-V)				TRPM3+CPNE6(time course)				TRPM3+CPNE6(I-V)
time(s)	80mV	-80mV		mV	b	a		time(s)	80mV	-80mV		mV	b	a
0	0.151931	-0.11328		-149.261	-0.23682	-1.58203		0	0.35825	-0.14718		-149.261	-0.18555	-3.4906
1	0.1633	-0.11109		-149.384	-0.23865	-1.57654		1	0.372322	-0.15101		-149.384	-0.18494	-3.48938
2	0.158756	-0.11377		-149.384	-0.2417	-1.5741		2	0.380336	-0.15433		-149.384	-0.19287	-3.48206
3	0.152838	-0.113		-149.475	-0.24597	-1.56311		3	0.380863	-0.14288		-149.475	-0.19409	-3.47168
4	0.160005	-0.10979		-149.384	-0.25391	-1.56311		4	0.382005	-0.14896		-149.384	-0.18982	-3.47107
5	0.161122	-0.10874		-149.353	-0.24353	-1.56067		5	0.38774	-0.14661		-149.353	-0.18677	-3.47046
6	0.159994	-0.10948		-149.414	-0.23743	-1.56616		6	0.375216	-0.15888		-149.414	-0.1886	-3.47778
7	0.167052	-0.11032		-149.261	-0.2301	-1.56921		7	0.381955	-0.16408		-149.261	-0.18127	-3.47839
8	0.164587	-0.10944		-149.261	-0.23071	-1.56311		8	0.383171	-0.15346		-149.261	-0.18799	-3.46252
9	0.168632	-0.10861		-149.261	-0.23926	-1.5802		9	0.378582	-0.15378		-149.261	-0.18982	-3.46619
10	0.173105	-0.10814		-149.17	-0.23743	-1.57227		10	0.382692	-0.15708		-149.17	-0.18372	-3.4668
11	0.160601	-0.11249		-149.078	-0.23621	-1.5741		11	0.387226	-0.15751		-149.078	-0.18799	-3.46741
12	0.15906	-0.10997		-149.231	-0.23682	-1.5686		12	0.415218	-0.15015		-149.231	-0.17883	-3.46375
13	0.165872	-0.10782		-149.384	-0.24658	-1.55212		13	0.398526	-0.15281		-149.384	-0.18005	-3.47229
14	0.163691	-0.10941		-149.231	-0.2417	-1.55823		14	0.393306	-0.15074		-149.231	-0.18677	-3.46375
15	0.162862	-0.10795		-149.139	-0.23743	-1.55273		15	0.39746	-0.15484		-149.139	-0.18433	-3.46313
16	0.161573	-0.10881		-149.078	-0.23132	-1.5509		16	0.398502	-0.14874		-149.078	-0.18738	-3.46497
17	0.162934	-0.10936		-149.048	-0.23804	-1.56799		17	0.389136	-0.15511		-149.048	-0.18494	-3.45764
18	0.16269	-0.10828		-149.17	-0.23621	-1.55823		18	0.384152	-0.14345		-149.17	-0.17395	-3.46191
19	0.159377	-0.10956		-149.048	-0.22339	-1.5625		19	0.379061	-0.14342		-149.048	-0.17883	-3.46558
20	0.165808	-0.10722		-148.956	-0.23376	-1.55823		20	0.382726	-0.13911		-148.956	-0.18921	-3.45459
21	0.162331	-0.10896		-149.109	-0.2356	-1.54846		21	0.364716	-0.14558		-149.109	-0.18066	-3.45581
22	0.166236	-0.10772		-149.048	-0.22461	-1.55945		22	0.358761	-0.13421		-149.048	-0.19043	-3.44788
23	0.167739	-0.10797		-149.017	-0.23376	-1.55212		23	0.375587	-0.14015		-149.017	-0.17517	-3.45886
24	0.165327	-0.10873		-149.017	-0.22888	-1.55273		24	0.380895	-0.13912		-149.017	-0.17395	-3.44727
25	0.157802	-0.10918		-149.048	-0.23438	-1.5448		25	0.38216	-0.14441		-149.048	-0.18799	-3.44727
26	0.159943	-0.1089		-148.926	-0.22705	-1.53137		26	0.397745	-0.13766		-148.926	-0.17822	-3.45215
27	0.157651	-0.10901		-148.987	-0.23376	-1.54785		27	0.384981	-0.13406		-148.987	-0.17639	-3.44482
28	0.159755	-0.10985		-149.109	-0.24231	-1.55029		28	0.3802	-0.1444		-149.109	-0.17578	-3.44421
29	0.164928	-0.11141		-148.834	-0.24048	-1.55151		29	0.3749	-0.13756		-148.834	-0.17639	-3.44727
30	0.16481	-0.11434		-148.926	-0.22278	-1.5509		30	0.383587	-0.14151		-148.926	-0.18433	-3.4375
31	0.171118	-0.11035		-149.017	-0.21545	-1.55884		31	0.372763	-0.14579		-149.017	-0.17639	-3.4375
32	0.172697	-0.1121		-148.895	-0.2356	-1.55273		32	0.377297	-0.13267		-148.895	-0.18433	-3.43811
33	0.165937	-0.10974		-148.926	-0.22156	-1.5564		33	0.377615	-0.13428		-148.926	-0.18188	-3.42529
34	0.170488	-0.10845		-148.804	-0.23926	-1.54968		34	0.381458	-0.13933		-148.804	-0.18005	-3.44116
35	0.17057	-0.11		-148.773	-0.22339	-1.54358		35	0.396622	-0.13926		-148.773	-0.18982	-3.43811
36	0.1699	-0.10922		-148.834	-0.23071	-1.54053		36	0.37008	-0.13997		-148.834	-0.18921	-3.43567
37	0.168911	-0.10974		-148.804	-0.22949	-1.54419		37	0.394602	-0.13427		-148.804	-0.18555	-3.42773
38	0.16968	-0.10815		-148.834	-0.23621	-1.5332		38	0.382991	-0.14233		-148.834	-0.18799	-3.4314
39	0.168123	-0.10871		-148.773	-0.21667	-1.54236		39	0.374533	-0.15058		-148.773	-0.18677	-3.42957
40	0.167599	-0.10852		-148.682	-0.23621	-1.53992		40	0.379586	-0.14594		-148.682	-0.18066	-3.43628
41	0.174324	-0.10789		-148.773	-0.22095	-1.53992		41	0.379102	-0.13905		-148.773	-0.18372	-3.43384
42	0.169452	-0.11037		-148.712	-0.21973	-1.52832		42	0.376527	-0.13408		-148.712	-0.19348	-3.43567
43	0.175539	-0.11004		-148.743	-0.21973	-1.51855		43	0.378704	-0.13434		-148.743	-0.19226	-3.4259
44	0.178132	-0.11023		-148.834	-0.22522	-1.53259		44	0.398145	-0.13804		-148.834	-0.18188	-3.4314
45	0.178663	-0.11172		-148.773	-0.23438	-1.52344		45	0.405102	-0.14589		-148.773	-0.19104	-3.43323
46	0.176127	-0.11125		-148.773	-0.22827	-1.53259		46	0.399571	-0.15442		-148.773	-0.19043	-3.42957
47	0.173534	-0.10983		-148.712	-0.23132	-1.52405		47	0.415377	-0.15018		-148.712	-0.1886	-3.42468
48	0.180284	-0.10891		-148.56	-0.22339	-1.53381		48	0.398091	-0.15095		-148.56	-0.1947	-3.42346
49	0.171422	-0.1078		-148.59	-0.22583	-1.51733		49	0.406654	-0.14748		-148.59	-0.18921	-3.42896
50	0.17775	-0.10937		-148.621	-0.23438	-1.52527		50	0.408609	-0.14302		-148.621	-0.18372	-3.42896
51	0.18047	-0.1095		-148.651	-0.22339	-1.53198		51	0.4196	-0.14984		-148.651	-0.18677	-3.43323
52	0.178505	-0.11004		-148.682	-0.23193	-1.5271		52	0.420306	-0.14409		-148.682	-0.19104	-3.42651
53	0.172774	-0.10899		-148.682	-0.22339	-1.54236		53	0.423476	-0.14862		-148.682	-0.18372	-3.41797
54	0.170963	-0.10568		-148.621	-0.22461	-1.52405		54	0.415953	-0.14554		-148.621	-0.19043	-3.4137
55	0.173403	-0.10723		-148.682	-0.23315	-1.52344		55	0.431205	-0.1389		-148.682	-0.19714	-3.41797
56	0.172912	-0.10989		-148.499	-0.22888	-1.521		56	0.418922	-0.14792		-148.499	-0.18127	-3.42163
57	0.177218	-0.107		-148.529	-0.224	-1.52283		57	0.430846	-0.14188		-148.529	-0.18555	-3.41614
58	0.183736	-0.10901		-148.529	-0.22949	-1.51978		58	0.428237	-0.14206		-148.529	-0.19714	-3.42651
59	0.175797	-0.10835		-148.407	-0.22888	-1.51917		59	0.433505	-0.15056		-148.407	-0.18677	-3.42346
60	0.175601	-0.10914		-148.499	-0.23254	-1.51855		60	0.427069	-0.14895		-148.499	-0.1886	-3.41858
61	0.18302	-0.1089		-148.621	-0.22949	-1.50085		61	0.424388	-0.14887		-148.621	-0.19165	-3.42529
62	0.172178	-0.10616		-148.407	-0.22766	-1.50208		62	0.420519	-0.14511		-148.407	-0.18921	-3.41614
63	0.184879	-0.10716		-148.438	-0.22461	-1.50879		63	0.446117	-0.14637		-148.438	-0.1947	-3.4198
64	0.180241	-0.10799		-148.468	-0.23804	-1.50818		64	0.41913	-0.14547		-148.468	-0.18127	-3.41187
65	0.186107	-0.10941		-148.315	-0.21484	-1.51062		65	0.422995	-0.14303		-148.315	-0.18555	-3.41003
66	0.174961	-0.10705		-148.468	-0.23315	-1.5271		66	0.430845	-0.14292		-148.468	-0.19531	-3.40942
67	0.180169	-0.10543		-148.346	-0.23193	-1.51611		67	0.434692	-0.14926		-148.346	-0.20264	-3.40637
68	0.17525	-0.10527		-148.315	-0.22766	-1.52588		68	0.448522	-0.1488		-148.315	-0.18799	-3.40088
69	0.178171	-0.10532		-148.285	-0.22522	-1.52283		69	0.446685	-0.15009		-148.285	-0.19653	-3.41125
70	0.172	-0.10438		-148.346	-0.2179	-1.51123		70	0.443066	-0.15906		-148.346	-0.19592	-3.40088
71	0.178099	-0.10438		-148.254	-0.21362	-1.52222		71	0.453283	-0.15674		-148.254	-0.18127	-3.41125
72	0.178353	-0.1062		-148.315	-0.22156	-1.49963		72	0.448371	-0.15855		-148.315	-0.19165	-3.40637
73	0.180359	-0.10623		-148.285	-0.23193	-1.51855		73	0.439619	-0.16214		-148.285	-0.18066	-3.41248
74	0.176322	-0.10543		-148.224	-0.21545	-1.52832		74	0.453572	-0.15739		-148.224	-0.17944	-3.39478
75	0.17801	-0.10573		-148.285	-0.22217	-1.52771		75	0.436349	-0.15676		-148.285	-0.18616	-3.39722
76	0.179809	-0.10434		-148.193	-0.224	-1.52222		76	0.450355	-0.15199		-148.193	-0.18066	-3.39478
77	0.177125	-0.10692		-148.193	-0.22766	-1.51123		77	0.452989	-0.15479		-148.193	-0.19226	-3.396
78	0.190605	-0.10911		-148.254	-0.2179	-1.51184		78	0.456419	-0.15249		-148.254	-0.18188	-3.40942
79	0.183201	-0.11032		-148.132	-0.20874	-1.52466		79	0.459304	-0.14904		-148.132	-0.18372	-3.39905
80	0.189517	-0.10863		-148.254	-0.23315	-1.50757		80	0.45866	-0.15321		-148.254	-0.18127	-3.40393
81	0.191412	-0.1119		-148.163	-0.21729	-1.50818		81	0.471144	-0.15636		-148.163	-0.18372	-3.39233
82	0.190231	-0.10858		-148.071	-0.21851	-1.50269		82	0.485608	-0.15166		-148.071	-0.17395	-3.39722
83	0.19088	-0.10572		-148.163	-0.22644	-1.50696		83	0.500469	-0.15646		-148.163	-0.1825	-3.38074
84	0.196352	-0.10898		-148.254	-0.22827	-1.51184		84	0.475126	-0.16192		-148.254	-0.18494	-3.39539
85	0.188612	-0.10894		-148.102	-0.22156	-1.49414		85	0.489681	-0.15971		-148.102	-0.17761	-3.39844
86	0.196496	-0.10775		-148.102	-0.22583	-1.4856		86	0.47907	-0.16266		-148.102	-0.18494	-3.39722
87	0.191568	-0.10736		-148.254	-0.23071	-1.48376		87	0.467469	-0.16138		-148.254	-0.18799	-3.39172
88	0.188962	-0.1097		-148.132	-0.23193	-1.47949		88	0.489595	-0.15854		-148.132	-0.18005	-3.39844
89	0.196125	-0.10986		-147.98	-0.21729	-1.48926		89	0.503863	-0.1719		-147.98	-0.19287	-3.39783
90	0.195339	-0.11001		-148.01	-0.21851	-1.4917		90	0.518418	-0.16586		-148.01	-0.17822	-3.40393
91	0.192702	-0.10996		-147.919	-0.2124	-1.48132		91	0.518551	-0.16595		-147.919	-0.18677	-3.39233
92	0.208664	-0.10999		-147.949	-0.22705	-1.48926		92	0.51875	-0.16383		-147.949	-0.18616	-3.39111
93	0.211585	-0.11377		-147.919	-0.21667	-1.49109		93	0.517115	-0.16926		-147.919	-0.18372	-3.38623
94	0.212506	-0.1104		-148.01	-0.23071	-1.50146		94	0.521154	-0.17164		-148.01	-0.18921	-3.38196
95	0.203213	-0.10958		-147.858	-0.21729	-1.49902		95	0.524002	-0.16036		-147.858	-0.19104	-3.38928
96	0.209152	-0.11343		-147.827	-0.22095	-1.49963		96	0.504531	-0.15886		-147.827	-0.18616	-3.38318
97	0.213556	-0.11264		-147.919	-0.22339	-1.50452		97	0.508488	-0.15808		-147.919	-0.17761	-3.3905
98	0.210667	-0.11364		-147.766	-0.21423	-1.49597		98	0.506524	-0.16221		-147.766	-0.1825	-3.39111
99	0.207078	-0.11086		-147.949	-0.22705	-1.50452		99	0.512575	-0.15665		-147.949	-0.18494	-3.39111
100	0.201136	-0.10849		-147.888	-0.2179	-1.49841		100	0.51766	-0.14814		-147.888	-0.18433	-3.38928
101	0.216107	-0.10879		-147.827	-0.224	-1.50208		101	0.514377	-0.14083		-147.827	-0.18982	-3.38806
102	0.211508	-0.11028		-147.888	-0.22278	-1.49719		102	0.514818	-0.14281		-147.888	-0.18433	-3.38684
103	0.200992	-0.11023		-147.736	-0.22156	-1.4917		103	0.514383	-0.13697		-147.736	-0.1886	-3.38562
104	0.200647	-0.10878		-147.797	-0.21851	-1.47705		104	0.5181	-0.13415		-147.797	-0.18005	-3.38501
105	0.215542	-0.11074		-147.736	-0.22095	-1.49414		105	0.530453	-0.13926		-147.736	-0.18433	-3.37463
106	0.228595	-0.11064		-147.888	-0.21729	-1.5094		106	0.510509	-0.13916		-147.888	-0.18127	-3.37708
107	0.225425	-0.11086		-147.827	-0.22278	-1.49109		107	0.528004	-0.13837		-147.827	-0.18311	-3.37891
108	0.238302	-0.11542		-147.797	-0.22522	-1.48071		108	0.522252	-0.13334		-147.797	-0.1886	-3.38257
109	0.234378	-0.10992		-147.675	-0.20386	-1.48804		109	0.53566	-0.13928		-147.675	-0.18799	-3.38379
110	0.23383	-0.11148		-147.827	-0.21423	-1.48438		110	0.537801	-0.1355		-147.827	-0.18494	-3.38196
111	0.23402	-0.11165		-147.766	-0.22339	-1.48376		111	0.571142	-0.14328		-147.766	-0.18433	-3.38013
112	0.247225	-0.11366		-147.644	-0.21423	-1.47461		112	0.560985	-0.14184		-147.644	-0.17822	-3.3783
113	0.251276	-0.11208		-147.736	-0.22217	-1.48132		113	0.554549	-0.144		-147.736	-0.18127	-3.36975
114	0.245837	-0.11111		-147.705	-0.21545	-1.49475		114	0.570929	-0.14234		-147.705	-0.18616	-3.37402
115	0.242518	-0.10878		-147.675	-0.22095	-1.49048		115	0.582485	-0.15057		-147.675	-0.18494	-3.37158
116	0.25329	-0.11117		-147.552	-0.21667	-1.48926		116	0.577823	-0.145		-147.552	-0.17883	-3.3606
117	0.274273	-0.11364		-147.552	-0.20874	-1.49963		117	0.596634	-0.14334		-147.552	-0.18372	-3.37463
118	0.290385	-0.11526		-147.491	-0.22339	-1.49841		118	0.60487	-0.14862		-147.491	-0.18005	-3.36243
119	0.311594	-0.11698		-147.552	-0.22034	-1.50085		119	0.580398	-0.14394		-147.552	-0.16968	-3.36975
120	0.339159	-0.11995		-147.491	-0.2124	-1.51123		120	0.627997	-0.14517		-147.491	-0.17761	-3.3844
121	0.35375	-0.12236		-147.522	-0.21362	-1.51245		121	0.624597	-0.14964		-147.522	-0.17151	-3.36731
122	0.366475	-0.12051		-147.491	-0.20691	-1.49719		122	0.656902	-0.14791		-147.491	-0.17883	-3.37891
123	0.386175	-0.12231		-147.491	-0.22705	-1.49841		123	0.667339	-0.15438		-147.491	-0.17639	-3.37036
124	0.413393	-0.12375		-147.491	-0.21423	-1.48499		124	0.698267	-0.15353		-147.491	-0.17456	-3.36365
125	0.459731	-0.12204		-147.583	-0.22705	-1.4978		125	0.70893	-0.15692		-147.583	-0.17761	-3.36243
126	0.482365	-0.12766		-147.522	-0.21973	-1.49414		126	0.762608	-0.16885		-147.522	-0.17273	-3.37402
127	0.536521	-0.13419		-147.43	-0.21729	-1.48132		127	0.800034	-0.16582		-147.43	-0.18372	-3.36548
128	0.579706	-0.13736		-147.308	-0.22339	-1.49597		128	0.853418	-0.17547		-147.308	-0.18066	-3.3667
129	0.620819	-0.13863		-147.339	-0.21423	-1.48499		129	0.86458	-0.17654		-147.339	-0.17456	-3.35632
130	0.68531	-0.14394		-147.461	-0.22034	-1.48132		130	0.898151	-0.17754		-147.461	-0.177	-3.35815
131	0.708436	-0.15413		-147.43	-0.21729	-1.50085		131	0.913884	-0.18901		-147.43	-0.17273	-3.3551
132	0.798613	-0.15445		-147.339	-0.20935	-1.49414		132	0.946667	-0.1871		-147.339	-0.17395	-3.35022
133	0.841755	-0.16214		-147.308	-0.21057	-1.48254		133	0.960091	-0.19193		-147.308	-0.17273	-3.33862
134	0.91319	-0.16428		-147.4	-0.21179	-1.49475		134	0.996951	-0.19725		-147.4	-0.17822	-3.34595
135	0.945092	-0.16795		-147.278	-0.2179	-1.49109		135	1.03155	-0.20284		-147.278	-0.17883	-3.34534
136	0.982266	-0.17031		-147.278	-0.224	-1.47644		136	1.08359	-0.2039		-147.278	-0.17761	-3.349
137	1.03869	-0.18023		-147.278	-0.224	-1.48071		137	1.09928	-0.20956		-147.278	-0.17578	-3.3551
138	1.08377	-0.18554		-147.217	-0.21606	-1.47339		138	1.1498	-0.21622		-147.217	-0.18188	-3.34839
139	1.11968	-0.18826		-147.278	-0.22461	-1.47461		139	1.18404	-0.22224		-147.278	-0.17944	-3.35449
140	1.17203	-0.19731		-147.278	-0.21851	-1.47095		140	1.23124	-0.22594		-147.278	-0.17578	-3.35938
141	1.25226	-0.19593		-147.247	-0.22034	-1.46423		141	1.27338	-0.23668		-147.247	-0.18188	-3.34534
142	1.2903	-0.19866		-147.156	-0.21362	-1.46606		142	1.32394	-0.25132		-147.156	-0.1825	-3.35266
143	1.32941	-0.20746		-147.186	-0.21118	-1.46606		143	1.37822	-0.25397		-147.186	-0.16785	-3.36182
144	1.3934	-0.21137		-147.125	-0.21667	-1.47156		144	1.43714	-0.27787		-147.125	-0.18005	-3.36121
145	1.43448	-0.22443		-147.156	-0.21851	-1.47583		145	1.4785	-0.29101		-147.156	-0.18372	-3.35144
146	1.48252	-0.23161		-147.369	-0.22644	-1.47766		146	1.54621	-0.29631		-147.369	-0.18005	-3.34961
147	1.5384	-0.23748		-147.125	-0.22034	-1.47339		147	1.60299	-0.31519		-147.125	-0.18311	-3.34839
148	1.56482	-0.23843		-147.156	-0.21301	-1.48987		148	1.64342	-0.33518		-147.156	-0.18066	-3.35266
149	1.59166	-0.24688		-147.064	-0.22156	-1.48071		149	1.7026	-0.34673		-147.064	-0.17883	-3.34473
150	1.63172	-0.24814		-147.125	-0.21362	-1.48499		150	1.75275	-0.35879		-147.125	-0.18372	-3.33801
151	1.65961	-0.24994		-146.942	-0.21667	-1.4679		151	1.80453	-0.37655		-146.942	-0.16724	-3.34412
152	1.70174	-0.25693		-147.095	-0.22339	-1.48315		152	1.8535	-0.38618		-147.095	-0.18127	-3.35144
153	1.76092	-0.26197		-147.064	-0.21729	-1.46667		153	1.88242	-0.4029		-147.064	-0.18066	-3.33557
154	1.78333	-0.2642		-147.034	-0.20874	-1.47156		154	1.93268	-0.42948		-147.034	-0.18127	-3.3429
155	1.82316	-0.27404		-147.003	-0.21729	-1.45996		155	1.94986	-0.4304		-147.003	-0.17761	-3.34656
156	1.85275	-0.27286		-146.881	-0.21484	-1.47034		156	2.00229	-0.44159		-146.881	-0.18738	-3.34167
157	1.88497	-0.28165		-147.003	-0.21667	-1.46118		157	2.02215	-0.46657		-147.003	-0.17944	-3.34106
158	1.91759	-0.28581		-146.912	-0.22095	-1.4679		158	2.07276	-0.48178		-146.912	-0.18555	-3.34351
159	1.92776	-0.28705		-146.942	-0.22034	-1.46362		159	2.08278	-0.48903		-146.942	-0.177	-3.33801
160	1.9855	-0.28756		-146.942	-0.21118	-1.45386		160	2.13026	-0.51361		-146.942	-0.177	-3.33069
161	1.94962	-0.29501		-146.912	-0.2124	-1.4502		161	2.16301	-0.51834		-146.912	-0.17151	-3.33679
162	1.97265	-0.29254		-146.973	-0.21362	-1.46301		162	2.19435	-0.54252		-146.973	-0.18188	-3.35144
163	2.00438	-0.29657		-146.79	-0.21667	-1.45081		163	2.22869	-0.56048		-146.79	-0.19226	-3.34717
164	2.01247	-0.30292		-146.82	-0.21362	-1.45325		164	2.25936	-0.57894		-146.82	-0.17517	-3.35327
165	2.02302	-0.30442		-147.125	-0.21729	-1.45142		165	2.29026	-0.59322		-147.125	-0.18127	-3.34656
166	2.08018	-0.31417		-146.973	-0.21179	-1.45203		166	2.31775	-0.60313		-146.973	-0.1825	-3.34412
167	2.0753	-0.3198		-146.79	-0.21484	-1.45935		167	2.34126	-0.61399		-146.79	-0.18433	-3.34778
168	2.07479	-0.32209		-146.82	-0.21118	-1.4563		168	2.36488	-0.63402		-146.82	-0.16968	-3.34045
169	2.1025	-0.32338		-146.729	-0.22278	-1.44043		169	2.38662	-0.64658		-146.729	-0.18555	-3.34412
170	2.09112	-0.32676		-146.79	-0.20935	-1.44897		170	2.41159	-0.66137		-146.79	-0.17761	-3.34778
171	2.09597	-0.32728		-146.729	-0.22583	-1.44104		171	2.43523	-0.66196		-146.729	-0.17029	-3.33313
172	2.13016	-0.32873		-146.79	-0.20935	-1.43494		172	2.45058	-0.67249		-146.79	-0.18555	-3.33618
173	2.09735	-0.32607		-146.82	-0.21729	-1.42883		173	2.46589	-0.68655		-146.82	-0.17273	-3.31848
174	2.10333	-0.33122		-146.698	-0.21179	-1.43982		174	2.48166	-0.68975		-146.698	-0.18127	-3.32703
175	2.12475	-0.32567		-146.759	-0.22095	-1.43066		175	2.49281	-0.70369		-146.759	-0.17517	-3.32214
176	2.13012	-0.32226		-146.759	-0.22217	-1.43311		176	2.5154	-0.70657		-146.759	-0.17639	-3.3252
177	2.11653	-0.3238		-146.606	-0.22217	-1.44409		177	2.52272	-0.72177		-146.606	-0.17517	-3.32886
178	2.12212	-0.32326		-146.759	-0.22217	-1.45142		178	2.5498	-0.72419		-146.759	-0.16846	-3.31665
179	2.10013	-0.32585		-146.667	-0.2179	-1.44897		179	2.55606	-0.73987		-146.667	-0.18677	-3.3136
180	2.11195	-0.32391		-146.606	-0.20691	-1.43616		180	2.5764	-0.75023		-146.606	-0.17517	-3.32214
181	2.09953	-0.3252		-146.576	-0.20935	-1.4447		181	2.60699	-0.75645		-146.576	-0.17761	-3.32031
182	2.1073	-0.32207		-146.545	-0.21301	-1.43127		182	2.62768	-0.76532		-146.545	-0.17151	-3.30688
183	2.09463	-0.31757		-146.515	-0.21301	-1.43799		183	2.65703	-0.77621		-146.515	-0.177	-3.30505
184	2.0983	-0.3203		-146.515	-0.21423	-1.44897		184	2.66718	-0.78643		-146.515	-0.16357	-3.30261
185	2.0911	-0.31963		-146.576	-0.20752	-1.44897		185	2.68238	-0.78705		-146.576	-0.17151	-3.29712
186	2.10592	-0.32538		-146.79	-0.20874	-1.44653		186	2.69275	-0.79635		-146.79	-0.17822	-3.30444
187	2.11754	-0.32703		-146.484	-0.22278	-1.44714		187	2.71262	-0.7954		-146.484	-0.18311	-3.30322
188	2.12574	-0.33044		-146.515	-0.22461	-1.45264		188	2.71907	-0.81105		-146.515	-0.17395	-3.30811
189	2.10555	-0.32615		-146.484	-0.21667	-1.44958		189	2.7441	-0.81672		-146.484	-0.17151	-3.30139
190	2.08885	-0.32794		-146.545	-0.22156	-1.44714		190	2.75443	-0.83293		-146.545	-0.17273	-3.30872
191	2.10199	-0.32445		-146.393	-0.21057	-1.43921		191	2.77073	-0.82734		-146.393	-0.18372	-3.30933
192	2.11374	-0.32382		-146.454	-0.22827	-1.4502		192	2.78652	-0.83556		-146.454	-0.17822	-3.30322
193	2.13417	-0.32921		-146.332	-0.21301	-1.44653		193	2.80698	-0.8486		-146.332	-0.18005	-3.30383
194	2.1399	-0.3352		-146.454	-0.22034	-1.43982		194	2.81205	-0.84975		-146.454	-0.17639	-3.30383
195	2.15602	-0.33497		-146.301	-0.21118	-1.42944		195	2.826	-0.85797		-146.301	-0.17822	-3.30566
196	2.14248	-0.3352		-146.332	-0.22644	-1.43555		196	2.84441	-0.87869		-146.332	-0.17639	-3.29956
197	2.14456	-0.33109		-146.362	-0.21423	-1.44043		197	2.85487	-0.88339		-146.362	-0.17944	-3.30994
198	2.1616	-0.33652		-146.362	-0.21179	-1.44165		198	2.87411	-0.88189		-146.362	-0.17029	-3.30872
199	2.16242	-0.33801		-146.271	-0.21301	-1.43616		199	2.88404	-0.88073		-146.271	-0.17883	-3.3075
200	2.17512	-0.33972		-146.484	-0.22461	-1.43066		200	2.89993	-0.89122		-146.484	-0.17395	-3.30566
201	2.18556	-0.34444		-146.271	-0.22705	-1.4209		201	2.90456	-0.89415		-146.271	-0.17578	-3.30933
202	2.20699	-0.34586		-146.301	-0.22156	-1.42761		202	2.91607	-0.89592		-146.301	-0.16418	-3.30078
203	2.21086	-0.34863		-146.149	-0.21729	-1.45447		203	2.9231	-0.89992		-146.149	-0.17883	-3.30383
204	2.20793	-0.35003		-146.179	-0.21118	-1.43616		204	2.93907	-0.90872		-146.179	-0.1825	-3.30383
205	2.21307	-0.34345		-146.332	-0.21362	-1.43372		205	2.94743	-0.91539		-146.332	-0.17456	-3.29651
206	2.21884	-0.34343		-146.271	-0.2124	-1.42761		206	2.95168	-0.91946		-146.271	-0.18494	-3.30261
207	2.21036	-0.3442		-146.179	-0.21362	-1.43616		207	2.95993	-0.91976		-146.179	-0.17517	-3.28674
208	2.21269	-0.34248		-146.118	-0.21729	-1.4209		208	2.9667	-0.92562		-146.118	-0.17212	-3.28735
209	2.18655	-0.33942		-146.179	-0.21545	-1.42578		209	2.96818	-0.92758		-146.179	-0.17151	-3.28491
210	2.20997	-0.33892		-146.423	-0.22522	-1.43372		210	2.96536	-0.94107		-146.423	-0.16907	-3.28979
211	2.21129	-0.33912		-146.179	-0.21545	-1.42456		211	2.96332	-0.94066		-146.179	-0.17151	-3.29285
212	2.20459	-0.33641		-146.149	-0.21729	-1.43188		212	2.96073	-0.94057		-146.149	-0.1825	-3.29163
213	2.20147	-0.336		-146.027	-0.22095	-1.4386		213	2.96958	-0.94383		-146.027	-0.17761	-3.28857
214	2.21573	-0.33512		-146.088	-0.22278	-1.42273		214	2.96603	-0.95017		-146.088	-0.17944	-3.302
215	2.19329	-0.33819		-146.149	-0.21057	-1.40747		215	2.97071	-0.95404		-146.149	-0.17883	-3.29895
216	2.21094	-0.33433		-146.027	-0.21423	-1.41907		216	2.97417	-0.96129		-146.027	-0.17212	-3.30261
217	2.18985	-0.33531		-146.027	-0.21118	-1.40625		217	2.97584	-0.96372		-146.027	-0.17639	-3.30322
218	2.18608	-0.33246		-145.966	-0.21729	-1.42029		218	2.97591	-0.96242		-145.966	-0.16907	-3.30566
219	2.17723	-0.33122		-145.966	-0.21484	-1.42639		219	2.97457	-0.95915		-145.966	-0.17273	-3.29956
220	2.17102	-0.32846		-146.179	-0.22522	-1.40747		220	2.97016	-0.96852		-146.179	-0.16907	-3.29895
221	2.16335	-0.33316		-145.935	-0.21545	-1.40869		221	2.97729	-0.97394		-145.935	-0.16541	-3.28308
222	2.1616	-0.33268		-145.905	-0.20874	-1.4093		222	2.97439	-0.98019		-145.905	-0.17883	-3.28979
223	2.16289	-0.32907		-145.905	-0.21179	-1.41541		223	2.97031	-0.97845		-145.905	-0.17395	-3.2843
224	2.14317	-0.33181		-145.874	-0.21729	-1.40076		224	2.97336	-0.97729		-145.874	-0.17822	-3.28552
225	2.14854	-0.32754		-146.027	-0.21606	-1.40259		225	2.97134	-0.98154		-146.027	-0.16479	-3.28674
226	2.13886	-0.3257		-145.782	-0.2124	-1.40625		226	2.98242	-0.98636		-145.782	-0.1709	-3.27942
227	2.12172	-0.32576		-145.905	-0.21484	-1.40503		227	2.9901	-0.99022		-145.905	-0.16724	-3.27454
228	2.0949	-0.32129		-145.905	-0.21729	-1.42578		228	2.98874	-0.99722		-145.905	-0.17212	-3.27942
229	2.07433	-0.32215		-145.874	-0.21057	-1.42639		229	2.98468	-0.99616		-145.874	-0.17517	-3.27271
230	2.08398	-0.32489		-145.813	-0.21667	-1.427		230	2.98226	-0.99498		-145.813	-0.17456	-3.27942
231	2.04901	-0.31485		-145.782	-0.21606	-1.41235		231	2.9862	-0.99595		-145.782	-0.17456	-3.28308
232	2.0265	-0.31091		-145.905	-0.22156	-1.41846		232	2.97824	-0.9959		-145.905	-0.18311	-3.28247
233	2.01004	-0.30449		-145.66	-0.20935	-1.42517		233	2.98029	-0.99769		-145.66	-0.17639	-3.27637
234	1.98642	-0.30545		-145.721	-0.20752	-1.43677		234	2.98207	-1.00047		-145.721	-0.16724	-3.27942
235	1.97588	-0.30171		-145.813	-0.22278	-1.43555		235	2.97842	-0.99923		-145.813	-0.18005	-3.2782
236	1.96676	-0.30032		-145.752	-0.224	-1.41663		236	2.97461	-0.9978		-145.752	-0.18005	-3.27148
237	1.94419	-0.29534		-145.599	-0.20325	-1.42761		237	2.97012	-1.00016		-145.599	-0.1825	-3.27087
238	1.92018	-0.29019		-145.691	-0.2179	-1.43066		238	2.96481	-0.998		-145.691	-0.16907	-3.27454
239	1.89057	-0.28985		-145.66	-0.21301	-1.41296		239	2.95922	-1.00586		-145.66	-0.18433	-3.27515
240	1.8604	-0.27814		-145.599	-0.21423	-1.40137		240	2.958	-0.99992		-145.599	-0.17273	-3.27942
241	1.86013	-0.27892		-145.569	-0.20264	-1.4209		241	2.95852	-1.00329		-145.569	-0.18738	-3.26965
242	1.83309	-0.27731		-145.538	-0.2063	-1.42151		242	2.94791	-1.00484		-145.538	-0.18921	-3.26416
243	1.79894	-0.27562		-145.538	-0.21973	-1.41174		243	2.95606	-1.00437		-145.538	-0.17761	-3.26965
244	1.78943	-0.271		-145.477	-0.20935	-1.4209		244	2.94517	-1.00847		-145.477	-0.18311	-3.2666
245	1.76097	-0.27		-145.569	-0.21667	-1.41602		245	2.94072	-1.00706		-145.569	-0.18616	-3.25867
246	1.7397	-0.26754		-145.538	-0.21423	-1.42578		246	2.93677	-1.0119		-145.538	-0.17761	-3.25928
247	1.73642	-0.26272		-145.599	-0.21057	-1.42456		247	2.94267	-1.0099		-145.599	-0.1825	-3.2605
248	1.71964	-0.2616		-145.538	-0.21545	-1.38916		248	2.93165	-1.00755		-145.538	-0.17456	-3.26172
249	1.68938	-0.25686		-145.599	-0.2124	-1.39526		249	2.92847	-1.00969		-145.599	-0.177	-3.25378
250	1.67613	-0.2579		-145.508	-0.22705	-1.38611		250	2.92788	-1.00916		-145.508	-0.1825	-3.25928
251	1.64587	-0.25475		-145.447	-0.21667	-1.40686		251	2.915	-1.01344		-145.447	-0.16846	-3.25073
252	1.63609	-0.25298		-145.508	-0.22339	-1.41724		252	2.91822	-1.01332		-145.508	-0.18616	-3.25134
253	1.62687	-0.25096		-145.508	-0.20813	-1.40381		253	2.91404	-1.01392		-145.508	-0.18494	-3.2489
254	1.61894	-0.24896		-145.447	-0.21423	-1.41724		254	2.90965	-1.00984		-145.447	-0.17761	-3.24951
255	1.59051	-0.245		-145.416	-0.21729	-1.4032		255	2.90573	-1.01451		-145.416	-0.18066	-3.25684
256	1.56993	-0.24237		-145.569	-0.22095	-1.4093		256	2.89501	-1.01161		-145.569	-0.17639	-3.26355
257	1.55789	-0.24139		-145.355	-0.2124	-1.4093		257	2.88112	-1.0073		-145.355	-0.17273	-3.25928
258	1.53943	-0.23633		-145.355	-0.20752	-1.41296		258	2.87934	-1.01222		-145.355	-0.17273	-3.25317
259	1.52465	-0.24035		-145.325	-0.21362	-1.40503		259	2.8817	-1.00943		-145.325	-0.18188	-3.25073
260	1.49939	-0.23617		-145.416	-0.2063	-1.40747		260	2.87003	-1.01116		-145.416	-0.17212	-3.25195
261	1.4824	-0.23452		-145.264	-0.21362	-1.40198		261	2.8605	-1.01197		-145.264	-0.17761	-3.24585
262	1.46326	-0.22881		-145.264	-0.21973	-1.39893		262	2.85703	-1.01125		-145.264	-0.17151	-3.24707
263	1.43311	-0.22375		-145.233	-0.21179	-1.39893		263	2.84932	-1.00564		-145.233	-0.18188	-3.24219
264	1.40376	-0.22364		-145.233	-0.22156	-1.40076		264	2.83916	-1.00824		-145.233	-0.15442	-3.25317
265	1.407	-0.22039		-145.264	-0.21973	-1.38611		265	2.83207	-1.0041		-145.264	-0.17273	-3.23914
266	1.37542	-0.21751		-145.233	-0.20081	-1.39893		266	2.8214	-1.00732		-145.233	-0.17029	-3.23425
267	1.36164	-0.21741		-145.172	-0.21301	-1.39526		267	2.81116	-1.00378		-145.172	-0.16663	-3.24402
268	1.35482	-0.21764		-145.142	-0.20874	-1.38672		268	2.8034	-0.99955		-145.142	-0.16785	-3.24829
269	1.33791	-0.21644		-145.142	-0.21301	-1.37878		269	2.79808	-0.99753		-145.142	-0.17517	-3.22754
270	1.32941	-0.21233		-145.264	-0.20264	-1.38977		270	2.79373	-0.99529		-145.264	-0.16968	-3.22266
271	1.33419	-0.21514		-145.203	-0.21362	-1.38123		271	2.7784	-0.99145		-145.203	-0.17395	-3.23059
272	1.31737	-0.21174		-145.111	-0.21545	-1.38794		272	2.76806	-0.99438		-145.111	-0.16602	-3.2312
273	1.2977	-0.20849		-145.142	-0.20447	-1.38306		273	2.75869	-0.99021		-145.142	-0.16418	-3.21899
274	1.2802	-0.20647		-145.02	-0.21545	-1.3916		274	2.74889	-0.98264		-145.02	-0.16663	-3.21838
275	1.25772	-0.20669		-145.081	-0.20996	-1.39526		275	2.74222	-0.98467		-145.081	-0.16846	-3.21899
276	1.24022	-0.20061		-145.111	-0.21057	-1.39465		276	2.73547	-0.98233		-145.111	-0.17456	-3.23181
277	1.22074	-0.19929		-145.05	-0.20447	-1.38184		277	2.72399	-0.97934		-145.05	-0.16602	-3.23425
278	1.20177	-0.19977		-145.05	-0.2179	-1.39343		278	2.72657	-0.97974		-145.05	-0.17151	-3.21655
279	1.1983	-0.19805		-144.958	-0.22156	-1.39771		279	2.71558	-0.97911		-144.958	-0.17151	-3.22388
280	1.18439	-0.19656		-145.172	-0.20447	-1.39099		280	2.70799	-0.97676		-145.172	-0.1709	-3.2312
281	1.16484	-0.19383		-145.05	-0.20752	-1.39282		281	2.69408	-0.97139		-145.05	-0.16785	-3.23364
282	1.15182	-0.19254		-145.05	-0.21606	-1.40503		282	2.68636	-0.96737		-145.05	-0.16968	-3.23547
283	1.13878	-0.18449		-144.928	-0.21484	-1.40442		283	2.68075	-0.96587		-144.928	-0.17029	-3.22815
284	1.13134	-0.18775		-144.928	-0.20752	-1.38672		284	2.66371	-0.96714		-144.928	-0.17151	-3.23975
285	1.11502	-0.18562		-144.897	-0.2063	-1.40381		285	2.65891	-0.95928		-144.897	-0.17639	-3.22327
286	1.10165	-0.18597		-144.897	-0.2179	-1.40564		286	2.64724	-0.95934		-144.897	-0.17822	-3.23181
287	1.10487	-0.18286		-144.867	-0.22461	-1.39343		287	2.63703	-0.95867		-144.867	-0.18127	-3.23669
288	1.07539	-0.18677		-144.928	-0.21179	-1.39526		288	2.61838	-0.95224		-144.928	-0.17273	-3.24036
289	1.07501	-0.18821		-144.867	-0.22278	-1.38367		289	2.60675	-0.94997		-144.867	-0.16785	-3.23059
290	1.05729	-0.18699		-144.928	-0.22339	-1.39404		290	2.594	-0.94349		-144.928	-0.177	-3.23669
291	1.04554	-0.18315		-144.775	-0.20447	-1.39526		291	2.57953	-0.94499		-144.775	-0.17273	-3.22998
292	1.03694	-0.18832		-144.836	-0.21118	-1.40381		292	2.57978	-0.94149		-144.836	-0.16907	-3.23486
293	1.02655	-0.18311		-144.836	-0.20386	-1.38306		293	2.56675	-0.93441		-144.836	-0.18982	-3.24036
294	1.02187	-0.18369		-144.836	-0.20508	-1.39099		294	2.55265	-0.92851		-144.836	-0.17334	-3.21838
295	1.00802	-0.18105		-144.714	-0.22339	-1.38794		295	2.53561	-0.92389		-144.714	-0.17212	-3.23608
296	1.00108	-0.18571		-144.775	-0.2063	-1.38367		296	2.53471	-0.92433		-144.775	-0.18005	-3.22632
297	0.990804	-0.18121		-144.806	-0.21301	-1.39648		297	2.51772	-0.91595		-144.806	-0.17456	-3.21228
298	1.00213	-0.18417		-144.714	-0.2124	-1.39404		298	2.50864	-0.90972		-144.714	-0.17517	-3.22144
299	0.987445	-0.18323		-144.653	-0.20691	-1.39954		299	2.49329	-0.91091		-144.653	-0.17395	-3.21777
300	0.975706	-0.18336		-144.775	-0.21606	-1.39893		300	2.47703	-0.90374		-144.775	-0.17273	-3.22144
301	0.964066	-0.18218		-144.653	-0.2063	-1.38794		301	2.4632	-0.89938		-144.653	-0.16418	-3.22327
302	0.944914	-0.1798		-144.592	-0.21484	-1.39099		302	2.4499	-0.89491		-144.592	-0.16602	-3.21472
303	0.940936	-0.17644		-144.562	-0.19653	-1.41235		303	2.43537	-0.8891		-144.562	-0.17395	-3.22449
304	0.912111	-0.17541		-144.531	-0.19836	-1.40259		304	2.42486	-0.88222		-144.531	-0.17761	-3.21777
305	0.918332	-0.17645		-144.562	-0.21057	-1.39038		305	2.41139	-0.88251		-144.562	-0.16907	-3.22388
306	0.913024	-0.17653		-144.562	-0.21118	-1.39465		306	2.39789	-0.8769		-144.562	-0.16296	-3.22327
307	0.888725	-0.17295		-144.592	-0.2063	-1.38977		307	2.38401	-0.86718		-144.592	-0.17212	-3.21716
308	0.883997	-0.1697		-144.684	-0.21606	-1.38428		308	2.3753	-0.86207		-144.684	-0.16846	-3.21228
309	0.875011	-0.16611		-144.592	-0.22156	-1.36963		309	2.35761	-0.85738		-144.592	-0.16418	-3.20862
310	0.877678	-0.16877		-144.562	-0.20569	-1.38245		310	2.33977	-0.85457		-144.562	-0.16602	-3.21289
311	0.872533	-0.17126		-144.47	-0.21118	-1.38916		311	2.33035	-0.84441		-144.47	-0.17212	-3.21045
312	0.866688	-0.17014		-144.562	-0.2124	-1.37024		312	2.31676	-0.83794		-144.562	-0.1593	-3.20313
313	0.85743	-0.16956		-144.531	-0.20752	-1.36902		313	2.29892	-0.83019		-144.531	-0.17578	-3.20862
314	0.835294	-0.17113		-144.348	-0.21606	-1.37024		314	2.28798	-0.82595		-144.348	-0.17151	-3.21655
315	0.843716	-0.16561		-144.348	-0.20813	-1.36353		315	2.27929	-0.81649		-144.348	-0.17517	-3.20679
316	0.833765	-0.1679		-144.409	-0.20325	-1.37512		316	2.25946	-0.80745		-144.409	-0.18188	-3.20251
317	0.834076	-0.16199		-144.531	-0.21851	-1.36658		317	2.24312	-0.80744		-144.531	-0.16357	-3.2135
318	0.833592	-0.16444		-144.409	-0.20508	-1.37756		318	2.23677	-0.7988		-144.409	-0.17212	-3.20496
319	0.803351	-0.16405		-144.531	-0.22156	-1.35986		319	2.21517	-0.79236		-144.531	-0.17456	-3.20068
320	0.802345	-0.16084		-144.318	-0.21423	-1.35742		320	2.20049	-0.7839		-144.318	-0.17334	-3.19763
321	0.783874	-0.1604		-144.379	-0.20569	-1.3678		321	2.1851	-0.77788		-144.379	-0.177	-3.20435
322	0.777312	-0.15563		-144.531	-0.22705	-1.36719		322	2.16725	-0.76983		-144.531	-0.17273	-3.20679
323	0.774221	-0.15509		-144.287	-0.20264	-1.37817		323	2.15859	-0.76182		-144.287	-0.17822	-3.20313
324	0.778804	-0.15728		-144.318	-0.20813	-1.36536		324	2.14116	-0.75442		-144.318	-0.16785	-3.20557
325	0.7639	-0.1579		-144.257	-0.20752	-1.36658		325	2.12455	-0.74714		-144.257	-0.16724	-3.21106
326	0.765112	-0.1571		-144.257	-0.21362	-1.3678		326	2.11244	-0.74254		-144.257	-0.16907	-3.19519
327	0.763737	-0.15676		-144.196	-0.21301	-1.37085		327	2.09529	-0.73858		-144.196	-0.16907	-3.21106
328	0.75929	-0.15906		-144.287	-0.21118	-1.37817		328	2.07453	-0.72839		-144.287	-0.16785	-3.20313
329	0.753024	-0.15219		-144.165	-0.21301	-1.3678		329	2.06118	-0.72043		-144.165	-0.16846	-3.18909
330	0.754996	-0.1568		-144.348	-0.21301	-1.37207		330	2.04549	-0.71264		-144.348	-0.17273	-3.19763
331	0.746318	-0.16199		-144.257	-0.21851	-1.38611		331	2.02096	-0.70485		-144.257	-0.17029	-3.18726
332	0.742752	-0.15895		-144.257	-0.20508	-1.36902		332	2.00618	-0.69574		-144.257	-0.16418	-3.19824
333	0.728432	-0.15449		-144.379	-0.22339	-1.36597		333	1.99205	-0.69097		-144.379	-0.1709	-3.20068
334	0.721588	-0.15368		-144.104	-0.2179	-1.36963		334	1.97991	-0.68318		-144.104	-0.16968	-3.20313
335	0.730695	-0.16054		-144.073	-0.2124	-1.35132		335	1.97241	-0.67872		-144.073	-0.17334	-3.20251
336	0.729536	-0.15826		-144.257	-0.21423	-1.36475		336	1.9517	-0.66883		-144.257	-0.18799	-3.20129
337	0.7113	-0.15549		-144.073	-0.20203	-1.37207		337	1.93036	-0.66427		-144.073	-0.18311	-3.2019
338	0.684213	-0.1498		-144.287	-0.22339	-1.35437		338	1.92074	-0.65688		-144.287	-0.17334	-3.19946
339	0.681481	-0.14503		-144.196	-0.20752	-1.3623		339	1.90594	-0.64914		-144.196	-0.16907	-3.20251
340	0.679951	-0.14578		-144.104	-0.21057	-1.35986		340	1.89346	-0.64617		-144.104	-0.16724	-3.19946
341	0.671798	-0.1472		-144.135	-0.22705	-1.35376		341	1.88064	-0.63371		-144.135	-0.17212	-3.20068
342	0.667049	-0.14965		-144.104	-0.21057	-1.37756		342	1.86004	-0.62921		-144.104	-0.16907	-3.19275
343	0.655903	-0.14356		-144.043	-0.20752	-1.36963		343	1.83995	-0.6154		-144.043	-0.16907	-3.20313
344	0.646023	-0.14281		-143.89	-0.20386	-1.37817		344	1.82712	-0.60885		-143.89	-0.16052	-3.1958
345	0.664331	-0.14706		-143.951	-0.21057	-1.36841		345	1.81834	-0.6007		-143.951	-0.16907	-3.1958
346	0.655691	-0.14471		-144.012	-0.20752	-1.38		346	1.80083	-0.59763		-144.012	-0.17883	-3.19458
347	0.657268	-0.14535		-144.012	-0.21606	-1.36108		347	1.78893	-0.59378		-144.012	-0.16296	-3.19153
348	0.64683	-0.14995		-143.982	-0.2002	-1.35376		348	1.77431	-0.58052		-143.982	-0.17151	-3.18604
349	0.654557	-0.14746		-143.951	-0.21606	-1.36475		349	1.7618	-0.57675		-143.951	-0.17456	-3.18604
350	0.655587	-0.14433		-143.982	-0.20935	-1.3623		350	1.74306	-0.56821		-143.982	-0.17395	-3.18115
351	0.650521	-0.14863		-144.043	-0.20691	-1.36292		351	1.72982	-0.56259		-144.043	-0.16846	-3.18237
352	0.651205	-0.1536		-143.829	-0.19836	-1.36292		352	1.717	-0.55699		-143.829	-0.17517	-3.18054
353	0.650183	-0.15325		-143.829	-0.21301	-1.3678		353	1.70296	-0.54551		-143.829	-0.17944	-3.20313
354	0.649606	-0.14611		-144.012	-0.21301	-1.37634		354	1.6818	-0.53524		-144.012	-0.17517	-3.17688
355	0.62815	-0.15625		-143.829	-0.21118	-1.38428		355	1.67599	-0.52655		-143.829	-0.16052	-3.1781
356	0.620684	-0.15282		-143.86	-0.19958	-1.36658		356	1.66286	-0.51952		-143.86	-0.17395	-3.1781
357	0.615295	-0.15411		-143.677	-0.2063	-1.34888		357	1.65277	-0.51476		-143.677	-0.17212	-3.1842
358	0.613516	-0.14875		-143.921	-0.20203	-1.37329		358	1.6428	-0.50414		-143.921	-0.17639	-3.18604
359	0.596767	-0.14411		-143.738	-0.20447	-1.38184		359	1.62819	-0.49773		-143.738	-0.16846	-3.17688
360	0.595929	-0.14961		-143.738	-0.20813	-1.39343		360	1.60633	-0.49335		-143.738	-0.17029	-3.1781
361	0.602643	-0.1468		-143.707	-0.21423	-1.38062		361	1.59063	-0.48701		-143.707	-0.17212	-3.1781
362	0.600976	-0.14251		-143.646	-0.21667	-1.38184		362	1.57529	-0.48167		-143.646	-0.177	-3.18665
363	0.60788	-0.15217		-143.738	-0.19958	-1.37634		363	1.55393	-0.46658		-143.738	-0.16541	-3.1781
364	0.568695	-0.1416		-143.707	-0.21667	-1.37329		364	1.54024	-0.46191		-143.707	-0.16968	-3.17261
365	0.577194	-0.13975		-143.768	-0.20142	-1.37573		365	1.52679	-0.45757		-143.768	-0.16968	-3.1665
366	0.567301	-0.14296		-143.646	-0.20996	-1.37329		366	1.50758	-0.45363		-143.646	-0.18005	-3.17993
367	0.569003	-0.14199		-143.677	-0.22522	-1.36841		367	1.4944	-0.44491		-143.677	-0.16785	-3.16528
368	0.580652	-0.14776		-143.616	-0.20813	-1.37146		368	1.47537	-0.43627		-143.616	-0.15747	-3.16467
369	0.580617	-0.14664		-143.646	-0.20935	-1.36841		369	1.47868	-0.43168		-143.646	-0.16968	-3.1665
370	0.574161	-0.14394		-143.463	-0.20203	-1.35315		370	1.46588	-0.42674		-143.463	-0.1593	-3.16833
371	0.567789	-0.1423		-143.616	-0.20813	-1.34888		371	1.45997	-0.42129		-143.616	-0.16052	-3.16895
372	0.553038	-0.13873		-143.524	-0.2063	-1.36597		372	1.44993	-0.41465		-143.524	-0.16663	-3.16528
373	0.560465	-0.14216		-143.524	-0.21851	-1.36719		373	1.43592	-0.4104		-143.524	-0.16785	-3.15552
374	0.543895	-0.13563		-143.555	-0.20569	-1.37085		374	1.42711	-0.40405		-143.555	-0.16785	-3.16284
375	0.544483	-0.13729		-143.433	-0.19958	-1.37512		375	1.40873	-0.40063		-143.433	-0.1593	-3.16956
376	0.539502	-0.13669		-143.463	-0.21667	-1.36414		376	1.3934	-0.39121		-143.463	-0.16907	-3.15918
377	0.523229	-0.13708		-143.463	-0.19836	-1.35681		377	1.38304	-0.38491		-143.463	-0.16724	-3.16467
378	0.520094	-0.13314		-143.555	-0.20874	-1.36353		378	1.37653	-0.38174		-143.555	-0.17578	-3.16223
379	0.525691	-0.13732		-143.524	-0.20569	-1.35315		379	1.359	-0.37706		-143.524	-0.16846	-3.16162
380	0.515174	-0.13643		-143.372	-0.20935	-1.33667		380	1.34118	-0.37268		-143.372	-0.17395	-3.16895
381	0.539514	-0.14164		-143.341	-0.20935	-1.33972		381	1.32553	-0.36097		-143.341	-0.16418	-3.15613
382	0.503119	-0.13972		-143.28	-0.21301	-1.35437		382	1.31051	-0.35196		-143.28	-0.17517	-3.15979
383	0.492832	-0.13651		-143.311	-0.21606	-1.35681		383	1.30154	-0.34416		-143.311	-0.17456	-3.16223
384	0.504024	-0.13376		-143.311	-0.19104	-1.3678		384	1.28265	-0.34507		-143.311	-0.15747	-3.1665
385	0.497014	-0.13621		-143.311	-0.20386	-1.34766		385	1.27213	-0.33635		-143.311	-0.16846	-3.15186
386	0.484466	-0.12848		-143.372	-0.21667	-1.36108		386	1.26641	-0.33295		-143.372	-0.17334	-3.15063
387	0.484835	-0.132		-143.341	-0.21301	-1.36841		387	1.25593	-0.32785		-143.341	-0.16235	-3.15125
388	0.493838	-0.13434		-143.402	-0.21179	-1.37268		388	1.24647	-0.32821		-143.402	-0.17334	-3.14819
389	0.476529	-0.13179		-143.219	-0.19897	-1.36963		389	1.2288	-0.32257		-143.219	-0.15747	-3.13965
390	0.483054	-0.12512		-143.188	-0.2179	-1.3678		390	1.21814	-0.31412		-143.188	-0.17822	-3.14087
391	0.474448	-0.12463		-143.158	-0.20325	-1.3678		391	1.20111	-0.30575		-143.158	-0.17334	-3.12805
392	0.468306	-0.12378		-143.219	-0.20813	-1.35986		392	1.17614	-0.29748		-143.219	-0.16846	-3.1366
393	0.469344	-0.12443		-143.372	-0.2124	-1.35864		393	1.17465	-0.29408		-143.372	-0.17456	-3.14026
394	0.477464	-0.12336		-143.311	-0.19897	-1.36108		394	1.16308	-0.29316		-143.311	-0.16968	-3.14148
395	0.463373	-0.12049		-143.127	-0.21423	-1.36108		395	1.15291	-0.28105		-143.127	-0.17517	-3.14636
396	0.455348	-0.11825		-143.25	-0.20691	-1.36353		396	1.14525	-0.28503		-143.25	-0.17395	-3.14514
397	0.473273	-0.12111		-143.188	-0.21423	-1.36108		397	1.13195	-0.28192		-143.188	-0.17151	-3.14575
398	0.464254	-0.11972		-143.097	-0.20386	-1.34155		398	1.12664	-0.2706		-143.097	-0.17212	-3.13965
399	0.458636	-0.12232		-143.158	-0.20935	-1.35498		399	1.10383	-0.26605		-143.158	-0.17517	-3.13782
400	0.468047	-0.1217		-143.005	-0.20264	-1.35559		400	1.0983	-0.26344		-143.005	-0.17639	-3.14819
401	0.458963	-0.11996		-143.127	-0.2124	-1.36536		401	1.08334	-0.25504		-143.127	-0.17029	-3.13965
402	0.467503	-0.12455		-143.097	-0.20203	-1.35742		402	1.07682	-0.254		-143.097	-0.16785	-3.14087
403	0.479771	-0.12659		-143.158	-0.20813	-1.3501		403	1.06655	-0.25298		-143.158	-0.17212	-3.13354
404	0.471981	-0.12565		-143.005	-0.21606	-1.36047		404	1.05088	-0.2453		-143.005	-0.17456	-3.13171
405	0.467686	-0.12591		-143.066	-0.21423	-1.34827		405	1.04325	-0.24188		-143.066	-0.16296	-3.13599
406	0.450384	-0.1234		-143.005	-0.20874	-1.3678		406	1.03823	-0.23836		-143.005	-0.16724	-3.13049
407	0.448342	-0.12246		-143.036	-0.20386	-1.35437		407	1.02204	-0.24091		-143.036	-0.18005	-3.13477
408	0.456201	-0.12489		-143.005	-0.21301	-1.3562		408	1.01659	-0.2324		-143.005	-0.17639	-3.1311
409	0.447034	-0.12101		-142.853	-0.20203	-1.35986		409	0.998548	-0.23291		-142.853	-0.18005	-3.12805
410	0.451452	-0.12146		-142.853	-0.20691	-1.3623		410	0.988819	-0.22551		-142.853	-0.16296	-3.11951
411	0.444929	-0.12356		-143.036	-0.20447	-1.35864		411	0.976303	-0.21954		-143.036	-0.16296	-3.12805
412	0.444349	-0.12432		-142.853	-0.21118	-1.35254		412	0.959473	-0.21756		-142.853	-0.17029	-3.12439
413	0.449938	-0.11716		-143.036	-0.21301	-1.3623		413	0.957601	-0.21326		-143.036	-0.17334	-3.12805
414	0.451312	-0.12174		-142.944	-0.21484	-1.3501		414	0.940929	-0.20915		-142.944	-0.16541	-3.13477
415	0.460829	-0.12119		-142.883	-0.21301	-1.35315		415	0.930349	-0.20238		-142.883	-0.17456	-3.12317
416	0.459691	-0.12565		-142.883	-0.21667	-1.35681		416	0.926706	-0.2018		-142.883	-0.17151	-3.12561
417	0.44618	-0.12683		-142.853	-0.19897	-1.35315		417	0.915372	-0.20288		-142.853	-0.18188	-3.13416
418	0.44054	-0.12387		-143.066	-0.224	-1.34766		418	0.888373	-0.19363		-143.066	-0.17578	-3.13416
419	0.440655	-0.12332		-142.731	-0.21179	-1.34949		419	0.886512	-0.19683		-142.731	-0.17944	-3.13416
420	0.450171	-0.12494		-142.822	-0.20935	-1.34033		420	0.871725	-0.18703		-142.822	-0.16602	-3.12805
421	0.446063	-0.12185		-142.822	-0.2179	-1.33911		421	0.863317	-0.18625		-142.822	-0.17395	-3.13293
422	0.445634	-0.12631		-142.792	-0.1886	-1.33606		422	0.856628	-0.1743		-142.792	-0.16541	-3.12866
423	0.452182	-0.12408		-142.853	-0.21851	-1.32385		423	0.829828	-0.18084		-142.853	-0.16602	-3.13416
424	0.444239	-0.12382		-142.792	-0.21545	-1.34216		424	0.822552	-0.17237		-142.792	-0.17334	-3.12805
425	0.461562	-0.12544		-142.67	-0.2063	-1.34155		425	0.820298	-0.17167		-142.67	-0.17395	-3.12622
426	0.446812	-0.12625		-142.67	-0.20325	-1.33423		426	0.810602	-0.16743		-142.67	-0.17639	-3.12134
427	0.447271	-0.12594		-142.792	-0.20935	-1.32507		427	0.807998	-0.16743		-142.792	-0.16785	-3.1189
428	0.428726	-0.12581		-142.761	-0.19775	-1.34033		428	0.79922	-0.16454		-142.761	-0.17883	-3.13599
429	0.42903	-0.12289		-142.487	-0.21362	-1.3324		429	0.798774	-0.16612		-142.487	-0.17273	-3.12744
430	0.420348	-0.12454		-142.609	-0.21301	-1.33362		430	0.78557	-0.1563		-142.609	-0.17395	-3.12317
431	0.416503	-0.12634		-142.67	-0.19836	-1.33545		431	0.776876	-0.15748		-142.67	-0.17334	-3.13538
432	0.418019	-0.12151		-142.548	-0.19714	-1.33545		432	0.749777	-0.15539		-142.548	-0.17334	-3.12622
433	0.420208	-0.12135		-142.67	-0.22827	-1.34338		433	0.755274	-0.15546		-142.67	-0.17029	-3.12256
434	0.415005	-0.12414		-142.609	-0.21301	-1.34583		434	0.743829	-0.15004		-142.609	-0.17822	-3.11462
435	0.412382	-0.12753		-142.487	-0.19836	-1.34338		435	0.741928	-0.14879		-142.487	-0.17944	-3.12378
436	0.408475	-0.12184		-142.548	-0.2063	-1.31836		436	0.738558	-0.15181		-142.548	-0.17761	-3.12561
437	0.418909	-0.1224		-142.548	-0.21301	-1.33179		437	0.710689	-0.14325		-142.548	-0.17334	-3.12622
438	0.412207	-0.12197		-142.578	-0.21484	-1.3208		438	0.710036	-0.14253		-142.578	-0.16235	-3.12378
439	0.411236	-0.12067		-142.517	-0.19836	-1.33667		439	0.699068	-0.14084		-142.517	-0.16663	-3.11584
440	0.406583	-0.12337		-142.456	-0.21118	-1.32996		440	0.694049	-0.13709		-142.456	-0.16785	-3.12012
441	0.405984	-0.12212		-142.487	-0.21362	-1.33179		441	0.678107	-0.1358		-142.487	-0.17334	-3.12073
442	0.408378	-0.12103		-142.395	-0.20813	-1.33362		442	0.677091	-0.13161		-142.395	-0.18127	-3.11462
443	0.415518	-0.12234		-142.517	-0.21057	-1.33972		443	0.673545	-0.13513		-142.517	-0.16785	-3.12134
444	0.409734	-0.12145		-142.365	-0.20203	-1.3385		444	0.652749	-0.12934		-142.365	-0.1709	-3.1134
445	0.402228	-0.12029		-142.487	-0.21362	-1.33301		445	0.644536	-0.12755		-142.487	-0.16418	-3.12317
446	0.404919	-0.12487		-142.365	-0.21179	-1.32263		446	0.659059	-0.1295		-142.365	-0.17273	-3.11646
447	0.397641	-0.12135		-142.456	-0.21606	-1.32141		447	0.623108	-0.12192		-142.456	-0.16846	-3.11218
448	0.403277	-0.12569		-142.426	-0.21606	-1.33057		448	0.616915	-0.12242		-142.426	-0.17517	-3.10913
449	0.38803	-0.1246		-142.334	-0.20813	-1.33667		449	0.616742	-0.11766		-142.334	-0.16968	-3.1134
450	0.412291	-0.12328		-142.334	-0.20935	-1.32751		450	0.609956	-0.12092		-142.334	-0.16418	-3.11279
451	0.3952	-0.12456		-142.273	-0.19897	-1.32813		451	0.600199	-0.11803		-142.273	-0.1709	-3.11462
452	0.401855	-0.12436		-142.273	-0.2063	-1.32324		452	0.595772	-0.11421		-142.273	-0.17273	-3.11157
453	0.407698	-0.12352		-142.395	-0.2179	-1.33362		453	0.594254	-0.11261		-142.395	-0.16907	-3.10181
454	0.38794	-0.11857		-142.273	-0.21179	-1.33545		454	0.574574	-0.11249		-142.273	-0.17639	-3.10425
455	0.392835	-0.12069		-142.212	-0.21118	-1.33606		455	0.574292	-0.11245		-142.212	-0.17761	-3.09387
456	0.401664	-0.12647		-142.212	-0.2063	-1.33057		456	0.579487	-0.10914		-142.212	-0.17334	-3.10852
457	0.405504	-0.1271		-142.273	-0.20081	-1.33972		457	0.566109	-0.11076		-142.273	-0.17029	-3.09692
458	0.406687	-0.12202		-142.181	-0.21423	-1.34155		458	0.543062	-0.10847		-142.181	-0.16418	-3.10364
459	0.391823	-0.12161		-142.212	-0.21057	-1.33545		459	0.560245	-0.1062		-142.212	-0.17151	-3.11218
460	0.398685	-0.11749		-142.212	-0.20691	-1.34277		460	0.546731	-0.10636		-142.212	-0.17456	-3.11829
461	0.388757	-0.11883		-142.12	-0.20447	-1.32813		461	0.547692	-0.10607		-142.12	-0.16785	-3.10669
462	0.398728	-0.11971		-142.212	-0.20569	-1.33667		462	0.52632	-0.10095		-142.212	-0.16418	-3.10608
463	0.385695	-0.12194		-142.12	-0.21118	-1.32507		463	0.524253	-0.09944		-142.12	-0.17151	-3.11157
464	0.39288	-0.11928		-141.998	-0.21057	-1.33484		464	0.514633	-0.09785		-141.998	-0.16785	-3.11401
465	0.395476	-0.12102		-142.029	-0.20935	-1.33728		465	0.500455	-0.10087		-142.029	-0.17273	-3.11096
466	0.402443	-0.11971		-142.059	-0.20447	-1.33606		466	0.500252	-0.09272		-142.059	-0.16418	-3.10669
467	0.379191	-0.12692		-142.059	-0.21545	-1.34338		467	0.496482	-0.08914		-142.059	-0.17822	-3.10303
468	0.3871	-0.11771		-142.242	-0.20874	-1.34644		468	0.491177	-0.0896		-142.242	-0.1709	-3.10364
469	0.387066	-0.12202		-141.968	-0.20874	-1.3269		469	0.49938	-0.09176		-141.968	-0.17029	-3.10425
470	0.391739	-0.11969		-141.968	-0.20996	-1.32813		470	0.511537	-0.0925		-141.968	-0.16724	-3.1073
471	0.384801	-0.11551		-141.937	-0.20447	-1.32568		471	0.499083	-0.09297		-141.937	-0.17517	-3.09509
472	0.375178	-0.11625		-142.029	-0.19958	-1.31714		472	0.499414	-0.08921		-142.029	-0.17822	-3.09998
473	0.388252	-0.11775		-142.151	-0.21729	-1.33545		473	0.482254	-0.08952		-142.151	-0.17334	-3.10181
474	0.372505	-0.11658		-141.907	-0.21362	-1.31714		474	0.480185	-0.09419		-141.907	-0.17456	-3.10242
475	0.375599	-0.11742		-141.846	-0.20691	-1.31165		475	0.502516	-0.09804		-141.846	-0.16418	-3.10364
476	0.3836	-0.11952		-141.998	-0.20142	-1.31775		476	0.46509	-0.08973		-141.998	-0.16846	-3.09998
477	0.370103	-0.11846		-141.876	-0.20508	-1.32629		477	0.479147	-0.08354		-141.876	-0.16968	-3.09692
478	0.379611	-0.11935		-141.907	-0.20691	-1.32263		478	0.467362	-0.09634		-141.907	-0.16418	-3.1073
479	0.369413	-0.12217		-141.846	-0.21545	-1.33179		479	0.463553	-0.10747		-141.846	-0.15991	-3.09814
480	0.377353	-0.1187		-141.754	-0.19897	-1.34094		480	0.485395	-0.10556		-141.754	-0.15869	-3.09143
481	0.376126	-0.11744		-141.724	-0.20996	-1.32324		481	0.496892	-0.09962		-141.724	-0.16296	-3.08411
482	0.365192	-0.11712		-141.754	-0.2063	-1.32629		482	0.458685	-0.13199		-141.754	-0.16052	-3.08228
483	0.381972	-0.11861		-141.785	-0.21179	-1.31836		483	0.47328	-0.12294		-141.785	-0.16907	-3.09021
484	0.39696	-0.11877		-141.693	-0.20447	-1.31592		484	0.452518	-0.13429		-141.693	-0.16418	-3.08411
485	0.406085	-0.1181		-141.815	-0.20081	-1.32202		485	0.469814	-0.11256		-141.815	-0.16418	-3.0957
486	0.393573	-0.1204		-141.663	-0.20874	-1.31653		486	0.460955	-0.10684		-141.663	-0.16846	-3.07251
487	0.400862	-0.11324		-141.724	-0.21179	-1.3269		487	0.464304	-0.09186		-141.724	-0.16052	-3.07373
488	0.393902	-0.11362		-141.785	-0.21179	-1.3147		488	0.457372	-0.11712		-141.785	-0.16968	-3.08289
489	0.400108	-0.1147		-141.724	-0.2124	-1.31897		489	0.46974	-0.09665		-141.724	-0.16174	-3.0835
490	0.37668	-0.11488		-141.815	-0.20569	-1.31104		490	0.486355	-0.12436		-141.815	-0.16724	-3.08594
491	0.399753	-0.11839		-141.663	-0.21301	-1.32446		491	0.465359	-0.11771		-141.663	-0.16724	-3.07617
492	0.396335	-0.11785		-141.907	-0.21423	-1.31653		492	0.486148	-0.11873		-141.907	-0.16174	-3.09021
493	0.39063	-0.11535		-141.815	-0.21851	-1.32568		493	0.44512	-0.12501		-141.815	-0.17029	-3.08228
494	0.386982	-0.11451		-141.724	-0.20813	-1.32324		494	0.469555	-0.12584		-141.724	-0.16479	-3.06946
495	0.377981	-0.11512		-141.724	-0.20752	-1.31775		495	0.460643	-0.1147		-141.724	-0.16785	-3.07373
496	0.371786	-0.11284		-141.693	-0.21057	-1.32324		496	0.459826	-0.11983		-141.693	-0.16357	-3.06824
497	0.391705	-0.11389		-141.724	-0.21057	-1.31775		497	0.44729	-0.12132		-141.724	-0.16724	-3.07983
498	0.386465	-0.10966		-141.663	-0.20691	-1.31836		498	0.435366	-0.14627		-141.663	-0.16357	-3.07495
499	0.383652	-0.10909		-141.51	-0.19531	-1.31653		499	0.439538	-0.13038		-141.51	-0.1825	-3.07251
500	0.383614	-0.11291		-141.724	-0.20874	-1.30676		500	0.454233	-0.12218		-141.724	-0.16235	-3.07251
				-141.51	-0.21179	-1.32019		501	0.437749	-0.11636		-141.51	-0.15991	-3.06335
				-141.571	-0.20691	-1.31042		502	0.435341	-0.10805		-141.571	-0.16907	-3.078
				-141.449	-0.20203	-1.31042		503	0.445067	-0.1228		-141.449	-0.16846	-3.06641
				-141.418	-0.20813	-1.30066		504	0.438757	-0.12303		-141.418	-0.16663	-3.06274
				-141.602	-0.21423	-1.32507		505	0.455267	-0.12401		-141.602	-0.16846	-3.06335
				-141.357	-0.20447	-1.31592		506	0.461588	-0.12464		-141.357	-0.15808	-3.05176
				-141.51	-0.20752	-1.32507		507	0.432769	-0.11488		-141.51	-0.16052	-3.06702
				-141.388	-0.19653	-1.31104		508	0.436488	-0.12538		-141.388	-0.17761	-3.06763
				-141.357	-0.21423	-1.32324		509	0.441456	-0.15347		-141.357	-0.16846	-3.06641
				-141.296	-0.19226	-1.3208		510	0.453745	-0.11541		-141.296	-0.16479	-3.06152
				-141.357	-0.19592	-1.31592		511	0.425725	-0.11539		-141.357	-0.16968	-3.06885
				-141.418	-0.20264	-1.30859		512	0.435041	-0.1271		-141.418	-0.17273	-3.06885
				-141.388	-0.21423	-1.31714		513	0.416792	-0.11886		-141.388	-0.16785	-3.06824
				-141.235	-0.19226	-1.31775		514	0.419258	-0.11391		-141.235	-0.18311	-3.07129
				-141.235	-0.20874	-1.30798		515	0.403353	-0.11785		-141.235	-0.17151	-3.05908
				-141.235	-0.19714	-1.31714		516	0.422468	-0.11093		-141.235	-0.16785	-3.07678
				-141.235	-0.20142	-1.29517		517	0.413233	-0.1204		-141.235	-0.17578	-3.07129
				-141.327	-0.21118	-1.31775		518	0.403239	-0.12343		-141.327	-0.16907	-3.06885
				-141.174	-0.20447	-1.28906		519	0.433487	-0.12209		-141.174	-0.16907	-3.07739
				-141.235	-0.20142	-1.29639		520	0.420571	-0.12093		-141.235	-0.17517	-3.06763
				-141.174	-0.19958	-1.29822		521	0.420825	-0.12723		-141.174	-0.17273	-3.06946
				-141.296	-0.20386	-1.28906		522	0.435734	-0.11364		-141.296	-0.16663	-3.07312
				-141.205	-0.20386	-1.31287		523	0.429111	-0.12043		-141.205	-0.15991	-3.07068
				-141.266	-0.21545	-1.32996		524	0.425516	-0.10675		-141.266	-0.17334	-3.0719
				-141.113	-0.20447	-1.32324		525	0.424921	-0.11102		-141.113	-0.16296	-3.06824
				-141.144	-0.2002	-1.32202		526	0.414057	-0.11418		-141.144	-0.15015	-3.06763
				-141.052	-0.20691	-1.3208		527	0.427753	-0.12069		-141.052	-0.17334	-3.06885
				-141.327	-0.20813	-1.30676		528	0.44596	-0.12625		-141.327	-0.16663	-3.05603
				-141.113	-0.20874	-1.3208		529	0.428099	-0.11106		-141.113	-0.16968	-3.06396
				-141.083	-0.19897	-1.30432		530	0.451091	-0.11806		-141.083	-0.16235	-3.05908
				-141.052	-0.20386	-1.32263		531	0.4311	-0.11826		-141.052	-0.17456	-3.06152
				-140.991	-0.19287	-1.30066		532	0.429671	-0.12157		-140.991	-0.16418	-3.05603
				-140.991	-0.20935	-1.297		533	0.441803	-0.11771		-140.991	-0.16541	-3.05542
				-141.144	-0.21179	-1.2915		534	0.420344	-0.1202		-141.144	-0.17639	-3.05969
				-140.9	-0.19714	-1.30127		535	0.428935	-0.12181		-140.9	-0.16541	-3.05359
				-141.022	-0.20264	-1.2915		536	0.410098	-0.11845		-141.022	-0.16479	-3.05969
				-140.93	-0.21118	-1.28845		537	0.42005	-0.12722		-140.93	-0.16235	-3.05115
				-140.991	-0.19775	-1.29395		538	0.428374	-0.13347		-140.991	-0.1593	-3.04688
				-141.083	-0.22156	-1.31531		539	0.421278	-0.12629		-141.083	-0.16541	-3.04626
				-140.808	-0.20935	-1.30249		540	0.415571	-0.11397		-140.808	-0.16174	-3.03467
				-140.869	-0.19531	-1.31165		541	0.425806	-0.124		-140.869	-0.15991	-3.03528
				-141.052	-0.20935	-1.30249		542	0.436815	-0.1289		-141.052	-0.17029	-3.04565
				-140.9	-0.21423	-1.30066		543	0.424215	-0.13567		-140.9	-0.17822	-3.03467
				-140.9	-0.2002	-1.29089		544	0.42808	-0.12053		-140.9	-0.17273	-3.0426
				-140.991	-0.20569	-1.30371		545	0.422943	-0.12587		-140.991	-0.16418	-3.04077
				-140.869	-0.20264	-1.29517		546	0.410959	-0.1327		-140.869	-0.16724	-3.05359
				-140.747	-0.20447	-1.29944		547	0.412484	-0.11844		-140.747	-0.17517	-3.04504
				-140.808	-0.20691	-1.30127		548	0.407254	-0.13113		-140.808	-0.16663	-3.04138
				-140.869	-0.20264	-1.29395		549	0.419165	-0.11931		-140.869	-0.17029	-3.04138
				-140.9	-0.20813	-1.29517		550	0.409699	-0.11804		-140.9	-0.16785	-3.04382
				-140.747	-0.20386	-1.3031		551	0.416113	-0.11897		-140.747	-0.17517	-3.0542
				-140.656	-0.20203	-1.30066		552	0.400131	-0.12133		-140.656	-0.17639	-3.02917
				-140.656	-0.19836	-1.29944		553	0.406425	-0.11751		-140.656	-0.16785	-3.02368
				-140.9	-0.2063	-1.29395		554	0.415186	-0.11791		-140.9	-0.1709	-3.03589
				-140.869	-0.20081	-1.28906		555	0.432089	-0.12125		-140.869	-0.16968	-3.03955
				-140.594	-0.2063	-1.28906		556	0.411245	-0.12454		-140.594	-0.16235	-3.02856
				-140.472	-0.19958	-1.28906		557	0.418197	-0.11428		-140.472	-0.15503	-3.04565
				-140.778	-0.20447	-1.30005		558	0.41236	-0.12479		-140.778	-0.15503	-3.03772
				-140.686	-0.20508	-1.29333		559	0.390291	-0.11309		-140.686	-0.16785	-3.0426
				-140.625	-0.20142	-1.3092		560	0.416179	-0.11467		-140.625	-0.16846	-3.03711
				-140.747	-0.20935	-1.30737		561	0.413451	-0.11304		-140.747	-0.17212	-3.03101
				-140.625	-0.21545	-1.29822		562	0.41873	-0.12173		-140.625	-0.17395	-3.04138
				-140.564	-0.19714	-1.30127		563	0.406804	-0.11931		-140.564	-0.1825	-3.0304
				-140.594	-0.20325	-1.30981		564	0.415399	-0.1227		-140.594	-0.15991	-3.02734
				-140.656	-0.21118	-1.30127		565	0.395536	-0.12745		-140.656	-0.16113	-3.03589
				-140.594	-0.19958	-1.28113		566	0.397923	-0.11935		-140.594	-0.16602	-3.03711
				-140.442	-0.20325	-1.2793		567	0.400925	-0.11379		-140.442	-0.16724	-3.0249
				-140.503	-0.20935	-1.28601		568	0.403567	-0.11431		-140.503	-0.17273	-3.01636
				-140.503	-0.20569	-1.29517		569	0.402947	-0.11209		-140.503	-0.17029	-3.02063
				-140.625	-0.20691	-1.29395		570	0.402677	-0.12271		-140.625	-0.15991	-3.02002
				-140.411	-0.20203	-1.28723		571	0.409612	-0.1126		-140.411	-0.17151	-3.0249
				-140.35	-0.20325	-1.28906		572	0.419173	-0.13166		-140.35	-0.18311	-3.02429
				-140.35	-0.20935	-1.28967		573	0.419173	-0.11387		-140.35	-0.17029	-3.01941
				-140.472	-0.20874	-1.2854		574	0.403581	-0.12769		-140.472	-0.16846	-3.0249
				-140.564	-0.20874	-1.29272		575	0.425505	-0.12476		-140.564	-0.17273	-3.01208
				-140.381	-0.21484	-1.30249		576	0.410253	-0.12826		-140.381	-0.16785	-3.03101
				-140.381	-0.20569	-1.28784		577	0.412987	-0.12537		-140.381	-0.17334	-3.01453
				-140.381	-0.20874	-1.28662		578	0.429109	-0.1401		-140.381	-0.17395	-3.01941
				-140.289	-0.20081	-1.29456		579	0.439349	-0.1282		-140.289	-0.16357	-3.01697
				-140.35	-0.20935	-1.30554		580	0.425463	-0.13312		-140.35	-0.17151	-3.02551
				-140.198	-0.19836	-1.30981		581	0.437299	-0.13809		-140.198	-0.16296	-3.02124
				-140.32	-0.19836	-1.29211						-140.32	-0.17578	-3.01819
				-140.198	-0.20203	-1.29944						-140.198	-0.16541	-3.03284
				-140.381	-0.20691	-1.30188						-140.381	-0.16602	-3.01392
				-140.442	-0.20691	-1.29211						-140.442	-0.16479	-3.00293
				-140.198	-0.20508	-1.30615						-140.198	-0.17212	-3.00598
				-140.228	-0.20325	-1.29944						-140.228	-0.17334	-3.00476
				-140.076	-0.20081	-1.29456						-140.076	-0.16785	-3.00415
				-140.198	-0.20935	-1.30615						-140.198	-0.16479	-3.01147
				-140.32	-0.20081	-1.28967						-140.32	-0.16724	-3.0011
				-140.137	-0.21179	-1.28357						-140.137	-0.16541	-3.00903
				-140.198	-0.20935	-1.28845						-140.198	-0.16663	-3.00293
				-140.167	-0.20569	-1.28479						-140.167	-0.16235	-2.99744
				-140.198	-0.2063	-1.27136						-140.198	-0.17517	-3.00171
				-140.137	-0.21545	-1.28479						-140.137	-0.16052	-2.98889
				-140.045	-0.20325	-1.26709						-140.045	-0.16602	-3.00354
				-139.893	-0.20508	-1.26648						-139.893	-0.17883	-3.00415
				-140.015	-0.19836	-1.27014						-140.015	-0.16663	-2.99866
				-139.984	-0.20752	-1.27319						-139.984	-0.17883	-2.99133
				-140.015	-0.19897	-1.25977						-140.015	-0.16418	-2.99011
				-139.923	-0.19775	-1.2616						-139.923	-0.16357	-2.98889
				-139.984	-0.2124	-1.26587						-139.984	-0.17212	-2.98706
				-140.015	-0.22339	-1.25732						-140.015	-0.17029	-2.98889
				-140.045	-0.20874	-1.26343						-140.045	-0.16968	-2.995
				-139.984	-0.20203	-1.25854						-139.984	-0.17761	-3.00171
				-139.893	-0.19409	-1.26404						-139.893	-0.15869	-2.99438
				-139.893	-0.20508	-1.25427						-139.893	-0.17944	-2.99622
				-139.893	-0.20081	-1.25732						-139.893	-0.16479	-2.995
				-139.893	-0.20569	-1.26282						-139.893	-0.16296	-2.99255
				-139.954	-0.20203	-1.27197						-139.954	-0.16724	-2.99133
				-139.74	-0.21423	-1.26526						-139.74	-0.16968	-2.98828
				-139.862	-0.19714	-1.27686						-139.862	-0.17883	-2.99561
				-139.709	-0.2002	-1.25854						-139.709	-0.17761	-2.98584
				-139.709	-0.19897	-1.26404						-139.709	-0.17761	-2.97974
				-139.801	-0.21057	-1.26282						-139.801	-0.16968	-2.98462
				-139.648	-0.20081	-1.26038						-139.648	-0.17883	-2.97119
				-139.618	-0.19226	-1.26465						-139.618	-0.16846	-2.98401
				-139.679	-0.20935	-1.26648						-139.679	-0.16113	-2.97485
				-139.679	-0.19897	-1.2561						-139.679	-0.17456	-2.98706
				-139.771	-0.20996	-1.26526						-139.771	-0.17456	-2.99316
				-139.648	-0.2063	-1.25916						-139.648	-0.17212	-2.97852
				-139.679	-0.20813	-1.27441						-139.679	-0.17395	-2.98645
				-139.618	-0.19836	-1.27441						-139.618	-0.17334	-2.99255
				-139.526	-0.19836	-1.25916						-139.526	-0.17334	-2.99072
				-139.648	-0.20325	-1.25366						-139.648	-0.16479	-2.99133
				-139.526	-0.1947	-1.26038						-139.526	-0.16296	-2.98462
				-139.526	-0.20386	-1.25671						-139.526	-0.17212	-2.9895
				-139.587	-0.19958	-1.2561						-139.587	-0.16235	-2.97791
				-139.557	-0.21423	-1.26038						-139.557	-0.16968	-2.98706
				-139.648	-0.1947	-1.26709						-139.648	-0.17456	-2.97974
				-139.557	-0.20447	-1.25						-139.557	-0.16907	-2.97485
				-139.465	-0.20874	-1.2677						-139.465	-0.16479	-2.97485
				-139.435	-0.19775	-1.25366						-139.435	-0.17944	-2.96753
				-139.404	-0.20447	-1.26709						-139.404	-0.17883	-2.96997
				-139.435	-0.19653	-1.25488						-139.435	-0.17334	-2.9718
				-139.404	-0.19592	-1.2561						-139.404	-0.16602	-2.97852
				-139.465	-0.20935	-1.25732						-139.465	-0.16724	-2.98035
				-139.435	-0.20508	-1.24146						-139.435	-0.17029	-2.97974
				-139.374	-0.21057	-1.25732						-139.374	-0.16724	-2.97363
				-139.435	-0.19592	-1.27747						-139.435	-0.17273	-2.97058
				-139.374	-0.21057	-1.24023						-139.374	-0.16907	-2.96631
				-139.404	-0.19531	-1.25793						-139.404	-0.16846	-2.96204
				-139.313	-0.20569	-1.26404						-139.313	-0.16907	-2.96265
				-139.282	-0.19592	-1.23535						-139.282	-0.17639	-2.96692
				-139.343	-0.21423	-1.25671						-139.343	-0.17029	-2.96936
				-139.221	-0.20874	-1.24634						-139.221	-0.17456	-2.95471
				-139.282	-0.20081	-1.26465						-139.282	-0.16296	-2.96631
				-139.343	-0.19958	-1.25977						-139.343	-0.18188	-2.96143
				-139.13	-0.19226	-1.24207						-139.13	-0.17273	-2.96021
				-139.221	-0.19592	-1.24451						-139.221	-0.17029	-2.95654
				-139.038	-0.20813	-1.24878						-139.038	-0.16846	-2.96631
				-139.13	-0.19836	-1.25732						-139.13	-0.17517	-2.96082
				-139.099	-0.19592	-1.23291						-139.099	-0.16235	-2.96082
				-139.038	-0.20691	-1.24146						-139.038	-0.16663	-2.95593
				-139.16	-0.19043	-1.24512						-139.16	-0.16846	-2.95166
				-139.038	-0.20142	-1.24756						-139.038	-0.17151	-2.96204
				-139.069	-0.20081	-1.24634						-139.069	-0.16296	-2.95227
				-139.13	-0.19287	-1.24756						-139.13	-0.16113	-2.94617
				-139.008	-0.20752	-1.25854						-139.008	-0.16846	-2.94495
				-139.038	-0.20569	-1.23047						-139.038	-0.16541	-2.95837
				-139.038	-0.20203	-1.24329						-139.038	-0.17151	-2.94861
				-138.947	-0.20447	-1.22803						-138.947	-0.18188	-2.948
				-138.947	-0.20569	-1.24084						-138.947	-0.16846	-2.94556
				-139.008	-0.19226	-1.23535						-139.008	-0.16418	-2.94678
				-138.794	-0.19775	-1.22864						-138.794	-0.17944	-2.95654
				-138.885	-0.20508	-1.2384						-138.885	-0.16724	-2.95471
				-138.855	-0.19958	-1.24146						-138.855	-0.1709	-2.95715
				-138.855	-0.18494	-1.2439						-138.855	-0.17334	-2.95349
				-138.916	-0.20813	-1.25244						-138.916	-0.17273	-2.94128
				-138.916	-0.21118	-1.25183						-138.916	-0.17273	-2.95105
				-138.794	-0.19165	-1.23657						-138.794	-0.1709	-2.948
				-138.763	-0.19958	-1.25305						-138.763	-0.17639	-2.948
				-138.824	-0.2002	-1.24512						-138.824	-0.16663	-2.94922
				-138.885	-0.20325	-1.23962						-138.885	-0.18127	-2.94739
				-138.855	-0.2124	-1.2262						-138.855	-0.1825	-2.94922
				-138.672	-0.19958	-1.23413						-138.672	-0.16541	-2.93823
				-138.672	-0.1947	-1.23657						-138.672	-0.177	-2.9364
				-138.672	-0.20935	-1.24512						-138.672	-0.16724	-2.94373
				-138.763	-0.20569	-1.23962						-138.763	-0.17151	-2.9425
				-138.672	-0.20386	-1.22681						-138.672	-0.16846	-2.93823
				-138.611	-0.19165	-1.23718						-138.611	-0.1709	-2.93884
				-138.672	-0.19592	-1.24023						-138.672	-0.177	-2.94006
				-138.641	-0.2124	-1.23657						-138.641	-0.15503	-2.95227
				-138.611	-0.21118	-1.24573						-138.611	-0.16785	-2.94312
				-138.611	-0.19897	-1.22742						-138.611	-0.16907	-2.94556
				-138.519	-0.19592	-1.23413						-138.519	-0.17883	-2.95044
				-138.458	-0.20081	-1.23047						-138.458	-0.16968	-2.95532
				-138.58	-0.19165	-1.23657						-138.58	-0.16296	-2.94128
				-138.58	-0.19958	-1.23779						-138.58	-0.16479	-2.94312
				-138.641	-0.20264	-1.23657						-138.641	-0.16235	-2.93213
				-138.489	-0.21179	-1.23413						-138.489	-0.17212	-2.92542
				-138.672	-0.20874	-1.23047						-138.672	-0.17212	-2.94617
				-138.397	-0.19409	-1.24146						-138.397	-0.16113	-2.93579
				-138.397	-0.20935	-1.23169						-138.397	-0.16541	-2.93091
				-138.458	-0.20813	-1.22253						-138.458	-0.16541	-2.92603
				-138.336	-0.19653	-1.21704						-138.336	-0.17151	-2.91809
				-138.458	-0.19958	-1.22375						-138.458	-0.15869	-2.93274
				-138.336	-0.1947	-1.23169						-138.336	-0.16418	-2.93335
				-138.397	-0.19714	-1.23413						-138.397	-0.15869	-2.92175
				-138.336	-0.2002	-1.22253						-138.336	-0.16846	-2.92542
				-138.428	-0.18982	-1.21887						-138.428	-0.15503	-2.91382
				-138.397	-0.20081	-1.21643						-138.397	-0.16663	-2.92664
				-138.336	-0.2002	-1.21033						-138.336	-0.16296	-2.92297
				-138.428	-0.20264	-1.22986						-138.428	-0.16663	-2.92236
				-138.306	-0.20508	-1.23047						-138.306	-0.16541	-2.91687
				-138.275	-0.19836	-1.23474						-138.275	-0.15869	-2.90833
				-138.306	-0.20203	-1.23718						-138.306	-0.16357	-2.91565
				-138.336	-0.19104	-1.22742						-138.336	-0.15991	-2.92175
				-138.336	-0.20203	-1.20972						-138.336	-0.16052	-2.90894
				-138.153	-0.19836	-1.22131						-138.153	-0.17029	-2.9187
				-138.214	-0.19775	-1.20911						-138.214	-0.16541	-2.91504
				-138.275	-0.19592	-1.2207						-138.275	-0.15442	-2.91748
				-138.184	-0.2002	-1.20972						-138.184	-0.16235	-2.91504
				-138.062	-0.20508	-1.22375						-138.062	-0.16846	-2.9187
				-138.092	-0.19653	-1.21582						-138.092	-0.15747	-2.91382
				-138.184	-0.19348	-1.22742						-138.184	-0.16113	-2.92175
				-138.153	-0.19958	-1.20239						-138.153	-0.16235	-2.92236
				-138.184	-0.19287	-1.20239						-138.184	-0.16052	-2.92053
				-138.062	-0.20691	-1.20789						-138.062	-0.16785	-2.92114
				-138.031	-0.20813	-1.21948						-138.031	-0.16357	-2.9071
				-138.184	-0.19409	-1.21704						-138.184	-0.16357	-2.91565
				-138.062	-0.19775	-1.21582						-138.062	-0.16357	-2.90283
				-138.123	-0.20203	-1.22314						-138.123	-0.1532	-2.90771
				-138	-0.19775	-1.22864						-138	-0.15991	-2.90344
				-137.939	-0.19348	-1.2146						-137.939	-0.1532	-2.91504
				-138.062	-0.18799	-1.22803						-138.062	-0.15869	-2.90161
				-137.939	-0.20081	-1.22986						-137.939	-0.15625	-2.91382
				-137.939	-0.20081	-1.23291						-137.939	-0.15503	-2.90222
				-137.878	-0.18982	-1.21277						-137.878	-0.16357	-2.89429
				-138	-0.20508	-1.23108						-138	-0.15503	-2.89307
				-138	-0.19287	-1.21521						-138	-0.16357	-2.89368
				-137.878	-0.21179	-1.22559						-137.878	-0.15808	-2.89917
				-137.939	-0.19714	-1.21887						-137.939	-0.15381	-2.89734
				-137.848	-0.19531	-1.2262						-137.848	-0.14954	-2.88818
				-137.97	-0.20813	-1.2207						-137.97	-0.16907	-2.89551
				-137.726	-0.18677	-1.21338						-137.726	-0.16296	-2.89978
				-137.848	-0.20386	-1.21704						-137.848	-0.1593	-2.89246
				-137.787	-0.20325	-1.22437						-137.787	-0.15564	-2.89551
				-137.756	-0.18921	-1.2146						-137.756	-0.16479	-2.89673
				-137.817	-0.20386	-1.22559						-137.817	-0.15442	-2.89795
				-137.787	-0.19348	-1.22864						-137.787	-0.15381	-2.88696
				-137.665	-0.20386	-1.23779						-137.665	-0.16357	-2.88086
				-137.787	-0.18738	-1.23291						-137.787	-0.16602	-2.88879
				-137.695	-0.18921	-1.23291						-137.695	-0.15991	-2.89001
				-137.756	-0.20386	-1.21765						-137.756	-0.15442	-2.8717
				-137.543	-0.20508	-1.21277						-137.543	-0.15747	-2.87109
				-137.695	-0.20569	-1.22253						-137.695	-0.15381	-2.87659
				-137.604	-0.19226	-1.20422						-137.604	-0.16724	-2.87903
				-137.695	-0.20569	-1.21948						-137.695	-0.16846	-2.86987
				-137.665	-0.19165	-1.22253						-137.665	-0.14771	-2.87476
				-137.482	-0.19348	-1.22314						-137.482	-0.16174	-2.87903
				-137.604	-0.18188	-1.20728						-137.604	-0.15625	-2.87903
				-137.482	-0.19348	-1.21216						-137.482	-0.15991	-2.87476
				-137.604	-0.19714	-1.20117						-137.604	-0.15625	-2.87476
				-137.543	-0.2002	-1.20483						-137.543	-0.16052	-2.88818
				-137.512	-0.19043	-1.20422						-137.512	-0.15747	-2.88086
				-137.451	-0.20691	-1.18958						-137.451	-0.15808	-2.8772
				-137.482	-0.19409	-1.20239						-137.482	-0.15198	-2.87537
				-137.36	-0.18982	-1.19507						-137.36	-0.16235	-2.88818
				-137.299	-0.18494	-1.19995						-137.299	-0.16296	-2.88574
				-137.421	-0.20264	-1.20483						-137.421	-0.15259	-2.88391
				-137.451	-0.20325	-1.18835						-137.451	-0.15381	-2.8894
				-137.329	-0.19226	-1.18958						-137.329	-0.15381	-2.88452
				-137.299	-0.19897	-1.19629						-137.299	-0.16296	-2.88086
				-137.421	-0.20447	-1.19263						-137.421	-0.16174	-2.86743
				-137.36	-0.18982	-1.19995						-137.36	-0.16174	-2.88696
				-137.268	-0.19592	-1.203						-137.268	-0.15808	-2.8717
				-137.238	-0.20264	-1.19812						-137.238	-0.15259	-2.87415
				-137.39	-0.19287	-1.20667						-137.39	-0.16052	-2.87903
				-137.329	-0.20325	-1.19507						-137.329	-0.15625	-2.88147
				-137.268	-0.19592	-1.1908						-137.268	-0.16724	-2.87964
				-137.238	-0.20203	-1.19995						-137.238	-0.14526	-2.87476
				-137.146	-0.19836	-1.19873						-137.146	-0.16907	-2.87292
				-137.177	-0.18921	-1.19873						-137.177	-0.16846	-2.87048
				-137.207	-0.18799	-1.20178						-137.207	-0.15869	-2.88086
				-137.177	-0.19836	-1.19751						-137.177	-0.15503	-2.86377
				-137.207	-0.19226	-1.19995						-137.207	-0.15747	-2.8833
				-137.146	-0.20325	-1.19568						-137.146	-0.15808	-2.86682
				-137.146	-0.19409	-1.19019						-137.146	-0.16235	-2.86438
				-137.238	-0.20142	-1.20911						-137.238	-0.16418	-2.8772
				-137.146	-0.19531	-1.1969						-137.146	-0.15808	-2.86011
				-136.993	-0.20142	-1.19019						-136.993	-0.16296	-2.86987
				-137.054	-0.19409	-1.19568						-137.054	-0.15991	-2.86804
				-137.085	-0.19714	-1.18591						-137.085	-0.16113	-2.8595
				-137.207	-0.19226	-1.19263						-137.207	-0.15747	-2.86621
				-136.963	-0.19592	-1.19324						-136.963	-0.16846	-2.86194
				-137.054	-0.20203	-1.18469						-137.054	-0.15137	-2.85522
				-136.993	-0.19897	-1.20361						-136.993	-0.16174	-2.86499
				-136.993	-0.19104	-1.19446						-136.993	-0.16113	-2.85217
				-137.024	-0.19104	-1.19812						-137.024	-0.15503	-2.86133
				-136.963	-0.19653	-1.1908						-136.963	-0.15442	-2.85767
				-136.932	-0.20874	-1.20483						-136.932	-0.16418	-2.85645
				-136.841	-0.20325	-1.2085						-136.841	-0.15808	-2.854
				-136.871	-0.1947	-1.18713						-136.871	-0.15869	-2.84729
				-136.841	-0.1947	-1.18896						-136.841	-0.16174	-2.84546
				-136.902	-0.19958	-1.20544						-136.902	-0.15808	-2.83875
				-137.024	-0.19897	-1.20056						-137.024	-0.15991	-2.83752
				-136.871	-0.19226	-1.20911						-136.871	-0.15808	-2.83752
				-136.871	-0.19165	-1.20422						-136.871	-0.14954	-2.84363
				-136.841	-0.2063	-1.19385						-136.841	-0.15869	-2.84119
				-136.688	-0.2002	-1.20056						-136.688	-0.16113	-2.83875
				-136.749	-0.20264	-1.19873						-136.749	-0.15625	-2.84363
				-136.749	-0.20325	-1.20056						-136.749	-0.15991	-2.8418
				-136.688	-0.18494	-1.20117						-136.688	-0.16174	-2.83569
				-136.81	-0.19531	-1.19324						-136.81	-0.15442	-2.84546
				-136.719	-0.20081	-1.18896						-136.719	-0.14648	-2.85156
				-136.658	-0.20203	-1.19507						-136.658	-0.15137	-2.84912
				-136.627	-0.20142	-1.19446						-136.627	-0.16052	-2.85522
				-136.658	-0.19958	-1.20239						-136.658	-0.15808	-2.83691
				-136.749	-0.18982	-1.18896						-136.749	-0.15564	-2.84119
				-136.566	-0.18799	-1.19385						-136.566	-0.15747	-2.84912
				-136.597	-0.20203	-1.20056						-136.597	-0.15503	-2.84668
				-136.627	-0.20386	-1.20911						-136.627	-0.15442	-2.83936
				-136.658	-0.2063	-1.19934						-136.658	-0.15747	-2.83813
				-136.658	-0.1886	-1.2146						-136.658	-0.16602	-2.83386
				-136.566	-0.19714	-1.19324						-136.566	-0.1532	-2.84424
				-136.505	-0.19653	-1.21033						-136.505	-0.16541	-2.83203
				-136.627	-0.19348	-1.203						-136.627	-0.16418	-2.8418
				-136.566	-0.19592	-1.203						-136.566	-0.16541	-2.82776
				-136.627	-0.20874	-1.19629						-136.627	-0.16663	-2.82471
				-136.444	-0.19226	-1.18958						-136.444	-0.17029	-2.82349
				-136.383	-0.19775	-1.20422						-136.383	-0.16663	-2.8302
				-136.475	-0.20264	-1.19751						-136.475	-0.16541	-2.81982
				-136.414	-0.19287	-1.20789						-136.414	-0.15991	-2.83691
				-136.475	-0.20142	-1.20422						-136.475	-0.16724	-2.82471
				-136.353	-0.19409	-1.20422						-136.353	-0.16174	-2.82715
				-136.322	-0.1947	-1.18469						-136.322	-0.15381	-2.82288
				-136.383	-0.19287	-1.18347						-136.383	-0.15869	-2.83691
				-136.414	-0.20081	-1.18164						-136.414	-0.16479	-2.82593
				-136.475	-0.21057	-1.18958						-136.475	-0.16357	-2.83264
				-136.292	-0.18921	-1.18774						-136.292	-0.16296	-2.82654
				-136.292	-0.1886	-1.18408						-136.292	-0.16907	-2.83447
				-136.383	-0.20203	-1.19263						-136.383	-0.16602	-2.8302
				-136.322	-0.19958	-1.19263						-136.322	-0.16235	-2.81921
				-136.353	-0.18494	-1.19751						-136.353	-0.15381	-2.82288
				-136.169	-0.19653	-1.18225						-136.169	-0.16479	-2.82349
				-136.2	-0.19653	-1.18835						-136.2	-0.15869	-2.83081
				-136.261	-0.19897	-1.18164						-136.261	-0.15198	-2.81799
				-136.322	-0.19897	-1.18042						-136.322	-0.16296	-2.82532
				-136.322	-0.18921	-1.18347						-136.322	-0.15808	-2.83203
				-136.23	-0.19592	-1.18042						-136.23	-0.1593	-2.82227
				-136.108	-0.19592	-1.18042						-136.108	-0.14954	-2.82532
				-136.2	-0.19409	-1.19019						-136.2	-0.14954	-2.82776
				-136.139	-0.20813	-1.18286						-136.139	-0.15808	-2.83264
				-136.23	-0.19592	-1.18286						-136.23	-0.14771	-2.82166
				-136.139	-0.18982	-1.17798						-136.139	-0.15869	-2.82104
				-136.047	-0.1947	-1.19507						-136.047	-0.16174	-2.82776
				-136.017	-0.18921	-1.17676						-136.017	-0.14343	-2.83081
				-136.108	-0.20325	-1.17676						-136.108	-0.15381	-2.82532
				-136.2	-0.20447	-1.18286						-136.2	-0.1532	-2.81921
				-135.986	-0.20691	-1.17432						-135.986	-0.1532	-2.81372
				-136.017	-0.1947	-1.1676						-136.017	-0.14954	-2.82349
				-135.986	-0.19104	-1.17798						-135.986	-0.15503	-2.82837
				-135.925	-0.19409	-1.17188						-135.925	-0.1593	-2.81555
				-135.986	-0.20325	-1.17004						-135.986	-0.1532	-2.81494
				-135.986	-0.19714	-1.18103						-135.986	-0.1532	-2.82104
				-135.986	-0.20203	-1.17065						-135.986	-0.15259	-2.81555
				-135.925	-0.2002	-1.17676						-135.925	-0.16846	-2.80212
				-135.956	-0.19287	-1.17554						-135.956	-0.15503	-2.81128
				-135.864	-0.20325	-1.16089						-135.864	-0.16113	-2.81799
				-135.895	-0.20325	-1.15173						-135.895	-0.15808	-2.80457
				-135.925	-0.2002	-1.17554						-135.925	-0.15381	-2.80762
				-135.864	-0.18677	-1.1731						-135.864	-0.15869	-2.81067
				-135.834	-0.19714	-1.18469						-135.834	-0.16235	-2.80884
				-135.803	-0.19897	-1.17004						-135.803	-0.15808	-2.82104
				-135.803	-0.19226	-1.16882						-135.803	-0.15442	-2.81189
				-135.834	-0.19653	-1.1676						-135.834	-0.15381	-2.81311
				-135.712	-0.20386	-1.17798						-135.712	-0.15259	-2.82227
				-135.681	-0.18799	-1.18164						-135.681	-0.15747	-2.80457
				-135.651	-0.19287	-1.18591						-135.651	-0.14893	-2.80823
				-135.681	-0.18921	-1.19324						-135.681	-0.15442	-2.81677
				-135.712	-0.19043	-1.1792						-135.712	-0.15015	-2.80518
				-135.651	-0.20508	-1.18225						-135.651	-0.15747	-2.79968
				-135.712	-0.2063	-1.1792						-135.712	-0.16479	-2.8009
				-135.773	-0.19104	-1.17188						-135.773	-0.16296	-2.80334
				-135.498	-0.18677	-1.18286						-135.498	-0.16113	-2.79602
				-135.62	-0.20325	-1.16943						-135.62	-0.15503	-2.79541
				-135.559	-0.20203	-1.16882						-135.559	-0.16235	-2.79846
				-135.59	-0.19287	-1.17432						-135.59	-0.15564	-2.80579
				-135.559	-0.20325	-1.17676						-135.559	-0.17029	-2.80701
				-135.437	-0.18799	-1.16638						-135.437	-0.16418	-2.78992
				-135.468	-0.20081	-1.16699						-135.468	-0.14404	-2.79968
				-135.498	-0.18799	-1.14624						-135.498	-0.1593	-2.80151
				-135.498	-0.20996	-1.14807						-135.498	-0.15076	-2.79785
				-135.498	-0.19409	-1.1615						-135.498	-0.16785	-2.79236
				-135.468	-0.20569	-1.16577						-135.468	-0.1593	-2.79724
				-135.437	-0.18799	-1.15601						-135.437	-0.14771	-2.79236
				-135.406	-0.19104	-1.16699						-135.406	-0.16174	-2.78381
				-135.437	-0.19165	-1.15784						-135.437	-0.14221	-2.79968
				-135.498	-0.19714	-1.16333						-135.498	-0.15137	-2.80151
				-135.315	-0.19165	-1.15417						-135.315	-0.15015	-2.79297
				-135.315	-0.18677	-1.1615						-135.315	-0.15625	-2.78748
				-135.254	-0.19653	-1.17188						-135.254	-0.14893	-2.78076
				-135.315	-0.19836	-1.17859						-135.315	-0.16174	-2.78992
				-135.254	-0.19775	-1.17615						-135.254	-0.15137	-2.7832
				-135.315	-0.19653	-1.1554						-135.315	-0.15625	-2.79846
				-135.193	-0.18799	-1.1731						-135.193	-0.15625	-2.79541
				-135.254	-0.18982	-1.16455						-135.254	-0.15198	-2.79114
				-135.162	-0.19592	-1.17493						-135.162	-0.15564	-2.79358
				-135.193	-0.19226	-1.16089						-135.193	-0.14832	-2.79602
				-135.162	-0.19165	-1.16028						-135.162	-0.1532	-2.79419
				-135.132	-0.2002	-1.17065						-135.132	-0.1593	-2.78259
				-135.101	-0.19165	-1.16455						-135.101	-0.1532	-2.78076
				-135.162	-0.19226	-1.16638						-135.162	-0.15381	-2.77466
				-135.223	-0.1947	-1.17615						-135.223	-0.14526	-2.7887
				-135.071	-0.19653	-1.17554						-135.071	-0.16479	-2.78503
				-135.162	-0.20691	-1.17249						-135.162	-0.15137	-2.77466
				-135.071	-0.18738	-1.16882						-135.071	-0.15564	-2.78137
				-135.162	-0.19104	-1.15967						-135.162	-0.16296	-2.77832
				-135.132	-0.18738	-1.15479						-135.132	-0.16113	-2.771
				-135.101	-0.20142	-1.16455						-135.101	-0.15442	-2.7832
				-134.918	-0.177	-1.16882						-134.918	-0.15869	-2.77588
				-134.949	-0.19897	-1.14746						-134.949	-0.16968	-2.77649
				-135.04	-0.19409	-1.16455						-135.04	-0.14465	-2.77527
				-135.071	-0.19958	-1.14868						-135.071	-0.15503	-2.77405
				-134.857	-0.18738	-1.13953						-134.857	-0.16235	-2.77344
				-134.918	-0.20447	-1.14929						-134.918	-0.16235	-2.77466
				-135.01	-0.19775	-1.16394						-135.01	-0.1593	-2.77466
				-134.857	-0.18921	-1.16272						-134.857	-0.15747	-2.77405
				-134.918	-0.19043	-1.15112						-134.918	-0.15503	-2.7655
				-134.888	-0.20264	-1.15723						-134.888	-0.16357	-2.76428
				-134.949	-0.19653	-1.15417						-134.949	-0.15625	-2.77222
				-134.888	-0.18982	-1.14014						-134.888	-0.16968	-2.77649
				-134.796	-0.18982	-1.14929						-134.796	-0.15991	-2.78015
				-134.827	-0.19897	-1.15234						-134.827	-0.16174	-2.77222
				-134.827	-0.19531	-1.14258						-134.827	-0.15808	-2.7832
				-134.735	-0.19775	-1.14014						-134.735	-0.17517	-2.76855
				-134.705	-0.20325	-1.14685						-134.705	-0.15869	-2.77161
				-134.674	-0.19043	-1.13953						-134.674	-0.1593	-2.77222
				-134.857	-0.18005	-1.15356						-134.857	-0.14832	-2.771
				-134.674	-0.18799	-1.13464						-134.674	-0.15259	-2.76672
				-134.796	-0.20081	-1.13647						-134.796	-0.1593	-2.76123
				-134.705	-0.20142	-1.12488						-134.705	-0.1593	-2.75879
				-134.705	-0.177	-1.13525						-134.705	-0.15381	-2.76733
				-134.888	-0.20081	-1.14014						-134.888	-0.15564	-2.76611
				-134.705	-0.19531	-1.1261						-134.705	-0.16113	-2.75696
				-134.644	-0.20264	-1.11877						-134.644	-0.16052	-2.76245
				-134.613	-0.18005	-1.13403						-134.613	-0.16357	-2.76428
				-134.735	-0.20142	-1.13953						-134.735	-0.15564	-2.76001
				-134.644	-0.18616	-1.12793						-134.644	-0.16724	-2.75513
				-134.674	-0.19958	-1.1322						-134.674	-0.15564	-2.76367
				-134.705	-0.19531	-1.12061						-134.705	-0.16907	-2.76062
				-134.644	-0.20447	-1.1261						-134.644	-0.16785	-2.74475
				-134.521	-0.19409	-1.12488						-134.521	-0.15625	-2.7533
				-134.491	-0.18799	-1.1322						-134.491	-0.15503	-2.75208
				-134.521	-0.19592	-1.12854						-134.521	-0.16418	-2.75818
				-134.491	-0.19104	-1.12976						-134.491	-0.15991	-2.76245
				-134.43	-0.19653	-1.1377						-134.43	-0.15503	-2.76062
				-134.399	-0.19409	-1.12976						-134.399	-0.14893	-2.74292
				-134.46	-0.19226	-1.13831						-134.46	-0.1532	-2.74963
				-134.46	-0.18555	-1.14319						-134.46	-0.15747	-2.7478
				-134.399	-0.18433	-1.13831						-134.399	-0.15625	-2.75024
				-134.46	-0.19226	-1.12671						-134.46	-0.15503	-2.75269
				-134.491	-0.19043	-1.12854						-134.491	-0.16113	-2.76062
				-134.399	-0.20447	-1.1261						-134.399	-0.15259	-2.76306
				-134.247	-0.18066	-1.12793						-134.247	-0.16113	-2.74902
				-134.399	-0.18677	-1.1261						-134.399	-0.15198	-2.74658
				-134.369	-0.19409	-1.13342						-134.369	-0.15259	-2.75635
				-134.369	-0.19226	-1.14319						-134.369	-0.15442	-2.75024
				-134.399	-0.19714	-1.13892						-134.399	-0.16296	-2.7533
				-134.277	-0.18982	-1.12793						-134.277	-0.15442	-2.74902
				-134.338	-0.19287	-1.13892						-134.338	-0.15808	-2.75818
				-134.369	-0.19592	-1.13342						-134.369	-0.14771	-2.75024
				-134.338	-0.19409	-1.13892						-134.338	-0.14832	-2.74902
				-134.186	-0.20264	-1.14136						-134.186	-0.15747	-2.74658
				-134.216	-0.19104	-1.13098						-134.216	-0.14526	-2.74597
				-134.064	-0.19348	-1.12976						-134.064	-0.15564	-2.74719
				-134.094	-0.18127	-1.13281						-134.094	-0.16785	-2.73132
				-134.125	-0.19531	-1.13159						-134.125	-0.15198	-2.73743
				-134.247	-0.18921	-1.14136						-134.247	-0.15015	-2.72827
				-134.125	-0.19226	-1.13647						-134.125	-0.16174	-2.724
				-134.094	-0.19409	-1.12183						-134.094	-0.15137	-2.72339
				-134.094	-0.18799	-1.11633						-134.094	-0.15747	-2.72705
				-134.094	-0.19165	-1.12854						-134.094	-0.14709	-2.724
				-134.186	-0.2063	-1.12366						-134.186	-0.15747	-2.71423
				-133.942	-0.19958	-1.12305						-133.942	-0.14954	-2.72034
				-134.033	-0.18677	-1.13281						-134.033	-0.14893	-2.72339
				-134.003	-0.20203	-1.12732						-134.003	-0.16235	-2.72278
				-134.033	-0.19653	-1.12						-134.033	-0.15747	-2.73315
				-134.094	-0.20325	-1.1261						-134.094	-0.1532	-2.72278
				-134.094	-0.1886	-1.12671						-134.094	-0.16174	-2.72949
				-133.942	-0.19287	-1.11755						-133.942	-0.13977	-2.724
				-133.759	-0.19287	-1.12244						-133.759	-0.14832	-2.73804
				-133.85	-0.19165	-1.13037						-133.85	-0.15259	-2.73132
				-134.064	-0.18982	-1.11694						-134.064	-0.14709	-2.73987
				-133.82	-0.18921	-1.13037						-133.82	-0.14832	-2.72827
				-133.881	-0.19592	-1.11938						-133.881	-0.15076	-2.72705
				-134.003	-0.19409	-1.12671						-134.003	-0.15442	-2.7356
				-133.972	-0.19714	-1.12793						-133.972	-0.15137	-2.71912
				-133.85	-0.18188	-1.12793						-133.85	-0.15503	-2.72644
				-133.759	-0.19165	-1.1377						-133.759	-0.15076	-2.71423
				-133.636	-0.19226	-1.12366						-133.636	-0.15442	-2.72217
				-133.759	-0.19226	-1.12061						-133.759	-0.15442	-2.71912
				-133.82	-0.19714	-1.1261						-133.82	-0.15137	-2.72949
				-133.728	-0.18738	-1.14014						-133.728	-0.15503	-2.71606
				-133.789	-0.19348	-1.13708						-133.789	-0.15564	-2.71057
				-133.728	-0.19653	-1.14075						-133.728	-0.15198	-2.71667
				-133.728	-0.20081	-1.15173						-133.728	-0.16235	-2.71301
				-133.85	-0.19714	-1.13098						-133.85	-0.15259	-2.7124
				-133.728	-0.19043	-1.13281						-133.728	-0.15259	-2.70142
				-133.545	-0.19104	-1.1438						-133.545	-0.15137	-2.70813
				-133.575	-0.2002	-1.14746						-133.575	-0.15442	-2.71484
				-133.636	-0.18677	-1.15173						-133.636	-0.14954	-2.7124
				-133.698	-0.18982	-1.12915						-133.698	-0.15869	-2.70752
				-133.759	-0.20386	-1.14563						-133.759	-0.15076	-2.71851
				-133.606	-0.19775	-1.14319						-133.606	-0.14709	-2.72339
				-133.667	-0.19226	-1.11389						-133.667	-0.15015	-2.71301
				-133.545	-0.18494	-1.12976						-133.545	-0.15808	-2.72583
				-133.545	-0.18738	-1.13953						-133.545	-0.14648	-2.72034
				-133.514	-0.19165	-1.12366						-133.514	-0.16235	-2.72034
				-133.484	-0.19958	-1.11938						-133.484	-0.15442	-2.70935
				-133.423	-0.2002	-1.11145						-133.423	-0.14954	-2.70386
				-133.484	-0.19104	-1.1145						-133.484	-0.15442	-2.70996
				-133.331	-0.18555	-1.12976						-133.331	-0.15747	-2.70813
				-133.453	-0.19165	-1.11816						-133.453	-0.15198	-2.70752
				-133.423	-0.18738	-1.11328						-133.423	-0.16724	-2.70142
				-133.392	-0.1947	-1.1145						-133.392	-0.15381	-2.70142
				-133.484	-0.20081	-1.11511						-133.484	-0.15381	-2.70203
				-133.27	-0.1825	-1.11938						-133.27	-0.14771	-2.70691
				-133.362	-0.19104	-1.11511						-133.362	-0.14954	-2.70203
				-133.362	-0.19531	-1.12122						-133.362	-0.15198	-2.69836
				-133.362	-0.18677	-1.10229						-133.362	-0.16296	-2.7002
				-133.453	-0.19226	-1.10352						-133.453	-0.16235	-2.69348
				-133.331	-0.20081	-1.09558						-133.331	-0.1532	-2.7063
				-133.301	-0.19287	-1.10474						-133.301	-0.15808	-2.69897
				-133.27	-0.18127	-1.1084						-133.27	-0.15381	-2.68921
				-133.27	-0.19714	-1.12122						-133.27	-0.15198	-2.68433
				-133.331	-0.20203	-1.1084						-133.331	-0.16541	-2.69226
				-133.24	-0.1947	-1.11816						-133.24	-0.15015	-2.69165
				-133.209	-0.18616	-1.11877						-133.209	-0.15808	-2.68677
				-133.209	-0.18799	-1.11877						-133.209	-0.15869	-2.69043
				-133.118	-0.18005	-1.12122						-133.118	-0.16663	-2.69104
				-133.24	-0.19165	-1.13342						-133.24	-0.15015	-2.68311
				-133.118	-0.21118	-1.11511						-133.118	-0.15991	-2.68433
				-133.118	-0.19287	-1.09924						-133.118	-0.16113	-2.67822
				-133.057	-0.1886	-1.10229						-133.057	-0.16113	-2.67395
				-133.118	-0.19653	-1.1084						-133.118	-0.16296	-2.68005
				-133.27	-0.18616	-1.09985						-133.27	-0.15869	-2.67212
				-133.057	-0.19714	-1.09558						-133.057	-0.15808	-2.68372
				-133.057	-0.20081	-1.10474						-133.057	-0.16113	-2.68005
				-132.996	-0.19836	-1.10046						-132.996	-0.15625	-2.68127
				-133.026	-0.19043	-1.12122						-133.026	-0.15869	-2.67395
				-133.057	-0.19714	-1.08643						-133.057	-0.15808	-2.66968
				-133.057	-0.20264	-1.1145						-133.057	-0.15381	-2.67639
				-132.904	-0.18738	-1.10596						-132.904	-0.16724	-2.68494
				-132.965	-0.19836	-1.09985						-132.965	-0.15076	-2.67212
				-133.057	-0.1825	-1.1084						-133.057	-0.16663	-2.67212
				-133.026	-0.18188	-1.10657						-133.026	-0.16296	-2.66846
				-132.874	-0.18616	-1.11206						-132.874	-0.16113	-2.67334
				-132.904	-0.18921	-1.10901						-132.904	-0.15259	-2.66907
				-132.843	-0.18921	-1.09863						-132.843	-0.16296	-2.66479
				-132.904	-0.19836	-1.10962						-132.904	-0.1593	-2.68677
				-132.904	-0.1886	-1.09436						-132.904	-0.1532	-2.67212
				-132.813	-0.18921	-1.08826						-132.813	-0.16296	-2.68188
				-132.935	-0.20447	-1.09863						-132.935	-0.16296	-2.66846
				-132.721	-0.18677	-1.09741						-132.721	-0.15076	-2.67639
				-132.904	-0.19592	-1.09558						-132.904	-0.15259	-2.67822
				-132.843	-0.18982	-1.10291						-132.843	-0.15625	-2.67273
				-132.721	-0.18188	-1.10107						-132.721	-0.15991	-2.68005
				-132.629	-0.18738	-1.10352						-132.629	-0.14954	-2.67517
				-132.721	-0.19348	-1.08948						-132.721	-0.15259	-2.67822
				-132.782	-0.19348	-1.08032						-132.782	-0.14709	-2.67639
				-132.782	-0.20081	-1.08704						-132.782	-0.16357	-2.67822
				-132.538	-0.19226	-1.08521						-132.538	-0.15198	-2.66602
				-132.629	-0.18311	-1.08643						-132.629	-0.14648	-2.66052
				-132.66	-0.19287	-1.09863						-132.66	-0.15381	-2.66724
				-132.721	-0.18799	-1.10352						-132.721	-0.14221	-2.6593
				-132.721	-0.18494	-1.0907						-132.721	-0.15991	-2.66479
				-132.599	-0.19714	-1.08337						-132.599	-0.15076	-2.67212
				-132.599	-0.18738	-1.08704						-132.599	-0.15442	-2.67212
				-132.629	-0.18677	-1.07666						-132.629	-0.15015	-2.65991
				-132.507	-0.20569	-1.08948						-132.507	-0.15381	-2.66052
				-132.538	-0.18372	-1.07422						-132.538	-0.15808	-2.66907
				-132.507	-0.19775	-1.08643						-132.507	-0.1532	-2.65259
				-132.507	-0.19409	-1.0791						-132.507	-0.15442	-2.66418
				-132.538	-0.19348	-1.08521						-132.538	-0.15259	-2.66968
				-132.629	-0.19104	-1.08032						-132.629	-0.15015	-2.67212
				-132.446	-0.18982	-1.08887						-132.446	-0.14648	-2.67517
				-132.416	-0.19653	-1.08582						-132.416	-0.15991	-2.67456
				-132.446	-0.1947	-1.07239						-132.446	-0.15503	-2.66846
				-132.385	-0.1947	-1.0791						-132.385	-0.14465	-2.66846
				-132.599	-0.18921	-1.07117						-132.599	-0.15503	-2.68311
				-132.385	-0.19592	-1.08459						-132.385	-0.15137	-2.66357
				-132.263	-0.18677	-1.08459						-132.263	-0.15747	-2.65747
				-132.294	-0.18677	-1.08276						-132.294	-0.15625	-2.65259
				-132.385	-0.19348	-1.08459						-132.385	-0.1532	-2.6593
				-132.446	-0.19226	-1.0907						-132.446	-0.14465	-2.66479
				-132.263	-0.1947	-1.07422						-132.263	-0.15625	-2.65747
				-132.263	-0.18188	-1.07422						-132.263	-0.15198	-2.65991
				-132.141	-0.19287	-1.07178						-132.141	-0.15198	-2.65991
				-132.233	-0.19958	-1.08032						-132.233	-0.15259	-2.64526
				-132.202	-0.18738	-1.07605						-132.202	-0.15259	-2.64832
				-132.385	-0.20264	-1.08582						-132.385	-0.14526	-2.65259
				-132.111	-0.18494	-1.07666						-132.111	-0.15015	-2.66663
				-132.172	-0.1947	-1.06628						-132.172	-0.15503	-2.6532
				-132.111	-0.18433	-1.05835						-132.111	-0.15747	-2.65625
				-132.202	-0.19958	-1.06201						-132.202	-0.15564	-2.6532
				-132.294	-0.1886	-1.07422						-132.294	-0.15381	-2.64832
				-132.05	-0.19104	-1.08032						-132.05	-0.14465	-2.64771
				-132.019	-0.19775	-1.06506						-132.019	-0.16663	-2.64648
				-131.989	-0.1886	-1.07971						-131.989	-0.16357	-2.63977
				-132.019	-0.19287	-1.07971						-132.019	-0.15137	-2.63855
				-132.111	-0.19287	-1.07117						-132.111	-0.15198	-2.64648
				-131.927	-0.18372	-1.06506						-131.927	-0.16052	-2.63916
				-131.958	-0.18982	-1.0675						-131.958	-0.1532	-2.65503
				-131.958	-0.18127	-1.06628						-131.958	-0.15137	-2.63367
				-131.866	-0.18921	-1.07727						-131.866	-0.14954	-2.6355
				-131.958	-0.19653	-1.07788						-131.958	-0.15442	-2.63611
				-131.897	-0.18677	-1.06445						-131.897	-0.14954	-2.63
				-131.866	-0.19043	-1.06079						-131.866	-0.16113	-2.63123
				-131.897	-0.18433	-1.05347						-131.897	-0.15442	-2.6416
				-131.927	-0.18127	-1.0675						-131.927	-0.16541	-2.63367
				-131.897	-0.19287	-1.08337						-131.897	-0.15503	-2.61353
				-131.927	-0.2002	-1.07483						-131.927	-0.1593	-2.63184
				-131.836	-0.19714	-1.0675						-131.836	-0.16541	-2.61658
				-131.866	-0.19165	-1.0675						-131.866	-0.15442	-2.63489
				-131.866	-0.20081	-1.06201						-131.866	-0.15381	-2.62756
				-131.866	-0.18494	-1.0498						-131.866	-0.16052	-2.6355
				-131.744	-0.18311	-1.06201						-131.744	-0.14709	-2.63062
				-131.744	-0.19104	-1.05713						-131.744	-0.15869	-2.63367
				-131.744	-0.18982	-1.06384						-131.744	-0.15442	-2.63794
				-131.775	-0.18738	-1.04431						-131.775	-0.15137	-2.63062
				-131.744	-0.18677	-1.04065						-131.744	-0.15503	-2.62939
				-131.683	-0.19775	-1.0498						-131.683	-0.14404	-2.62878
				-131.683	-0.18066	-1.04736						-131.683	-0.15808	-2.63794
				-131.622	-0.18433	-1.05408						-131.622	-0.15259	-2.63855
				-131.714	-0.19531	-1.04126						-131.714	-0.15137	-2.63428
				-131.653	-0.18494	-1.05469						-131.653	-0.16113	-2.63245
				-131.561	-0.19104	-1.03882						-131.561	-0.15564	-2.63672
				-131.531	-0.18494	-1.05164						-131.531	-0.14709	-2.63672
				-131.561	-0.1886	-1.03455						-131.561	-0.15198	-2.62695
				-131.744	-0.18494	-1.02539						-131.744	-0.15869	-2.63
				-131.744	-0.19409	-1.026						-131.744	-0.15015	-2.64709
				-131.592	-0.19226	-1.04248						-131.592	-0.16174	-2.6355
				-131.531	-0.18433	-1.04858						-131.531	-0.15442	-2.62329
				-131.378	-0.18494	-1.05042						-131.378	-0.15747	-2.62451
				-131.653	-0.19958	-1.05713						-131.653	-0.14709	-2.63123
				-131.531	-0.19165	-1.05347						-131.531	-0.16357	-2.63
				-131.439	-0.18677	-1.03821						-131.439	-0.15198	-2.63428
				-131.317	-0.18982	-1.03882						-131.317	-0.14587	-2.62085
				-131.439	-0.18677	-1.04126						-131.439	-0.14343	-2.62573
				-131.592	-0.1947	-1.04126						-131.592	-0.15747	-2.62512
				-131.47	-0.18494	-1.04675						-131.47	-0.14832	-2.62085
				-131.287	-0.18494	-1.04553						-131.287	-0.15747	-2.62512
				-131.317	-0.17578	-1.05225						-131.317	-0.15442	-2.63062
				-131.287	-0.19165	-1.0553						-131.287	-0.15442	-2.61963
				-131.409	-0.18738	-1.04553						-131.409	-0.15442	-2.63
				-131.439	-0.18311	-1.06201						-131.439	-0.14282	-2.61841
				-131.287	-0.19043	-1.05042						-131.287	-0.14282	-2.62512
				-131.256	-0.18677	-1.02722						-131.256	-0.15198	-2.62634
				-131.165	-0.19043	-1.03577						-131.165	-0.14893	-2.61597
				-131.378	-0.19287	-1.02905						-131.378	-0.1532	-2.62085
				-131.317	-0.20081	-1.026						-131.317	-0.14771	-2.62024
				-131.226	-0.19165	-1.03943						-131.226	-0.15869	-2.62329
				-131.256	-0.18005	-1.04431						-131.256	-0.15381	-2.61353
				-131.165	-0.18921	-1.04736						-131.165	-0.14526	-2.61658
				-131.348	-0.19104	-1.04553						-131.348	-0.14893	-2.61658
				-131.226	-0.18738	-1.03943						-131.226	-0.16113	-2.60986
				-131.226	-0.20203	-1.03333						-131.226	-0.14832	-2.61597
				-131.073	-0.18982	-1.03699						-131.073	-0.15747	-2.61536
				-131.165	-0.18066	-1.04736						-131.165	-0.15564	-2.61414
				-131.165	-0.19348	-1.03638						-131.165	-0.1416	-2.62024
				-131.226	-0.19287	-1.04675						-131.226	-0.14465	-2.61963
				-131.012	-0.18433	-1.04492						-131.012	-0.16174	-2.61414
				-131.073	-0.19165	-1.04004						-131.073	-0.14587	-2.61353
				-131.012	-0.18616	-1.04126						-131.012	-0.14709	-2.60742
				-131.042	-0.18311	-1.04065						-131.042	-0.15259	-2.60986
				-131.134	-0.19226	-1.03638						-131.134	-0.15442	-2.60986
				-131.073	-0.19104	-1.0376						-131.073	-0.14954	-2.6123
				-130.981	-0.18982	-1.04004						-130.981	-0.15381	-2.62024
				-130.981	-0.18494	-1.05164						-130.981	-0.15625	-2.62085
				-131.042	-0.19226	-1.02112						-131.042	-0.15869	-2.59827
				-130.951	-0.18921	-1.03577						-130.951	-0.15015	-2.60742
				-130.92	-0.18616	-1.03149						-130.92	-0.15625	-2.60803
				-130.798	-0.19043	-1.03882						-130.798	-0.14648	-2.60864
				-130.859	-0.18799	-1.03638						-130.859	-0.15198	-2.59949
				-130.951	-0.18616	-1.03455						-130.951	-0.16174	-2.60376
				-130.981	-0.18921	-1.05591						-130.981	-0.15564	-2.61292
				-130.859	-0.17761	-1.03638						-130.859	-0.15259	-2.60254
				-130.798	-0.18799	-1.03333						-130.798	-0.13916	-2.60498
				-130.737	-0.18677	-1.03638						-130.737	-0.15442	-2.60742
				-130.798	-0.18616	-1.04858						-130.798	-0.14648	-2.60315
				-130.89	-0.17639	-1.03699						-130.89	-0.15259	-2.6062
				-130.707	-0.18127	-1.03149						-130.707	-0.1532	-2.60803
				-130.707	-0.18066	-1.03943						-130.707	-0.15198	-2.59277
				-130.737	-0.1886	-1.0376						-130.737	-0.14404	-2.60559
				-130.768	-0.19287	-1.02112						-130.768	-0.1532	-2.60254
				-130.707	-0.18921	-1.03271						-130.707	-0.16235	-2.60193
				-130.676	-0.18433	-1.03516						-130.676	-0.14954	-2.59338
				-130.707	-0.1825	-1.05408						-130.707	-0.15259	-2.58972
				-130.676	-0.19531	-1.04797						-130.676	-0.15259	-2.59766
				-130.646	-0.1825	-1.03943						-130.646	-0.14648	-2.59644
				-130.646	-0.1947	-1.03333						-130.646	-0.14954	-2.61047
				-130.646	-0.18799	-1.0376						-130.646	-0.15198	-2.59338
				-130.554	-0.19165	-1.04492						-130.554	-0.15991	-2.59888
				-130.585	-0.17456	-1.0376						-130.585	-0.15503	-2.59888
				-130.585	-0.1886	-1.04187						-130.585	-0.15442	-2.58789
				-130.646	-0.18494	-1.03149						-130.646	-0.14648	-2.5885
				-130.493	-0.19409	-1.03943						-130.493	-0.14893	-2.57751
				-130.524	-0.1947	-1.02356						-130.524	-0.15137	-2.59216
				-130.493	-0.19348	-1.03455						-130.493	-0.14404	-2.57935
				-130.463	-0.19104	-1.04431						-130.463	-0.15137	-2.59766
				-130.432	-0.17334	-1.03821						-130.432	-0.15381	-2.5824
				-130.371	-0.18311	-1.03699						-130.371	-0.14832	-2.58301
				-130.402	-0.1886	-1.0321						-130.402	-0.1532	-2.58728
				-130.402	-0.18616	-1.02112						-130.402	-0.14709	-2.57751
				-130.432	-0.19653	-1.03027						-130.432	-0.14771	-2.58484
				-130.341	-0.17761	-1.03333						-130.341	-0.15869	-2.57813
				-130.371	-0.1886	-1.03088						-130.371	-0.16052	-2.59033
				-130.402	-0.19165	-1.0376						-130.402	-0.14832	-2.59155
				-130.249	-0.18372	-1.0376						-130.249	-0.15015	-2.59521
				-130.402	-0.19287	-1.04004						-130.402	-0.15869	-2.58728
				-130.402	-0.19287	-1.03027						-130.402	-0.14954	-2.57813
				-130.341	-0.1886	-1.02417						-130.341	-0.1532	-2.58301
				-130.249	-0.19104	-1.03027						-130.249	-0.14343	-2.5824
				-130.219	-0.18372	-1.02661						-130.219	-0.1593	-2.58972
				-130.341	-0.19226	-1.0321						-130.341	-0.14282	-2.57385
				-130.219	-0.19836	-1.01746						-130.219	-0.16541	-2.57324
				-130.219	-0.18433	-1.03577						-130.219	-0.15259	-2.56958
				-130.188	-0.17883	-1.02966						-130.188	-0.16113	-2.56775
				-130.096	-0.18188	-1.04004						-130.096	-0.1532	-2.57324
				-130.188	-0.16724	-1.02295						-130.188	-0.15259	-2.56531
				-130.219	-0.18738	-1.02661						-130.219	-0.15015	-2.58362
				-130.127	-0.1825	-1.03943						-130.127	-0.15564	-2.57324
				-130.127	-0.20508	-1.03516						-130.127	-0.15381	-2.56836
				-130.127	-0.18555	-1.02295						-130.127	-0.15564	-2.58545
				-130.28	-0.19409	-1.01257						-130.28	-0.14709	-2.57751
				-130.066	-0.17761	-1.01746						-130.066	-0.1593	-2.57385
				-130.066	-0.1825	-1.02173						-130.066	-0.15625	-2.57751
				-130.035	-0.18799	-1.03577						-130.035	-0.15747	-2.5708
				-129.974	-0.17456	-1.02966						-129.974	-0.14526	-2.55066
				-130.157	-0.19714	-1.03271						-130.157	-0.15808	-2.57385
				-130.096	-0.19409	-1.04614						-130.096	-0.14343	-2.57629
				-130.005	-0.18372	-1.02661						-130.005	-0.15259	-2.56287
				-130.066	-0.18433	-1.03577						-130.066	-0.15137	-2.56836
				-129.913	-0.18677	-1.01929						-129.913	-0.15137	-2.55981
				-129.883	-0.17883	-1.01624						-129.883	-0.15747	-2.5592
				-130.066	-0.1886	-1.03333						-130.066	-0.14404	-2.56287
				-129.974	-0.19226	-1.04248						-129.974	-0.14832	-2.55615
				-129.913	-0.19775	-1.0376						-129.913	-0.15625	-2.56592
				-129.761	-0.16907	-1.02356						-129.761	-0.14404	-2.54944
				-129.944	-0.18005	-1.03821						-129.944	-0.15198	-2.5531
				-130.005	-0.19897	-1.02905						-130.005	-0.14709	-2.56592
				-129.822	-0.18188	-1.01501						-129.822	-0.16479	-2.55432
				-129.883	-0.17517	-1.02905						-129.883	-0.15503	-2.55676
				-129.791	-0.18677	-1.01685						-129.791	-0.14343	-2.55737
				-129.791	-0.18494	-1.02661						-129.791	-0.15503	-2.56104
				-129.822	-0.18005	-1.01685						-129.822	-0.1532	-2.54761
				-129.791	-0.18799	-1.0321						-129.791	-0.1593	-2.55676
				-129.7	-0.18982	-1.03943						-129.7	-0.1532	-2.54944
				-129.73	-0.18005	-1.0321						-129.73	-0.1532	-2.54761
				-129.761	-0.18433	-1.02661						-129.761	-0.1532	-2.55798
				-129.761	-0.18188	-1.02173						-129.761	-0.1416	-2.54333
				-129.669	-0.19714	-1.04187						-129.669	-0.15503	-2.5415
				-129.669	-0.19714	-1.02905						-129.669	-0.14954	-2.5415
				-129.669	-0.18433	-1.02234						-129.669	-0.14771	-2.5354
				-129.761	-0.18311	-1.02539						-129.761	-0.15442	-2.54028
				-129.7	-0.17639	-1.03516						-129.7	-0.15442	-2.53052
				-129.7	-0.177	-1.02173						-129.7	-0.15808	-2.5354
				-129.639	-0.18982	-1.03149						-129.639	-0.1532	-2.53662
				-129.547	-0.19348	-1.03577						-129.547	-0.15564	-2.53479
				-129.578	-0.19043	-1.04065						-129.578	-0.15198	-2.5354
				-129.669	-0.19714	-1.02295						-129.669	-0.14404	-2.53235
				-129.517	-0.1886	-1.04065						-129.517	-0.14648	-2.53906
				-129.547	-0.18433	-1.03271						-129.547	-0.15564	-2.52563
				-129.517	-0.1886	-1.02722						-129.517	-0.15747	-2.53845
				-129.608	-0.1886	-1.02417						-129.608	-0.15137	-2.53235
				-129.456	-0.18616	-1.01868						-129.456	-0.15625	-2.52991
				-129.486	-0.18005	-1.02051						-129.486	-0.14832	-2.54211
				-129.456	-0.17944	-1.03027						-129.456	-0.15869	-2.53479
				-129.517	-0.18494	-1.02722						-129.517	-0.15381	-2.53845
				-129.486	-0.19104	-1.01929						-129.486	-0.14526	-2.53967
				-129.486	-0.18005	-1.01501						-129.486	-0.15015	-2.53967
				-129.272	-0.18677	-1.01013						-129.272	-0.15076	-2.54272
				-129.333	-0.18372	-1.01013						-129.333	-0.15991	-2.52991
				-129.333	-0.18433	-1.026						-129.333	-0.15381	-2.54883
				-129.395	-0.18677	-1.03088						-129.395	-0.15198	-2.53662
				-129.303	-0.16907	-1.02173						-129.303	-0.15503	-2.52991
				-129.242	-0.18677	-1.0144						-129.242	-0.14587	-2.53052
				-129.242	-0.17822	-1.01501						-129.242	-0.15076	-2.52441
				-129.272	-0.19043	-1.02295						-129.272	-0.15625	-2.52319
				-129.242	-0.18799	-1.02905						-129.242	-0.14709	-2.52808
				-129.395	-0.18188	-1.02295						-129.395	-0.14465	-2.52686
				-129.242	-0.18982	-1.01685						-129.242	-0.1532	-2.52869
				-129.272	-0.18005	-1.0199						-129.272	-0.14343	-2.52014
				-129.181	-0.19775	-1.02051						-129.181	-0.14404	-2.5354
				-129.333	-0.19226	-1.01685						-129.333	-0.15747	-2.52747
				-129.242	-0.1886	-1.00464						-129.242	-0.13	-2.52808
				-129.089	-0.18433	-1.0144						-129.089	-0.14709	-2.52563
				-128.967	-0.18494	-1.0083						-128.967	-0.14465	-2.5238
				-129.059	-0.17456	-1.00647						-129.059	-0.14893	-2.52441
				-129.12	-0.19348	-1.00586						-129.12	-0.14709	-2.53113
				-129.089	-0.17944	-1.0199						-129.089	-0.14648	-2.53174
				-128.967	-0.18616	-1.02234						-128.967	-0.14343	-2.52747
				-128.998	-0.17883	-1.02173						-128.998	-0.15259	-2.52014
				-128.967	-0.18677	-1.0022						-128.967	-0.15015	-2.53052
				-128.998	-0.1886	-1.00891						-128.998	-0.14465	-2.50854
				-128.998	-0.19775	-1.01807						-128.998	-0.13672	-2.51282
				-129.028	-0.17883	-1.01135						-129.028	-0.14648	-2.52197
				-128.937	-0.17944	-1.02356						-128.937	-0.14465	-2.52441
				-128.845	-0.17334	-1.01135						-128.845	-0.15076	-2.51343
				-128.937	-0.18127	-1.01135						-128.937	-0.15137	-2.51831
				-128.906	-0.17761	-0.99731						-128.906	-0.14465	-2.53113
				-128.845	-0.19226	-0.99609						-128.845	-0.15991	-2.51709
				-128.815	-0.17517	-0.99792						-128.815	-0.14771	-2.51404
				-128.754	-0.1825	-1.01563						-128.754	-0.15198	-2.50916
				-128.815	-0.17639	-1.00342						-128.815	-0.15747	-2.52075
				-128.845	-0.19592	-1.00891						-128.845	-0.15259	-2.51892
				-128.693	-0.17273	-0.98877						-128.693	-0.14221	-2.5293
				-128.693	-0.18188	-0.99426						-128.693	-0.15198	-2.51526
				-128.754	-0.17944	-0.98877						-128.754	-0.14893	-2.51038
				-128.937	-0.18738	-0.99487						-128.937	-0.14526	-2.50793
				-128.937	-0.18494	-1.00342						-128.937	-0.14343	-2.50427
				-128.845	-0.19043	-1.00891						-128.845	-0.1532	-2.50244
				-128.754	-0.1886	-0.98389						-128.754	-0.15198	-2.50671
				-128.601	-0.18005	-0.99548						-128.601	-0.14709	-2.49634
				-128.723	-0.18616	-0.98938						-128.723	-0.14282	-2.49695
				-128.693	-0.19409	-1.00098						-128.693	-0.14832	-2.49817
				-128.632	-0.1825	-1.00464						-128.632	-0.14404	-2.50366
				-128.723	-0.17456	-1.00098						-128.723	-0.14648	-2.50366
				-128.662	-0.19226	-0.99365						-128.662	-0.14954	-2.4939
				-128.601	-0.18188	-1.01318						-128.601	-0.15381	-2.49451
				-128.601	-0.19165	-1.00464						-128.601	-0.14648	-2.49878
				-128.54	-0.17822	-1.01746						-128.54	-0.15991	-2.48901
				-128.51	-0.18677	-0.99854						-128.51	-0.15442	-2.49939
				-128.479	-0.18616	-1.01807						-128.479	-0.15137	-2.5061
				-128.54	-0.1947	-1.00708						-128.54	-0.13672	-2.49878
				-128.51	-0.17639	-1.01563						-128.51	-0.15015	-2.48779
				-128.54	-0.18433	-1.00464						-128.54	-0.15381	-2.49146
				-128.418	-0.17395	-1.00708						-128.418	-0.14648	-2.50183
				-128.418	-0.1825	-1.00037						-128.418	-0.15259	-2.49146
				-128.326	-0.18738	-1.00891						-128.326	-0.15198	-2.48779
				-128.448	-0.18005	-0.99243						-128.448	-0.13794	-2.49451
				-128.326	-0.18127	-1.01196						-128.326	-0.14893	-2.48962
				-128.387	-0.19592	-0.99915						-128.387	-0.16541	-2.48474
				-128.326	-0.18188	-0.99426						-128.326	-0.13977	-2.47253
				-128.387	-0.17944	-1.00281						-128.387	-0.14832	-2.48596
				-128.479	-0.18188	-0.99609						-128.479	-0.14282	-2.47559
				-128.296	-0.18677	-1.00525						-128.296	-0.15198	-2.47681
				-128.265	-0.18188	-1.00037						-128.265	-0.14404	-2.48047
				-128.235	-0.18616	-1.00342						-128.235	-0.15869	-2.47437
				-128.387	-0.1886	-0.9906						-128.387	-0.14709	-2.48779
				-128.357	-0.17517	-1.00037						-128.357	-0.1532	-2.48108
				-128.174	-0.17883	-1.0083						-128.174	-0.14465	-2.47375
				-128.296	-0.18982	-0.99976						-128.296	-0.14954	-2.48657
				-128.174	-0.18372	-1.01074						-128.174	-0.15503	-2.46582
				-128.143	-0.1825	-1.00952						-128.143	-0.15198	-2.49023
				-128.174	-0.18372	-1.01013						-128.174	-0.15442	-2.48779
				-128.113	-0.17883	-1.01685						-128.113	-0.14709	-2.4884
				-128.174	-0.19714	-1.01318						-128.174	-0.14709	-2.48474
				-128.204	-0.18372	-1.01807						-128.204	-0.14709	-2.48047
				-128.113	-0.18799	-1.01257						-128.113	-0.1532	-2.48352
				-128.174	-0.17578	-1.00037						-128.174	-0.14832	-2.48657
				-128.082	-0.19409	-0.99731						-128.082	-0.14221	-2.4823
				-128.113	-0.17883	-0.99121						-128.113	-0.13916	-2.48535
				-128.113	-0.18494	-1.01257						-128.113	-0.15076	-2.4939
				-128.052	-0.17151	-1.01746						-128.052	-0.14709	-2.48474
				-128.204	-0.18921	-1.00342						-128.204	-0.14771	-2.48779
				-128.082	-0.17273	-0.9967						-128.082	-0.14709	-2.47437
				-127.899	-0.1825	-1.01807						-127.899	-0.13916	-2.48657
				-127.991	-0.18127	-1.00708						-127.991	-0.16052	-2.48291
				-127.838	-0.18005	-1.00281						-127.838	-0.15442	-2.47253
				-128.052	-0.18127	-1.01929						-128.052	-0.15198	-2.49634
				-127.838	-0.18127	-1.00342						-127.838	-0.14648	-2.48779
				-127.838	-0.19104	-1.0144						-127.838	-0.15503	-2.47375
				-127.991	-0.17761	-0.99182						-127.991	-0.14832	-2.48047
				-127.899	-0.18677	-1.00464						-127.899	-0.14893	-2.49084
				-128.021	-0.19104	-0.9967						-128.021	-0.15015	-2.48535
				-127.777	-0.17273	-1.00159						-127.777	-0.14404	-2.47681
				-127.899	-0.17761	-1.00769						-127.899	-0.14343	-2.47253
				-127.93	-0.18494	-0.99487						-127.93	-0.15381	-2.48169
				-127.869	-0.18433	-0.98938						-127.869	-0.14893	-2.47375
				-127.716	-0.1825	-0.99548						-127.716	-0.15564	-2.4707
				-127.716	-0.18677	-0.98755						-127.716	-0.15381	-2.46887
				-127.808	-0.18188	-0.9967						-127.808	-0.15137	-2.47253
				-127.747	-0.18433	-0.98633						-127.747	-0.14038	-2.47681
				-127.838	-0.18005	-0.99182						-127.838	-0.14404	-2.46948
				-127.838	-0.19348	-0.99121						-127.838	-0.1416	-2.47009
				-127.625	-0.17639	-0.98816						-127.625	-0.14526	-2.4707
				-127.563	-0.17944	-0.99487						-127.563	-0.14893	-2.47131
				-127.502	-0.17517	-0.979						-127.502	-0.14832	-2.46399
				-127.655	-0.18188	-0.98999						-127.655	-0.14771	-2.4707
				-127.747	-0.18982	-0.97412						-127.747	-0.14465	-2.48352
				-127.563	-0.18677	-0.98206						-127.563	-0.14771	-2.46704
				-127.625	-0.18372	-0.97046						-127.625	-0.13977	-2.47192
				-127.502	-0.18005	-0.98877						-127.502	-0.13977	-2.47925
				-127.594	-0.18738	-0.96436						-127.594	-0.15564	-2.4762
				-127.533	-0.19043	-0.9967						-127.533	-0.15137	-2.47925
				-127.472	-0.18372	-0.98572						-127.472	-0.14893	-2.4707
				-127.502	-0.16907	-0.99854						-127.502	-0.14526	-2.46826
				-127.594	-0.1947	-1.01135						-127.594	-0.1532	-2.47253
				-127.594	-0.18005	-0.99243						-127.594	-0.1416	-2.47864
				-127.563	-0.18921	-0.99915						-127.563	-0.15259	-2.46277
				-127.533	-0.17883	-0.99121						-127.533	-0.14771	-2.46155
				-127.411	-0.17395	-0.97595						-127.411	-0.15564	-2.46399
				-127.411	-0.19104	-0.99304						-127.411	-0.14771	-2.46216
				-127.533	-0.18677	-0.98999						-127.533	-0.14771	-2.46216
				-127.533	-0.18311	-0.98328						-127.533	-0.14832	-2.45789
				-127.411	-0.1947	-0.98877						-127.411	-0.14954	-2.45544
				-127.35	-0.18311	-0.97961						-127.35	-0.14893	-2.45789
				-127.35	-0.17822	-0.96863						-127.35	-0.15869	-2.45789
				-127.319	-0.19165	-0.9845						-127.319	-0.15503	-2.46033
				-127.319	-0.16907	-0.98022						-127.319	-0.14282	-2.45789
				-127.228	-0.18005	-0.99915						-127.228	-0.14587	-2.46399
				-127.289	-0.18127	-0.98267						-127.289	-0.15076	-2.45605
				-127.319	-0.19165	-0.98267						-127.319	-0.15137	-2.46643
				-127.38	-0.17517	-0.98572						-127.38	-0.15442	-2.45972
				-127.441	-0.18494	-0.98511						-127.441	-0.14404	-2.46704
				-127.319	-0.19104	-0.99609						-127.319	-0.14771	-2.46399
				-127.35	-0.18311	-0.98999						-127.35	-0.14648	-2.45911
				-127.258	-0.18311	-0.98816						-127.258	-0.14648	-2.45422
				-127.319	-0.18738	-0.97839						-127.319	-0.1416	-2.46155
				-127.197	-0.18677	-0.98877						-127.197	-0.14343	-2.47192
				-127.228	-0.17944	-0.99182						-127.228	-0.14832	-2.47437
				-127.136	-0.18738	-1.00037						-127.136	-0.14771	-2.46765
				-127.136	-0.18311	-0.99121						-127.136	-0.14282	-2.45605
				-127.106	-0.18372	-0.98083						-127.106	-0.13916	-2.46399
				-127.106	-0.18799	-0.98755						-127.106	-0.15198	-2.46887
				-127.014	-0.18066	-0.97717						-127.014	-0.15259	-2.44568
				-127.136	-0.19531	-0.98267						-127.136	-0.14954	-2.45117
				-127.136	-0.17761	-0.96985						-127.136	-0.15381	-2.44629
				-127.136	-0.19287	-0.97229						-127.136	-0.14648	-2.4469
				-127.106	-0.18188	-0.97595						-127.106	-0.14465	-2.44446
				-127.014	-0.16846	-0.96375						-127.014	-0.14038	-2.46216
				-127.014	-0.17639	-0.96802						-127.014	-0.13489	-2.44019
				-127.075	-0.18433	-0.96802						-127.075	-0.14893	-2.43286
				-127.014	-0.18494	-0.97046						-127.014	-0.15198	-2.44263
				-127.014	-0.18494	-0.96497						-127.014	-0.14282	-2.44263
				-126.831	-0.17944	-0.97778						-126.831	-0.14709	-2.44446
				-126.831	-0.17883	-0.979						-126.831	-0.14465	-2.44507
				-126.862	-0.17517	-0.96802						-126.862	-0.14221	-2.43286
				-127.014	-0.17822	-0.96802						-127.014	-0.14404	-2.43958
				-126.831	-0.17273	-0.97717						-126.831	-0.1416	-2.44446
				-126.831	-0.19287	-0.97717						-126.831	-0.15015	-2.44141
				-126.77	-0.17151	-0.98511						-126.77	-0.14954	-2.44629
				-126.678	-0.17151	-0.97168						-126.678	-0.14587	-2.45239
				-126.892	-0.18616	-0.979						-126.892	-0.14893	-2.45239
				-126.892	-0.18982	-0.98206						-126.892	-0.15259	-2.44202
				-126.709	-0.17334	-0.97839						-126.709	-0.1416	-2.43347
				-126.648	-0.17456	-0.97595						-126.648	-0.15259	-2.43408
				-126.709	-0.16907	-0.97717						-126.709	-0.14343	-2.43652
				-126.709	-0.17761	-0.97229						-126.709	-0.13794	-2.44629
				-126.709	-0.18372	-0.96741						-126.709	-0.14465	-2.44629
				-126.678	-0.17212	-0.98328						-126.678	-0.14343	-2.42615
				-126.617	-0.18005	-0.97473						-126.617	-0.13489	-2.43469
				-126.556	-0.18372	-0.98328						-126.556	-0.14465	-2.44202
				-126.648	-0.17334	-0.96375						-126.648	-0.14099	-2.42981
				-126.617	-0.1825	-0.96497						-126.617	-0.14648	-2.42615
				-126.617	-0.18372	-0.9613						-126.617	-0.15625	-2.4231
				-126.617	-0.17212	-0.96619						-126.617	-0.1416	-2.4353
				-126.617	-0.17456	-0.98267						-126.617	-0.14221	-2.42249
				-126.587	-0.177	-0.96375						-126.587	-0.13611	-2.42432
				-126.587	-0.18738	-0.97229						-126.587	-0.14893	-2.42981
				-126.434	-0.17273	-0.97778						-126.434	-0.15381	-2.4231
				-126.434	-0.18005	-0.96252						-126.434	-0.1416	-2.42249
				-126.373	-0.18127	-0.96558						-126.373	-0.14648	-2.40967
				-126.587	-0.17761	-0.96436						-126.587	-0.14343	-2.41638
				-126.495	-0.18738	-0.96252						-126.495	-0.14526	-2.42126
				-126.404	-0.17334	-0.96497						-126.404	-0.13794	-2.41577
				-126.373	-0.17761	-0.95825						-126.373	-0.14282	-2.41577
				-126.404	-0.17578	-0.96741						-126.404	-0.14832	-2.4115
				-126.495	-0.18188	-0.95276						-126.495	-0.13489	-2.41882
				-126.526	-0.18677	-0.96558						-126.526	-0.14221	-2.42432
				-126.312	-0.18127	-0.9552						-126.312	-0.15442	-2.41394
				-126.373	-0.16968	-0.95642						-126.373	-0.14343	-2.41638
				-126.343	-0.17761	-0.94421						-126.343	-0.15259	-2.41577
				-126.312	-0.19043	-0.95459						-126.312	-0.14648	-2.41516
				-126.373	-0.17761	-0.94727						-126.373	-0.14893	-2.42065
				-126.251	-0.18677	-0.94788						-126.251	-0.14343	-2.42249
				-126.221	-0.17517	-0.94238						-126.221	-0.14465	-2.4176
				-126.251	-0.18738	-0.95886						-126.251	-0.14709	-2.41638
				-126.129	-0.177	-0.95032						-126.129	-0.14709	-2.42065
				-126.221	-0.17334	-0.95398						-126.221	-0.1416	-2.41821
				-126.16	-0.18921	-0.95886						-126.16	-0.14526	-2.41089
				-126.221	-0.1709	-0.95215						-126.221	-0.14832	-2.40906
				-126.221	-0.17883	-0.94788						-126.221	-0.14587	-2.40845
				-126.19	-0.17212	-0.96619						-126.19	-0.14526	-2.40479
				-126.16	-0.18616	-0.95642						-126.16	-0.14526	-2.40784
				-126.16	-0.177	-0.95886						-126.16	-0.13916	-2.40051
				-126.129	-0.16846	-0.95032						-126.129	-0.1416	-2.40845
				-126.099	-0.16785	-0.94666						-126.099	-0.14343	-2.40845
				-126.099	-0.17822	-0.94604						-126.099	-0.13611	-2.39929
				-126.16	-0.18616	-0.95764						-126.16	-0.16052	-2.40845
				-126.038	-0.16357	-0.94238						-126.038	-0.13916	-2.40356
				-125.916	-0.177	-0.9436						-125.916	-0.14709	-2.40051
				-126.099	-0.18982	-0.95398						-126.099	-0.14954	-2.40784
				-126.129	-0.17517	-0.95276						-126.129	-0.14404	-2.40051
				-126.099	-0.18738	-0.95764						-126.099	-0.14893	-2.39929
				-126.007	-0.17273	-0.95276						-126.007	-0.1416	-2.39624
				-125.916	-0.18921	-0.95764						-125.916	-0.14099	-2.39014
				-125.916	-0.1709	-0.95459						-125.916	-0.15381	-2.4054
				-125.977	-0.17883	-0.94116						-125.977	-0.13916	-2.39746
				-125.854	-0.17212	-0.95642						-125.854	-0.14465	-2.40173
				-125.824	-0.1825	-0.94971						-125.824	-0.13855	-2.39075
				-125.824	-0.16968	-0.94849						-125.824	-0.15137	-2.39807
				-125.854	-0.18799	-0.94971						-125.854	-0.13855	-2.40234
				-125.854	-0.17395	-0.9491						-125.854	-0.14099	-2.40112
				-125.916	-0.17883	-0.95825						-125.916	-0.14404	-2.39685
				-125.732	-0.18372	-0.94055						-125.732	-0.14404	-2.39929
				-125.793	-0.17822	-0.95093						-125.793	-0.15015	-2.39563
				-125.793	-0.18005	-0.94849						-125.793	-0.14282	-2.39258
				-125.854	-0.18127	-0.9552						-125.854	-0.15198	-2.39502
				-125.885	-0.17334	-0.95398						-125.885	-0.14893	-2.39075
				-125.793	-0.17334	-0.9491						-125.793	-0.1593	-2.3938
				-125.702	-0.18311	-0.95886						-125.702	-0.14526	-2.38281
				-125.763	-0.17578	-0.95581						-125.763	-0.15198	-2.38464
				-125.824	-0.18738	-0.95642						-125.824	-0.14832	-2.39258
				-125.732	-0.17761	-0.95154						-125.732	-0.14832	-2.38831
				-125.58	-0.177	-0.96008						-125.58	-0.14221	-2.38708
				-125.61	-0.16785	-0.95947						-125.61	-0.14465	-2.39075
				-125.549	-0.1709	-0.95093						-125.549	-0.15076	-2.38159
				-125.732	-0.18372	-0.95154						-125.732	-0.14282	-2.38586
				-125.732	-0.18005	-0.95337						-125.732	-0.14526	-2.39258
				-125.671	-0.18799	-0.94604						-125.671	-0.14771	-2.37427
				-125.641	-0.17456	-0.95276						-125.641	-0.14282	-2.37854
				-125.549	-0.1886	-0.95154						-125.549	-0.13733	-2.38647
				-125.61	-0.17883	-0.94482						-125.61	-0.14709	-2.3822
				-125.641	-0.17761	-0.94666						-125.641	-0.14404	-2.38159
				-125.519	-0.17273	-0.9436						-125.519	-0.13794	-2.37854
				-125.305	-0.18005	-0.94788						-125.305	-0.13733	-2.3877
				-125.519	-0.16724	-0.94727						-125.519	-0.14282	-2.38831
				-125.427	-0.1709	-0.9491						-125.427	-0.15198	-2.3822
				-125.519	-0.18616	-0.95093						-125.519	-0.1416	-2.38586
				-125.336	-0.17639	-0.95764						-125.336	-0.14771	-2.38342
				-125.427	-0.16968	-0.94116						-125.427	-0.13855	-2.39258
				-125.488	-0.17761	-0.94727						-125.488	-0.13916	-2.38708
				-125.397	-0.16724	-0.95459						-125.397	-0.13733	-2.38586
				-125.397	-0.18066	-0.95093						-125.397	-0.14526	-2.38281
				-125.244	-0.17151	-0.94727						-125.244	-0.13367	-2.36267
				-125.366	-0.18311	-0.94849						-125.366	-0.13977	-2.37549
				-125.275	-0.17151	-0.95154						-125.275	-0.14404	-2.36755
				-125.488	-0.18799	-0.94849						-125.488	-0.14282	-2.37183
				-125.336	-0.18738	-0.94788						-125.336	-0.13306	-2.37183
				-125.275	-0.1825	-0.93994						-125.275	-0.15503	-2.37122
				-125.244	-0.16846	-0.95581						-125.244	-0.14282	-2.37549
				-125.183	-0.16846	-0.95032						-125.183	-0.14465	-2.36694
				-125.305	-0.17822	-0.94727						-125.305	-0.14038	-2.37244
				-125.275	-0.18066	-0.9436						-125.275	-0.12451	-2.36816
				-125.122	-0.18005	-0.93567						-125.122	-0.14404	-2.36816
				-125.092	-0.18005	-0.93567						-125.092	-0.14709	-2.36694
				-125.122	-0.18188	-0.94055						-125.122	-0.14038	-2.36755
				-125.122	-0.16907	-0.9314						-125.122	-0.14221	-2.36389
				-125.214	-0.17395	-0.93079						-125.214	-0.14587	-2.36877
				-125.092	-0.17456	-0.92163						-125.092	-0.14587	-2.37366
				-125.092	-0.16968	-0.92957						-125.092	-0.13123	-2.37976
				-125.122	-0.18127	-0.90759						-125.122	-0.15198	-2.3645
				-125	-0.1709	-0.92712						-125	-0.14954	-2.36816
				-125.092	-0.18738	-0.93872						-125.092	-0.14099	-2.36938
				-124.969	-0.17578	-0.92834						-124.969	-0.14832	-2.36328
				-124.969	-0.17639	-0.93811						-124.969	-0.14038	-2.37
				-124.939	-0.18433	-0.91675						-124.939	-0.14221	-2.37183
				-124.969	-0.16907	-0.93506						-124.969	-0.13245	-2.37122
				-124.969	-0.16785	-0.92712						-124.969	-0.13672	-2.36633
				-125.031	-0.18799	-0.92346						-125.031	-0.13245	-2.36084
				-124.939	-0.17761	-0.9259						-124.939	-0.13733	-2.35474
				-124.847	-0.16968	-0.91797						-124.847	-0.13062	-2.35168
				-124.878	-0.17944	-0.93872						-124.878	-0.14526	-2.36145
				-124.817	-0.18738	-0.93018						-124.817	-0.14709	-2.35901
				-124.847	-0.16174	-0.93079						-124.847	-0.14465	-2.34985
				-124.878	-0.17944	-0.93506						-124.878	-0.14465	-2.35229
				-124.756	-0.18127	-0.92896						-124.756	-0.15015	-2.35352
				-124.786	-0.17639	-0.92957						-124.786	-0.14343	-2.3468
				-124.756	-0.16541	-0.94299						-124.756	-0.13306	-2.35779
				-124.817	-0.18738	-0.92773						-124.817	-0.14221	-2.35229
				-124.878	-0.17517	-0.92529						-124.878	-0.14465	-2.36572
				-124.847	-0.17395	-0.92285						-124.847	-0.14221	-2.35474
				-124.786	-0.18372	-0.92957						-124.786	-0.13489	-2.36206
				-124.664	-0.1709	-0.93689						-124.664	-0.14709	-2.35535
				-124.756	-0.17334	-0.92224						-124.756	-0.13611	-2.35779
				-124.725	-0.17883	-0.93201						-124.725	-0.14648	-2.34863
				-124.664	-0.18494	-0.93262						-124.664	-0.14954	-2.34863
				-124.695	-0.17822	-0.92957						-124.695	-0.14343	-2.35107
				-124.542	-0.18372	-0.92529						-124.542	-0.13977	-2.34802
				-124.603	-0.16541	-0.92468						-124.603	-0.13306	-2.34436
				-124.542	-0.18066	-0.92163						-124.542	-0.13977	-2.33887
				-124.542	-0.16602	-0.93018						-124.542	-0.14832	-2.33704
				-124.573	-0.18005	-0.93323						-124.573	-0.13916	-2.35046
				-124.573	-0.17822	-0.93323						-124.573	-0.14954	-2.34863
				-124.603	-0.1825	-0.9314						-124.603	-0.13733	-2.34985
				-124.542	-0.17822	-0.93567						-124.542	-0.14771	-2.34375
				-124.542	-0.16296	-0.92773						-124.542	-0.14526	-2.33826
				-124.512	-0.17517	-0.9259						-124.512	-0.1416	-2.33948
				-124.512	-0.16541	-0.92957						-124.512	-0.13428	-2.34375
				-124.512	-0.18005	-0.92834						-124.512	-0.14709	-2.33704
				-124.542	-0.17944	-0.93506						-124.542	-0.14221	-2.34131
				-124.39	-0.16785	-0.94299						-124.39	-0.14465	-2.3407
				-124.268	-0.18188	-0.93262						-124.268	-0.14343	-2.33337
				-124.359	-0.16785	-0.93384						-124.359	-0.13977	-2.33582
				-124.268	-0.16235	-0.9314						-124.268	-0.13977	-2.33154
				-124.512	-0.16785	-0.93994						-124.512	-0.13245	-2.33765
				-124.451	-0.17578	-0.93567						-124.451	-0.1416	-2.33032
				-124.359	-0.17517	-0.9314						-124.359	-0.13306	-2.323
				-124.329	-0.17578	-0.92529						-124.329	-0.13306	-2.32605
				-124.268	-0.177	-0.92773						-124.268	-0.13916	-2.33704
				-124.207	-0.17151	-0.91858						-124.207	-0.14343	-2.33887
				-124.115	-0.16785	-0.93018						-124.115	-0.13672	-2.33643
				-124.237	-0.18005	-0.91858						-124.237	-0.13977	-2.33643
				-124.268	-0.18066	-0.92407						-124.268	-0.13611	-2.323
				-124.329	-0.16968	-0.91858						-124.329	-0.13794	-2.33398
				-124.298	-0.17395	-0.91614						-124.298	-0.14404	-2.32361
				-124.237	-0.17578	-0.91309						-124.237	-0.13428	-2.323
				-124.115	-0.18677	-0.91431						-124.115	-0.13184	-2.33215
				-124.115	-0.16296	-0.91736						-124.115	-0.1416	-2.33276
				-124.084	-0.16968	-0.91431						-124.084	-0.13428	-2.32666
				-124.146	-0.16541	-0.91309						-124.146	-0.13428	-2.31628
				-124.023	-0.177	-0.91797						-124.023	-0.13672	-2.3175
				-124.084	-0.17944	-0.92651						-124.084	-0.14099	-2.32056
				-124.115	-0.17456	-0.90942						-124.115	-0.12939	-2.31323
				-124.084	-0.17456	-0.92896						-124.084	-0.13367	-2.3175
				-124.084	-0.16785	-0.92957						-124.084	-0.14343	-2.32788
				-124.054	-0.18372	-0.91736						-124.054	-0.1355	-2.32666
				-123.932	-0.16846	-0.91797						-123.932	-0.13428	-2.32788
				-124.084	-0.17151	-0.92163						-124.084	-0.13611	-2.32605
				-124.023	-0.15991	-0.91736						-124.023	-0.1355	-2.32178
				-124.054	-0.18005	-0.91736						-124.054	-0.13733	-2.31628
				-123.993	-0.17944	-0.91675						-123.993	-0.14526	-2.32178
				-123.901	-0.17273	-0.9198						-123.901	-0.13733	-2.32788
				-123.932	-0.16663	-0.91248						-123.932	-0.13794	-2.32239
				-123.901	-0.17334	-0.91125						-123.901	-0.13489	-2.31018
				-123.871	-0.17639	-0.91431						-123.871	-0.13428	-2.31628
				-123.84	-0.16907	-0.9021						-123.84	-0.12756	-2.31873
				-123.779	-0.18066	-0.90271						-123.779	-0.13977	-2.30591
				-123.901	-0.17029	-0.91797						-123.901	-0.13611	-2.31079
				-123.84	-0.1709	-0.92102						-123.84	-0.15015	-2.31628
				-124.023	-0.18677	-0.92102						-124.023	-0.14343	-2.30713
				-123.779	-0.17273	-0.91003						-123.779	-0.13489	-2.30347
				-123.749	-0.17334	-0.91187						-123.749	-0.13794	-2.31628
				-123.81	-0.16907	-0.9137						-123.81	-0.14648	-2.30347
				-123.718	-0.17517	-0.92407						-123.718	-0.13733	-2.31018
				-123.688	-0.16541	-0.91919						-123.688	-0.14709	-2.30957
				-123.718	-0.17212	-0.90515						-123.718	-0.14587	-2.3114
				-123.688	-0.1825	-0.91614						-123.688	-0.14404	-2.2998
				-123.688	-0.17334	-0.90942						-123.688	-0.1416	-2.29919
				-123.657	-0.17944	-0.90942						-123.657	-0.14526	-2.30591
				-123.749	-0.17212	-0.91064						-123.749	-0.13794	-2.29431
				-123.657	-0.16418	-0.91309						-123.657	-0.1355	-2.31018
				-123.627	-0.17944	-0.91553						-123.627	-0.14954	-2.30225
				-123.627	-0.17151	-0.90332						-123.627	-0.14221	-2.29858
				-123.566	-0.17822	-0.90515						-123.566	-0.13	-2.31384
				-123.688	-0.16968	-0.91309						-123.688	-0.13977	-2.30408
				-123.596	-0.1825	-0.91003						-123.596	-0.13977	-2.31201
				-123.566	-0.17273	-0.90271						-123.566	-0.13916	-2.31262
				-123.627	-0.16113	-0.90271						-123.627	-0.14343	-2.29736
				-123.566	-0.17212	-0.89783						-123.566	-0.14465	-2.323
				-123.535	-0.17517	-0.90088						-123.535	-0.13123	-2.30347
				-123.474	-0.16907	-0.91064						-123.474	-0.14893	-2.30591
				-123.474	-0.177	-0.89417						-123.474	-0.15015	-2.30957
				-123.413	-0.18677	-0.90576						-123.413	-0.13977	-2.31323
				-123.413	-0.16785	-0.90088						-123.413	-0.13916	-2.30164
				-123.444	-0.16541	-0.89966						-123.444	-0.14465	-2.29919
				-123.444	-0.17639	-0.9021						-123.444	-0.13611	-2.2998
				-123.383	-0.17517	-0.90149						-123.383	-0.14099	-2.29065
				-123.383	-0.16907	-0.90088						-123.383	-0.13733	-2.30774
				-123.352	-0.17639	-0.89355						-123.352	-0.14221	-2.29736
				-123.383	-0.16846	-0.91125						-123.383	-0.14709	-2.29736
				-123.322	-0.16602	-0.89172						-123.322	-0.13977	-2.29431
				-123.291	-0.16968	-0.90271						-123.291	-0.14404	-2.29919
				-123.291	-0.17212	-0.90149						-123.291	-0.15015	-2.28882
				-123.322	-0.17029	-0.90576						-123.322	-0.14099	-2.29065
				-123.169	-0.17761	-0.896						-123.169	-0.15076	-2.2821
				-123.322	-0.17151	-0.91614						-123.322	-0.14587	-2.28271
				-123.352	-0.16785	-0.89783						-123.352	-0.15137	-2.28333
				-123.199	-0.16907	-0.90576						-123.199	-0.15015	-2.28821
				-123.23	-0.17334	-0.90271						-123.23	-0.13428	-2.28455
				-123.322	-0.18188	-0.89355						-123.322	-0.14526	-2.27844
				-123.108	-0.17151	-0.87952						-123.108	-0.13672	-2.27661
				-123.138	-0.16663	-0.896						-123.138	-0.13672	-2.27539
				-123.108	-0.16907	-0.90759						-123.108	-0.14893	-2.28271
				-123.169	-0.17334	-0.89111						-123.169	-0.14404	-2.28516
				-123.169	-0.16418	-0.9021						-123.169	-0.14465	-2.27295
				-123.016	-0.17212	-0.91187						-123.016	-0.13855	-2.27722
				-123.047	-0.16907	-0.9021						-123.047	-0.1355	-2.27539
				-123.108	-0.17334	-0.90576						-123.108	-0.13428	-2.28149
				-122.955	-0.1825	-0.89844						-122.955	-0.14648	-2.27661
				-123.138	-0.16479	-0.89478						-123.138	-0.14771	-2.27295
				-123.016	-0.17151	-0.89661						-123.016	-0.14038	-2.26929
				-123.047	-0.17822	-0.88257						-123.047	-0.13367	-2.26807
				-122.955	-0.17578	-0.89966						-122.955	-0.12695	-2.28882
				-123.077	-0.17883	-0.89172						-123.077	-0.14709	-2.28516
				-122.986	-0.17029	-0.90942						-122.986	-0.13672	-2.27722
				-122.955	-0.1593	-0.89294						-122.955	-0.14648	-2.2644
				-123.047	-0.17639	-0.89478						-123.047	-0.14282	-2.26929
				-122.894	-0.16968	-0.88928						-122.894	-0.14038	-2.27966
				-123.016	-0.18005	-0.88501						-123.016	-0.14526	-2.27051
				-122.955	-0.18616	-0.88989						-122.955	-0.12939	-2.27051
				-122.955	-0.17029	-0.89111						-122.955	-0.13611	-2.28149
				-123.077	-0.17822	-0.89233						-123.077	-0.1355	-2.276
				-122.833	-0.17883	-0.88379						-122.833	-0.13428	-2.27966
				-122.803	-0.17761	-0.89844						-122.803	-0.13794	-2.27356
				-122.803	-0.177	-0.89478						-122.803	-0.13916	-2.2937
				-122.681	-0.16541	-0.87708						-122.681	-0.13245	-2.28333
				-122.772	-0.16907	-0.88196						-122.772	-0.14587	-2.27417
				-122.803	-0.16846	-0.89172						-122.803	-0.13977	-2.28333
				-122.681	-0.16663	-0.896						-122.681	-0.1416	-2.27844
				-122.772	-0.17029	-0.9021						-122.772	-0.13916	-2.26624
				-122.681	-0.17944	-0.8905						-122.681	-0.13611	-2.28943
				-122.62	-0.16907	-0.88928						-122.62	-0.13245	-2.276
				-122.62	-0.18127	-0.88257						-122.62	-0.14038	-2.27417
				-122.681	-0.17151	-0.88867						-122.681	-0.13794	-2.27539
				-122.711	-0.17883	-0.88928						-122.711	-0.15381	-2.27539
				-122.528	-0.17517	-0.91187						-122.528	-0.13062	-2.27661
				-122.589	-0.17273	-0.90088						-122.589	-0.13794	-2.26685
				-122.559	-0.16541	-0.89355						-122.559	-0.14343	-2.27295
				-122.589	-0.1825	-0.88196						-122.589	-0.14038	-2.26746
				-122.559	-0.16907	-0.88013						-122.559	-0.13	-2.27661
				-122.528	-0.16785	-0.87708						-122.528	-0.14648	-2.2699
				-122.559	-0.17517	-0.89417						-122.559	-0.14343	-2.26196
				-122.467	-0.1709	-0.88074						-122.467	-0.13245	-2.26501
				-122.498	-0.16724	-0.89233						-122.498	-0.13916	-2.26135
				-122.559	-0.16968	-0.8783						-122.559	-0.13855	-2.25525
				-122.62	-0.17456	-0.88684						-122.62	-0.13184	-2.25586
				-122.528	-0.16907	-0.87708						-122.528	-0.14587	-2.2522
				-122.437	-0.17517	-0.8905						-122.437	-0.13977	-2.26196
				-122.437	-0.16785	-0.88745						-122.437	-0.14038	-2.26257
				-122.437	-0.17517	-0.88745						-122.437	-0.13916	-2.25708
				-122.284	-0.17761	-0.87769						-122.284	-0.1355	-2.2522
				-122.345	-0.16479	-0.88196						-122.345	-0.13916	-2.25159
				-122.314	-0.17883	-0.88867						-122.314	-0.13428	-2.2522
				-122.345	-0.17395	-0.87524						-122.345	-0.14465	-2.24976
				-122.345	-0.17151	-0.86731						-122.345	-0.14648	-2.25952
				-122.192	-0.17883	-0.88989						-122.192	-0.13428	-2.25891
				-122.284	-0.17395	-0.87708						-122.284	-0.1416	-2.25037
				-122.284	-0.16602	-0.87158						-122.284	-0.14587	-2.2644
				-122.284	-0.18066	-0.87585						-122.284	-0.13977	-2.25464
				-122.223	-0.17029	-0.87646						-122.223	-0.14893	-2.25708
				-122.162	-0.16479	-0.88806						-122.162	-0.13855	-2.25403
				-122.284	-0.177	-0.88501						-122.284	-0.14893	-2.25159
				-122.314	-0.17273	-0.88379						-122.314	-0.15564	-2.2522
				-122.192	-0.17822	-0.87891						-122.192	-0.13672	-2.25525
				-122.101	-0.16418	-0.88013						-122.101	-0.14648	-2.25037
				-122.131	-0.17822	-0.88501						-122.131	-0.13916	-2.25952
				-122.101	-0.16968	-0.88867						-122.101	-0.13367	-2.2522
				-122.131	-0.16357	-0.8783						-122.131	-0.14099	-2.24609
				-122.04	-0.17029	-0.87646						-122.04	-0.14709	-2.25525
				-122.223	-0.17517	-0.88684						-122.223	-0.14282	-2.24121
				-122.04	-0.16907	-0.86914						-122.04	-0.14343	-2.24548
				-122.131	-0.17761	-0.88257						-122.131	-0.13977	-2.2522
				-122.131	-0.16907	-0.87219						-122.131	-0.13428	-2.2467
				-121.948	-0.16724	-0.86792						-121.948	-0.14954	-2.25037
				-122.07	-0.16357	-0.87524						-122.07	-0.13855	-2.24426
				-122.101	-0.17151	-0.88196						-122.101	-0.13855	-2.24487
				-122.101	-0.18127	-0.86975						-122.101	-0.12634	-2.23633
				-121.857	-0.18066	-0.88257						-121.857	-0.13672	-2.24121
				-122.04	-0.16174	-0.86365						-122.04	-0.13123	-2.23694
				-121.857	-0.16968	-0.87463						-121.857	-0.13	-2.24243
				-122.192	-0.1825	-0.87891						-122.192	-0.13977	-2.24243
				-121.826	-0.15991	-0.86914						-121.826	-0.12878	-2.23206
				-121.918	-0.17395	-0.87402						-121.918	-0.13794	-2.22839
				-121.887	-0.17273	-0.86975						-121.887	-0.13977	-2.23511
				-121.979	-0.16846	-0.87769						-121.979	-0.13611	-2.22595
				-121.948	-0.16113	-0.86853						-121.948	-0.13672	-2.22961
				-121.826	-0.17395	-0.88501						-121.826	-0.13672	-2.22778
				-121.857	-0.18127	-0.86243						-121.857	-0.13672	-2.22351
				-121.735	-0.16235	-0.86853						-121.735	-0.14282	-2.23816
				-121.826	-0.17883	-0.87036						-121.826	-0.13977	-2.22229
				-121.674	-0.1709	-0.87463						-121.674	-0.13611	-2.23389
				-121.796	-0.16846	-0.8667						-121.796	-0.13306	-2.23206
				-121.704	-0.17151	-0.87402						-121.704	-0.14221	-2.22839
				-121.704	-0.16846	-0.87219						-121.704	-0.13855	-2.23083
				-121.796	-0.17883	-0.87219						-121.796	-0.13977	-2.23267
				-121.735	-0.16724	-0.89233						-121.735	-0.14709	-2.23328
				-121.704	-0.17456	-0.88074						-121.704	-0.14038	-2.22351
				-121.582	-0.17395	-0.8728						-121.582	-0.14771	-2.22107
				-121.552	-0.16479	-0.87524						-121.552	-0.14099	-2.22229
				-121.704	-0.17822	-0.8667						-121.704	-0.14221	-2.21924
				-121.643	-0.16296	-0.87708						-121.643	-0.14526	-2.22107
				-121.613	-0.17273	-0.86487						-121.613	-0.14526	-2.22839
				-121.552	-0.16968	-0.88013						-121.552	-0.13855	-2.21924
				-121.46	-0.16846	-0.86975						-121.46	-0.14587	-2.21863
				-121.674	-0.18127	-0.88806						-121.674	-0.13733	-2.21863
				-121.552	-0.15869	-0.87769						-121.552	-0.1416	-2.22229
				-121.521	-0.17944	-0.87708						-121.521	-0.12939	-2.229
				-121.582	-0.17944	-0.87524						-121.582	-0.1416	-2.21191
				-121.46	-0.16174	-0.86914						-121.46	-0.14465	-2.22229
				-121.643	-0.16907	-0.86548						-121.643	-0.13367	-2.22717
				-121.429	-0.1825	-0.8667						-121.429	-0.14099	-2.22961
				-121.338	-0.16663	-0.88074						-121.338	-0.13916	-2.22534
				-121.368	-0.16418	-0.88196						-121.368	-0.14404	-2.21741
				-121.368	-0.17273	-0.8783						-121.368	-0.14343	-2.22656
				-121.521	-0.16907	-0.87952						-121.521	-0.14099	-2.21619
				-121.368	-0.17944	-0.88013						-121.368	-0.13794	-2.21375
				-121.338	-0.17822	-0.86548						-121.338	-0.14038	-2.21924
				-121.368	-0.16541	-0.86792						-121.368	-0.15259	-2.21008
				-121.307	-0.17883	-0.86853						-121.307	-0.13611	-2.21741
				-121.368	-0.17334	-0.87158						-121.368	-0.13306	-2.21069
				-121.338	-0.16541	-0.87158						-121.338	-0.14038	-2.2113
				-121.307	-0.177	-0.87708						-121.307	-0.13855	-2.20154
				-121.277	-0.17456	-0.88196						-121.277	-0.14648	-2.2168
				-121.185	-0.17822	-0.86304						-121.185	-0.13855	-2.21069
				-121.216	-0.16357	-0.86975						-121.216	-0.13916	-2.21069
				-121.185	-0.16052	-0.85999						-121.185	-0.12878	-2.20825
				-121.277	-0.17395	-0.87341						-121.277	-0.14221	-2.21252
				-121.185	-0.17639	-0.86792						-121.185	-0.14832	-2.20154
				-121.277	-0.16968	-0.86121						-121.277	-0.14465	-2.20947
				-121.185	-0.16724	-0.8783						-121.185	-0.1416	-2.20398
				-121.277	-0.17334	-0.87952						-121.277	-0.13123	-2.21069
				-121.124	-0.16907	-0.87402						-121.124	-0.13794	-2.20215
				-121.094	-0.177	-0.87341						-121.094	-0.13367	-2.20886
				-121.033	-0.17029	-0.88745						-121.033	-0.13794	-2.20642
				-121.246	-0.17456	-0.88928						-121.246	-0.13733	-2.20459
				-121.063	-0.17761	-0.87402						-121.063	-0.14099	-2.21252
				-121.155	-0.18677	-0.85999						-121.155	-0.13855	-2.20093
				-121.094	-0.16296	-0.86548						-121.094	-0.14587	-2.21008
				-121.002	-0.17822	-0.87402						-121.002	-0.13794	-2.19971
				-120.941	-0.17029	-0.87036						-120.941	-0.13916	-2.20642
				-120.88	-0.15137	-0.86365						-120.88	-0.1416	-2.20093
				-121.033	-0.17639	-0.8728						-121.033	-0.13611	-2.20459
				-120.911	-0.16663	-0.85876						-120.911	-0.13184	-2.20032
				-120.941	-0.17822	-0.87219						-120.941	-0.14221	-2.21008
				-120.85	-0.16113	-0.85693						-120.85	-0.14221	-2.20459
				-120.941	-0.17273	-0.86182						-120.941	-0.13977	-2.20276
				-120.88	-0.18005	-0.85388						-120.88	-0.14709	-2.20886
				-120.911	-0.17273	-0.86731						-120.911	-0.1416	-2.20581
				-120.819	-0.1825	-0.85876						-120.819	-0.13062	-2.20093
				-120.972	-0.16663	-0.84045						-120.972	-0.13855	-2.20398
				-120.667	-0.17151	-0.85571						-120.667	-0.13611	-2.19849
				-120.819	-0.17029	-0.84473						-120.819	-0.14404	-2.19604
				-120.697	-0.16418	-0.87341						-120.697	-0.13489	-2.20642
				-120.85	-0.1825	-0.8667						-120.85	-0.14404	-2.20398
				-120.697	-0.16235	-0.85815						-120.697	-0.1355	-2.20825
				-120.728	-0.1709	-0.85754						-120.728	-0.14526	-2.20337
				-120.697	-0.16296	-0.85693						-120.697	-0.13428	-2.19604
				-120.758	-0.17334	-0.8374						-120.758	-0.14221	-2.19116
				-120.697	-0.1709	-0.85571						-120.697	-0.1416	-2.20032
				-120.88	-0.17273	-0.85266						-120.88	-0.1416	-2.19421
				-120.636	-0.17151	-0.85449						-120.636	-0.13977	-2.20093
				-120.636	-0.17395	-0.84839						-120.636	-0.13733	-2.18628
				-120.575	-0.16724	-0.85754						-120.575	-0.14404	-2.19177
				-120.667	-0.17578	-0.86548						-120.667	-0.13855	-2.19788
				-120.728	-0.16907	-0.8606						-120.728	-0.12939	-2.1991
				-120.697	-0.17273	-0.85266						-120.697	-0.14465	-2.19849
				-120.605	-0.18127	-0.84045						-120.605	-0.15015	-2.1936
				-120.605	-0.16846	-0.85266						-120.605	-0.14587	-2.18933
				-120.575	-0.16968	-0.84656						-120.575	-0.13489	-2.18994
				-120.483	-0.17578	-0.85571						-120.483	-0.14404	-2.19421
				-120.422	-0.16663	-0.84656						-120.422	-0.13977	-2.18384
				-120.575	-0.17517	-0.8429						-120.575	-0.15198	-2.18201
				-120.483	-0.16846	-0.83679						-120.483	-0.13489	-2.1814
				-120.422	-0.16602	-0.85083						-120.422	-0.13977	-2.17896
				-120.453	-0.17578	-0.85327						-120.453	-0.13855	-2.17407
				-120.483	-0.16907	-0.83679						-120.483	-0.14832	-2.17468
				-120.453	-0.17761	-0.84229						-120.453	-0.13428	-2.16797
				-120.392	-0.17029	-0.84778						-120.392	-0.14343	-2.18018
				-120.392	-0.16479	-0.8374						-120.392	-0.14038	-2.16064
				-120.453	-0.17029	-0.86914						-120.453	-0.14526	-2.17041
				-120.3	-0.17151	-0.86609						-120.3	-0.1532	-2.16248
				-120.392	-0.17883	-0.85388						-120.392	-0.15076	-2.17163
				-120.331	-0.16174	-0.84534						-120.331	-0.1355	-2.17651
				-120.3	-0.16113	-0.84045						-120.3	-0.1416	-2.1759
				-120.27	-0.17639	-0.83801						-120.27	-0.13733	-2.17346
				-120.3	-0.17151	-0.84656						-120.3	-0.14465	-2.16431
				-120.209	-0.17517	-0.83801						-120.209	-0.14587	-2.16858
				-120.178	-0.16663	-0.8429						-120.178	-0.13306	-2.1698
				-120.209	-0.16602	-0.84412						-120.209	-0.14465	-2.17712
				-120.239	-0.16907	-0.8429						-120.239	-0.14526	-2.16614
				-120.178	-0.17029	-0.84351						-120.178	-0.14465	-2.16919
				-120.148	-0.17212	-0.84167						-120.148	-0.13916	-2.17346
				-120.117	-0.16479	-0.84778						-120.117	-0.13733	-2.16797
				-120.148	-0.16418	-0.83679						-120.148	-0.14221	-2.1698
				-120.117	-0.17151	-0.8374						-120.117	-0.14038	-2.17346
				-120.239	-0.17334	-0.84167						-120.239	-0.15442	-2.17529
				-120.117	-0.177	-0.84167						-120.117	-0.13794	-2.15576
				-120.087	-0.18005	-0.83557						-120.087	-0.13428	-2.16492
				-120.056	-0.16968	-0.8374						-120.056	-0.13611	-2.17346
				-120.117	-0.17639	-0.83191						-120.117	-0.13855	-2.15332
				-120.056	-0.16602	-0.83679						-120.056	-0.14221	-2.15637
				-119.965	-0.17151	-0.84839						-119.965	-0.13245	-2.15698
				-120.056	-0.15381	-0.84412						-120.056	-0.14832	-2.15576
				-119.904	-0.16846	-0.83923						-119.904	-0.14038	-2.15271
				-119.934	-0.16663	-0.8429						-119.934	-0.14465	-2.16431
				-120.026	-0.17395	-0.84412						-120.026	-0.15381	-2.16187
				-119.995	-0.16846	-0.84839						-119.995	-0.14832	-2.15454
				-119.965	-0.17578	-0.84167						-119.965	-0.15015	-2.16553
				-119.873	-0.16663	-0.83862						-119.873	-0.13611	-2.1521
				-119.934	-0.16296	-0.84229						-119.934	-0.14771	-2.15515
				-119.934	-0.16846	-0.83313						-119.934	-0.14709	-2.16064
				-119.873	-0.16174	-0.83679						-119.873	-0.13367	-2.15637
				-119.812	-0.16724	-0.8313						-119.812	-0.14282	-2.15942
				-119.873	-0.16235	-0.82947						-119.873	-0.13672	-2.15332
				-119.904	-0.18005	-0.82397						-119.904	-0.14404	-2.14844
				-119.812	-0.16907	-0.84106						-119.812	-0.14221	-2.15027
				-119.751	-0.16724	-0.82825						-119.751	-0.13794	-2.15515
				-119.659	-0.17456	-0.82214						-119.659	-0.13123	-2.14844
				-119.69	-0.15869	-0.83496						-119.69	-0.14038	-2.16187
				-119.72	-0.16541	-0.8429						-119.72	-0.13733	-2.14966
				-119.751	-0.17639	-0.84351						-119.751	-0.13123	-2.14905
				-119.812	-0.18433	-0.84106						-119.812	-0.14282	-2.15149
				-119.537	-0.15869	-0.84412						-119.537	-0.13733	-2.15271
				-119.659	-0.16968	-0.84229						-119.659	-0.13245	-2.15332
				-119.781	-0.16479	-0.85266						-119.781	-0.13794	-2.14905
				-119.629	-0.16541	-0.83618						-119.629	-0.13672	-2.15637
				-119.537	-0.16602	-0.83679						-119.537	-0.13245	-2.15454
				-119.598	-0.16541	-0.84106						-119.598	-0.13977	-2.14844
				-119.72	-0.17456	-0.86365						-119.72	-0.13611	-2.1521
				-119.659	-0.17456	-0.86243						-119.659	-0.13611	-2.14111
				-119.598	-0.16235	-0.84412						-119.598	-0.14343	-2.13928
				-119.629	-0.16724	-0.83069						-119.629	-0.13794	-2.13257
				-119.537	-0.16846	-0.82764						-119.537	-0.13672	-2.13806
				-119.598	-0.16907	-0.8429						-119.598	-0.13733	-2.13806
				-119.446	-0.1709	-0.83679						-119.446	-0.14221	-2.13928
				-119.415	-0.16113	-0.84229						-119.415	-0.13855	-2.13867
				-119.415	-0.16479	-0.84412						-119.415	-0.13977	-2.12708
				-119.354	-0.15625	-0.85754						-119.354	-0.13489	-2.14111
				-119.354	-0.16357	-0.84351						-119.354	-0.13733	-2.13074
				-119.476	-0.17395	-0.84839						-119.476	-0.14465	-2.13989
				-119.354	-0.15991	-0.84473						-119.354	-0.13733	-2.146
				-119.385	-0.15991	-0.85022						-119.385	-0.14832	-2.14722
				-119.324	-0.16602	-0.85876						-119.324	-0.13672	-2.1344
				-119.324	-0.16479	-0.85205						-119.324	-0.13245	-2.14539
				-119.476	-0.15808	-0.83984						-119.476	-0.14282	-2.13562
				-119.354	-0.16235	-0.84961						-119.354	-0.13611	-2.14355
				-119.232	-0.17029	-0.84229						-119.232	-0.14099	-2.15027
				-119.293	-0.15747	-0.82581						-119.293	-0.12817	-2.13928
				-119.232	-0.17395	-0.84229						-119.232	-0.1416	-2.14539
				-119.293	-0.16052	-0.83923						-119.293	-0.1416	-2.15271
				-119.141	-0.16418	-0.83557						-119.141	-0.14099	-2.15332
				-119.141	-0.16541	-0.83435						-119.141	-0.13916	-2.15088
				-119.141	-0.17273	-0.82703						-119.141	-0.14465	-2.14478
				-119.202	-0.16724	-0.83618						-119.202	-0.12939	-2.14722
				-119.232	-0.16968	-0.84045						-119.232	-0.13428	-2.14172
				-119.171	-0.15808	-0.83252						-119.171	-0.13916	-2.13623
				-119.141	-0.17029	-0.83496						-119.141	-0.14343	-2.15759
				-119.141	-0.16418	-0.83435						-119.141	-0.13855	-2.14233
				-119.171	-0.16479	-0.84473						-119.171	-0.13794	-2.146
				-119.171	-0.16418	-0.83008						-119.171	-0.13672	-2.14355
				-119.171	-0.17456	-0.8429						-119.171	-0.13916	-2.14905
				-119.11	-0.16479	-0.83923						-119.11	-0.1416	-2.13806
				-119.08	-0.16907	-0.82825						-119.08	-0.13855	-2.13623
				-119.11	-0.16968	-0.84717						-119.11	-0.14099	-2.13684
				-119.141	-0.16296	-0.82764						-119.141	-0.14282	-2.13074
				-118.958	-0.17029	-0.83557						-118.958	-0.13855	-2.13623
				-119.08	-0.16479	-0.8252						-119.08	-0.1355	-2.14233
				-118.988	-0.16052	-0.82886						-118.988	-0.13794	-2.1405
				-118.958	-0.16785	-0.83679						-118.958	-0.13794	-2.1344
				-118.988	-0.16663	-0.83252						-118.988	-0.14771	-2.13745
				-118.896	-0.16663	-0.82458						-118.896	-0.13123	-2.1344
				-118.927	-0.15869	-0.80994						-118.927	-0.13733	-2.13257
				-118.927	-0.16846	-0.82458						-118.927	-0.12878	-2.14539
				-118.958	-0.15137	-0.83679						-118.958	-0.13733	-2.1283
				-118.835	-0.16663	-0.82214						-118.835	-0.13489	-2.13257
				-118.866	-0.15442	-0.83374						-118.866	-0.1355	-2.13135
				-118.866	-0.17151	-0.82397						-118.866	-0.14832	-2.13135
				-118.805	-0.16785	-0.82764						-118.805	-0.13733	-2.12524
				-118.774	-0.15747	-0.8313						-118.774	-0.12817	-2.14111
				-118.866	-0.16541	-0.82825						-118.866	-0.13611	-2.13501
				-118.805	-0.16785	-0.82642						-118.805	-0.13916	-2.13379
				-118.713	-0.16846	-0.83557						-118.713	-0.12939	-2.13074
				-118.744	-0.15991	-0.81787						-118.744	-0.14099	-2.1344
				-118.744	-0.16174	-0.8374						-118.744	-0.13062	-2.13623
				-118.591	-0.16846	-0.82153						-118.591	-0.13184	-2.12524
				-118.744	-0.16235	-0.82397						-118.744	-0.13062	-2.12708
				-118.744	-0.16602	-0.81726						-118.744	-0.13489	-2.12891
				-118.713	-0.17029	-0.82336						-118.713	-0.13794	-2.11731
				-118.652	-0.16968	-0.81604						-118.652	-0.12756	-2.12341
				-118.744	-0.17761	-0.81726						-118.744	-0.12634	-2.12097
				-118.53	-0.16724	-0.82581						-118.53	-0.13062	-2.12219
				-118.53	-0.15808	-0.81604						-118.53	-0.13428	-2.11121
				-118.652	-0.16785	-0.81482						-118.652	-0.13428	-2.12769
				-118.53	-0.16296	-0.80994						-118.53	-0.13	-2.11792
				-118.622	-0.16296	-0.81909						-118.622	-0.1416	-2.12097
				-118.469	-0.16785	-0.80811						-118.469	-0.1239	-2.11487
				-118.439	-0.15808	-0.8252						-118.439	-0.13977	-2.11792
				-118.469	-0.16174	-0.8197						-118.469	-0.12329	-2.10938
				-118.469	-0.16541	-0.82092						-118.469	-0.13184	-2.11731
				-118.591	-0.15381	-0.80872						-118.591	-0.13184	-2.11548
				-118.378	-0.15747	-0.8197						-118.378	-0.12878	-2.10999
				-118.439	-0.16479	-0.81116						-118.439	-0.13306	-2.11792
				-118.469	-0.16479	-0.79224						-118.469	-0.1239	-2.11121
				-118.469	-0.17334	-0.81543						-118.469	-0.13489	-2.11609
				-118.53	-0.17151	-0.81238						-118.53	-0.13306	-2.10571
				-118.439	-0.16602	-0.80139						-118.439	-0.12512	-2.10388
				-118.347	-0.15991	-0.80933						-118.347	-0.12817	-2.10999
				-118.256	-0.17334	-0.80811						-118.256	-0.13367	-2.10144
				-118.317	-0.15747	-0.81055						-118.317	-0.13367	-2.10938
				-118.317	-0.16357	-0.79651						-118.317	-0.12756	-2.10205
				-118.225	-0.16846	-0.80322						-118.225	-0.13733	-2.10022
				-118.317	-0.1593	-0.80017						-118.317	-0.13855	-2.10571
				-118.317	-0.17334	-0.79041						-118.317	-0.13306	-2.09656
				-118.378	-0.16785	-0.79529						-118.378	-0.13428	-2.10327
				-118.347	-0.17517	-0.79773						-118.347	-0.13245	-2.10632
				-118.164	-0.16296	-0.79956						-118.164	-0.13977	-2.10327
				-118.073	-0.15381	-0.80139						-118.073	-0.13062	-2.10205
				-118.042	-0.14893	-0.80261						-118.042	-0.12634	-2.09412
				-118.195	-0.17456	-0.80017						-118.195	-0.13428	-2.09839
				-118.225	-0.16418	-0.80566						-118.225	-0.13428	-2.10022
				-118.164	-0.16174	-0.80627						-118.164	-0.14038	-2.08496
				-118.225	-0.17151	-0.80933						-118.225	-0.13489	-2.08862
				-118.134	-0.16846	-0.79468						-118.134	-0.12695	-2.0874
				-117.981	-0.15259	-0.802						-117.981	-0.12878	-2.09412
				-118.134	-0.16724	-0.79529						-118.134	-0.13611	-2.09106
				-118.042	-0.16357	-0.8075						-118.042	-0.13672	-2.09167
				-118.011	-0.1593	-0.81604						-118.011	-0.13855	-2.09717
				-118.011	-0.17212	-0.78735						-118.011	-0.13428	-2.08496
				-117.95	-0.16357	-0.81055						-117.95	-0.13184	-2.08313
				-118.134	-0.16846	-0.80444						-118.134	-0.14221	-2.08496
				-117.95	-0.16968	-0.81299						-117.95	-0.13428	-2.07825
				-117.95	-0.16052	-0.81421						-117.95	-0.13245	-2.08252
[truncated: 16,834 more rows]
