# Supplementary material for: Copine-6 is a TRPM3 escort protein controlling the sensitivity of sensory neurons to noxious heat
Source: EMBO J. 2025 Jun 19;44(15):4222–51. doi: 10.1038/s44318-025-00487-0 (PMC12317139; doi:10.1038/s44318-025-00487-0)
Supplement: Supplementary file 12 — EV Figure Source Data [file 44318_2025_487_MOESM12_ESM.zip › Figure EV3/7B.xlsx]

## Sheet: Sheet1
V	TRPM3														TRPM3+CPNE6
-149.933	-0.1709	-0.30506	-0.25802	-0.18816	-0.25329	-0.29541	-0.35414	-0.19094	-0.42215	-0.383	-0.40805	-0.38281	-0.28224		-0.24986	-0.23316	-0.13964	-0.39256	-0.40415	-0.56763	-0.47708	-0.51985	-0.41826	-0.37938	-0.58563	-0.23529	-0.36648	-0.79226	-0.51725	-0.54397	-0.36862	-0.27677	-0.35878
-149.841	-0.16877	-0.30432	-0.25719	-0.1877	-0.25376	-0.29523	-0.35377	-0.19141	-0.42169	-0.38439	-0.4074	-0.38105	-0.2815		-0.24828	-0.23075	-0.13991	-0.39135	-0.40462	-0.56457	-0.47597	-0.52134	-0.4164	-0.37688	-0.58443	-0.23622	-0.36546	-0.79309	-0.51735	-0.5449	-0.36825	-0.27278	-0.35851
-149.841	-0.1671	-0.30432	-0.25487	-0.1863	-0.25413	-0.29347	-0.35535	-0.18974	-0.42225	-0.38356	-0.4074	-0.38226	-0.28168		-0.25097	-0.22935	-0.13889	-0.39209	-0.4035	-0.56615	-0.4756	-0.52115	-0.41733	-0.37762	-0.58415	-0.23845	-0.36565	-0.79244	-0.51892	-0.54342	-0.36955	-0.27602	-0.35758
-149.902	-0.16636	-0.30441	-0.2557	-0.18436	-0.25348	-0.29514	-0.35526	-0.18807	-0.42104	-0.38216	-0.40675	-0.38244	-0.28011		-0.24921	-0.23047	-0.13954	-0.39042	-0.40156	-0.56596	-0.47754	-0.52041	-0.41677	-0.37688	-0.58452	-0.23501	-0.36361	-0.79207	-0.51976	-0.54481	-0.37205	-0.27389	-0.35489
-149.872	-0.16385	-0.30618	-0.2545	-0.18361	-0.25209	-0.29384	-0.356	-0.18816	-0.42048	-0.3817	-0.40555	-0.38068	-0.2802		-0.25014	-0.23047	-0.13954	-0.39116	-0.40555	-0.56457	-0.47467	-0.52226	-0.41519	-0.37715	-0.58433	-0.23668	-0.36444	-0.79365	-0.51911	-0.54379	-0.37205	-0.2737	-0.35702
-149.841	-0.16534	-0.30339	-0.25338	-0.18463	-0.24986	-0.293	-0.35526	-0.18835	-0.41974	-0.38142	-0.4061	-0.38077	-0.28205		-0.25274	-0.22889	-0.13964	-0.38987	-0.40137	-0.56448	-0.4743	-0.52366	-0.41473	-0.37446	-0.58229	-0.23372	-0.36417	-0.79532	-0.52022	-0.54249	-0.36973	-0.27565	-0.35971
-149.933	-0.16302	-0.30293	-0.25366	-0.18603	-0.24912	-0.29198	-0.35693	-0.18899	-0.4202	-0.38263	-0.40388	-0.38059	-0.27964		-0.25014	-0.22852	-0.13926	-0.39079	-0.40276	-0.56531	-0.47457	-0.52115	-0.41399	-0.37335	-0.58248	-0.2326	-0.36556	-0.79532	-0.51957	-0.54221	-0.37029	-0.27398	-0.35674
-149.78	-0.16302	-0.30293	-0.25116	-0.18491	-0.25014	-0.29254	-0.35684	-0.18927	-0.42104	-0.3804	-0.40128	-0.3778	-0.27973		-0.24958	-0.22713	-0.13834	-0.38884	-0.401	-0.56374	-0.47569	-0.52161	-0.4139	-0.37326	-0.58044	-0.23297	-0.36537	-0.79356	-0.52096	-0.54453	-0.37038	-0.27213	-0.35656
-149.963	-0.16181	-0.30089	-0.24958	-0.18436	-0.25051	-0.29254	-0.35721	-0.18797	-0.4203	-0.38152	-0.40193	-0.3791	-0.27918		-0.24986	-0.22657	-0.13861	-0.39107	-0.40137	-0.56448	-0.4717	-0.52124	-0.41417	-0.37335	-0.5822	-0.23093	-0.365	-0.7942	-0.52171	-0.54435	-0.36843	-0.27036	-0.35665
-149.872	-0.16116	-0.30089	-0.25088	-0.18389	-0.25079	-0.2917	-0.35776	-0.18714	-0.42002	-0.38096	-0.39989	-0.37734	-0.27909		-0.25023	-0.22796	-0.13592	-0.38847	-0.40063	-0.56262	-0.47355	-0.52078	-0.4138	-0.374	-0.58034	-0.23186	-0.36463	-0.79467	-0.52124	-0.54425	-0.36695	-0.27027	-0.35229
-149.872	-0.15977	-0.30089	-0.24921	-0.18269	-0.24912	-0.29189	-0.35897	-0.18556	-0.42048	-0.38161	-0.40016	-0.37539	-0.27769		-0.24791	-0.22815	-0.13639	-0.38912	-0.40137	-0.55975	-0.47207	-0.51957	-0.41362	-0.37437	-0.58044	-0.23047	-0.36222	-0.79346	-0.52004	-0.54379	-0.36927	-0.26906	-0.35396
-149.75	-0.15977	-0.30135	-0.24735	-0.18296	-0.2481	-0.29291	-0.35906	-0.18538	-0.42058	-0.38068	-0.40007	-0.37548	-0.27593		-0.24967	-0.22935	-0.1363	-0.38829	-0.401	-0.56077	-0.47225	-0.52347	-0.41139	-0.37391	-0.5797	-0.22954	-0.36259	-0.79374	-0.51976	-0.54305	-0.36723	-0.27278	-0.34951
-149.811	-0.15754	-0.29959	-0.24819	-0.18185	-0.2468	-0.29003	-0.35943	-0.18371	-0.42215	-0.38059	-0.39812	-0.374	-0.27732		-0.24717	-0.22889	-0.13518	-0.38847	-0.40007	-0.56253	-0.47123	-0.52199	-0.41213	-0.37344	-0.57979	-0.2313	-0.36259	-0.79402	-0.52115	-0.54305	-0.36723	-0.2751	-0.35155
-149.78	-0.15634	-0.29857	-0.24541	-0.18157	-0.24643	-0.28864	-0.35795	-0.18334	-0.41974	-0.37985	-0.39905	-0.3727	-0.27704		-0.24828	-0.22824	-0.13435	-0.38708	-0.40146	-0.56068	-0.47077	-0.5205	-0.41204	-0.37437	-0.57895	-0.23158	-0.36277	-0.793	-0.52087	-0.54249	-0.36537	-0.27584	-0.34997
-149.719	-0.15513	-0.2995	-0.24318	-0.17879	-0.2455	-0.2866	-0.35925	-0.18204	-0.42039	-0.37966	-0.39831	-0.37122	-0.27639		-0.24587	-0.2275	-0.13537	-0.38792	-0.40146	-0.56049	-0.47123	-0.52041	-0.41297	-0.37354	-0.57997	-0.2288	-0.36259	-0.79393	-0.51994	-0.54305	-0.36815	-0.27361	-0.34858
-149.658	-0.15457	-0.30052	-0.24624	-0.1799	-0.24503	-0.28614	-0.35813	-0.18324	-0.42123	-0.37762	-0.39784	-0.37038	-0.27686		-0.24578	-0.22824	-0.13583	-0.38643	-0.4023	-0.56244	-0.47086	-0.52096	-0.41185	-0.37205	-0.57849	-0.22898	-0.36287	-0.79337	-0.52115	-0.5423	-0.3663	-0.27296	-0.34617
-149.719	-0.15253	-0.29885	-0.24494	-0.17879	-0.24652	-0.28771	-0.3586	-0.18287	-0.41937	-0.37901	-0.39673	-0.36723	-0.27602		-0.24299	-0.22815	-0.13667	-0.38662	-0.40118	-0.55938	-0.47003	-0.52032	-0.41093	-0.37502	-0.57654	-0.22824	-0.3624	-0.79393	-0.51985	-0.54203	-0.36648	-0.2737	-0.34617
-149.719	-0.1529	-0.29746	-0.24643	-0.18	-0.24438	-0.28623	-0.3573	-0.18361	-0.42002	-0.37641	-0.39627	-0.36815	-0.27621		-0.24578	-0.22731	-0.13657	-0.38745	-0.40137	-0.56012	-0.47086	-0.52013	-0.41046	-0.3714	-0.57682	-0.22768	-0.36333	-0.79328	-0.52041	-0.54184	-0.36602	-0.27203	-0.34932
-149.628	-0.15086	-0.29727	-0.24541	-0.17879	-0.24197	-0.28669	-0.35934	-0.18445	-0.41983	-0.37771	-0.3945	-0.36639	-0.27844		-0.24578	-0.22703	-0.13667	-0.38699	-0.40128	-0.55993	-0.47096	-0.51911	-0.40926	-0.37298	-0.57478	-0.22722	-0.36342	-0.79253	-0.52115	-0.54342	-0.36695	-0.27176	-0.35118
-149.658	-0.14928	-0.29829	-0.24531	-0.18046	-0.2416	-0.28595	-0.35841	-0.1838	-0.41946	-0.37771	-0.39386	-0.36454	-0.27844		-0.24448	-0.22694	-0.13602	-0.38736	-0.40016	-0.55947	-0.47216	-0.51967	-0.40981	-0.37168	-0.57506	-0.22861	-0.36333	-0.79189	-0.52152	-0.5411	-0.36565	-0.26934	-0.35192
-149.628	-0.14966	-0.29708	-0.24309	-0.17907	-0.24058	-0.28521	-0.35813	-0.18343	-0.41993	-0.37706	-0.39293	-0.36584	-0.27677		-0.24392	-0.22601	-0.13685	-0.3882	-0.3997	-0.55993	-0.46975	-0.51929	-0.40935	-0.37261	-0.57394	-0.22629	-0.36342	-0.79346	-0.52022	-0.54119	-0.36695	-0.2724	-0.34821
-149.719	-0.15058	-0.29597	-0.24448	-0.17703	-0.24309	-0.28307	-0.35684	-0.18473	-0.41956	-0.37725	-0.39302	-0.36454	-0.27751		-0.24578	-0.22741	-0.13481	-0.38708	-0.39812	-0.55938	-0.47068	-0.5192	-0.40898	-0.37261	-0.57561	-0.22954	-0.36185	-0.79374	-0.51967	-0.54017	-0.36537	-0.27129	-0.34682
-149.628	-0.14993	-0.29579	-0.24429	-0.17777	-0.2404	-0.28261	-0.35767	-0.18528	-0.41807	-0.37753	-0.39283	-0.36342	-0.27565		-0.24448	-0.22796	-0.13592	-0.38653	-0.39784	-0.55873	-0.47012	-0.51827	-0.40786	-0.37122	-0.57431	-0.22926	-0.36138	-0.79263	-0.51985	-0.53915	-0.36611	-0.27185	-0.34487
-149.628	-0.1478	-0.29458	-0.24364	-0.1773	-0.2391	-0.28335	-0.35851	-0.18398	-0.41974	-0.37576	-0.39154	-0.3612	-0.27686		-0.24485	-0.22694	-0.13388	-0.38597	-0.3972	-0.55993	-0.47031	-0.51688	-0.40814	-0.37112	-0.57441	-0.22796	-0.3611	-0.79022	-0.51957	-0.54017	-0.36491	-0.27176	-0.34932
-149.628	-0.14901	-0.29523	-0.24438	-0.17721	-0.24049	-0.28215	-0.35665	-0.18528	-0.41844	-0.37586	-0.39246	-0.36055	-0.2763		-0.2442	-0.22629	-0.13518	-0.38597	-0.39822	-0.55947	-0.47021	-0.51865	-0.40907	-0.3714	-0.57376	-0.22648	-0.36157	-0.79031	-0.51781	-0.54082	-0.36352	-0.27305	-0.3508
-149.658	-0.14799	-0.29504	-0.24327	-0.17656	-0.23965	-0.28243	-0.35832	-0.18668	-0.41826	-0.37651	-0.39228	-0.35999	-0.27649		-0.24429	-0.22657	-0.13333	-0.38597	-0.39794	-0.55845	-0.47049	-0.518	-0.40907	-0.37289	-0.57515	-0.22564	-0.36073	-0.79031	-0.51911	-0.53915	-0.36277	-0.26916	-0.35053
-149.475	-0.14845	-0.29551	-0.24234	-0.1774	-0.23928	-0.28103	-0.35804	-0.18491	-0.41807	-0.3766	-0.39246	-0.35693	-0.27751		-0.24114	-0.22509	-0.13231	-0.38588	-0.39692	-0.55696	-0.47003	-0.51651	-0.40898	-0.3727	-0.57357	-0.22425	-0.3611	-0.78984	-0.51892	-0.53971	-0.36277	-0.27101	-0.34886
-149.536	-0.14808	-0.29309	-0.23984	-0.17972	-0.23761	-0.27964	-0.35748	-0.18398	-0.41807	-0.37688	-0.39126	-0.35554	-0.27491		-0.24318	-0.22694	-0.13333	-0.38365	-0.39664	-0.55678	-0.46966	-0.51651	-0.40694	-0.37159	-0.57348	-0.22444	-0.36129	-0.79022	-0.5179	-0.53989	-0.3625	-0.27176	-0.3521
-149.536	-0.14743	-0.29402	-0.24207	-0.17768	-0.23761	-0.28066	-0.35776	-0.18371	-0.41816	-0.37706	-0.39135	-0.35526	-0.2763		-0.24234	-0.22713	-0.13472	-0.38383	-0.39645	-0.55687	-0.46919	-0.5166	-0.40786	-0.37214	-0.57246	-0.22518	-0.36055	-0.79133	-0.51911	-0.53934	-0.36407	-0.27064	-0.34895
-149.445	-0.14511	-0.29477	-0.23956	-0.17628	-0.23724	-0.27918	-0.3573	-0.18454	-0.41826	-0.37632	-0.39033	-0.35507	-0.275		-0.24179	-0.22425	-0.13333	-0.38328	-0.39395	-0.55557	-0.46901	-0.51558	-0.40536	-0.37242	-0.57515	-0.22574	-0.35915	-0.79068	-0.51865	-0.53943	-0.36027	-0.27138	-0.34663
-149.475	-0.14669	-0.29541	-0.24327	-0.17526	-0.23808	-0.27686	-0.35721	-0.18324	-0.41983	-0.37576	-0.39042	-0.35359	-0.27537		-0.24253	-0.22407	-0.13379	-0.38328	-0.3946	-0.55539	-0.46882	-0.51651	-0.40666	-0.37205	-0.5719	-0.22917	-0.35999	-0.79114	-0.51772	-0.53915	-0.36008	-0.27027	-0.34273
-149.567	-0.14418	-0.29588	-0.23928	-0.17471	-0.23854	-0.27723	-0.35702	-0.18454	-0.42002	-0.37604	-0.39191	-0.35201	-0.27528		-0.24262	-0.22453	-0.13305	-0.38365	-0.3945	-0.55232	-0.46864	-0.51558	-0.40564	-0.37131	-0.57348	-0.23028	-0.3612	-0.7904	-0.51827	-0.53822	-0.36157	-0.26999	-0.34218
-149.475	-0.14465	-0.29309	-0.24244	-0.1748	-0.23761	-0.27769	-0.35758	-0.1838	-0.42039	-0.37706	-0.39089	-0.35145	-0.27565		-0.24244	-0.22351	-0.13277	-0.38467	-0.3946	-0.55242	-0.46938	-0.51735	-0.40462	-0.37187	-0.57255	-0.22824	-0.35897	-0.7891	-0.518	-0.53831	-0.36147	-0.2699	-0.34348
-149.475	-0.14307	-0.29412	-0.23919	-0.17526	-0.24021	-0.27556	-0.35637	-0.18528	-0.41742	-0.37419	-0.38977	-0.35118	-0.27537		-0.2391	-0.22277	-0.13416	-0.38448	-0.39432	-0.55455	-0.46901	-0.51707	-0.40378	-0.37122	-0.57394	-0.22676	-0.36045	-0.78808	-0.51744	-0.53646	-0.36027	-0.26814	-0.34329
-149.384	-0.14223	-0.29374	-0.23956	-0.17684	-0.239	-0.27519	-0.356	-0.18398	-0.41696	-0.37437	-0.39005	-0.35164	-0.27519		-0.24058	-0.22314	-0.13268	-0.38402	-0.39645	-0.5552	-0.4691	-0.51577	-0.40452	-0.37057	-0.57357	-0.22843	-0.3598	-0.78966	-0.51744	-0.53767	-0.36055	-0.27046	-0.34385
-149.292	-0.14093	-0.29291	-0.23984	-0.17452	-0.23928	-0.27667	-0.35656	-0.18157	-0.41668	-0.37242	-0.3869	-0.34988	-0.27584		-0.23789	-0.22258	-0.13249	-0.3843	-0.3958	-0.55288	-0.46613	-0.51428	-0.40397	-0.37075	-0.57237	-0.22843	-0.36064	-0.79012	-0.51698	-0.53748	-0.35953	-0.26916	-0.3444
-149.384	-0.14186	-0.2917	-0.23891	-0.17461	-0.23845	-0.27482	-0.35581	-0.1825	-0.41733	-0.374	-0.38745	-0.34951	-0.27435		-0.23937	-0.22323	-0.13045	-0.38365	-0.3946	-0.5527	-0.4678	-0.51642	-0.40462	-0.37112	-0.57199	-0.22518	-0.35888	-0.78994	-0.51503	-0.53831	-0.35795	-0.27055	-0.34208
-149.353	-0.14168	-0.29532	-0.23789	-0.17331	-0.23594	-0.27519	-0.35526	-0.18055	-0.41779	-0.37242	-0.38894	-0.34923	-0.27602		-0.23854	-0.2223	-0.13323	-0.38309	-0.39571	-0.55121	-0.46604	-0.51503	-0.40378	-0.37233	-0.57283	-0.22453	-0.35962	-0.79003	-0.51586	-0.53924	-0.35813	-0.26981	-0.34116
-149.475	-0.14205	-0.29514	-0.23743	-0.17369	-0.23687	-0.27324	-0.35721	-0.18231	-0.41816	-0.37261	-0.38829	-0.35118	-0.27482		-0.23752	-0.21998	-0.13286	-0.38328	-0.39413	-0.54926	-0.46641	-0.51642	-0.40332	-0.37066	-0.56995	-0.22676	-0.35767	-0.78929	-0.51531	-0.53794	-0.35925	-0.26962	-0.34143
-149.414	-0.14028	-0.29514	-0.23715	-0.17378	-0.23603	-0.27268	-0.35489	-0.18269	-0.41566	-0.37242	-0.38606	-0.34941	-0.27398		-0.2378	-0.22035	-0.13286	-0.38356	-0.39423	-0.54898	-0.46641	-0.51521	-0.40397	-0.37103	-0.57097	-0.22806	-0.35693	-0.78994	-0.51503	-0.53841	-0.35878	-0.26981	-0.34394
-149.323	-0.14038	-0.29272	-0.23696	-0.17331	-0.23576	-0.27407	-0.35609	-0.18055	-0.41659	-0.37261	-0.38922	-0.34839	-0.27389		-0.23724	-0.22193	-0.13296	-0.38272	-0.39404	-0.54908	-0.46789	-0.5154	-0.40285	-0.37057	-0.57144	-0.22629	-0.35776	-0.7879	-0.51438	-0.53553	-0.35786	-0.26934	-0.34236
-149.292	-0.14028	-0.29263	-0.23603	-0.17369	-0.23835	-0.27213	-0.35479	-0.1825	-0.41789	-0.37196	-0.38671	-0.34756	-0.27426		-0.23724	-0.22323	-0.13351	-0.38309	-0.39283	-0.55019	-0.4665	-0.51484	-0.40388	-0.37103	-0.56838	-0.22592	-0.35554	-0.7879	-0.51475	-0.53581	-0.35925	-0.26925	-0.33791
-149.323	-0.13797	-0.293	-0.2352	-0.17322	-0.23687	-0.27315	-0.35442	-0.18222	-0.41492	-0.37279	-0.38448	-0.34913	-0.27435		-0.23724	-0.22221	-0.13175	-0.38291	-0.39265	-0.55038	-0.46799	-0.51447	-0.4035	-0.36992	-0.56967	-0.22444	-0.35776	-0.78799	-0.51428	-0.53739	-0.35851	-0.27129	-0.34023
-149.292	-0.13722	-0.29189	-0.23455	-0.17174	-0.23752	-0.27407	-0.35628	-0.18139	-0.41733	-0.37326	-0.38523	-0.34468	-0.2724		-0.23631	-0.22184	-0.13175	-0.383	-0.39432	-0.55001	-0.46641	-0.51568	-0.40295	-0.36955	-0.56893	-0.22193	-0.35721	-0.78827	-0.51326	-0.53794	-0.35804	-0.26814	-0.33642
-149.353	-0.13759	-0.29152	-0.23557	-0.17229	-0.23687	-0.27213	-0.35581	-0.18064	-0.41603	-0.37316	-0.38513	-0.34515	-0.27417		-0.23687	-0.22305	-0.13008	-0.38402	-0.39218	-0.54852	-0.46465	-0.51512	-0.40221	-0.36769	-0.57125	-0.22397	-0.35804	-0.78678	-0.51345	-0.53674	-0.35888	-0.26804	-0.33698
-149.292	-0.13824	-0.28948	-0.23511	-0.17294	-0.23539	-0.2737	-0.35479	-0.18157	-0.41761	-0.37057	-0.38328	-0.34375	-0.27435		-0.23891	-0.22267	-0.13156	-0.38226	-0.39191	-0.5513	-0.46483	-0.51317	-0.40285	-0.3676	-0.56875	-0.22277	-0.35813	-0.78966	-0.51475	-0.53683	-0.36008	-0.26628	-0.33689
-149.231	-0.13759	-0.29189	-0.23687	-0.17155	-0.23706	-0.2751	-0.35387	-0.18074	-0.41594	-0.36982	-0.38309	-0.34533	-0.27305		-0.2391	-0.22434	-0.13073	-0.38189	-0.38912	-0.54898	-0.46437	-0.51364	-0.40183	-0.3676	-0.56652	-0.22277	-0.35823	-0.78873	-0.51428	-0.53627	-0.35888	-0.26823	-0.33624
-149.261	-0.13722	-0.2917	-0.23603	-0.17341	-0.23594	-0.27491	-0.3547	-0.18055	-0.41677	-0.37168	-0.383	-0.34607	-0.2724		-0.2378	-0.22583	-0.13008	-0.38254	-0.39033	-0.55047	-0.46585	-0.51484	-0.40174	-0.36658	-0.56652	-0.22388	-0.35572	-0.78817	-0.51326	-0.53618	-0.36045	-0.26702	-0.33754
-149.261	-0.13741	-0.29013	-0.2352	-0.17573	-0.23603	-0.27324	-0.35414	-0.18055	-0.41538	-0.37047	-0.38346	-0.34459	-0.27231		-0.23919	-0.22369	-0.13036	-0.38142	-0.38996	-0.55038	-0.4666	-0.51382	-0.40128	-0.36676	-0.56513	-0.22008	-0.356	-0.78845	-0.51364	-0.53516	-0.35693	-0.26693	-0.33642
-149.2	-0.13546	-0.29078	-0.23455	-0.17211	-0.23483	-0.27417	-0.35405	-0.18	-0.41547	-0.37094	-0.38059	-0.34477	-0.27278		-0.2377	-0.22267	-0.13091	-0.38309	-0.38931	-0.55001	-0.46465	-0.51438	-0.39989	-0.36602	-0.56531	-0.21961	-0.35591	-0.78613	-0.51234	-0.5334	-0.35684	-0.26563	-0.33865
-149.139	-0.13667	-0.28808	-0.23557	-0.17192	-0.23279	-0.27268	-0.35387	-0.18	-0.41492	-0.3714	-0.38142	-0.34208	-0.27259		-0.23919	-0.2223	-0.13073	-0.3817	-0.38977	-0.54991	-0.46632	-0.51428	-0.40128	-0.36463	-0.56606	-0.22156	-0.35591	-0.78632	-0.51141	-0.53433	-0.35813	-0.26647	-0.34125
-149.017	-0.13546	-0.28873	-0.23687	-0.17118	-0.23529	-0.2724	-0.35405	-0.18009	-0.41371	-0.37289	-0.38142	-0.34264	-0.27287		-0.23928	-0.22212	-0.13138	-0.38189	-0.38959	-0.54852	-0.46409	-0.51234	-0.39887	-0.36593	-0.56374	-0.22156	-0.35581	-0.78808	-0.51252	-0.53581	-0.35786	-0.26749	-0.33995
-149.2	-0.13602	-0.28669	-0.23724	-0.1735	-0.23566	-0.27268	-0.35359	-0.1799	-0.41343	-0.37187	-0.38003	-0.34255	-0.27389		-0.23928	-0.22147	-0.13249	-0.38142	-0.38977	-0.54945	-0.46548	-0.51382	-0.40007	-0.36704	-0.56504	-0.22202	-0.3573	-0.7879	-0.51234	-0.53377	-0.35804	-0.26851	-0.33884
-149.078	-0.13592	-0.28632	-0.23566	-0.17396	-0.23585	-0.27324	-0.35257	-0.17935	-0.41482	-0.36973	-0.38096	-0.34422	-0.27138		-0.23891	-0.22416	-0.13036	-0.3804	-0.38894	-0.54806	-0.46372	-0.51345	-0.39924	-0.36454	-0.56522	-0.22258	-0.35563	-0.78827	-0.51234	-0.5346	-0.35888	-0.26749	-0.33661
-149.17	-0.13759	-0.28725	-0.23288	-0.17331	-0.23576	-0.2724	-0.35322	-0.18	-0.41371	-0.36936	-0.3804	-0.34227	-0.2712		-0.2378	-0.2223	-0.13193	-0.38096	-0.38903	-0.54676	-0.46307	-0.51289	-0.39961	-0.36695	-0.56429	-0.22193	-0.35461	-0.78595	-0.51345	-0.5347	-0.35869	-0.26823	-0.3354
-149.109	-0.1363	-0.28864	-0.23362	-0.17229	-0.23696	-0.27213	-0.35285	-0.17981	-0.41464	-0.36908	-0.38012	-0.34236	-0.2724		-0.23529	-0.22286	-0.13101	-0.38087	-0.3881	-0.54527	-0.46344	-0.51215	-0.39989	-0.36602	-0.56374	-0.21961	-0.35479	-0.78808	-0.51243	-0.53358	-0.35656	-0.26665	-0.33577
-149.048	-0.13704	-0.28781	-0.23344	-0.17202	-0.23603	-0.27213	-0.35377	-0.17851	-0.41584	-0.36918	-0.38059	-0.34004	-0.26999		-0.23474	-0.22175	-0.13156	-0.38133	-0.3881	-0.54787	-0.46567	-0.5128	-0.40016	-0.36686	-0.56569	-0.22147	-0.35396	-0.78817	-0.5128	-0.53368	-0.35637	-0.26906	-0.33652
-149.017	-0.13639	-0.28864	-0.23167	-0.17081	-0.23659	-0.27129	-0.35433	-0.17897	-0.41482	-0.36908	-0.38142	-0.34218	-0.27287		-0.23362	-0.22082	-0.13008	-0.38133	-0.38717	-0.54592	-0.46353	-0.51224	-0.40118	-0.36602	-0.56513	-0.22035	-0.35368	-0.78734	-0.51243	-0.53349	-0.35581	-0.26545	-0.33512
-149.017	-0.13527	-0.28985	-0.23195	-0.17331	-0.23557	-0.26888	-0.35294	-0.17916	-0.41501	-0.36982	-0.38087	-0.34051	-0.27018		-0.23566	-0.21971	-0.13082	-0.38114	-0.38857	-0.54778	-0.46557	-0.51187	-0.39998	-0.36519	-0.56476	-0.22119	-0.35405	-0.7853	-0.51197	-0.5346	-0.35637	-0.26452	-0.33679
-148.956	-0.13416	-0.2904	-0.23112	-0.17387	-0.23464	-0.27036	-0.35266	-0.1799	-0.41417	-0.36825	-0.38022	-0.34125	-0.27278		-0.23557	-0.22045	-0.12989	-0.38096	-0.38884	-0.54555	-0.46455	-0.51187	-0.3997	-0.36584	-0.56262	-0.22073	-0.3521	-0.78585	-0.51234	-0.53303	-0.35795	-0.26554	-0.33642
-148.987	-0.13453	-0.29189	-0.2314	-0.17322	-0.23418	-0.26962	-0.35257	-0.18	-0.4151	-0.36843	-0.38161	-0.33828	-0.27092		-0.23344	-0.22212	-0.13082	-0.37892	-0.38504	-0.54741	-0.46251	-0.51132	-0.3984	-0.36593	-0.56355	-0.22193	-0.35238	-0.7865	-0.51419	-0.5347	-0.35674	-0.26582	-0.33438
-149.078	-0.13657	-0.29161	-0.23084	-0.1735	-0.23474	-0.26962	-0.35368	-0.18009	-0.4139	-0.36825	-0.37947	-0.33911	-0.2725		-0.2326	-0.22221	-0.13166	-0.37947	-0.38708	-0.54889	-0.46446	-0.51159	-0.39905	-0.36584	-0.56281	-0.22165	-0.35201	-0.78474	-0.51122	-0.53442	-0.35739	-0.26619	-0.32947
-149.017	-0.13509	-0.29142	-0.23362	-0.17322	-0.23307	-0.26795	-0.35266	-0.17907	-0.4139	-0.36899	-0.38059	-0.33976	-0.27324		-0.23121	-0.21896	-0.13082	-0.38031	-0.38486	-0.54815	-0.46307	-0.51224	-0.39896	-0.36491	-0.56318	-0.22147	-0.3522	-0.78483	-0.51141	-0.53386	-0.35767	-0.26647	-0.3329
-148.987	-0.13416	-0.2917	-0.23353	-0.17257	-0.23446	-0.26675	-0.35192	-0.17721	-0.41352	-0.36834	-0.38003	-0.3406	-0.27138		-0.23177	-0.2198	-0.12989	-0.37929	-0.38643	-0.54917	-0.46242	-0.51159	-0.39803	-0.36611	-0.56179	-0.22175	-0.35303	-0.784	-0.51104	-0.53275	-0.35674	-0.26628	-0.33318
-148.987	-0.13268	-0.29198	-0.23409	-0.17378	-0.23409	-0.26795	-0.35192	-0.1787	-0.41204	-0.36945	-0.37947	-0.34023	-0.27194		-0.23307	-0.21906	-0.13026	-0.37994	-0.38588	-0.54936	-0.46149	-0.51197	-0.39896	-0.36491	-0.56383	-0.22054	-0.35006	-0.78409	-0.51039	-0.53386	-0.3547	-0.26554	-0.33345
-148.865	-0.13166	-0.29254	-0.2326	-0.17025	-0.23409	-0.26879	-0.35275	-0.17842	-0.41436	-0.36843	-0.37947	-0.34032	-0.27129		-0.23279	-0.21961	-0.13082	-0.37938	-0.38782	-0.5488	-0.45973	-0.51094	-0.39775	-0.36389	-0.56337	-0.21971	-0.35285	-0.78502	-0.51197	-0.53442	-0.35433	-0.26508	-0.33225
-148.804	-0.13166	-0.29198	-0.23307	-0.17267	-0.23232	-0.26851	-0.3534	-0.17721	-0.41269	-0.36899	-0.37836	-0.33819	-0.27194		-0.23177	-0.21998	-0.13082	-0.37892	-0.3856	-0.54787	-0.4627	-0.51206	-0.39738	-0.36444	-0.56374	-0.21915	-0.35034	-0.78418	-0.51076	-0.5321	-0.35479	-0.2661	-0.33503
-148.895	-0.13305	-0.29272	-0.23065	-0.17081	-0.23084	-0.26767	-0.35173	-0.17851	-0.41362	-0.36751	-0.3792	-0.33865	-0.27222		-0.23539	-0.22147	-0.12971	-0.3791	-0.38467	-0.54629	-0.46047	-0.51067	-0.39673	-0.36417	-0.56364	-0.2211	-0.35145	-0.78316	-0.51067	-0.5346	-0.35572	-0.26276	-0.33318
-148.895	-0.1336	-0.29078	-0.23047	-0.17192	-0.23297	-0.26814	-0.3522	-0.17749	-0.41232	-0.36918	-0.38133	-0.33512	-0.27185		-0.23557	-0.21971	-0.13082	-0.3792	-0.38411	-0.54574	-0.46056	-0.51076	-0.39488	-0.36426	-0.56337	-0.22119	-0.35127	-0.78372	-0.5103	-0.53256	-0.35535	-0.266	-0.33086
-148.956	-0.13333	-0.29022	-0.23084	-0.17081	-0.23158	-0.26925	-0.35294	-0.17758	-0.41204	-0.36648	-0.37994	-0.33503	-0.26842		-0.23316	-0.21915	-0.12906	-0.3804	-0.383	-0.54796	-0.46205	-0.51243	-0.39617	-0.3624	-0.56207	-0.221	-0.3521	-0.78511	-0.51011	-0.53479	-0.35285	-0.26294	-0.33225
-148.956	-0.13555	-0.29078	-0.23186	-0.17387	-0.23297	-0.26944	-0.35173	-0.17712	-0.41325	-0.36815	-0.37827	-0.33522	-0.27092		-0.23325	-0.22035	-0.12841	-0.37966	-0.38346	-0.54704	-0.46075	-0.51206	-0.39367	-0.36287	-0.56095	-0.21915	-0.35294	-0.78381	-0.50918	-0.53377	-0.35238	-0.26498	-0.33197
-148.926	-0.13453	-0.28864	-0.23075	-0.17183	-0.23167	-0.27092	-0.35173	-0.17656	-0.41139	-0.36815	-0.3804	-0.33605	-0.27157		-0.23501	-0.22091	-0.12999	-0.37985	-0.38476	-0.54286	-0.46075	-0.51076	-0.39608	-0.36231	-0.56151	-0.2211	-0.35285	-0.78474	-0.50853	-0.53312	-0.35229	-0.266	-0.33383
-148.712	-0.13323	-0.28966	-0.23288	-0.17053	-0.23316	-0.26814	-0.35108	-0.17471	-0.41241	-0.3689	-0.37882	-0.33318	-0.27111		-0.23223	-0.22035	-0.12887	-0.38068	-0.38393	-0.54657	-0.46075	-0.51197	-0.3972	-0.3637	-0.56281	-0.21831	-0.35173	-0.78326	-0.50816	-0.53507	-0.35312	-0.26554	-0.3341
-148.712	-0.13296	-0.28864	-0.2314	-0.17211	-0.23065	-0.26842	-0.35108	-0.17758	-0.41111	-0.36723	-0.37818	-0.33466	-0.27073		-0.23641	-0.22026	-0.13008	-0.37929	-0.38476	-0.54397	-0.46056	-0.51197	-0.39664	-0.3625	-0.56123	-0.21841	-0.35303	-0.78446	-0.51011	-0.53182	-0.35405	-0.26554	-0.33281
-148.865	-0.13231	-0.28901	-0.23223	-0.1697	-0.23186	-0.26795	-0.35155	-0.1761	-0.41306	-0.36658	-0.38077	-0.33531	-0.27185		-0.23492	-0.21915	-0.13064	-0.38124	-0.38643	-0.54221	-0.4601	-0.5103	-0.3945	-0.36407	-0.56105	-0.21813	-0.35201	-0.77982	-0.509	-0.53377	-0.3535	-0.26322	-0.33271
-148.712	-0.13314	-0.28818	-0.23102	-0.1696	-0.23288	-0.26647	-0.35043	-0.17526	-0.4126	-0.36741	-0.37947	-0.3354	-0.27138		-0.23399	-0.21887	-0.12924	-0.37864	-0.38486	-0.54314	-0.45954	-0.50974	-0.39497	-0.36444	-0.56068	-0.21701	-0.35452	-0.78289	-0.50853	-0.53275	-0.3547	-0.26285	-0.33104
-148.804	-0.135	-0.28948	-0.23112	-0.17007	-0.23214	-0.2686	-0.35071	-0.17703	-0.41297	-0.36602	-0.37947	-0.33429	-0.27018		-0.23297	-0.21822	-0.13054	-0.38003	-0.38421	-0.54351	-0.46094	-0.51085	-0.39655	-0.36296	-0.56086	-0.21776	-0.35071	-0.78344	-0.5077	-0.53238	-0.35684	-0.26545	-0.33345
-148.682	-0.13333	-0.28697	-0.23028	-0.16988	-0.23446	-0.26925	-0.3496	-0.17536	-0.41	-0.36602	-0.37818	-0.33494	-0.27194		-0.23297	-0.21739	-0.13008	-0.38012	-0.38374	-0.54314	-0.45936	-0.50937	-0.39608	-0.3624	-0.56021	-0.21701	-0.35173	-0.78075	-0.51002	-0.5321	-0.35544	-0.26303	-0.32947
-148.773	-0.13314	-0.28706	-0.22954	-0.16821	-0.23167	-0.26869	-0.35016	-0.17563	-0.41028	-0.36695	-0.37697	-0.33512	-0.27101		-0.23279	-0.21943	-0.13008	-0.38059	-0.38458	-0.54416	-0.46075	-0.50946	-0.3958	-0.36092	-0.5591	-0.21516	-0.35247	-0.78196	-0.509	-0.53377	-0.35322	-0.26368	-0.329
-148.804	-0.13296	-0.28855	-0.22991	-0.16951	-0.23158	-0.27018	-0.34849	-0.17647	-0.41093	-0.36676	-0.37818	-0.33067	-0.27083		-0.23344	-0.21943	-0.13036	-0.37975	-0.383	-0.5436	-0.45899	-0.50927	-0.39432	-0.3625	-0.55993	-0.21525	-0.35136	-0.77982	-0.50927	-0.53191	-0.35396	-0.2635	-0.33021
-148.712	-0.13258	-0.28892	-0.22741	-0.16933	-0.23121	-0.27036	-0.34867	-0.17517	-0.41083	-0.36342	-0.37576	-0.3341	-0.26953		-0.23288	-0.22026	-0.12804	-0.37966	-0.38216	-0.54249	-0.45862	-0.5076	-0.39358	-0.36185	-0.56003	-0.21599	-0.3521	-0.77908	-0.50863	-0.53136	-0.35377	-0.26443	-0.33308
-148.682	-0.13249	-0.28744	-0.22639	-0.17127	-0.23149	-0.26869	-0.34988	-0.17452	-0.41009	-0.36481	-0.37725	-0.33448	-0.27055		-0.23232	-0.2172	-0.12924	-0.37901	-0.38486	-0.5436	-0.45899	-0.51048	-0.39534	-0.36203	-0.55919	-0.2185	-0.35164	-0.77955	-0.50723	-0.53145	-0.3534	-0.26276	-0.33336
-148.682	-0.13416	-0.28781	-0.22574	-0.17016	-0.23102	-0.2699	-0.35034	-0.1748	-0.41223	-0.36379	-0.37604	-0.33271	-0.26888		-0.23195	-0.21822	-0.12971	-0.37845	-0.38421	-0.54481	-0.45722	-0.50835	-0.39432	-0.3612	-0.5591	-0.21804	-0.3534	-0.77862	-0.50751	-0.53117	-0.35377	-0.26211	-0.33151
-148.682	-0.13258	-0.28688	-0.22629	-0.171	-0.23093	-0.26962	-0.34858	-0.17443	-0.41028	-0.36314	-0.3778	-0.33429	-0.26897		-0.22963	-0.21739	-0.12989	-0.37845	-0.38291	-0.54305	-0.45899	-0.5077	-0.39645	-0.35962	-0.5591	-0.21794	-0.35201	-0.78019	-0.50816	-0.53136	-0.35331	-0.2635	-0.33225
-148.621	-0.13286	-0.28808	-0.22731	-0.16997	-0.23084	-0.27027	-0.34997	-0.1761	-0.40954	-0.36407	-0.37539	-0.3316	-0.2686		-0.23149	-0.21618	-0.12841	-0.37845	-0.38346	-0.54453	-0.46056	-0.50816	-0.39441	-0.36138	-0.5603	-0.21442	-0.34997	-0.77955	-0.50992	-0.53349	-0.35461	-0.26563	-0.33364
-148.651	-0.13212	-0.28706	-0.22518	-0.16905	-0.22815	-0.26767	-0.34969	-0.17703	-0.41083	-0.36417	-0.37613	-0.33021	-0.26944		-0.23399	-0.21766	-0.13045	-0.37818	-0.38263	-0.54333	-0.46038	-0.50677	-0.39553	-0.36185	-0.5603	-0.21813	-0.35173	-0.77834	-0.50844	-0.53061	-0.35405	-0.26517	-0.33466
-148.468	-0.12961	-0.28744	-0.22657	-0.16868	-0.22833	-0.26767	-0.35006	-0.17656	-0.41204	-0.36287	-0.37808	-0.33076	-0.26934		-0.2326	-0.21794	-0.12897	-0.3778	-0.38235	-0.5436	-0.45917	-0.509	-0.39497	-0.36175	-0.55984	-0.21896	-0.34913	-0.77945	-0.50835	-0.53182	-0.35368	-0.26517	-0.33271
-148.621	-0.12989	-0.28771	-0.22703	-0.17035	-0.22935	-0.26591	-0.35034	-0.17563	-0.40898	-0.36454	-0.3766	-0.33011	-0.26981		-0.23325	-0.21785	-0.12915	-0.37799	-0.38328	-0.54277	-0.46066	-0.50909	-0.39488	-0.36073	-0.55789	-0.21804	-0.3508	-0.77982	-0.50807	-0.53006	-0.35312	-0.26238	-0.33308
-148.468	-0.12776	-0.28744	-0.22583	-0.16905	-0.22926	-0.26749	-0.35071	-0.17703	-0.41093	-0.36324	-0.37576	-0.33095	-0.26804		-0.23297	-0.21609	-0.1285	-0.37688	-0.38244	-0.54221	-0.45852	-0.50807	-0.39358	-0.35971	-0.55901	-0.21739	-0.34951	-0.77917	-0.5076	-0.53201	-0.35322	-0.2622	-0.32947
-148.499	-0.12804	-0.28651	-0.22666	-0.16803	-0.22963	-0.26619	-0.3509	-0.17489	-0.40842	-0.36083	-0.37595	-0.33086	-0.26981		-0.2301	-0.21739	-0.12794	-0.3766	-0.38179	-0.54295	-0.45917	-0.50863	-0.39534	-0.36055	-0.55808	-0.21998	-0.3509	-0.77732	-0.50844	-0.53089	-0.35396	-0.2622	-0.33002
-148.499	-0.12813	-0.2866	-0.22555	-0.16914	-0.23214	-0.266	-0.34951	-0.17545	-0.41046	-0.36296	-0.37502	-0.33345	-0.26962		-0.22852	-0.21766	-0.12952	-0.3766	-0.38319	-0.54193	-0.45992	-0.5076	-0.39367	-0.35841	-0.55901	-0.21896	-0.3496	-0.77843	-0.50825	-0.53108	-0.35257	-0.26415	-0.33058
-148.56	-0.12841	-0.2866	-0.22601	-0.1697	-0.23047	-0.26712	-0.35118	-0.17601	-0.41074	-0.36314	-0.37502	-0.33364	-0.26777		-0.22741	-0.21674	-0.12971	-0.37678	-0.37966	-0.5423	-0.45899	-0.51039	-0.39534	-0.35915	-0.55975	-0.21989	-0.35006	-0.77695	-0.50705	-0.53071	-0.35461	-0.26285	-0.3278
-148.499	-0.1273	-0.284	-0.22425	-0.16905	-0.23195	-0.26675	-0.34932	-0.17638	-0.40963	-0.36389	-0.37632	-0.33262	-0.2673		-0.22806	-0.21479	-0.12999	-0.37725	-0.38142	-0.54286	-0.45908	-0.50798	-0.39478	-0.36055	-0.55863	-0.21813	-0.35173	-0.77788	-0.50788	-0.5321	-0.35526	-0.26535	-0.33086
-148.438	-0.12702	-0.28697	-0.22694	-0.16868	-0.23149	-0.26489	-0.34941	-0.17601	-0.40954	-0.36277	-0.37548	-0.33271	-0.26758		-0.22787	-0.21637	-0.12989	-0.37706	-0.38189	-0.54333	-0.45936	-0.50779	-0.39413	-0.35925	-0.55817	-0.21822	-0.34941	-0.77825	-0.50631	-0.5295	-0.35507	-0.266	-0.33336
-148.529	-0.12794	-0.28493	-0.22629	-0.1697	-0.22973	-0.266	-0.34951	-0.17526	-0.40954	-0.36342	-0.37409	-0.3341	-0.26981		-0.23038	-0.21637	-0.12897	-0.37586	-0.38105	-0.54351	-0.45815	-0.50807	-0.39497	-0.36129	-0.55641	-0.21794	-0.35108	-0.77769	-0.50696	-0.53071	-0.35554	-0.26443	-0.32937
-148.499	-0.12906	-0.28549	-0.22574	-0.16812	-0.2314	-0.26647	-0.34923	-0.17749	-0.40991	-0.36314	-0.37613	-0.33132	-0.26934		-0.2301	-0.2159	-0.12711	-0.37688	-0.38189	-0.54119	-0.45657	-0.50631	-0.39302	-0.36147	-0.55696	-0.21729	-0.35043	-0.77593	-0.50686	-0.52867	-0.35461	-0.26229	-0.33197
-148.407	-0.12804	-0.28595	-0.22499	-0.16719	-0.22796	-0.26452	-0.34951	-0.17498	-0.41018	-0.36342	-0.37706	-0.33067	-0.2686		-0.22926	-0.21785	-0.12961	-0.37762	-0.38152	-0.54138	-0.45778	-0.50733	-0.39348	-0.3612	-0.55854	-0.2172	-0.35071	-0.77769	-0.50649	-0.53191	-0.35303	-0.26424	-0.33002
-148.407	-0.12952	-0.2866	-0.22425	-0.16905	-0.23084	-0.26433	-0.35006	-0.17526	-0.4087	-0.36314	-0.37456	-0.33308	-0.26786		-0.23075	-0.21776	-0.12943	-0.37567	-0.38161	-0.53989	-0.45732	-0.50863	-0.392	-0.36045	-0.55826	-0.21507	-0.34969	-0.77862	-0.50631	-0.53145	-0.35275	-0.26461	-0.33076
-148.438	-0.12915	-0.28632	-0.22342	-0.16701	-0.23232	-0.26368	-0.35016	-0.17489	-0.40916	-0.36259	-0.37493	-0.33151	-0.26739		-0.2288	-0.21766	-0.13026	-0.37688	-0.3817	-0.54147	-0.45555	-0.50686	-0.39376	-0.3625	-0.55631	-0.21581	-0.34988	-0.77574	-0.50612	-0.52932	-0.35312	-0.2648	-0.33216
-148.315	-0.12822	-0.28641	-0.22546	-0.1684	-0.23223	-0.26415	-0.34997	-0.17554	-0.40954	-0.36296	-0.37187	-0.33225	-0.26739		-0.22963	-0.21711	-0.13017	-0.37678	-0.38049	-0.54063	-0.45732	-0.50779	-0.39302	-0.35999	-0.5578	-0.21627	-0.34951	-0.77797	-0.50696	-0.52959	-0.3522	-0.2635	-0.33002
-148.315	-0.1298	-0.28512	-0.22564	-0.1696	-0.2314	-0.26535	-0.35006	-0.1748	-0.40926	-0.36444	-0.37521	-0.33049	-0.26684		-0.2313	-0.21609	-0.12897	-0.37558	-0.37975	-0.54156	-0.45676	-0.50825	-0.39386	-0.3586	-0.55734	-0.21627	-0.35025	-0.7763	-0.50501	-0.53006	-0.35229	-0.26127	-0.33067
-148.376	-0.12813	-0.28549	-0.22703	-0.16691	-0.22973	-0.26396	-0.35006	-0.17415	-0.4074	-0.36231	-0.37363	-0.33132	-0.26897		-0.23093	-0.21766	-0.12915	-0.3753	-0.38216	-0.53887	-0.45546	-0.50825	-0.39154	-0.36045	-0.55669	-0.21674	-0.34997	-0.77667	-0.50593	-0.52885	-0.35229	-0.26303	-0.33058
-148.407	-0.12794	-0.28437	-0.22601	-0.16719	-0.22982	-0.26248	-0.34941	-0.17489	-0.40647	-0.36296	-0.37196	-0.33178	-0.26758		-0.22954	-0.21627	-0.12934	-0.37604	-0.37929	-0.53915	-0.45611	-0.5089	-0.38996	-0.35943	-0.55409	-0.21553	-0.35071	-0.77732	-0.50547	-0.52904	-0.35414	-0.26303	-0.32956
-148.285	-0.12915	-0.28502	-0.2236	-0.16552	-0.23177	-0.26109	-0.34904	-0.17471	-0.40768	-0.36342	-0.37307	-0.33253	-0.2648		-0.2314	-0.21683	-0.12757	-0.37548	-0.3791	-0.54091	-0.45657	-0.5089	-0.39107	-0.35851	-0.55539	-0.21766	-0.35108	-0.77463	-0.50547	-0.5282	-0.35359	-0.2609	-0.32984
-148.346	-0.12794	-0.28623	-0.22425	-0.16766	-0.22917	-0.26415	-0.34849	-0.17498	-0.40796	-0.36379	-0.37242	-0.33104	-0.2661		-0.22815	-0.21618	-0.12934	-0.37558	-0.38105	-0.53896	-0.45528	-0.50863	-0.39024	-0.35888	-0.55687	-0.21794	-0.35034	-0.77528	-0.50445	-0.52839	-0.35229	-0.26294	-0.33021
-148.224	-0.12794	-0.28586	-0.22509	-0.1683	-0.22926	-0.26637	-0.3496	-0.17573	-0.40703	-0.36305	-0.37372	-0.329	-0.26508		-0.22889	-0.21627	-0.12767	-0.37632	-0.38003	-0.53999	-0.45815	-0.50937	-0.39061	-0.35906	-0.55492	-0.21915	-0.34913	-0.77658	-0.50519	-0.52894	-0.35145	-0.26313	-0.32603
-148.315	-0.12757	-0.28521	-0.22444	-0.16636	-0.22843	-0.26563	-0.34913	-0.17498	-0.40573	-0.3625	-0.37252	-0.32909	-0.2647		-0.22991	-0.21562	-0.12794	-0.3753	-0.38365	-0.5385	-0.45342	-0.5077	-0.38996	-0.36008	-0.55483	-0.21525	-0.34756	-0.77574	-0.50584	-0.52922	-0.34978	-0.25932	-0.33011
-148.285	-0.1273	-0.28493	-0.22453	-0.16738	-0.22908	-0.26359	-0.34867	-0.17406	-0.40582	-0.3624	-0.37289	-0.32798	-0.26489		-0.22861	-0.21525	-0.12739	-0.37437	-0.38031	-0.53896	-0.45518	-0.50733	-0.3907	-0.35999	-0.55353	-0.2159	-0.34923	-0.77593	-0.50464	-0.52811	-0.34932	-0.26266	-0.3264
-148.224	-0.12869	-0.2879	-0.22332	-0.16701	-0.22982	-0.26461	-0.35025	-0.1735	-0.4036	-0.36138	-0.37354	-0.32844	-0.26563		-0.2314	-0.21479	-0.12785	-0.37483	-0.37938	-0.53804	-0.45528	-0.50742	-0.39237	-0.35888	-0.55557	-0.2121	-0.34682	-0.77648	-0.50473	-0.52922	-0.34867	-0.26415	-0.32882
-148.285	-0.12785	-0.28725	-0.22425	-0.16923	-0.22713	-0.26396	-0.34969	-0.17434	-0.4035	-0.36055	-0.37279	-0.32585	-0.26433		-0.2287	-0.2172	-0.12748	-0.37437	-0.37929	-0.536	-0.4549	-0.50593	-0.39098	-0.35721	-0.55483	-0.21692	-0.34839	-0.77435	-0.50538	-0.52774	-0.34895	-0.26341	-0.32334
-148.193	-0.12757	-0.28428	-0.22481	-0.16775	-0.22583	-0.26238	-0.34913	-0.17304	-0.4049	-0.36008	-0.37214	-0.32733	-0.26405		-0.23288	-0.21581	-0.12776	-0.37372	-0.37827	-0.53646	-0.45361	-0.5064	-0.39079	-0.35702	-0.55483	-0.21581	-0.34923	-0.77509	-0.50315	-0.52811	-0.34737	-0.26257	-0.32622
-148.224	-0.1259	-0.28614	-0.22202	-0.16728	-0.22555	-0.26099	-0.34849	-0.17573	-0.40555	-0.36194	-0.37085	-0.32817	-0.26572		-0.23195	-0.21442	-0.12841	-0.37326	-0.37929	-0.53729	-0.45342	-0.50593	-0.38968	-0.35665	-0.55539	-0.21581	-0.34784	-0.77351	-0.50399	-0.52867	-0.34737	-0.26211	-0.32603
-148.224	-0.1273	-0.28688	-0.22193	-0.16775	-0.2249	-0.26099	-0.34821	-0.1761	-0.4049	-0.35869	-0.37354	-0.3277	-0.26545		-0.23195	-0.21507	-0.1272	-0.37428	-0.37966	-0.53664	-0.45416	-0.50742	-0.39256	-0.35813	-0.55585	-0.21683	-0.34737	-0.77444	-0.50204	-0.52932	-0.35016	-0.26248	-0.32455
-148.163	-0.12516	-0.28623	-0.22434	-0.16766	-0.22639	-0.25951	-0.34941	-0.17545	-0.40434	-0.36268	-0.37224	-0.32687	-0.26452		-0.23121	-0.21451	-0.12581	-0.37428	-0.38003	-0.53822	-0.45407	-0.50593	-0.38996	-0.35563	-0.55529	-0.21599	-0.34719	-0.77481	-0.5025	-0.52848	-0.34978	-0.25988	-0.32715
-148.132	-0.12609	-0.28641	-0.22147	-0.16803	-0.22676	-0.26062	-0.34849	-0.17591	-0.40378	-0.36101	-0.37214	-0.32631	-0.26276		-0.2287	-0.21442	-0.12525	-0.37391	-0.37669	-0.53692	-0.45518	-0.50621	-0.38949	-0.35776	-0.55622	-0.2146	-0.34682	-0.77444	-0.50399	-0.52839	-0.34821	-0.26016	-0.32696
-148.071	-0.12544	-0.28437	-0.22249	-0.16747	-0.22518	-0.26006	-0.34886	-0.17675	-0.40434	-0.3599	-0.37103	-0.3252	-0.26452		-0.22806	-0.21377	-0.12794	-0.37381	-0.37855	-0.53711	-0.45314	-0.50399	-0.39107	-0.35591	-0.55622	-0.21534	-0.34886	-0.77389	-0.50361	-0.52672	-0.34858	-0.26034	-0.3277
-148.132	-0.12646	-0.28521	-0.22314	-0.16747	-0.22639	-0.26006	-0.34672	-0.17563	-0.40573	-0.3611	-0.37177	-0.32742	-0.26461		-0.23112	-0.2147	-0.12897	-0.37344	-0.37688	-0.53525	-0.4537	-0.50723	-0.39014	-0.35702	-0.55502	-0.21581	-0.34913	-0.77528	-0.50232	-0.52662	-0.34858	-0.26164	-0.32696
-148.163	-0.12757	-0.28614	-0.22369	-0.16571	-0.22666	-0.26174	-0.34932	-0.17628	-0.40406	-0.36212	-0.3702	-0.32631	-0.26405		-0.2288	-0.21451	-0.12627	-0.37372	-0.37892	-0.53711	-0.45314	-0.50603	-0.38959	-0.35693	-0.5552	-0.21692	-0.34849	-0.77518	-0.50361	-0.52709	-0.34997	-0.26155	-0.3265
-148.163	-0.12813	-0.28419	-0.22147	-0.16766	-0.22824	-0.26276	-0.34635	-0.1761	-0.40415	-0.36157	-0.36927	-0.32548	-0.26331		-0.22713	-0.21275	-0.12572	-0.37372	-0.37613	-0.53692	-0.45481	-0.50668	-0.39116	-0.35702	-0.55529	-0.21284	-0.34802	-0.77398	-0.50259	-0.52598	-0.35062	-0.26183	-0.32548
-148.071	-0.12665	-0.28502	-0.22351	-0.16719	-0.22787	-0.26081	-0.34635	-0.17656	-0.40369	-0.36083	-0.36992	-0.32529	-0.26517		-0.22685	-0.21367	-0.12665	-0.37307	-0.37715	-0.5359	-0.45435	-0.50454	-0.39126	-0.35721	-0.55529	-0.21442	-0.34784	-0.77426	-0.50287	-0.52672	-0.34793	-0.26248	-0.32445
-148.01	-0.12507	-0.28484	-0.22351	-0.16385	-0.22796	-0.26276	-0.34682	-0.17601	-0.40397	-0.36166	-0.36964	-0.32371	-0.26368		-0.22741	-0.2147	-0.12748	-0.37242	-0.37725	-0.53553	-0.45361	-0.50621	-0.38977	-0.35628	-0.55455	-0.21414	-0.34756	-0.77305	-0.5013	-0.52662	-0.34719	-0.26285	-0.32427
-147.98	-0.12553	-0.28586	-0.22453	-0.16719	-0.2287	-0.26164	-0.34654	-0.17675	-0.40369	-0.36147	-0.37038	-0.32585	-0.2635		-0.22564	-0.21312	-0.12804	-0.37177	-0.37632	-0.53581	-0.45426	-0.50454	-0.39107	-0.35748	-0.55418	-0.21534	-0.34821	-0.77314	-0.5025	-0.52774	-0.34709	-0.2609	-0.32362
-148.132	-0.12525	-0.28521	-0.22434	-0.16459	-0.22741	-0.26081	-0.34784	-0.17712	-0.40183	-0.36129	-0.36973	-0.32381	-0.26341		-0.22648	-0.21275	-0.1272	-0.37233	-0.37697	-0.53646	-0.45444	-0.50547	-0.39144	-0.35684	-0.55511	-0.21312	-0.3483	-0.77305	-0.5025	-0.52598	-0.34746	-0.26201	-0.32427
-147.98	-0.1247	-0.2841	-0.22156	-0.16487	-0.2287	-0.26257	-0.34737	-0.17563	-0.40388	-0.36138	-0.36945	-0.32399	-0.26535		-0.22472	-0.21479	-0.12794	-0.37122	-0.37456	-0.53674	-0.45231	-0.50454	-0.39042	-0.35721	-0.5539	-0.21507	-0.34691	-0.77277	-0.50176	-0.52672	-0.35006	-0.26211	-0.32436
-148.041	-0.12683	-0.28493	-0.2198	-0.16329	-0.22778	-0.26341	-0.34886	-0.17563	-0.40137	-0.36064	-0.36964	-0.3252	-0.26415		-0.22741	-0.21423	-0.12822	-0.37214	-0.37511	-0.5372	-0.4549	-0.50399	-0.38977	-0.35823	-0.5539	-0.21173	-0.34941	-0.77296	-0.50241	-0.52495	-0.34923	-0.26229	-0.32566
-147.949	-0.12498	-0.28521	-0.22277	-0.16385	-0.22833	-0.26452	-0.347	-0.17536	-0.40156	-0.35962	-0.37122	-0.32334	-0.26387		-0.22806	-0.21525	-0.12887	-0.37298	-0.37632	-0.53692	-0.45259	-0.50436	-0.38931	-0.35795	-0.55399	-0.2108	-0.34867	-0.77342	-0.50241	-0.52468	-0.34654	-0.26183	-0.32687
-147.949	-0.12627	-0.28512	-0.22147	-0.16626	-0.22759	-0.2635	-0.34682	-0.17554	-0.40202	-0.36166	-0.37057	-0.32538	-0.26368		-0.22713	-0.21321	-0.12971	-0.37214	-0.37743	-0.53507	-0.45351	-0.50519	-0.39126	-0.35823	-0.55409	-0.21219	-0.34913	-0.77324	-0.50139	-0.52477	-0.34728	-0.26415	-0.32677
-147.919	-0.12655	-0.28447	-0.2211	-0.16394	-0.22676	-0.26387	-0.34811	-0.17563	-0.40137	-0.35897	-0.3689	-0.32585	-0.266		-0.22768	-0.21386	-0.12804	-0.37103	-0.37706	-0.5346	-0.45481	-0.50538	-0.39033	-0.35693	-0.55335	-0.21293	-0.34867	-0.77222	-0.50074	-0.52635	-0.34746	-0.26164	-0.32752
-147.888	-0.12498	-0.28493	-0.22277	-0.16543	-0.22453	-0.26127	-0.34709	-0.17563	-0.40137	-0.36045	-0.36778	-0.3239	-0.26313		-0.22787	-0.21265	-0.12702	-0.3702	-0.37818	-0.5333	-0.45138	-0.50389	-0.38912	-0.35498	-0.55492	-0.21173	-0.34839	-0.77231	-0.50027	-0.52486	-0.34839	-0.26183	-0.3251
-147.98	-0.1272	-0.28697	-0.22008	-0.16339	-0.22713	-0.26118	-0.34774	-0.17471	-0.40221	-0.36073	-0.36992	-0.32483	-0.26257		-0.22768	-0.21395	-0.12655	-0.37085	-0.37632	-0.53405	-0.45212	-0.50297	-0.38847	-0.35684	-0.55437	-0.2133	-0.34811	-0.77296	-0.50018	-0.52542	-0.34719	-0.2647	-0.32501
-147.98	-0.12665	-0.28604	-0.22128	-0.16246	-0.22945	-0.25988	-0.34635	-0.17601	-0.40137	-0.35925	-0.3676	-0.32548	-0.26294		-0.22796	-0.21423	-0.12767	-0.37057	-0.37604	-0.53358	-0.45101	-0.50222	-0.3881	-0.35535	-0.5526	-0.21479	-0.34793	-0.77481	-0.50074	-0.52245	-0.34886	-0.26238	-0.3251
-147.949	-0.12627	-0.28651	-0.22035	-0.16367	-0.22666	-0.25988	-0.34737	-0.17563	-0.40258	-0.36083	-0.36806	-0.32343	-0.26285		-0.22639	-0.2134	-0.12739	-0.37159	-0.3778	-0.53349	-0.45203	-0.5025	-0.3882	-0.35517	-0.55353	-0.21367	-0.34932	-0.77231	-0.50065	-0.52421	-0.34802	-0.26294	-0.32408
-147.919	-0.12423	-0.28679	-0.22249	-0.16357	-0.22509	-0.25812	-0.34839	-0.17443	-0.40369	-0.35897	-0.36908	-0.32399	-0.2647		-0.22796	-0.21312	-0.12785	-0.37177	-0.37567	-0.5333	-0.45194	-0.50306	-0.39024	-0.35646	-0.55075	-0.21228	-0.34821	-0.77287	-0.50018	-0.52384	-0.34951	-0.26266	-0.32362
-147.919	-0.12544	-0.28521	-0.22063	-0.16302	-0.2262	-0.25691	-0.34607	-0.17554	-0.40174	-0.35915	-0.3689	-0.32288	-0.26684		-0.22898	-0.21228	-0.12665	-0.37085	-0.37511	-0.53386	-0.44989	-0.50222	-0.38736	-0.35656	-0.55075	-0.21367	-0.34858	-0.77222	-0.50009	-0.52533	-0.34969	-0.26452	-0.32436
-147.797	-0.1259	-0.28502	-0.22332	-0.16255	-0.22564	-0.25747	-0.34654	-0.17675	-0.40341	-0.35888	-0.36964	-0.32288	-0.2648		-0.2287	-0.21414	-0.12878	-0.3702	-0.37753	-0.53219	-0.45259	-0.5025	-0.3869	-0.35554	-0.54982	-0.21525	-0.34672	-0.7712	-0.49981	-0.52273	-0.34913	-0.26452	-0.32334
-147.827	-0.12442	-0.28623	-0.22332	-0.16255	-0.22555	-0.25821	-0.34663	-0.17573	-0.40434	-0.35739	-0.36834	-0.32381	-0.26359		-0.22889	-0.21219	-0.12563	-0.37038	-0.37725	-0.53052	-0.45045	-0.50176	-0.38588	-0.35628	-0.55047	-0.21414	-0.3496	-0.77333	-0.50046	-0.52189	-0.34904	-0.26424	-0.32297
-147.888	-0.1259	-0.28641	-0.22249	-0.1645	-0.22416	-0.25793	-0.34691	-0.17591	-0.40434	-0.35953	-0.36862	-0.32232	-0.26628		-0.22898	-0.21423	-0.12637	-0.37103	-0.37669	-0.53163	-0.45147	-0.50157	-0.3868	-0.35748	-0.55168	-0.21405	-0.34719	-0.7724	-0.49953	-0.52236	-0.34793	-0.26396	-0.32204
-147.827	-0.12609	-0.2853	-0.22202	-0.16478	-0.22518	-0.25756	-0.34663	-0.17582	-0.40332	-0.35758	-0.36936	-0.32325	-0.26517		-0.22694	-0.21238	-0.12813	-0.3702	-0.37604	-0.53219	-0.45101	-0.50232	-0.38699	-0.35479	-0.54936	-0.2159	-0.34654	-0.77194	-0.49823	-0.52254	-0.34719	-0.26461	-0.3213
-147.736	-0.12451	-0.28465	-0.22128	-0.16543	-0.22722	-0.25728	-0.34654	-0.17563	-0.40434	-0.35628	-0.36862	-0.32251	-0.26303		-0.22536	-0.2121	-0.12757	-0.36982	-0.37437	-0.53089	-0.45064	-0.50232	-0.38578	-0.35489	-0.54871	-0.21525	-0.34756	-0.77212	-0.49823	-0.52236	-0.34644	-0.26313	-0.32251
-147.705	-0.1234	-0.28567	-0.2224	-0.16654	-0.22657	-0.25867	-0.347	-0.17396	-0.40536	-0.35758	-0.36964	-0.32269	-0.26266		-0.22583	-0.2147	-0.12581	-0.37075	-0.37493	-0.53312	-0.45203	-0.50139	-0.38523	-0.35591	-0.55001	-0.21349	-0.34654	-0.76832	-0.49814	-0.52347	-0.34598	-0.26155	-0.32241
-147.827	-0.126	-0.28317	-0.22017	-0.16589	-0.22639	-0.25932	-0.34644	-0.17563	-0.40471	-0.3573	-0.36788	-0.32176	-0.26211		-0.22397	-0.21256	-0.1272	-0.36945	-0.37493	-0.53182	-0.45082	-0.50102	-0.38513	-0.35693	-0.54741	-0.21395	-0.34682	-0.77082	-0.50009	-0.52301	-0.34644	-0.26183	-0.32464
-147.705	-0.12488	-0.28345	-0.22156	-0.16385	-0.22796	-0.26006	-0.34654	-0.17461	-0.40452	-0.35832	-0.36862	-0.32028	-0.26313		-0.22703	-0.21182	-0.12609	-0.36899	-0.37743	-0.5333	-0.45064	-0.5012	-0.38356	-0.35517	-0.54824	-0.21516	-0.34626	-0.7685	-0.49981	-0.52273	-0.34505	-0.26238	-0.32677
-147.675	-0.12627	-0.28623	-0.221	-0.16487	-0.22778	-0.25942	-0.34533	-0.17443	-0.40304	-0.35748	-0.36862	-0.32121	-0.26201		-0.22657	-0.21024	-0.12618	-0.37001	-0.37548	-0.53303	-0.44962	-0.50213	-0.38495	-0.35461	-0.54806	-0.21293	-0.34821	-0.77157	-0.49879	-0.52301	-0.34505	-0.26183	-0.32631
-147.797	-0.12442	-0.28345	-0.22063	-0.1645	-0.22815	-0.25747	-0.34607	-0.17415	-0.4049	-0.35934	-0.36908	-0.32111	-0.26071		-0.22713	-0.21191	-0.12507	-0.3702	-0.37214	-0.53247	-0.44878	-0.50389	-0.3843	-0.356	-0.54602	-0.21275	-0.347	-0.77092	-0.49851	-0.52152	-0.34533	-0.26248	-0.3252
-147.766	-0.12581	-0.28484	-0.22063	-0.16459	-0.22973	-0.25877	-0.34607	-0.17331	-0.40406	-0.3573	-0.37029	-0.32418	-0.26201		-0.22639	-0.21303	-0.1259	-0.36955	-0.37326	-0.5333	-0.45008	-0.50324	-0.38393	-0.35331	-0.54778	-0.21321	-0.34579	-0.77222	-0.49963	-0.52208	-0.34459	-0.26109	-0.32492
-147.583	-0.12525	-0.28224	-0.21998	-0.16515	-0.22991	-0.25914	-0.34431	-0.17183	-0.40397	-0.35702	-0.36862	-0.32464	-0.26257		-0.22787	-0.21377	-0.12627	-0.3702	-0.37307	-0.53395	-0.44999	-0.50343	-0.3843	-0.35544	-0.54796	-0.21701	-0.34737	-0.7712	-0.49731	-0.52161	-0.34626	-0.25979	-0.32483
-147.583	-0.12479	-0.28465	-0.21831	-0.16172	-0.22759	-0.25747	-0.3457	-0.17424	-0.40332	-0.35925	-0.36639	-0.32343	-0.26201		-0.22249	-0.21451	-0.12507	-0.36834	-0.37344	-0.53089	-0.45045	-0.50352	-0.38467	-0.35628	-0.54667	-0.21534	-0.34663	-0.77157	-0.49693	-0.52217	-0.34552	-0.26006	-0.32529
-147.736	-0.12618	-0.28335	-0.2185	-0.16283	-0.22778	-0.25895	-0.34552	-0.17257	-0.40313	-0.35953	-0.36862	-0.32538	-0.26136		-0.2224	-0.21395	-0.12553	-0.36732	-0.37316	-0.5321	-0.45166	-0.50306	-0.38393	-0.35554	-0.54843	-0.21525	-0.34682	-0.77138	-0.49749	-0.52115	-0.34635	-0.25988	-0.32427
-147.705	-0.12674	-0.28549	-0.21896	-0.16413	-0.22574	-0.25886	-0.34635	-0.17276	-0.40415	-0.36073	-0.36973	-0.32557	-0.26044		-0.22138	-0.21395	-0.12609	-0.36982	-0.37307	-0.53191	-0.4498	-0.50204	-0.38476	-0.35433	-0.54843	-0.21367	-0.34737	-0.77082	-0.49963	-0.52301	-0.34589	-0.26071	-0.32529
-147.522	-0.12637	-0.28456	-0.22026	-0.16515	-0.22768	-0.25914	-0.34403	-0.17276	-0.40276	-0.3611	-0.36806	-0.32334	-0.25988		-0.22536	-0.2133	-0.12563	-0.3688	-0.37344	-0.53034	-0.45101	-0.50417	-0.38495	-0.35452	-0.54834	-0.21516	-0.34728	-0.76943	-0.49916	-0.52245	-0.34691	-0.26099	-0.32501
-147.614	-0.12553	-0.28243	-0.21961	-0.16515	-0.22713	-0.25979	-0.34431	-0.17239	-0.40248	-0.36083	-0.36713	-0.32176	-0.25988		-0.22212	-0.21395	-0.1247	-0.36806	-0.37205	-0.5308	-0.45101	-0.50361	-0.3843	-0.35229	-0.54667	-0.21479	-0.34515	-0.7699	-0.49703	-0.52282	-0.34691	-0.26164	-0.32214
-147.552	-0.12646	-0.28419	-0.21887	-0.16339	-0.22518	-0.26025	-0.34561	-0.17118	-0.40248	-0.36027	-0.36834	-0.32186	-0.26081		-0.22165	-0.21089	-0.12544	-0.36686	-0.37159	-0.53006	-0.45073	-0.50287	-0.38513	-0.35266	-0.54648	-0.21256	-0.34626	-0.76869	-0.49731	-0.52301	-0.34552	-0.26118	-0.32548
-147.583	-0.12627	-0.28298	-0.21859	-0.16283	-0.22741	-0.26211	-0.34552	-0.17304	-0.40332	-0.3611	-0.36806	-0.32399	-0.26025		-0.22527	-0.21238	-0.12479	-0.36862	-0.37103	-0.52885	-0.45054	-0.50102	-0.38606	-0.3522	-0.54731	-0.2121	-0.34589	-0.77027	-0.49573	-0.52078	-0.347	-0.26016	-0.32659
-147.705	-0.12396	-0.28196	-0.21887	-0.16218	-0.22574	-0.2596	-0.34552	-0.17294	-0.40193	-0.35999	-0.36797	-0.32362	-0.26006		-0.22555	-0.21321	-0.12414	-0.36602	-0.37196	-0.52913	-0.4486	-0.50287	-0.38365	-0.35285	-0.54629	-0.212	-0.34561	-0.77036	-0.49693	-0.5218	-0.34533	-0.25951	-0.32575
-147.583	-0.12396	-0.28345	-0.22008	-0.16339	-0.22518	-0.25923	-0.34459	-0.1722	-0.4023	-0.36129	-0.3702	-0.32436	-0.25988		-0.22286	-0.21126	-0.12646	-0.36621	-0.37085	-0.52829	-0.44962	-0.50343	-0.38439	-0.35173	-0.545	-0.21108	-0.34579	-0.77101	-0.49712	-0.52032	-0.34385	-0.25914	-0.32232
-147.552	-0.12414	-0.28252	-0.21896	-0.16469	-0.22815	-0.25747	-0.34477	-0.17396	-0.4023	-0.35906	-0.36871	-0.32288	-0.26146		-0.22332	-0.21071	-0.126	-0.36918	-0.37103	-0.52848	-0.44776	-0.50167	-0.38319	-0.3509	-0.54574	-0.21145	-0.34552	-0.77055	-0.49666	-0.52143	-0.3444	-0.25914	-0.32288
-147.461	-0.12303	-0.2827	-0.21831	-0.1632	-0.22713	-0.25923	-0.34533	-0.17359	-0.40285	-0.3586	-0.36899	-0.32269	-0.25942		-0.22397	-0.21173	-0.12433	-0.36982	-0.37344	-0.52746	-0.44748	-0.50241	-0.38365	-0.35099	-0.54602	-0.21006	-0.34654	-0.76906	-0.49721	-0.52115	-0.34607	-0.25923	-0.3239
-147.43	-0.12433	-0.28335	-0.21906	-0.16459	-0.22536	-0.25914	-0.34719	-0.17322	-0.40137	-0.35971	-0.36834	-0.32167	-0.26257		-0.22564	-0.21126	-0.12498	-0.36751	-0.37122	-0.52792	-0.44915	-0.50334	-0.383	-0.35062	-0.54694	-0.21043	-0.34709	-0.76925	-0.49619	-0.52189	-0.34403	-0.25932	-0.32269
-147.43	-0.12396	-0.28205	-0.21766	-0.16515	-0.22722	-0.25756	-0.34542	-0.1722	-0.4023	-0.36018	-0.36927	-0.32306	-0.26229		-0.22453	-0.21052	-0.12618	-0.3688	-0.37122	-0.52987	-0.44683	-0.50315	-0.38448	-0.3521	-0.54741	-0.21006	-0.34598	-0.76971	-0.49721	-0.52134	-0.34366	-0.26016	-0.3226
-147.552	-0.12553	-0.28298	-0.21822	-0.16357	-0.22666	-0.25979	-0.34617	-0.17415	-0.40072	-0.35878	-0.3689	-0.32278	-0.26183		-0.22277	-0.21033	-0.12563	-0.36788	-0.37168	-0.52885	-0.44702	-0.50259	-0.38356	-0.35433	-0.54472	-0.21321	-0.34635	-0.76841	-0.49684	-0.52115	-0.34459	-0.25914	-0.32065
-147.369	-0.12396	-0.28289	-0.21887	-0.16385	-0.22444	-0.25737	-0.3445	-0.17229	-0.40091	-0.35906	-0.36713	-0.32306	-0.26155		-0.22193	-0.21154	-0.12572	-0.36843	-0.37159	-0.52978	-0.44683	-0.50139	-0.38337	-0.3521	-0.545	-0.21581	-0.34561	-0.76999	-0.49703	-0.52134	-0.34496	-0.25969	-0.32084
-147.491	-0.12479	-0.28317	-0.22073	-0.1645	-0.22509	-0.25747	-0.34477	-0.17155	-0.40137	-0.35767	-0.36704	-0.32074	-0.25988		-0.22342	-0.21275	-0.12563	-0.36825	-0.37391	-0.52811	-0.44711	-0.5013	-0.38383	-0.35322	-0.54342	-0.2121	-0.34579	-0.76915	-0.49796	-0.52106	-0.34403	-0.25951	-0.32047
-147.583	-0.12507	-0.28354	-0.21961	-0.16302	-0.22397	-0.25765	-0.34542	-0.1722	-0.40035	-0.35832	-0.36435	-0.32316	-0.26071		-0.2262	-0.21312	-0.1272	-0.36862	-0.37075	-0.52792	-0.44739	-0.50324	-0.38337	-0.35192	-0.54518	-0.21303	-0.34561	-0.76785	-0.49591	-0.52134	-0.34477	-0.25886	-0.32065
-147.4	-0.12618	-0.28261	-0.22035	-0.16571	-0.22416	-0.25812	-0.34394	-0.17313	-0.39933	-0.35804	-0.36639	-0.3213	-0.25988		-0.22416	-0.21135	-0.12572	-0.36769	-0.37316	-0.52876	-0.44479	-0.50111	-0.38448	-0.35183	-0.54527	-0.21238	-0.34348	-0.7685	-0.49693	-0.52282	-0.34589	-0.25997	-0.32056
-147.339	-0.12525	-0.28233	-0.22202	-0.16292	-0.2236	-0.25877	-0.3445	-0.17248	-0.39896	-0.35813	-0.36593	-0.31954	-0.2609		-0.2236	-0.21043	-0.12535	-0.36751	-0.37391	-0.52737	-0.44535	-0.50241	-0.38216	-0.35238	-0.54481	-0.21154	-0.34579	-0.76711	-0.49601	-0.52366	-0.34431	-0.26183	-0.32009
-147.43	-0.12637	-0.28187	-0.22128	-0.16172	-0.22258	-0.25756	-0.34459	-0.17183	-0.40109	-0.35684	-0.3663	-0.31963	-0.25877		-0.22332	-0.21238	-0.12386	-0.36658	-0.37214	-0.52774	-0.44655	-0.50278	-0.38272	-0.35312	-0.54537	-0.21358	-0.34626	-0.7673	-0.49545	-0.52041	-0.34227	-0.25867	-0.32316
-147.461	-0.12665	-0.28317	-0.21961	-0.16302	-0.22286	-0.25635	-0.34348	-0.17257	-0.39979	-0.3573	-0.36788	-0.31842	-0.26044		-0.22583	-0.21265	-0.12396	-0.36806	-0.37316	-0.52783	-0.44563	-0.50111	-0.38216	-0.35303	-0.54509	-0.20885	-0.3445	-0.76609	-0.4961	-0.52245	-0.34088	-0.26034	-0.32316
-147.4	-0.12553	-0.28326	-0.21933	-0.16302	-0.22286	-0.25645	-0.34301	-0.17341	-0.39849	-0.35665	-0.36611	-0.31852	-0.26006		-0.22369	-0.21135	-0.1246	-0.36741	-0.37187	-0.52792	-0.44618	-0.50204	-0.38124	-0.35099	-0.54397	-0.21154	-0.34348	-0.76693	-0.49545	-0.5205	-0.34125	-0.25775	-0.32325
-147.247	-0.12321	-0.28196	-0.22054	-0.1632	-0.22369	-0.25626	-0.34394	-0.17164	-0.39784	-0.35656	-0.36574	-0.31861	-0.25858		-0.22351	-0.21219	-0.12451	-0.36648	-0.37214	-0.52885	-0.44591	-0.50065	-0.38226	-0.35099	-0.5462	-0.21024	-0.3457	-0.766	-0.49499	-0.52152	-0.34125	-0.26136	-0.32473
-147.308	-0.12479	-0.28493	-0.22035	-0.1632	-0.22434	-0.257	-0.34375	-0.17267	-0.39747	-0.35554	-0.36648	-0.31972	-0.25877		-0.221	-0.21089	-0.12396	-0.36751	-0.37149	-0.52644	-0.44674	-0.5013	-0.38448	-0.35229	-0.54388	-0.21033	-0.34422	-0.76563	-0.49554	-0.52087	-0.34069	-0.26155	-0.31991
-147.308	-0.1246	-0.28317	-0.22175	-0.16144	-0.22462	-0.25663	-0.34431	-0.17415	-0.39849	-0.35433	-0.36519	-0.31703	-0.25812		-0.22054	-0.21219	-0.1247	-0.36621	-0.37242	-0.52653	-0.4447	-0.50222	-0.38226	-0.34951	-0.5437	-0.21321	-0.34542	-0.76683	-0.49573	-0.52152	-0.34162	-0.26053	-0.31787
-147.308	-0.12396	-0.28391	-0.21785	-0.16302	-0.22397	-0.25672	-0.34496	-0.17183	-0.39849	-0.35563	-0.36407	-0.31787	-0.25886		-0.21887	-0.21182	-0.12451	-0.36565	-0.37112	-0.52746	-0.44535	-0.50027	-0.38096	-0.34904	-0.54333	-0.21442	-0.34301	-0.76739	-0.49378	-0.52078	-0.33921	-0.26238	-0.31991
-147.247	-0.12498	-0.28168	-0.21841	-0.16218	-0.22648	-0.25654	-0.34366	-0.17294	-0.39766	-0.35517	-0.36491	-0.31657	-0.25886		-0.21998	-0.21089	-0.12293	-0.36584	-0.37057	-0.52894	-0.44683	-0.50037	-0.383	-0.34941	-0.54212	-0.21238	-0.34199	-0.76693	-0.49452	-0.52115	-0.34097	-0.26136	-0.32102
-147.156	-0.12507	-0.28196	-0.21414	-0.16357	-0.22509	-0.2557	-0.34329	-0.17137	-0.39812	-0.35461	-0.36185	-0.31787	-0.25821		-0.21859	-0.21284	-0.12293	-0.36611	-0.37122	-0.52737	-0.44526	-0.50037	-0.38207	-0.34997	-0.54119	-0.21071	-0.34264	-0.76637	-0.49387	-0.52059	-0.34245	-0.26053	-0.31768
-147.156	-0.12423	-0.28187	-0.21822	-0.16404	-0.22574	-0.25672	-0.34394	-0.171	-0.39775	-0.3547	-0.36342	-0.31703	-0.25654		-0.21961	-0.21061	-0.12284	-0.36593	-0.37085	-0.52635	-0.44553	-0.49972	-0.38235	-0.34941	-0.54026	-0.21256	-0.34171	-0.76776	-0.49564	-0.51911	-0.34078	-0.25997	-0.32176
-147.156	-0.12229	-0.28224	-0.21414	-0.16515	-0.22314	-0.25654	-0.34403	-0.17202	-0.39887	-0.35517	-0.36287	-0.31703	-0.25802		-0.21998	-0.21182	-0.12293	-0.36546	-0.37224	-0.52718	-0.44386	-0.50018	-0.38281	-0.34978	-0.54268	-0.21256	-0.34255	-0.76683	-0.49489	-0.51827	-0.34385	-0.25932	-0.32028
-147.156	-0.12303	-0.28224	-0.21739	-0.16172	-0.22546	-0.25691	-0.3432	-0.17164	-0.39803	-0.35396	-0.3624	-0.31638	-0.25719		-0.22026	-0.21108	-0.12275	-0.36528	-0.36982	-0.52709	-0.44637	-0.49953	-0.38337	-0.34839	-0.54193	-0.21145	-0.34171	-0.76711	-0.49378	-0.51846	-0.34245	-0.26034	-0.31889
-147.217	-0.12358	-0.28363	-0.21544	-0.16135	-0.22295	-0.25505	-0.34301	-0.17035	-0.39766	-0.35424	-0.36305	-0.31796	-0.25802		-0.22147	-0.21135	-0.12312	-0.36519	-0.36899	-0.52709	-0.446	-0.49796	-0.38393	-0.34691	-0.54323	-0.21163	-0.34199	-0.76711	-0.49267	-0.5179	-0.3432	-0.26006	-0.3187
-147.156	-0.12442	-0.28252	-0.21581	-0.16237	-0.22369	-0.25543	-0.34283	-0.17127	-0.39645	-0.35285	-0.36463	-0.31852	-0.25765		-0.22119	-0.21182	-0.12396	-0.36444	-0.3688	-0.527	-0.44544	-0.49731	-0.3804	-0.34839	-0.54323	-0.212	-0.34264	-0.76748	-0.49415	-0.51976	-0.34283	-0.2635	-0.32028
-147.095	-0.12433	-0.28261	-0.21553	-0.1619	-0.22193	-0.25645	-0.34134	-0.17016	-0.3971	-0.3535	-0.36509	-0.31508	-0.25608		-0.22054	-0.20922	-0.12368	-0.36537	-0.3702	-0.5256	-0.44414	-0.49898	-0.38207	-0.34728	-0.54333	-0.20922	-0.33986	-0.76563	-0.49378	-0.51939	-0.34366	-0.25867	-0.3174
-147.064	-0.12525	-0.2827	-0.21618	-0.16116	-0.22351	-0.25441	-0.34292	-0.1697	-0.39655	-0.35257	-0.36389	-0.31685	-0.25775		-0.22128	-0.21043	-0.1234	-0.36454	-0.36908	-0.52523	-0.4473	-0.49842	-0.38105	-0.34709	-0.54305	-0.2108	-0.34116	-0.76461	-0.49295	-0.51827	-0.34422	-0.25914	-0.32047
-147.156	-0.12507	-0.28113	-0.21683	-0.16116	-0.22212	-0.25505	-0.34273	-0.17007	-0.39775	-0.3535	-0.36481	-0.31889	-0.25626		-0.22165	-0.21154	-0.12423	-0.36305	-0.37066	-0.52495	-0.4434	-0.49721	-0.38152	-0.34691	-0.54397	-0.20764	-0.3418	-0.76554	-0.49452	-0.5179	-0.34403	-0.26071	-0.31972
-147.186	-0.12405	-0.28252	-0.21516	-0.16237	-0.22314	-0.25608	-0.34208	-0.171	-0.39822	-0.35266	-0.36491	-0.3175	-0.25728		-0.22165	-0.2121	-0.12349	-0.36398	-0.37233	-0.52579	-0.44526	-0.49675	-0.3804	-0.34932	-0.5436	-0.2082	-0.3419	-0.76396	-0.49295	-0.51605	-0.34366	-0.25969	-0.31815
-147.064	-0.12201	-0.28205	-0.21525	-0.16404	-0.22249	-0.2571	-0.34422	-0.1696	-0.39803	-0.35266	-0.36268	-0.3188	-0.25626		-0.21989	-0.21219	-0.12293	-0.36426	-0.37131	-0.52542	-0.44442	-0.49731	-0.38161	-0.34756	-0.54333	-0.2108	-0.3444	-0.76387	-0.49471	-0.51827	-0.34283	-0.26322	-0.32093
-147.095	-0.12266	-0.28252	-0.21581	-0.16116	-0.221	-0.25784	-0.34236	-0.16979	-0.39655	-0.35238	-0.36361	-0.31685	-0.25691		-0.21933	-0.21247	-0.12331	-0.36379	-0.37289	-0.52505	-0.4447	-0.49842	-0.38161	-0.34784	-0.54221	-0.212	-0.34116	-0.76424	-0.49397	-0.51874	-0.34218	-0.26201	-0.32232
-147.034	-0.12312	-0.28215	-0.21553	-0.16404	-0.22045	-0.26071	-0.34208	-0.17007	-0.39859	-0.35368	-0.36296	-0.3162	-0.25737		-0.22008	-0.21293	-0.12266	-0.36472	-0.37224	-0.52393	-0.44572	-0.49842	-0.38049	-0.3483	-0.54397	-0.21043	-0.3406	-0.76368	-0.4935	-0.51846	-0.34348	-0.26099	-0.32288
-147.034	-0.12182	-0.28345	-0.21497	-0.1607	-0.2224	-0.25775	-0.34273	-0.17109	-0.39794	-0.35433	-0.36463	-0.31777	-0.25682		-0.21998	-0.2134	-0.12219	-0.36444	-0.36992	-0.5244	-0.44377	-0.49601	-0.38087	-0.34774	-0.5437	-0.21228	-0.34078	-0.76229	-0.49285	-0.51707	-0.34283	-0.26322	-0.32047
-147.034	-0.12433	-0.28317	-0.21349	-0.1645	-0.22054	-0.25775	-0.34255	-0.17053	-0.39608	-0.35266	-0.36231	-0.31722	-0.25737		-0.21961	-0.21349	-0.12071	-0.36426	-0.36973	-0.52366	-0.44405	-0.49693	-0.38189	-0.34774	-0.54323	-0.2108	-0.34106	-0.7621	-0.49239	-0.5166	-0.3406	-0.26109	-0.32065
-147.034	-0.12488	-0.28326	-0.21358	-0.1606	-0.22091	-0.25635	-0.34292	-0.17044	-0.39599	-0.35145	-0.36333	-0.3175	-0.25663		-0.22035	-0.21284	-0.12238	-0.36481	-0.36899	-0.52384	-0.44275	-0.49462	-0.38235	-0.34663	-0.5437	-0.21145	-0.34041	-0.76284	-0.49192	-0.51753	-0.34069	-0.26201	-0.31777
-147.034	-0.12442	-0.28178	-0.21367	-0.16209	-0.22063	-0.2571	-0.34208	-0.1709	-0.3972	-0.35322	-0.36352	-0.31518	-0.25589		-0.2198	-0.21386	-0.12349	-0.36491	-0.36973	-0.52384	-0.44331	-0.49656	-0.38022	-0.34839	-0.54156	-0.21098	-0.34032	-0.7621	-0.49063	-0.5166	-0.34116	-0.26025	-0.31963
-146.942	-0.12433	-0.28113	-0.21655	-0.16097	-0.22073	-0.25626	-0.34292	-0.17035	-0.39794	-0.35303	-0.36398	-0.3174	-0.25626		-0.21785	-0.21395	-0.12293	-0.3625	-0.36778	-0.52523	-0.44321	-0.4961	-0.38133	-0.34793	-0.54212	-0.21033	-0.33949	-0.76368	-0.49211	-0.51725	-0.34116	-0.26099	-0.32037
-146.942	-0.12405	-0.28085	-0.2146	-0.16107	-0.22184	-0.25617	-0.34134	-0.17229	-0.39655	-0.35053	-0.36352	-0.31592	-0.25663		-0.22147	-0.2108	-0.12173	-0.36463	-0.3702	-0.52328	-0.44368	-0.49703	-0.3817	-0.34978	-0.54351	-0.20904	-0.33893	-0.76192	-0.4935	-0.51883	-0.34069	-0.26146	-0.32037
-146.881	-0.12553	-0.2802	-0.21386	-0.16033	-0.22138	-0.25543	-0.34366	-0.171	-0.39627	-0.35192	-0.36212	-0.31713	-0.2571		-0.21794	-0.2108	-0.1234	-0.36277	-0.36806	-0.52236	-0.44321	-0.49647	-0.37938	-0.34821	-0.54305	-0.21071	-0.33986	-0.76284	-0.49257	-0.51493	-0.33967	-0.26229	-0.3213
-147.003	-0.12358	-0.28252	-0.21442	-0.16107	-0.21896	-0.25663	-0.34292	-0.17053	-0.39738	-0.35183	-0.36212	-0.31601	-0.25645		-0.2223	-0.21284	-0.12498	-0.36379	-0.36992	-0.52403	-0.44377	-0.49898	-0.37985	-0.34849	-0.54518	-0.21154	-0.34041	-0.76229	-0.49165	-0.51605	-0.3406	-0.26229	-0.31898
-147.003	-0.12312	-0.28057	-0.21748	-0.16181	-0.22026	-0.25635	-0.34283	-0.17174	-0.39757	-0.35071	-0.36129	-0.31657	-0.25626		-0.22035	-0.20959	-0.12377	-0.36426	-0.36797	-0.52217	-0.44442	-0.49675	-0.38022	-0.34895	-0.54258	-0.2108	-0.3406	-0.7609	-0.49192	-0.51521	-0.34041	-0.25969	-0.32065
-146.912	-0.12293	-0.28196	-0.21627	-0.15912	-0.21906	-0.25654	-0.3419	-0.171	-0.39617	-0.35145	-0.36194	-0.32028	-0.25598		-0.22277	-0.2095	-0.1247	-0.36277	-0.36751	-0.5231	-0.44377	-0.49526	-0.37938	-0.34691	-0.54323	-0.21191	-0.34106	-0.76071	-0.49155	-0.51688	-0.34078	-0.25988	-0.32009
-146.851	-0.12331	-0.2802	-0.21646	-0.15838	-0.21813	-0.25561	-0.34301	-0.16905	-0.39682	-0.34951	-0.35999	-0.31713	-0.25663		-0.21794	-0.21071	-0.12284	-0.36268	-0.36778	-0.52449	-0.44433	-0.49647	-0.37901	-0.34793	-0.54175	-0.21423	-0.34125	-0.76238	-0.49118	-0.51531	-0.34069	-0.25849	-0.31703
-146.912	-0.12405	-0.27992	-0.2147	-0.16005	-0.2172	-0.25561	-0.34227	-0.1696	-0.39682	-0.35108	-0.36296	-0.31573	-0.25663		-0.21794	-0.20996	-0.12377	-0.36268	-0.36955	-0.52347	-0.44581	-0.49619	-0.38031	-0.34858	-0.54323	-0.21256	-0.34106	-0.7609	-0.49146	-0.51531	-0.34199	-0.25839	-0.31991
-146.851	-0.12405	-0.2814	-0.21395	-0.16051	-0.21887	-0.25784	-0.34088	-0.1696	-0.39608	-0.35108	-0.3625	-0.31703	-0.25645		-0.21878	-0.20885	-0.12396	-0.36407	-0.36982	-0.52328	-0.44739	-0.49647	-0.38022	-0.34728	-0.54128	-0.21117	-0.34134	-0.76229	-0.49118	-0.51651	-0.34134	-0.25914	-0.31861
-146.79	-0.12386	-0.28048	-0.21627	-0.1607	-0.21748	-0.25635	-0.34208	-0.17053	-0.39692	-0.35053	-0.3611	-0.31713	-0.25468		-0.21757	-0.20894	-0.1234	-0.36342	-0.36936	-0.52319	-0.44674	-0.49656	-0.38152	-0.34626	-0.54054	-0.21098	-0.33986	-0.75941	-0.49155	-0.51419	-0.33976	-0.25867	-0.32251
-146.912	-0.12331	-0.27955	-0.21497	-0.15903	-0.21785	-0.25543	-0.34218	-0.17146	-0.39636	-0.34867	-0.36296	-0.3162	-0.257		-0.2198	-0.21098	-0.12238	-0.36314	-0.36797	-0.52161	-0.44433	-0.49462	-0.38049	-0.34635	-0.54073	-0.21043	-0.34208	-0.76155	-0.49118	-0.51382	-0.34116	-0.25923	-0.31759
-146.79	-0.12293	-0.28159	-0.21581	-0.15893	-0.21952	-0.25487	-0.3431	-0.1683	-0.39673	-0.34978	-0.36157	-0.31685	-0.25422		-0.21739	-0.21126	-0.12275	-0.36305	-0.36815	-0.52375	-0.44479	-0.49656	-0.38003	-0.34644	-0.5424	-0.21163	-0.3406	-0.76099	-0.49025	-0.51531	-0.33865	-0.25914	-0.3174
-146.851	-0.12349	-0.27964	-0.21637	-0.16079	-0.22063	-0.25505	-0.34208	-0.17053	-0.39747	-0.34932	-0.36268	-0.31703	-0.2558		-0.21442	-0.20922	-0.12368	-0.36352	-0.36713	-0.52384	-0.44414	-0.49471	-0.38003	-0.34607	-0.54184	-0.20894	-0.34125	-0.76229	-0.49025	-0.51345	-0.33911	-0.25895	-0.31926
-146.79	-0.12284	-0.27927	-0.21655	-0.15875	-0.22026	-0.25478	-0.34199	-0.16914	-0.3972	-0.34988	-0.36259	-0.31759	-0.25635		-0.21766	-0.20848	-0.12247	-0.36268	-0.36825	-0.52477	-0.44433	-0.49564	-0.37947	-0.34784	-0.54277	-0.20996	-0.34134	-0.7622	-0.49118	-0.51401	-0.34032	-0.25784	-0.31815
-146.851	-0.12201	-0.28001	-0.21618	-0.1581	-0.21831	-0.25385	-0.34245	-0.1696	-0.39738	-0.34932	-0.36314	-0.3174	-0.25617		-0.22017	-0.20978	-0.12164	-0.3624	-0.36593	-0.52273	-0.44229	-0.49582	-0.38022	-0.34663	-0.54425	-0.20839	-0.34097	-0.7622	-0.49025	-0.51364	-0.34088	-0.25812	-0.31898
-146.82	-0.12266	-0.27983	-0.21451	-0.15958	-0.21961	-0.25533	-0.34366	-0.16942	-0.39692	-0.34904	-0.36083	-0.31759	-0.25784		-0.221	-0.20978	-0.12423	-0.36389	-0.36741	-0.52254	-0.44257	-0.49545	-0.37827	-0.34617	-0.54305	-0.20866	-0.34162	-0.76062	-0.49035	-0.51577	-0.34162	-0.257	-0.31852
-146.79	-0.12284	-0.27862	-0.21247	-0.15745	-0.21757	-0.25413	-0.34218	-0.16923	-0.39682	-0.34867	-0.35971	-0.31629	-0.25635		-0.21804	-0.21033	-0.12247	-0.36379	-0.36927	-0.52273	-0.44229	-0.49554	-0.38059	-0.34579	-0.54212	-0.20876	-0.34116	-0.7595	-0.49063	-0.51558	-0.34162	-0.25598	-0.31573
-146.729	-0.12164	-0.27955	-0.21284	-0.15958	-0.21859	-0.25403	-0.3419	-0.17062	-0.39655	-0.34923	-0.35999	-0.31694	-0.25691		-0.21776	-0.20941	-0.1234	-0.36305	-0.36713	-0.52282	-0.44062	-0.49536	-0.38012	-0.34644	-0.54268	-0.21052	-0.34088	-0.76062	-0.48942	-0.51633	-0.34153	-0.25672	-0.31935
-146.667	-0.12201	-0.27955	-0.21312	-0.15912	-0.22026	-0.2557	-0.34171	-0.17025	-0.39571	-0.34867	-0.35897	-0.31471	-0.25663		-0.21618	-0.21006	-0.12275	-0.3624	-0.36806	-0.5205	-0.44127	-0.49591	-0.3792	-0.34626	-0.54026	-0.21108	-0.34199	-0.76043	-0.48998	-0.51512	-0.33967	-0.2557	-0.32158
-146.759	-0.11987	-0.27862	-0.21423	-0.16162	-0.22026	-0.25663	-0.34032	-0.16793	-0.3959	-0.34793	-0.36157	-0.3162	-0.25552		-0.21664	-0.20922	-0.12358	-0.3637	-0.36899	-0.52199	-0.44312	-0.49499	-0.37957	-0.34607	-0.54221	-0.21238	-0.34013	-0.76034	-0.49109	-0.51373	-0.33986	-0.25802	-0.31499
-146.698	-0.12052	-0.27816	-0.21265	-0.16079	-0.21989	-0.25812	-0.34088	-0.16756	-0.39617	-0.34923	-0.3612	-0.31648	-0.25626		-0.21525	-0.21126	-0.12219	-0.36426	-0.36732	-0.52208	-0.43987	-0.49378	-0.37697	-0.34468	-0.53934	-0.21117	-0.34218	-0.75932	-0.48877	-0.51289	-0.3432	-0.25663	-0.31379
-146.606	-0.11987	-0.27862	-0.21395	-0.16246	-0.21998	-0.25505	-0.34171	-0.16849	-0.39571	-0.34821	-0.36036	-0.31546	-0.25765		-0.21739	-0.20968	-0.12126	-0.36342	-0.36899	-0.52254	-0.44257	-0.49406	-0.37669	-0.34552	-0.53952	-0.20727	-0.34283	-0.7583	-0.49025	-0.51428	-0.34032	-0.25561	-0.31657
-146.637	-0.11978	-0.27862	-0.21534	-0.16107	-0.22082	-0.25366	-0.34088	-0.16858	-0.39692	-0.34969	-0.36008	-0.31453	-0.25737		-0.21655	-0.21006	-0.12062	-0.36352	-0.36853	-0.52134	-0.44062	-0.49508	-0.37836	-0.34524	-0.54008	-0.20653	-0.34245	-0.75988	-0.48914	-0.51336	-0.33976	-0.25255	-0.31471
-146.576	-0.11811	-0.27788	-0.21284	-0.1619	-0.22035	-0.25338	-0.34125	-0.16933	-0.39608	-0.3496	-0.35971	-0.31332	-0.25635		-0.21414	-0.20894	-0.1221	-0.36212	-0.3688	-0.52143	-0.44052	-0.49434	-0.37855	-0.34598	-0.53999	-0.20931	-0.33976	-0.75765	-0.48831	-0.51354	-0.34032	-0.25515	-0.31406
-146.667	-0.11978	-0.27918	-0.21395	-0.16283	-0.21998	-0.25413	-0.34041	-0.16905	-0.39571	-0.34774	-0.36055	-0.31425	-0.25413		-0.21637	-0.20839	-0.12182	-0.36342	-0.3689	-0.52106	-0.44173	-0.49415	-0.37873	-0.3457	-0.53859	-0.2095	-0.34236	-0.75737	-0.48896	-0.51224	-0.33949	-0.25403	-0.31777
-146.576	-0.12024	-0.27834	-0.21683	-0.16144	-0.21878	-0.25301	-0.34134	-0.1683	-0.39441	-0.34793	-0.36073	-0.31369	-0.25468		-0.21655	-0.20681	-0.12247	-0.3637	-0.36686	-0.52143	-0.44219	-0.49397	-0.37836	-0.3445	-0.5398	-0.21015	-0.34097	-0.75746	-0.48877	-0.51104	-0.33856	-0.25478	-0.3162
-146.576	-0.11959	-0.28001	-0.21265	-0.16385	-0.22045	-0.2545	-0.34255	-0.16803	-0.39617	-0.35016	-0.36073	-0.31462	-0.25737		-0.21562	-0.20579	-0.12108	-0.36277	-0.36695	-0.52189	-0.43987	-0.49304	-0.37901	-0.34626	-0.53896	-0.21071	-0.33967	-0.75765	-0.48896	-0.51215	-0.33819	-0.25366	-0.31787
-146.515	-0.1195	-0.28001	-0.21367	-0.16042	-0.21989	-0.25505	-0.34255	-0.16895	-0.39636	-0.34886	-0.36157	-0.31564	-0.25672		-0.21442	-0.20597	-0.1221	-0.3637	-0.36695	-0.52189	-0.43876	-0.49332	-0.37762	-0.34487	-0.53739	-0.20876	-0.34078	-0.75848	-0.48933	-0.51299	-0.33772	-0.25552	-0.32028
-146.515	-0.11839	-0.28066	-0.21479	-0.16172	-0.21887	-0.2545	-0.34218	-0.16923	-0.39553	-0.34858	-0.36083	-0.31406	-0.25802		-0.21534	-0.20653	-0.12275	-0.36379	-0.36769	-0.5205	-0.4395	-0.49304	-0.37957	-0.34283	-0.53869	-0.20913	-0.34162	-0.75793	-0.48896	-0.51067	-0.33884	-0.25403	-0.32009
-146.576	-0.11941	-0.27946	-0.21349	-0.16051	-0.21729	-0.25533	-0.34245	-0.16979	-0.39423	-0.34682	-0.36342	-0.31332	-0.25608		-0.21414	-0.20616	-0.12229	-0.36268	-0.36611	-0.52078	-0.43987	-0.49304	-0.3791	-0.34459	-0.53664	-0.21043	-0.34097	-0.75886	-0.48821	-0.51057	-0.33772	-0.25422	-0.31824
-146.454	-0.11997	-0.28076	-0.21126	-0.16125	-0.21822	-0.25496	-0.34227	-0.16979	-0.39386	-0.34802	-0.36073	-0.31379	-0.25366		-0.21683	-0.20681	-0.12145	-0.36333	-0.36611	-0.52124	-0.44071	-0.49239	-0.3791	-0.3431	-0.53804	-0.21191	-0.34041	-0.75876	-0.48896	-0.51122	-0.33392	-0.25301	-0.3174
-146.545	-0.12108	-0.27955	-0.21312	-0.1619	-0.21896	-0.25654	-0.34348	-0.16895	-0.39543	-0.34709	-0.36027	-0.31694	-0.25413		-0.21599	-0.20801	-0.12126	-0.36129	-0.36574	-0.51957	-0.44043	-0.49452	-0.3804	-0.34385	-0.53841	-0.21219	-0.33865	-0.75672	-0.48831	-0.51011	-0.33438	-0.25524	-0.31815
-146.423	-0.11913	-0.28001	-0.21247	-0.16107	-0.21915	-0.25385	-0.34125	-0.16942	-0.39311	-0.34802	-0.36287	-0.3161	-0.2558		-0.21637	-0.20783	-0.12349	-0.36222	-0.36463	-0.52004	-0.44034	-0.49332	-0.37799	-0.34357	-0.53794	-0.21024	-0.34116	-0.75681	-0.48831	-0.51206	-0.33633	-0.25366	-0.31805
-146.484	-0.1208	-0.27973	-0.21256	-0.1607	-0.21831	-0.25292	-0.34366	-0.16914	-0.39386	-0.34802	-0.36073	-0.31564	-0.25478		-0.21525	-0.21071	-0.12331	-0.36407	-0.36454	-0.51994	-0.4395	-0.49137	-0.37966	-0.34292	-0.53841	-0.20894	-0.33911	-0.75783	-0.48784	-0.51271	-0.33689	-0.25264	-0.31944
-146.423	-0.1195	-0.27936	-0.21154	-0.15995	-0.21748	-0.25617	-0.3419	-0.16858	-0.3946	-0.34876	-0.36138	-0.31499	-0.25441		-0.21191	-0.2069	-0.12154	-0.36333	-0.36556	-0.51967	-0.44164	-0.49211	-0.3792	-0.34236	-0.53776	-0.20941	-0.33921	-0.75709	-0.48756	-0.51271	-0.33763	-0.25496	-0.31629
-146.515	-0.11969	-0.27769	-0.21256	-0.15995	-0.21599	-0.25505	-0.34106	-0.16728	-0.39348	-0.34691	-0.3611	-0.31499	-0.25283		-0.21219	-0.20672	-0.12117	-0.36287	-0.36296	-0.51967	-0.43978	-0.49313	-0.37836	-0.34273	-0.53757	-0.21071	-0.34032	-0.75886	-0.48868	-0.51197	-0.33679	-0.25209	-0.31555
-146.454	-0.1195	-0.27834	-0.21284	-0.15893	-0.21701	-0.25431	-0.3431	-0.16942	-0.39283	-0.34654	-0.35971	-0.3162	-0.25543		-0.21442	-0.2082	-0.12015	-0.3624	-0.36463	-0.51781	-0.43885	-0.49257	-0.37947	-0.34357	-0.53646	-0.20978	-0.33893	-0.75672	-0.48664	-0.51271	-0.33717	-0.25394	-0.3175
-146.362	-0.11867	-0.28048	-0.21275	-0.15856	-0.2211	-0.25478	-0.34292	-0.16691	-0.39051	-0.34617	-0.36008	-0.31713	-0.25329		-0.21377	-0.20801	-0.12182	-0.36203	-0.36296	-0.51976	-0.43904	-0.49109	-0.37845	-0.3419	-0.53525	-0.2082	-0.33911	-0.75783	-0.48673	-0.51197	-0.3355	-0.25394	-0.31954
-146.515	-0.12006	-0.28057	-0.21265	-0.15875	-0.21831	-0.25162	-0.34227	-0.16821	-0.39005	-0.34579	-0.3573	-0.31583	-0.25431		-0.21265	-0.20709	-0.12117	-0.36194	-0.36296	-0.518	-0.43774	-0.49295	-0.37892	-0.34208	-0.53497	-0.20764	-0.33921	-0.75756	-0.48793	-0.51141	-0.33698	-0.25162	-0.3161
-146.423	-0.11959	-0.2789	-0.21275	-0.15977	-0.21794	-0.25218	-0.34116	-0.16766	-0.39107	-0.34607	-0.35878	-0.31397	-0.25376		-0.21451	-0.20625	-0.12126	-0.36166	-0.36222	-0.51883	-0.4382	-0.49322	-0.37743	-0.34125	-0.53488	-0.20904	-0.33791	-0.75681	-0.48831	-0.5128	-0.3393	-0.25459	-0.31777
-146.301	-0.11941	-0.27936	-0.21117	-0.16005	-0.21701	-0.25264	-0.34088	-0.16942	-0.39005	-0.34774	-0.35915	-0.31147	-0.25505		-0.21451	-0.20774	-0.11978	-0.3624	-0.36333	-0.51874	-0.43839	-0.49276	-0.37892	-0.34218	-0.53516	-0.20829	-0.33707	-0.75366	-0.48793	-0.51178	-0.33615	-0.25626	-0.31657
-146.332	-0.12099	-0.27899	-0.21052	-0.16209	-0.21831	-0.25162	-0.34106	-0.16858	-0.39098	-0.34728	-0.35702	-0.31258	-0.25246		-0.21497	-0.20866	-0.1208	-0.36147	-0.3624	-0.52041	-0.43765	-0.49183	-0.37929	-0.34125	-0.53618	-0.20523	-0.33754	-0.75607	-0.48626	-0.51178	-0.33652	-0.25552	-0.31508
-146.301	-0.11755	-0.27946	-0.21033	-0.16116	-0.21599	-0.25032	-0.34143	-0.16942	-0.392	-0.347	-0.35674	-0.31239	-0.25366		-0.21386	-0.20987	-0.12099	-0.36045	-0.36305	-0.52022	-0.43672	-0.49165	-0.37818	-0.34032	-0.53562	-0.20718	-0.33828	-0.75579	-0.48756	-0.51048	-0.33717	-0.25394	-0.31499
-146.24	-0.11922	-0.27834	-0.21238	-0.16033	-0.21674	-0.25153	-0.34051	-0.1683	-0.39089	-0.34691	-0.35786	-0.31276	-0.25301		-0.21488	-0.20866	-0.11959	-0.3611	-0.3624	-0.51985	-0.4382	-0.49192	-0.37753	-0.34199	-0.5347	-0.20505	-0.33874	-0.7544	-0.48654	-0.51002	-0.33679	-0.25441	-0.31239
-146.271	-0.11848	-0.27797	-0.21024	-0.15763	-0.21794	-0.25069	-0.34088	-0.16738	-0.39042	-0.3444	-0.35609	-0.31416	-0.25376		-0.21256	-0.2082	-0.12089	-0.3612	-0.36092	-0.51846	-0.43904	-0.49192	-0.37855	-0.3419	-0.53497	-0.20412	-0.34088	-0.7544	-0.48664	-0.51085	-0.33717	-0.25487	-0.31648
-146.24	-0.11857	-0.27955	-0.21154	-0.16023	-0.21655	-0.25004	-0.3406	-0.1671	-0.38959	-0.34412	-0.35702	-0.31314	-0.25181		-0.21451	-0.20904	-0.12006	-0.35999	-0.36018	-0.51744	-0.43839	-0.49276	-0.37632	-0.34236	-0.53405	-0.20403	-0.34004	-0.75496	-0.48673	-0.51197	-0.33735	-0.257	-0.31332
-146.332	-0.11932	-0.27955	-0.21098	-0.15884	-0.21766	-0.24949	-0.34041	-0.16951	-0.38857	-0.34468	-0.35544	-0.31147	-0.25348		-0.21219	-0.20672	-0.12071	-0.36147	-0.3624	-0.51735	-0.43978	-0.49285	-0.37743	-0.34199	-0.53562	-0.20458	-0.33884	-0.75366	-0.48793	-0.51085	-0.33596	-0.25672	-0.31443
-146.332	-0.11867	-0.27834	-0.21117	-0.15884	-0.21868	-0.2519	-0.34013	-0.16868	-0.38922	-0.34542	-0.35702	-0.31341	-0.25171		-0.21303	-0.20968	-0.12164	-0.36185	-0.36147	-0.51883	-0.43876	-0.49257	-0.37576	-0.3419	-0.53479	-0.20467	-0.34023	-0.75533	-0.4871	-0.51085	-0.33559	-0.2532	-0.31369
-146.21	-0.11895	-0.27825	-0.21247	-0.16051	-0.21627	-0.25023	-0.34078	-0.1684	-0.38875	-0.34515	-0.356	-0.31258	-0.25357		-0.21303	-0.20764	-0.12164	-0.36092	-0.36036	-0.51818	-0.43904	-0.49165	-0.37567	-0.34264	-0.53516	-0.2057	-0.33995	-0.75366	-0.48645	-0.51187	-0.33596	-0.25292	-0.31434
-146.24	-0.11876	-0.27862	-0.21061	-0.15986	-0.21395	-0.25107	-0.3406	-0.16858	-0.38949	-0.3445	-0.35609	-0.31193	-0.25338		-0.2121	-0.2069	-0.12164	-0.36175	-0.3624	-0.51874	-0.4395	-0.49072	-0.37539	-0.34218	-0.53655	-0.2044	-0.33995	-0.75403	-0.48636	-0.51159	-0.33596	-0.25311	-0.31416
-146.118	-0.11848	-0.27816	-0.21052	-0.15866	-0.21572	-0.25274	-0.33986	-0.16793	-0.38866	-0.3457	-0.35637	-0.31128	-0.25431		-0.21163	-0.20876	-0.12071	-0.36185	-0.36212	-0.5179	-0.43858	-0.49109	-0.37669	-0.34357	-0.53609	-0.203	-0.33679	-0.7531	-0.48534	-0.50853	-0.33466	-0.25524	-0.31471
-146.088	-0.11857	-0.27741	-0.21173	-0.15968	-0.21377	-0.25218	-0.33995	-0.16858	-0.38968	-0.34422	-0.35544	-0.3097	-0.25338		-0.21135	-0.20783	-0.12182	-0.36259	-0.36157	-0.51837	-0.43922	-0.49155	-0.37548	-0.34301	-0.53609	-0.20254	-0.34013	-0.75552	-0.4858	-0.50937	-0.33336	-0.25552	-0.31703
-146.179	-0.11728	-0.27695	-0.21052	-0.15893	-0.2159	-0.25097	-0.3406	-0.16877	-0.38903	-0.34607	-0.35554	-0.30998	-0.25348		-0.21312	-0.20746	-0.12145	-0.36305	-0.36101	-0.51595	-0.43802	-0.49044	-0.37465	-0.34236	-0.5359	-0.20291	-0.34032	-0.75366	-0.48636	-0.50881	-0.33392	-0.25441	-0.31917
-145.996	-0.11746	-0.2776	-0.21126	-0.1581	-0.21683	-0.25032	-0.33995	-0.1684	-0.3894	-0.34412	-0.35526	-0.31017	-0.25329		-0.21163	-0.20662	-0.11997	-0.36314	-0.36296	-0.51568	-0.43709	-0.49016	-0.37428	-0.34106	-0.53451	-0.20347	-0.33893	-0.75449	-0.48506	-0.51011	-0.33392	-0.25394	-0.31481
-146.088	-0.1195	-0.27667	-0.21293	-0.15754	-0.21395	-0.24967	-0.34134	-0.16784	-0.38884	-0.34663	-0.35452	-0.30989	-0.25376		-0.2108	-0.20616	-0.11978	-0.3612	-0.36147	-0.51642	-0.43765	-0.4896	-0.37465	-0.34208	-0.53423	-0.2044	-0.33939	-0.7531	-0.48524	-0.50965	-0.33485	-0.25403	-0.31499
-146.027	-0.11969	-0.27732	-0.20987	-0.15569	-0.21414	-0.25051	-0.34032	-0.16756	-0.39042	-0.34477	-0.3535	-0.31017	-0.25385		-0.20968	-0.20829	-0.11885	-0.36194	-0.36129	-0.51735	-0.43904	-0.49044	-0.37428	-0.3418	-0.53321	-0.20449	-0.33884	-0.7531	-0.48589	-0.50965	-0.33457	-0.2532	-0.31731
-146.149	-0.11932	-0.27723	-0.21117	-0.15559	-0.21423	-0.25107	-0.33995	-0.16691	-0.38792	-0.34589	-0.3534	-0.31212	-0.25413		-0.21182	-0.20746	-0.11867	-0.36073	-0.36129	-0.51549	-0.43858	-0.49109	-0.37381	-0.34338	-0.53368	-0.20421	-0.33874	-0.75422	-0.48413	-0.50779	-0.3354	-0.25496	-0.3187
-146.179	-0.11802	-0.27723	-0.21043	-0.1555	-0.21516	-0.25125	-0.3406	-0.16728	-0.39079	-0.34487	-0.35433	-0.3098	-0.25422		-0.21321	-0.20764	-0.11978	-0.3611	-0.3598	-0.51595	-0.43895	-0.4896	-0.37335	-0.34171	-0.53043	-0.20347	-0.33754	-0.75236	-0.4858	-0.50825	-0.3354	-0.25274	-0.31573
-146.118	-0.1182	-0.2789	-0.21061	-0.15968	-0.21293	-0.25199	-0.34023	-0.16793	-0.38894	-0.34533	-0.35489	-0.31147	-0.25394		-0.21191	-0.20922	-0.1195	-0.36036	-0.36157	-0.51818	-0.43867	-0.49128	-0.37456	-0.3444	-0.53544	-0.20449	-0.33828	-0.75338	-0.48432	-0.5089	-0.33494	-0.25431	-0.31546
-145.966	-0.11857	-0.27899	-0.21015	-0.15801	-0.21321	-0.25107	-0.34078	-0.17025	-0.38977	-0.34617	-0.35609	-0.31193	-0.2519		-0.21275	-0.20792	-0.12126	-0.36101	-0.3586	-0.5179	-0.43848	-0.4897	-0.37409	-0.34301	-0.53414	-0.20338	-0.33791	-0.75357	-0.48441	-0.50835	-0.33392	-0.25413	-0.31926
-145.935	-0.11959	-0.27686	-0.21089	-0.1581	-0.21377	-0.25366	-0.34069	-0.16942	-0.38894	-0.34487	-0.35554	-0.31267	-0.25209		-0.21293	-0.20755	-0.11885	-0.3611	-0.3612	-0.51735	-0.43802	-0.49063	-0.37205	-0.34292	-0.53395	-0.20096	-0.33856	-0.75171	-0.48441	-0.50816	-0.33225	-0.25292	-0.31267
-145.905	-0.11895	-0.27519	-0.20978	-0.15652	-0.21358	-0.25283	-0.34023	-0.16849	-0.38959	-0.34654	-0.356	-0.31341	-0.25069		-0.21052	-0.2057	-0.11895	-0.35925	-0.35906	-0.51531	-0.43514	-0.49016	-0.37437	-0.34218	-0.53581	-0.20152	-0.33531	-0.75255	-0.48357	-0.50686	-0.33355	-0.25255	-0.31239
-146.088	-0.11932	-0.27556	-0.20885	-0.1581	-0.21674	-0.25385	-0.34125	-0.1684	-0.38847	-0.34515	-0.35387	-0.31165	-0.25079		-0.21154	-0.20449	-0.12034	-0.35999	-0.35999	-0.51735	-0.43681	-0.49025	-0.3753	-0.34134	-0.53525	-0.2018	-0.33735	-0.75199	-0.48469	-0.50835	-0.33401	-0.25348	-0.31462
-146.027	-0.11941	-0.27556	-0.20876	-0.15745	-0.21683	-0.2519	-0.33995	-0.16877	-0.38912	-0.34422	-0.35377	-0.31351	-0.25088		-0.21303	-0.20727	-0.12145	-0.35869	-0.3598	-0.51929	-0.43728	-0.49063	-0.37539	-0.3418	-0.53423	-0.20096	-0.33661	-0.75125	-0.48413	-0.51002	-0.33383	-0.25301	-0.31314
-145.996	-0.11959	-0.2763	-0.20866	-0.15634	-0.21692	-0.25274	-0.3406	-0.16738	-0.38838	-0.34561	-0.35312	-0.31462	-0.25144		-0.20996	-0.20523	-0.11895	-0.36008	-0.35813	-0.51781	-0.43746	-0.4896	-0.374	-0.3406	-0.53479	-0.20115	-0.33735	-0.75088	-0.48534	-0.50881	-0.33336	-0.25301	-0.31536
-145.996	-0.11987	-0.27565	-0.20839	-0.15699	-0.2147	-0.25162	-0.33958	-0.16858	-0.38968	-0.34635	-0.35275	-0.31332	-0.24986		-0.21071	-0.20653	-0.12089	-0.36222	-0.35999	-0.51605	-0.43644	-0.48933	-0.37539	-0.3419	-0.53497	-0.20208	-0.338	-0.7519	-0.4833	-0.50946	-0.33336	-0.25413	-0.31629
-145.905	-0.11857	-0.27574	-0.20931	-0.15569	-0.21562	-0.25014	-0.33958	-0.16821	-0.38736	-0.34598	-0.35247	-0.31249	-0.25014		-0.21293	-0.20653	-0.12108	-0.36018	-0.35684	-0.51781	-0.43551	-0.48905	-0.37354	-0.34162	-0.53395	-0.20124	-0.33689	-0.75088	-0.48385	-0.5103	-0.33262	-0.25459	-0.31527
-145.844	-0.11895	-0.27695	-0.2082	-0.15671	-0.21664	-0.24921	-0.33911	-0.16868	-0.3868	-0.34505	-0.35433	-0.31276	-0.24949		-0.21284	-0.20579	-0.1208	-0.36092	-0.35823	-0.51735	-0.43737	-0.4897	-0.37354	-0.34125	-0.536	-0.19948	-0.33754	-0.75097	-0.48302	-0.50974	-0.33039	-0.25543	-0.31685
-145.813	-0.11987	-0.27649	-0.21135	-0.15671	-0.21841	-0.2481	-0.33986	-0.16636	-0.38829	-0.3457	-0.35331	-0.31314	-0.24949		-0.21358	-0.20523	-0.12126	-0.36138	-0.35897	-0.51809	-0.43653	-0.4897	-0.37651	-0.3419	-0.53423	-0.20171	-0.33911	-0.75078	-0.48478	-0.50918	-0.33132	-0.25366	-0.3174
-145.813	-0.11885	-0.27593	-0.21052	-0.15439	-0.21822	-0.24745	-0.33902	-0.16608	-0.38949	-0.34431	-0.35387	-0.31351	-0.24967		-0.21238	-0.20523	-0.12043	-0.36018	-0.35925	-0.5166	-0.43737	-0.48942	-0.37502	-0.33995	-0.53349	-0.20161	-0.33791	-0.75013	-0.48459	-0.51122	-0.32891	-0.25069	-0.31759
-145.874	-0.11987	-0.27426	-0.2121	-0.15689	-0.21534	-0.24773	-0.34023	-0.1658	-0.38987	-0.34487	-0.35322	-0.3136	-0.248		-0.21386	-0.20384	-0.11848	-0.3599	-0.35999	-0.51781	-0.43681	-0.49137	-0.37409	-0.34106	-0.53433	-0.19976	-0.33837	-0.75208	-0.48367	-0.50825	-0.32909	-0.25357	-0.31713
-145.905	-0.12024	-0.2737	-0.21098	-0.15671	-0.21701	-0.24828	-0.34013	-0.16784	-0.38931	-0.34477	-0.35229	-0.31397	-0.24773		-0.21256	-0.20347	-0.12071	-0.36147	-0.35748	-0.51846	-0.43644	-0.48942	-0.37465	-0.34032	-0.53423	-0.2005	-0.33865	-0.75227	-0.48469	-0.509	-0.32928	-0.25181	-0.31592
-145.905	-0.11978	-0.27445	-0.21089	-0.15569	-0.21748	-0.24791	-0.3393	-0.16534	-0.38996	-0.34357	-0.3522	-0.31304	-0.24745		-0.21451	-0.20505	-0.11932	-0.35934	-0.35748	-0.51744	-0.437	-0.49063	-0.37391	-0.33939	-0.53433	-0.20171	-0.33939	-0.75041	-0.48404	-0.5103	-0.32882	-0.25264	-0.31286
-145.782	-0.11895	-0.27166	-0.21071	-0.15467	-0.21479	-0.24689	-0.33921	-0.16775	-0.38912	-0.34403	-0.3534	-0.31165	-0.24754		-0.21423	-0.20505	-0.12015	-0.35962	-0.35943	-0.5167	-0.43774	-0.48979	-0.37214	-0.33893	-0.53182	-0.20133	-0.33763	-0.75032	-0.48395	-0.50918	-0.33206	-0.25134	-0.31481
-145.63	-0.11746	-0.27287	-0.21303	-0.15624	-0.21303	-0.2481	-0.33921	-0.16766	-0.38838	-0.34394	-0.35433	-0.31323	-0.24902		-0.2134	-0.20458	-0.11987	-0.35869	-0.35869	-0.51586	-0.43542	-0.48654	-0.37316	-0.33949	-0.53488	-0.20254	-0.33911	-0.74911	-0.48311	-0.50909	-0.3316	-0.25042	-0.31416
-145.721	-0.11802	-0.27138	-0.21163	-0.15596	-0.21599	-0.248	-0.33995	-0.16654	-0.38912	-0.34487	-0.35312	-0.31109	-0.24875		-0.21265	-0.20319	-0.11932	-0.35869	-0.35888	-0.51549	-0.43561	-0.48868	-0.37446	-0.33986	-0.53358	-0.20013	-0.33958	-0.74976	-0.48246	-0.50798	-0.33141	-0.25097	-0.31221
-145.721	-0.11885	-0.27092	-0.21061	-0.15819	-0.21609	-0.24847	-0.3393	-0.16775	-0.3907	-0.34366	-0.35238	-0.31267	-0.24735		-0.21154	-0.20356	-0.12043	-0.35943	-0.35841	-0.51558	-0.43718	-0.48868	-0.37354	-0.34069	-0.53386	-0.20096	-0.33754	-0.75041	-0.48413	-0.5076	-0.33188	-0.25116	-0.31369
-145.752	-0.12099	-0.26971	-0.21108	-0.15782	-0.2146	-0.24763	-0.33976	-0.16886	-0.38727	-0.34515	-0.35071	-0.31063	-0.24698		-0.20978	-0.20338	-0.11997	-0.35934	-0.35878	-0.51466	-0.43551	-0.48905	-0.37289	-0.33902	-0.53423	-0.20022	-0.33837	-0.74874	-0.48524	-0.5076	-0.33262	-0.25348	-0.31536
-145.782	-0.12015	-0.27352	-0.20885	-0.15615	-0.21599	-0.24884	-0.33976	-0.16849	-0.38782	-0.34459	-0.34951	-0.31044	-0.24763		-0.20996	-0.20347	-0.12117	-0.35925	-0.35804	-0.51707	-0.43542	-0.48784	-0.3727	-0.33902	-0.53266	-0.20198	-0.33791	-0.74846	-0.48413	-0.50658	-0.33299	-0.25338	-0.30942
-145.782	-0.12006	-0.27278	-0.21135	-0.15532	-0.21525	-0.24717	-0.33884	-0.1683	-0.38949	-0.34496	-0.34997	-0.30896	-0.24884		-0.20941	-0.20328	-0.11802	-0.35934	-0.35684	-0.51549	-0.43514	-0.48868	-0.37252	-0.3367	-0.53247	-0.20198	-0.33772	-0.74921	-0.48357	-0.50816	-0.33318	-0.25413	-0.31184
-145.691	-0.11997	-0.2724	-0.21182	-0.15504	-0.21674	-0.24856	-0.33949	-0.16775	-0.38745	-0.34533	-0.34941	-0.31147	-0.24726		-0.20922	-0.20607	-0.11932	-0.35813	-0.35786	-0.51484	-0.43505	-0.48886	-0.37279	-0.33976	-0.53293	-0.20078	-0.33652	-0.74893	-0.48237	-0.50751	-0.33141	-0.25274	-0.30989
-145.63	-0.12108	-0.27055	-0.21154	-0.15494	-0.21655	-0.2493	-0.33939	-0.16803	-0.38838	-0.3457	-0.34941	-0.30905	-0.24615		-0.21061	-0.20245	-0.1195	-0.35786	-0.3598	-0.51401	-0.43496	-0.48858	-0.37307	-0.33893	-0.53321	-0.20152	-0.33615	-0.74837	-0.48181	-0.50807	-0.3316	-0.25097	-0.31063
-145.63	-0.12052	-0.27203	-0.21256	-0.15624	-0.21117	-0.24902	-0.33949	-0.16803	-0.38727	-0.3457	-0.35099	-0.31026	-0.2468		-0.21163	-0.20384	-0.11941	-0.3586	-0.3573	-0.51345	-0.43459	-0.49063	-0.37344	-0.33717	-0.53228	-0.20031	-0.33772	-0.74939	-0.48163	-0.50556	-0.33225	-0.2506	-0.31165
-145.569	-0.12071	-0.27176	-0.21386	-0.15745	-0.2121	-0.24949	-0.33884	-0.16803	-0.38699	-0.34385	-0.35108	-0.31109	-0.24689		-0.21173	-0.20412	-0.1208	-0.35786	-0.35786	-0.51475	-0.43449	-0.48858	-0.37149	-0.33874	-0.53219	-0.20161	-0.33763	-0.74902	-0.48265	-0.50621	-0.33225	-0.24828	-0.31258
-145.63	-0.12062	-0.27055	-0.21024	-0.15819	-0.21071	-0.24949	-0.33893	-0.16784	-0.38717	-0.34524	-0.35155	-0.30915	-0.24698		-0.21228	-0.20421	-0.11876	-0.35832	-0.35758	-0.51308	-0.43468	-0.48858	-0.37233	-0.33958	-0.53377	-0.20124	-0.33735	-0.74921	-0.48051	-0.50482	-0.3341	-0.24791	-0.31054
-145.599	-0.11857	-0.27157	-0.21071	-0.15652	-0.21386	-0.2481	-0.33874	-0.16719	-0.38773	-0.34496	-0.35164	-0.31119	-0.24448		-0.21247	-0.20384	-0.11839	-0.35841	-0.35702	-0.51447	-0.43468	-0.48756	-0.37279	-0.3406	-0.53368	-0.19939	-0.33605	-0.74995	-0.48125	-0.50538	-0.33197	-0.24977	-0.31443
-145.691	-0.11839	-0.27092	-0.21015	-0.15736	-0.21544	-0.24847	-0.34041	-0.16589	-0.38801	-0.34515	-0.34923	-0.30915	-0.24503		-0.21061	-0.2057	-0.11857	-0.35767	-0.35841	-0.51243	-0.43626	-0.48951	-0.37381	-0.34051	-0.53228	-0.19966	-0.33819	-0.74921	-0.48116	-0.50603	-0.33308	-0.2481	-0.31202
-145.599	-0.11913	-0.2724	-0.21024	-0.15754	-0.2134	-0.2493	-0.33754	-0.16747	-0.38755	-0.34375	-0.34737	-0.30905	-0.248		-0.21238	-0.20486	-0.11913	-0.35786	-0.35665	-0.51438	-0.43653	-0.48747	-0.37363	-0.33958	-0.53275	-0.20106	-0.33698	-0.75004	-0.48181	-0.50399	-0.33383	-0.24875	-0.30859
-145.569	-0.11681	-0.27361	-0.21145	-0.15791	-0.21544	-0.24986	-0.33782	-0.16682	-0.3869	-0.34422	-0.34951	-0.31044	-0.24606		-0.21126	-0.20338	-0.11876	-0.35721	-0.35851	-0.5128	-0.43672	-0.4871	-0.37252	-0.34069	-0.53006	-0.20161	-0.33782	-0.74744	-0.48181	-0.50454	-0.33355	-0.24884	-0.30729
-145.599	-0.117	-0.27435	-0.21024	-0.15708	-0.2133	-0.24819	-0.33791	-0.16803	-0.38755	-0.34496	-0.34923	-0.30933	-0.24726		-0.20904	-0.20542	-0.11728	-0.35915	-0.35739	-0.51261	-0.43524	-0.48812	-0.37214	-0.34051	-0.52922	-0.19957	-0.33615	-0.74902	-0.47977	-0.50528	-0.33364	-0.24643	-0.30868
-145.477	-0.11765	-0.2725	-0.21117	-0.15652	-0.21423	-0.25042	-0.33615	-0.16728	-0.38829	-0.34431	-0.35034	-0.3085	-0.24661		-0.20978	-0.20347	-0.11941	-0.35674	-0.35563	-0.5115	-0.43273	-0.48775	-0.37205	-0.34097	-0.53201	-0.1966	-0.3355	-0.74772	-0.48125	-0.50603	-0.33262	-0.24847	-0.30636
-145.447	-0.11783	-0.27138	-0.20931	-0.15522	-0.21423	-0.24865	-0.33782	-0.16775	-0.38643	-0.34348	-0.34895	-0.30803	-0.24735		-0.21006	-0.20486	-0.11839	-0.35795	-0.35674	-0.51067	-0.43394	-0.48562	-0.37233	-0.34366	-0.52932	-0.19902	-0.33466	-0.74893	-0.48116	-0.50473	-0.33169	-0.2481	-0.30766
-145.477	-0.11848	-0.27064	-0.21006	-0.15699	-0.21479	-0.25069	-0.33735	-0.16719	-0.38662	-0.34218	-0.35006	-0.31063	-0.24791		-0.20968	-0.20467	-0.11802	-0.35684	-0.35572	-0.51039	-0.43357	-0.48719	-0.37298	-0.34255	-0.53071	-0.19948	-0.33503	-0.7467	-0.48051	-0.50426	-0.33151	-0.24893	-0.30822
-145.447	-0.11728	-0.2724	-0.21089	-0.15661	-0.21358	-0.25199	-0.33819	-0.16756	-0.38625	-0.34542	-0.35016	-0.31007	-0.2494		-0.20857	-0.20421	-0.11848	-0.35702	-0.35915	-0.51122	-0.43319	-0.48552	-0.37205	-0.34255	-0.53228	-0.20069	-0.33633	-0.74624	-0.47968	-0.50603	-0.33169	-0.24875	-0.31063
-145.477	-0.11857	-0.2724	-0.21024	-0.1555	-0.21395	-0.25042	-0.33679	-0.1683	-0.38708	-0.34431	-0.34839	-0.3085	-0.24967		-0.20801	-0.20347	-0.11876	-0.35591	-0.35526	-0.51187	-0.43403	-0.48738	-0.37261	-0.34273	-0.53173	-0.20133	-0.33429	-0.74744	-0.48023	-0.50538	-0.33086	-0.25032	-0.30859
-145.508	-0.11941	-0.27194	-0.20904	-0.15615	-0.21312	-0.25051	-0.33679	-0.16682	-0.3869	-0.34459	-0.34774	-0.30989	-0.24958		-0.20857	-0.20152	-0.117	-0.35535	-0.35619	-0.51132	-0.43588	-0.48645	-0.37242	-0.34301	-0.53163	-0.20069	-0.33605	-0.74828	-0.48023	-0.50436	-0.33151	-0.24977	-0.30868
-145.508	-0.11783	-0.27157	-0.20968	-0.15801	-0.21265	-0.24893	-0.33763	-0.16738	-0.3869	-0.3445	-0.34895	-0.31137	-0.24902		-0.20894	-0.20291	-0.11792	-0.35517	-0.35609	-0.51234	-0.43431	-0.48756	-0.37122	-0.34245	-0.53061	-0.2005	-0.3341	-0.74679	-0.48172	-0.50352	-0.32863	-0.24949	-0.31091
-145.416	-0.11867	-0.27203	-0.20904	-0.15736	-0.21265	-0.24986	-0.33679	-0.16821	-0.38653	-0.3445	-0.34997	-0.31063	-0.24819		-0.20718	-0.20171	-0.11709	-0.35702	-0.35535	-0.51132	-0.43561	-0.48821	-0.37187	-0.34004	-0.53163	-0.19939	-0.33383	-0.74605	-0.48088	-0.50241	-0.32937	-0.24875	-0.31063
-145.447	-0.1169	-0.27157	-0.20839	-0.15745	-0.21293	-0.25023	-0.33661	-0.16636	-0.38439	-0.34468	-0.34941	-0.31184	-0.24745		-0.20662	-0.20115	-0.11774	-0.35609	-0.35581	-0.51076	-0.4344	-0.48914	-0.37159	-0.34023	-0.53321	-0.2018	-0.33448	-0.74652	-0.47977	-0.50454	-0.33039	-0.24754	-0.30813
-145.416	-0.11774	-0.27352	-0.21033	-0.15699	-0.21071	-0.24893	-0.33661	-0.1658	-0.38625	-0.34431	-0.35099	-0.31258	-0.2468		-0.20681	-0.20004	-0.11802	-0.35665	-0.35609	-0.51057	-0.4357	-0.48654	-0.37187	-0.33986	-0.53228	-0.19976	-0.33327	-0.74865	-0.48033	-0.50408	-0.3329	-0.2481	-0.30859
-145.355	-0.11635	-0.27213	-0.20978	-0.15726	-0.21265	-0.24986	-0.33615	-0.16552	-0.38634	-0.3432	-0.35071	-0.31443	-0.24902		-0.2069	-0.20161	-0.11922	-0.35619	-0.35897	-0.51057	-0.43319	-0.48738	-0.37085	-0.34004	-0.53247	-0.20115	-0.33299	-0.74716	-0.48005	-0.50445	-0.33262	-0.24661	-0.30942
-145.355	-0.11709	-0.2725	-0.20727	-0.15726	-0.2121	-0.24949	-0.33707	-0.1658	-0.38643	-0.34199	-0.3483	-0.31239	-0.2481		-0.20764	-0.20263	-0.11867	-0.35526	-0.35674	-0.51141	-0.43301	-0.48747	-0.36992	-0.34116	-0.5308	-0.20041	-0.33253	-0.7454	-0.48014	-0.50287	-0.33104	-0.24921	-0.31072
-145.386	-0.11895	-0.27222	-0.20764	-0.15569	-0.2108	-0.24875	-0.33577	-0.16534	-0.38486	-0.34422	-0.34988	-0.31109	-0.24726		-0.20904	-0.2031	-0.11774	-0.35581	-0.35786	-0.50946	-0.43431	-0.48664	-0.37122	-0.34032	-0.53173	-0.20078	-0.33355	-0.74754	-0.47958	-0.50343	-0.33095	-0.2494	-0.30803
-145.325	-0.1183	-0.27203	-0.20811	-0.15513	-0.20959	-0.24949	-0.33735	-0.16524	-0.3868	-0.34162	-0.34895	-0.31193	-0.24633		-0.20607	-0.20208	-0.11718	-0.356	-0.35581	-0.51141	-0.43301	-0.48701	-0.37029	-0.33902	-0.53108	-0.20143	-0.33141	-0.74624	-0.47958	-0.50222	-0.33123	-0.24754	-0.30636
-145.264	-0.11913	-0.27166	-0.20857	-0.15448	-0.21126	-0.24837	-0.33475	-0.16617	-0.38597	-0.34097	-0.34858	-0.31286	-0.24568		-0.20505	-0.20245	-0.11857	-0.35517	-0.356	-0.50983	-0.4331	-0.48589	-0.37149	-0.33865	-0.5308	-0.20115	-0.33355	-0.74902	-0.48088	-0.50167	-0.33002	-0.24875	-0.3085
-145.264	-0.1182	-0.27111	-0.2069	-0.15661	-0.20996	-0.24837	-0.33596	-0.16487	-0.38634	-0.34338	-0.34756	-0.3098	-0.24606		-0.20681	-0.20208	-0.11913	-0.35498	-0.35498	-0.51122	-0.43431	-0.4871	-0.37094	-0.33958	-0.53052	-0.19976	-0.33345	-0.74652	-0.48079	-0.50343	-0.3277	-0.24587	-0.31007
-145.233	-0.1169	-0.27064	-0.20755	-0.15596	-0.21098	-0.2481	-0.3367	-0.16589	-0.38532	-0.3431	-0.34784	-0.30942	-0.24661		-0.2056	-0.20198	-0.11932	-0.35665	-0.356	-0.50937	-0.43384	-0.48357	-0.37224	-0.34051	-0.53136	-0.19892	-0.33216	-0.74726	-0.47903	-0.50074	-0.32956	-0.24819	-0.30896
-145.355	-0.11839	-0.26934	-0.20829	-0.15513	-0.21024	-0.24949	-0.3354	-0.16432	-0.38411	-0.3431	-0.34811	-0.31193	-0.24837		-0.20876	-0.20328	-0.11792	-0.35452	-0.35619	-0.5103	-0.4331	-0.48608	-0.37094	-0.33976	-0.53024	-0.1992	-0.33197	-0.74726	-0.47986	-0.50009	-0.32863	-0.248	-0.30831
-145.294	-0.11978	-0.26971	-0.20755	-0.15587	-0.21154	-0.24893	-0.33679	-0.16339	-0.38365	-0.34264	-0.34849	-0.31165	-0.24568		-0.20774	-0.20236	-0.11941	-0.35479	-0.35609	-0.50965	-0.43477	-0.48497	-0.37168	-0.34023	-0.52922	-0.20031	-0.33206	-0.74577	-0.47977	-0.50018	-0.32984	-0.24856	-0.30868
-145.294	-0.11755	-0.27073	-0.20894	-0.15587	-0.2121	-0.24865	-0.33596	-0.16422	-0.38402	-0.34292	-0.34793	-0.30933	-0.24828		-0.2082	-0.20152	-0.11857	-0.35563	-0.35609	-0.51011	-0.43421	-0.48413	-0.36973	-0.33865	-0.52848	-0.19874	-0.33151	-0.74605	-0.4807	-0.49944	-0.32909	-0.2493	-0.3071
-145.264	-0.11718	-0.27176	-0.20866	-0.15365	-0.212	-0.25042	-0.33652	-0.16478	-0.38467	-0.34283	-0.34737	-0.31276	-0.248		-0.20848	-0.20161	-0.11913	-0.35535	-0.35637	-0.51159	-0.43431	-0.48626	-0.3689	-0.33939	-0.52987	-0.20013	-0.33141	-0.74754	-0.47819	-0.50074	-0.33011	-0.24856	-0.30525
-145.203	-0.11792	-0.27018	-0.20699	-0.15374	-0.21006	-0.24865	-0.33438	-0.16376	-0.38634	-0.3419	-0.34867	-0.31221	-0.24754		-0.20746	-0.20198	-0.12052	-0.35461	-0.35656	-0.51076	-0.4319	-0.48497	-0.37066	-0.33893	-0.5295	-0.20087	-0.3329	-0.74531	-0.47986	-0.50213	-0.32928	-0.24884	-0.30673
-145.294	-0.11718	-0.26981	-0.20532	-0.1529	-0.21182	-0.25107	-0.33577	-0.16496	-0.38476	-0.34255	-0.34756	-0.31202	-0.24587		-0.20866	-0.20059	-0.11857	-0.35702	-0.35535	-0.51011	-0.43366	-0.48441	-0.36843	-0.33976	-0.5282	-0.19948	-0.33151	-0.7454	-0.47968	-0.50102	-0.33216	-0.24847	-0.30766
-145.172	-0.1183	-0.27009	-0.2044	-0.15123	-0.21247	-0.24893	-0.33503	-0.16469	-0.38513	-0.33893	-0.34746	-0.31156	-0.24541		-0.20672	-0.20236	-0.11718	-0.35776	-0.35554	-0.51113	-0.43394	-0.48413	-0.36825	-0.33837	-0.52802	-0.19809	-0.33141	-0.74642	-0.47894	-0.49944	-0.33373	-0.24958	-0.31137
-145.081	-0.11542	-0.2699	-0.20542	-0.15281	-0.21145	-0.24949	-0.33531	-0.1645	-0.38448	-0.34125	-0.34849	-0.31156	-0.248		-0.20727	-0.20115	-0.1157	-0.35554	-0.3573	-0.51113	-0.43347	-0.48385	-0.36918	-0.33791	-0.52913	-0.19966	-0.33002	-0.74382	-0.47986	-0.50111	-0.33281	-0.24912	-0.3097
-145.081	-0.11625	-0.27111	-0.20699	-0.15216	-0.21173	-0.24921	-0.33559	-0.16469	-0.38411	-0.34078	-0.34691	-0.31137	-0.2468		-0.2056	-0.2018	-0.11755	-0.356	-0.35591	-0.51178	-0.43245	-0.4845	-0.36825	-0.33976	-0.52783	-0.20152	-0.33132	-0.74568	-0.47829	-0.50046	-0.33197	-0.2468	-0.30915
-145.081	-0.11616	-0.26851	-0.20699	-0.1542	-0.21358	-0.24819	-0.33522	-0.16478	-0.3843	-0.34283	-0.34505	-0.311	-0.24541		-0.20764	-0.20143	-0.11718	-0.35563	-0.3534	-0.51085	-0.43329	-0.48395	-0.3688	-0.33791	-0.52802	-0.19846	-0.33188	-0.74531	-0.47949	-0.50157	-0.33262	-0.24837	-0.30896
-145.203	-0.11579	-0.27157	-0.20727	-0.15281	-0.21349	-0.24754	-0.33642	-0.16459	-0.38421	-0.34153	-0.34793	-0.30989	-0.2467		-0.20755	-0.20087	-0.11755	-0.35517	-0.35359	-0.51336	-0.4319	-0.48487	-0.36927	-0.33679	-0.52523	-0.19939	-0.33197	-0.7454	-0.47689	-0.5025	-0.33308	-0.24717	-0.31082
-145.142	-0.11384	-0.27083	-0.2095	-0.15262	-0.2108	-0.24717	-0.33568	-0.1645	-0.38448	-0.34162	-0.34876	-0.30933	-0.24587		-0.2082	-0.20124	-0.11709	-0.35322	-0.35461	-0.51215	-0.43087	-0.48181	-0.36955	-0.33939	-0.52709	-0.19966	-0.33206	-0.74457	-0.47708	-0.50111	-0.33002	-0.2494	-0.30868
-145.081	-0.11356	-0.27073	-0.20672	-0.15355	-0.2134	-0.24541	-0.33512	-0.1632	-0.38513	-0.34069	-0.34811	-0.30896	-0.2468		-0.20857	-0.20124	-0.11653	-0.35442	-0.3547	-0.50918	-0.43041	-0.48599	-0.36908	-0.33939	-0.52746	-0.20124	-0.33151	-0.74494	-0.47838	-0.49963	-0.33197	-0.24828	-0.3123
-145.02	-0.11505	-0.2712	-0.20737	-0.15652	-0.21367	-0.24754	-0.3354	-0.16432	-0.38411	-0.34236	-0.34793	-0.3071	-0.2467		-0.20755	-0.20254	-0.11774	-0.35498	-0.3547	-0.50965	-0.43162	-0.48339	-0.37112	-0.33707	-0.52746	-0.20208	-0.33169	-0.74503	-0.47912	-0.4999	-0.33002	-0.24791	-0.31369
-144.958	-0.11496	-0.26888	-0.20607	-0.15494	-0.21182	-0.24745	-0.33485	-0.16329	-0.38346	-0.34125	-0.34737	-0.30636	-0.24503		-0.2082	-0.20217	-0.11746	-0.35452	-0.35554	-0.51048	-0.42967	-0.48459	-0.36899	-0.33902	-0.52625	-0.20078	-0.33225	-0.74522	-0.47801	-0.50167	-0.33011	-0.25014	-0.31443
-145.02	-0.11533	-0.26981	-0.20486	-0.15541	-0.2121	-0.24531	-0.33475	-0.16255	-0.38532	-0.33967	-0.34774	-0.30692	-0.24615		-0.21015	-0.20236	-0.11588	-0.35396	-0.35674	-0.50946	-0.42939	-0.48459	-0.3689	-0.33846	-0.52598	-0.19948	-0.33086	-0.74447	-0.47819	-0.49786	-0.33049	-0.2493	-0.31026
-145.111	-0.11514	-0.26888	-0.20467	-0.15392	-0.21033	-0.24624	-0.3342	-0.16348	-0.38439	-0.33986	-0.34644	-0.30868	-0.24429		-0.20941	-0.20226	-0.11644	-0.35507	-0.35739	-0.50696	-0.43013	-0.4845	-0.36992	-0.33884	-0.52542	-0.2005	-0.33299	-0.74401	-0.47754	-0.5013	-0.33039	-0.24949	-0.30748
-145.081	-0.11542	-0.26934	-0.20625	-0.15448	-0.21191	-0.24578	-0.33494	-0.16329	-0.38486	-0.33874	-0.3496	-0.30664	-0.24448		-0.21033	-0.20208	-0.1157	-0.35294	-0.35656	-0.50825	-0.43032	-0.48404	-0.36973	-0.34041	-0.52551	-0.2018	-0.33225	-0.74355	-0.47569	-0.50065	-0.32974	-0.2494	-0.3085
-144.958	-0.11366	-0.27213	-0.20532	-0.15467	-0.2121	-0.24476	-0.33494	-0.16339	-0.38467	-0.33846	-0.34644	-0.3071	-0.24364		-0.20737	-0.20115	-0.11551	-0.3521	-0.35665	-0.50723	-0.42865	-0.4833	-0.37029	-0.33865	-0.52551	-0.20328	-0.33225	-0.74447	-0.47727	-0.50046	-0.33039	-0.248	-0.31017
-144.958	-0.11468	-0.26999	-0.20505	-0.15383	-0.2134	-0.24615	-0.33522	-0.1645	-0.38337	-0.33949	-0.34728	-0.30775	-0.24438		-0.20746	-0.20245	-0.11802	-0.35405	-0.35619	-0.50612	-0.4293	-0.48487	-0.3702	-0.33819	-0.52356	-0.19948	-0.3329	-0.74373	-0.47634	-0.50194	-0.32937	-0.24828	-0.3072
-144.958	-0.11616	-0.26934	-0.20764	-0.15402	-0.21024	-0.24568	-0.3341	-0.16404	-0.38393	-0.33856	-0.34858	-0.30664	-0.24745		-0.20783	-0.20143	-0.11811	-0.35461	-0.35758	-0.50742	-0.42865	-0.48478	-0.36871	-0.33633	-0.52468	-0.2018	-0.33095	-0.74401	-0.47764	-0.50204	-0.33132	-0.24865	-0.30794
-144.836	-0.11403	-0.26879	-0.20625	-0.15253	-0.21145	-0.24466	-0.33448	-0.16329	-0.38198	-0.33958	-0.34579	-0.30775	-0.24726		-0.20625	-0.20236	-0.11709	-0.35285	-0.35656	-0.50658	-0.42976	-0.48459	-0.36955	-0.33782	-0.52356	-0.20106	-0.33049	-0.74364	-0.47708	-0.50167	-0.32956	-0.24745	-0.30571
-144.928	-0.11366	-0.2686	-0.20746	-0.15494	-0.21098	-0.24374	-0.33522	-0.16367	-0.38356	-0.33958	-0.34811	-0.3071	-0.24698		-0.2056	-0.20273	-0.117	-0.3535	-0.35507	-0.50779	-0.4306	-0.48116	-0.36806	-0.338	-0.52486	-0.19966	-0.33234	-0.7441	-0.47791	-0.5038	-0.32984	-0.24745	-0.30599
-144.958	-0.11533	-0.26953	-0.2082	-0.15494	-0.21033	-0.24438	-0.33355	-0.16422	-0.38309	-0.33921	-0.34737	-0.30822	-0.24698		-0.20393	-0.20133	-0.11514	-0.35247	-0.35489	-0.50825	-0.43013	-0.48255	-0.36853	-0.33911	-0.52486	-0.19939	-0.33197	-0.74299	-0.47699	-0.50185	-0.32724	-0.24819	-0.30766
-144.928	-0.11458	-0.26851	-0.20644	-0.15216	-0.21228	-0.24448	-0.33438	-0.16367	-0.38319	-0.33884	-0.34839	-0.30859	-0.24401		-0.20672	-0.20106	-0.11644	-0.35285	-0.35461	-0.50714	-0.42976	-0.48376	-0.36741	-0.3393	-0.52375	-0.19753	-0.33021	-0.74234	-0.47727	-0.50297	-0.32974	-0.2481	-0.3059
-144.958	-0.11533	-0.26888	-0.2069	-0.15596	-0.21191	-0.24281	-0.33308	-0.1632	-0.38448	-0.33902	-0.34802	-0.31017	-0.24448		-0.20662	-0.20198	-0.11709	-0.35294	-0.35387	-0.50668	-0.42865	-0.4819	-0.36676	-0.33939	-0.52449	-0.19874	-0.33086	-0.74234	-0.47699	-0.50204	-0.32937	-0.24652	-0.30905
-144.806	-0.11356	-0.26814	-0.20505	-0.15402	-0.21275	-0.24346	-0.3341	-0.16376	-0.38263	-0.33707	-0.34913	-0.30896	-0.24531		-0.20653	-0.20291	-0.11672	-0.35424	-0.35591	-0.50733	-0.42689	-0.48237	-0.36843	-0.33828	-0.52393	-0.19874	-0.33197	-0.74318	-0.47727	-0.50278	-0.32947	-0.24754	-0.30887
-144.836	-0.11468	-0.27027	-0.20365	-0.15457	-0.21265	-0.24392	-0.3342	-0.16218	-0.38402	-0.33846	-0.34821	-0.30775	-0.24568		-0.20597	-0.20152	-0.11505	-0.35285	-0.35461	-0.50798	-0.42995	-0.48163	-0.36704	-0.33911	-0.52495	-0.20078	-0.33151	-0.74151	-0.47578	-0.50241	-0.3265	-0.24875	-0.30998
-144.714	-0.11542	-0.2686	-0.20672	-0.15411	-0.21098	-0.24197	-0.33383	-0.16441	-0.38393	-0.33939	-0.34886	-0.3097	-0.24708		-0.20746	-0.20133	-0.117	-0.35312	-0.35758	-0.50909	-0.42902	-0.48135	-0.36611	-0.33911	-0.52477	-0.19799	-0.32844	-0.74206	-0.47495	-0.50167	-0.3278	-0.24782	-0.311
-144.775	-0.11718	-0.26962	-0.20356	-0.15513	-0.21145	-0.24383	-0.33308	-0.16422	-0.38356	-0.3393	-0.34746	-0.30868	-0.24624		-0.20829	-0.20161	-0.11774	-0.35285	-0.35507	-0.50566	-0.42763	-0.48274	-0.36593	-0.33782	-0.52533	-0.19855	-0.33095	-0.74308	-0.47532	-0.50102	-0.32863	-0.24578	-0.30942
-144.745	-0.11468	-0.2699	-0.20319	-0.15365	-0.2147	-0.24346	-0.33438	-0.16385	-0.38328	-0.33902	-0.347	-0.30664	-0.24652		-0.20746	-0.19994	-0.11792	-0.35433	-0.35442	-0.50547	-0.42948	-0.4833	-0.36648	-0.33652	-0.52412	-0.19994	-0.33132	-0.74243	-0.47495	-0.50297	-0.32798	-0.24819	-0.31137
-144.867	-0.11505	-0.26832	-0.20328	-0.15383	-0.21321	-0.24457	-0.33299	-0.1632	-0.38179	-0.33949	-0.34784	-0.30664	-0.24624		-0.2056	-0.20143	-0.11848	-0.35489	-0.35331	-0.50519	-0.43069	-0.48125	-0.36695	-0.33577	-0.52431	-0.20031	-0.33197	-0.74178	-0.4755	-0.50167	-0.3252	-0.24578	-0.31128
-144.806	-0.11449	-0.26842	-0.20505	-0.15327	-0.21135	-0.24568	-0.33448	-0.16432	-0.38207	-0.33911	-0.34691	-0.30636	-0.24633		-0.20681	-0.20106	-0.11728	-0.35396	-0.35192	-0.50566	-0.43013	-0.48255	-0.36834	-0.33754	-0.52468	-0.20059	-0.33039	-0.74299	-0.47624	-0.50139	-0.32631	-0.2494	-0.30803
-144.775	-0.11635	-0.26777	-0.20458	-0.1529	-0.212	-0.24466	-0.33299	-0.16339	-0.38161	-0.34153	-0.34663	-0.30423	-0.24086		-0.20625	-0.20273	-0.11514	-0.35424	-0.35517	-0.50621	-0.42874	-0.48135	-0.36611	-0.33707	-0.52375	-0.20226	-0.32947	-0.74215	-0.47634	-0.50167	-0.32538	-0.24708	-0.30646
-144.714	-0.11412	-0.26823	-0.20338	-0.15402	-0.21126	-0.24578	-0.33271	-0.16339	-0.38263	-0.33949	-0.34635	-0.30525	-0.24457		-0.20365	-0.19957	-0.11876	-0.35442	-0.35396	-0.50816	-0.43023	-0.48265	-0.36769	-0.33624	-0.52412	-0.20004	-0.33002	-0.74262	-0.47615	-0.50324	-0.32278	-0.24819	-0.30506
-144.745	-0.11625	-0.26749	-0.20031	-0.15198	-0.21043	-0.24438	-0.33383	-0.16367	-0.38189	-0.34004	-0.34589	-0.30581	-0.24299		-0.20403	-0.20106	-0.11867	-0.35405	-0.35535	-0.50733	-0.43041	-0.48116	-0.3688	-0.33531	-0.52533	-0.2005	-0.3303	-0.74048	-0.47374	-0.50157	-0.32659	-0.24568	-0.30571
-144.745	-0.1157	-0.26786	-0.20041	-0.15198	-0.2082	-0.24513	-0.33253	-0.16283	-0.38226	-0.33958	-0.34719	-0.30831	-0.2416		-0.20365	-0.20171	-0.11755	-0.35331	-0.35359	-0.50621	-0.42948	-0.48218	-0.36751	-0.33503	-0.52412	-0.19762	-0.3303	-0.74169	-0.4756	-0.50009	-0.32399	-0.24568	-0.3046
-144.592	-0.11607	-0.27009	-0.2005	-0.15142	-0.21015	-0.24578	-0.33327	-0.1632	-0.38356	-0.33902	-0.3445	-0.30785	-0.24216		-0.20356	-0.20087	-0.11551	-0.35294	-0.35331	-0.50649	-0.42976	-0.48107	-0.36843	-0.33355	-0.52495	-0.19939	-0.32863	-0.74262	-0.47439	-0.50065	-0.32548	-0.2467	-0.30673
-144.623	-0.11505	-0.26981	-0.19864	-0.15142	-0.21117	-0.24652	-0.33336	-0.16292	-0.38114	-0.33939	-0.34366	-0.30636	-0.24327		-0.20746	-0.2005	-0.1157	-0.35266	-0.35331	-0.50528	-0.4292	-0.48163	-0.3663	-0.33373	-0.52412	-0.19883	-0.32826	-0.74067	-0.47504	-0.4999	-0.32464	-0.24689	-0.30618
-144.623	-0.11403	-0.26804	-0.20059	-0.15355	-0.20829	-0.24383	-0.33345	-0.16283	-0.38133	-0.33902	-0.34515	-0.3072	-0.24448		-0.20356	-0.20096	-0.11765	-0.35368	-0.35303	-0.50714	-0.42818	-0.47921	-0.36862	-0.33512	-0.52338	-0.19994	-0.32872	-0.73984	-0.47634	-0.50046	-0.32557	-0.24438	-0.30618
-144.592	-0.11579	-0.26804	-0.20152	-0.15522	-0.20811	-0.24429	-0.33383	-0.16302	-0.38161	-0.33846	-0.34524	-0.3071	-0.2442		-0.2069	-0.20171	-0.1195	-0.35247	-0.35257	-0.50696	-0.42809	-0.48061	-0.36491	-0.33485	-0.52226	-0.19874	-0.32752	-0.73789	-0.47467	-0.50046	-0.32557	-0.24587	-0.30599
-144.684	-0.11533	-0.26777	-0.2031	-0.15392	-0.20829	-0.24151	-0.33373	-0.16274	-0.38235	-0.34069	-0.34431	-0.3059	-0.24596		-0.20607	-0.20059	-0.1182	-0.35201	-0.35294	-0.5064	-0.42772	-0.47912	-0.36602	-0.33392	-0.52273	-0.19809	-0.32844	-0.7403	-0.47476	-0.49972	-0.32659	-0.24633	-0.30469
-144.562	-0.11291	-0.26758	-0.19939	-0.15457	-0.20727	-0.24392	-0.33188	-0.16227	-0.38105	-0.3367	-0.34515	-0.30646	-0.2468		-0.20672	-0.20004	-0.11625	-0.35145	-0.35266	-0.50612	-0.42707	-0.47856	-0.36565	-0.33531	-0.52375	-0.19744	-0.32817	-0.73919	-0.47541	-0.50009	-0.32529	-0.24847	-0.30321
-144.623	-0.11635	-0.26739	-0.20254	-0.15439	-0.20904	-0.24355	-0.33318	-0.16302	-0.38152	-0.33642	-0.34542	-0.30506	-0.24457		-0.20356	-0.19929	-0.11607	-0.35238	-0.35396	-0.50658	-0.42753	-0.47791	-0.36611	-0.33318	-0.52431	-0.19781	-0.32789	-0.73826	-0.47402	-0.49833	-0.32585	-0.24773	-0.30339
-144.562	-0.1157	-0.26897	-0.20171	-0.15457	-0.20774	-0.24309	-0.33336	-0.16246	-0.38179	-0.33949	-0.34626	-0.30479	-0.24327		-0.20523	-0.19883	-0.11839	-0.3508	-0.3547	-0.50436	-0.42726	-0.47949	-0.36565	-0.33373	-0.52273	-0.19716	-0.3278	-0.73956	-0.47541	-0.49786	-0.32585	-0.24782	-0.30469
-144.501	-0.11301	-0.26906	-0.2031	-0.153	-0.20941	-0.24476	-0.33327	-0.16311	-0.38114	-0.33624	-0.34459	-0.30525	-0.24374		-0.20421	-0.20022	-0.1183	-0.3521	-0.3547	-0.50547	-0.42818	-0.47986	-0.36593	-0.33438	-0.52208	-0.19484	-0.32872	-0.73956	-0.47476	-0.49888	-0.32548	-0.24745	-0.30543
-144.562	-0.11319	-0.26702	-0.20208	-0.15253	-0.20672	-0.24401	-0.33308	-0.16339	-0.38114	-0.33772	-0.34746	-0.30646	-0.24132		-0.20458	-0.20152	-0.11867	-0.3509	-0.35396	-0.50426	-0.42763	-0.47996	-0.36565	-0.3354	-0.52245	-0.1979	-0.32928	-0.73965	-0.47522	-0.49823	-0.32585	-0.24689	-0.30265
-144.47	-0.11505	-0.26628	-0.20254	-0.15262	-0.20634	-0.24448	-0.33271	-0.16329	-0.38152	-0.33754	-0.34468	-0.30451	-0.24364		-0.20792	-0.20013	-0.11774	-0.35173	-0.35479	-0.50269	-0.42707	-0.47968	-0.36426	-0.33392	-0.52171	-0.19957	-0.32882	-0.739	-0.47365	-0.49712	-0.32492	-0.24754	-0.30386
-144.531	-0.11301	-0.26526	-0.20384	-0.15253	-0.20792	-0.24216	-0.33281	-0.16311	-0.3804	-0.33865	-0.34431	-0.30543	-0.24244		-0.20755	-0.19883	-0.11755	-0.34969	-0.35331	-0.5012	-0.42735	-0.48005	-0.36509	-0.33308	-0.52328	-0.19809	-0.32715	-0.73779	-0.47402	-0.49703	-0.32288	-0.24652	-0.30367
-144.47	-0.11523	-0.26702	-0.20412	-0.15439	-0.20783	-0.24355	-0.33067	-0.16274	-0.3817	-0.33949	-0.34301	-0.30479	-0.24151		-0.20811	-0.19855	-0.11839	-0.35071	-0.35377	-0.50185	-0.42818	-0.47958	-0.365	-0.33253	-0.52282	-0.19679	-0.32835	-0.73872	-0.47467	-0.49693	-0.32594	-0.24596	-0.30738
-144.501	-0.11393	-0.26712	-0.20393	-0.15207	-0.2095	-0.24086	-0.33132	-0.16348	-0.37947	-0.34041	-0.34459	-0.30349	-0.24262		-0.20746	-0.19994	-0.11857	-0.35071	-0.35303	-0.50278	-0.428	-0.47717	-0.36519	-0.3342	-0.52301	-0.19985	-0.32974	-0.73872	-0.47448	-0.49786	-0.32464	-0.24568	-0.30376
-144.501	-0.11644	-0.26767	-0.20263	-0.15235	-0.20755	-0.24253	-0.33169	-0.16246	-0.38022	-0.3406	-0.34357	-0.30506	-0.24197		-0.20801	-0.19864	-0.11625	-0.35043	-0.35303	-0.50167	-0.42716	-0.47819	-0.36602	-0.3316	-0.52217	-0.1992	-0.32807	-0.73817	-0.47476	-0.49805	-0.32557	-0.24457	-0.30376
-144.409	-0.11579	-0.26665	-0.20338	-0.15327	-0.20774	-0.24244	-0.33178	-0.16172	-0.37892	-0.33967	-0.34218	-0.302	-0.24114		-0.20774	-0.20013	-0.117	-0.34904	-0.35331	-0.50287	-0.42633	-0.4768	-0.36398	-0.33466	-0.52263	-0.2005	-0.32733	-0.73817	-0.47207	-0.49489	-0.32436	-0.24568	-0.30571
-144.47	-0.11644	-0.26665	-0.20347	-0.153	-0.20792	-0.24513	-0.33271	-0.16209	-0.3817	-0.33995	-0.34245	-0.30349	-0.24114		-0.20764	-0.19929	-0.11728	-0.35164	-0.35387	-0.5013	-0.42568	-0.47819	-0.36379	-0.33373	-0.52301	-0.20069	-0.32677	-0.73677	-0.47337	-0.49786	-0.32603	-0.24503	-0.30219
-144.348	-0.11709	-0.26572	-0.20236	-0.15281	-0.20839	-0.24327	-0.33151	-0.16209	-0.38049	-0.33782	-0.3432	-0.30284	-0.24104		-0.20829	-0.20022	-0.11598	-0.3508	-0.35266	-0.50194	-0.42568	-0.47838	-0.36528	-0.33401	-0.52208	-0.19948	-0.32612	-0.73844	-0.47402	-0.49554	-0.3252	-0.24661	-0.30209
-144.379	-0.11607	-0.26675	-0.20338	-0.15086	-0.2095	-0.24476	-0.33197	-0.16144	-0.3792	-0.33958	-0.34218	-0.30126	-0.24262		-0.2095	-0.20041	-0.11505	-0.34969	-0.35424	-0.50232	-0.42698	-0.47773	-0.36481	-0.33169	-0.52347	-0.20031	-0.32483	-0.73752	-0.47225	-0.49684	-0.32306	-0.24652	-0.30061
-144.348	-0.11561	-0.2661	-0.20282	-0.15392	-0.20792	-0.24568	-0.33169	-0.16246	-0.37845	-0.33763	-0.34208	-0.30117	-0.24503		-0.20681	-0.20236	-0.11514	-0.35034	-0.35387	-0.50306	-0.42651	-0.47884	-0.36519	-0.32909	-0.52134	-0.19892	-0.32631	-0.73659	-0.47235	-0.49638	-0.32585	-0.2442	-0.30237
-144.44	-0.11523	-0.266	-0.20458	-0.1517	-0.20857	-0.24568	-0.33141	-0.16283	-0.37892	-0.33754	-0.34116	-0.30395	-0.24253		-0.20857	-0.20263	-0.11403	-0.35006	-0.35071	-0.50213	-0.42596	-0.47921	-0.36435	-0.3316	-0.52319	-0.19985	-0.32316	-0.739	-0.47439	-0.49721	-0.32445	-0.24336	-0.30191
-144.318	-0.11496	-0.26656	-0.20133	-0.15318	-0.21071	-0.24494	-0.33206	-0.16376	-0.3804	-0.33689	-0.3419	-0.30265	-0.24476		-0.20727	-0.20106	-0.11551	-0.35025	-0.35192	-0.50139	-0.42522	-0.47708	-0.36454	-0.3316	-0.52338	-0.19855	-0.32473	-0.73714	-0.47216	-0.49545	-0.32427	-0.24494	-0.30256
-144.348	-0.11635	-0.266	-0.20273	-0.15086	-0.20811	-0.24485	-0.33058	-0.16246	-0.3791	-0.33596	-0.3406	-0.30247	-0.24466		-0.20755	-0.20152	-0.11616	-0.35062	-0.35118	-0.50111	-0.42568	-0.47754	-0.36435	-0.33225	-0.5218	-0.1966	-0.32381	-0.73668	-0.47188	-0.49684	-0.3251	-0.24429	-0.30312
-144.257	-0.11477	-0.2661	-0.20338	-0.15198	-0.20764	-0.2468	-0.33104	-0.16218	-0.37864	-0.33652	-0.34125	-0.30312	-0.24374		-0.2056	-0.19957	-0.11598	-0.35173	-0.35173	-0.50083	-0.42392	-0.4781	-0.36426	-0.33243	-0.52189	-0.19827	-0.32501	-0.73844	-0.47216	-0.49545	-0.32343	-0.24355	-0.30117
-144.287	-0.11607	-0.26554	-0.20263	-0.15318	-0.2082	-0.2468	-0.33132	-0.16125	-0.37882	-0.33503	-0.34236	-0.30126	-0.24253		-0.20653	-0.19874	-0.11625	-0.35136	-0.35238	-0.5025	-0.42364	-0.47745	-0.3637	-0.33345	-0.52078	-0.19929	-0.3252	-0.73752	-0.47123	-0.4961	-0.32418	-0.24392	-0.3033
-144.318	-0.1131	-0.26823	-0.20375	-0.15188	-0.20542	-0.24726	-0.32993	-0.16125	-0.37855	-0.33754	-0.34162	-0.30117	-0.24271		-0.20885	-0.19855	-0.11653	-0.35155	-0.35266	-0.50259	-0.42457	-0.47819	-0.36287	-0.33206	-0.52301	-0.20078	-0.32464	-0.73594	-0.47355	-0.49536	-0.32501	-0.24271	-0.30145
-144.257	-0.1157	-0.26684	-0.2031	-0.15003	-0.20746	-0.24568	-0.32984	-0.16181	-0.37892	-0.33503	-0.34069	-0.30302	-0.24318		-0.20597	-0.19864	-0.117	-0.3509	-0.35062	-0.5025	-0.42531	-0.47652	-0.36342	-0.33123	-0.52366	-0.19892	-0.3239	-0.7377	-0.47207	-0.49536	-0.32399	-0.24327	-0.30367
-144.226	-0.11561	-0.266	-0.20338	-0.15235	-0.20857	-0.24643	-0.32928	-0.16302	-0.37975	-0.3355	-0.34013	-0.30135	-0.24225		-0.20523	-0.19976	-0.11625	-0.35108	-0.35043	-0.50204	-0.42503	-0.47773	-0.36277	-0.33281	-0.52319	-0.19799	-0.32548	-0.7364	-0.47086	-0.49638	-0.32473	-0.24346	-0.30506
-144.348	-0.11588	-0.26572	-0.20356	-0.15133	-0.20588	-0.24596	-0.32984	-0.16237	-0.37864	-0.3342	-0.33995	-0.30209	-0.24142		-0.20857	-0.20143	-0.11653	-0.35118	-0.34997	-0.50306	-0.42457	-0.47894	-0.36101	-0.33308	-0.52078	-0.20161	-0.32362	-0.7365	-0.47244	-0.49545	-0.32659	-0.24169	-0.30451
-144.196	-0.11412	-0.26545	-0.20143	-0.1516	-0.20709	-0.24615	-0.33076	-0.16459	-0.37632	-0.33336	-0.34199	-0.30265	-0.24012		-0.20737	-0.20096	-0.11616	-0.35034	-0.35108	-0.50324	-0.42484	-0.47931	-0.36379	-0.33271	-0.52217	-0.19892	-0.32436	-0.73594	-0.47253	-0.49666	-0.32817	-0.24541	-0.30441
-144.226	-0.11533	-0.2673	-0.20291	-0.15179	-0.20672	-0.24503	-0.33086	-0.16311	-0.37818	-0.33327	-0.34097	-0.29978	-0.24271		-0.20449	-0.20171	-0.11765	-0.3509	-0.3508	-0.50297	-0.42419	-0.47884	-0.36333	-0.33206	-0.52022	-0.19855	-0.32464	-0.73594	-0.47188	-0.49564	-0.3264	-0.24336	-0.30404
-144.196	-0.11431	-0.26767	-0.20226	-0.15198	-0.20579	-0.24485	-0.32956	-0.16311	-0.37706	-0.33345	-0.33902	-0.29978	-0.24058		-0.2069	-0.20087	-0.11653	-0.35062	-0.35145	-0.50222	-0.42299	-0.47801	-0.36203	-0.33383	-0.51967	-0.1966	-0.32297	-0.73612	-0.47105	-0.49545	-0.3264	-0.24318	-0.30469
-144.287	-0.11412	-0.26591	-0.20217	-0.15086	-0.20941	-0.24541	-0.33076	-0.16227	-0.37892	-0.33355	-0.34032	-0.30024	-0.24151		-0.20681	-0.19874	-0.11644	-0.35183	-0.35043	-0.50287	-0.42447	-0.47801	-0.36212	-0.33299	-0.52189	-0.19512	-0.32334	-0.7338	-0.47272	-0.49703	-0.32631	-0.24364	-0.30414
-144.196	-0.11561	-0.26758	-0.20236	-0.15114	-0.2082	-0.24568	-0.33114	-0.16209	-0.37753	-0.3342	-0.3418	-0.29931	-0.24002		-0.20384	-0.19957	-0.11542	-0.35071	-0.35136	-0.5025	-0.42457	-0.47699	-0.36203	-0.33234	-0.52041	-0.19484	-0.32445	-0.73408	-0.47216	-0.49629	-0.32548	-0.24197	-0.30284
-144.196	-0.11282	-0.26721	-0.20236	-0.15346	-0.2095	-0.24299	-0.33132	-0.16135	-0.37771	-0.33494	-0.33958	-0.29783	-0.24151		-0.20189	-0.19864	-0.11598	-0.35164	-0.34858	-0.50361	-0.42401	-0.47708	-0.3624	-0.33392	-0.52022	-0.19465	-0.32501	-0.73436	-0.47253	-0.49703	-0.32334	-0.24327	-0.30302
-144.104	-0.11291	-0.26767	-0.20282	-0.15207	-0.20801	-0.24438	-0.32993	-0.16227	-0.37799	-0.33355	-0.34069	-0.29634	-0.2416		-0.20254	-0.19864	-0.11477	-0.34904	-0.34978	-0.50482	-0.42317	-0.4781	-0.36417	-0.33225	-0.52115	-0.19428	-0.32362	-0.73436	-0.47207	-0.49564	-0.32408	-0.24253	-0.30302
-144.073	-0.11486	-0.26628	-0.20458	-0.15318	-0.20978	-0.24457	-0.33086	-0.16302	-0.37678	-0.33364	-0.34097	-0.29746	-0.24067		-0.20133	-0.19966	-0.11486	-0.35016	-0.34589	-0.50528	-0.42215	-0.47643	-0.36203	-0.33151	-0.51883	-0.19503	-0.32436	-0.73529	-0.46984	-0.49564	-0.3226	-0.24327	-0.30339
-144.165	-0.11347	-0.26545	-0.20365	-0.15179	-0.2069	-0.24309	-0.32974	-0.16302	-0.37808	-0.33383	-0.34106	-0.2994	-0.24002		-0.20143	-0.19688	-0.11579	-0.35053	-0.347	-0.50482	-0.42262	-0.47764	-0.3624	-0.33243	-0.51865	-0.19484	-0.3252	-0.73677	-0.47058	-0.4961	-0.32343	-0.24002	-0.30052
-144.135	-0.11319	-0.266	-0.20152	-0.15077	-0.20579	-0.24476	-0.32947	-0.16283	-0.37678	-0.33373	-0.3406	-0.29857	-0.24095		-0.20152	-0.19772	-0.11542	-0.35183	-0.34663	-0.50287	-0.42234	-0.4781	-0.36333	-0.33225	-0.52134	-0.19484	-0.32455	-0.73575	-0.47077	-0.49684	-0.32334	-0.24216	-0.30469
-144.104	-0.11393	-0.26415	-0.20273	-0.15216	-0.20746	-0.24346	-0.32891	-0.16264	-0.37688	-0.33345	-0.34106	-0.29857	-0.23984		-0.20041	-0.19883	-0.11477	-0.35043	-0.34719	-0.50621	-0.42299	-0.47606	-0.36157	-0.33225	-0.52041	-0.19493	-0.32362	-0.73612	-0.47179	-0.49656	-0.32102	-0.24466	-0.30321
-144.073	-0.11477	-0.2647	-0.20291	-0.1517	-0.20709	-0.24438	-0.33002	-0.16125	-0.37604	-0.33336	-0.34032	-0.29718	-0.23854		-0.2031	-0.19753	-0.11412	-0.35025	-0.34839	-0.50454	-0.42336	-0.47615	-0.36147	-0.33216	-0.52106	-0.19354	-0.32529	-0.73659	-0.47049	-0.49629	-0.32371	-0.24151	-0.3033
-144.012	-0.11431	-0.26424	-0.20189	-0.15244	-0.20718	-0.24225	-0.33011	-0.16255	-0.37548	-0.33466	-0.34097	-0.29606	-0.24095		-0.20198	-0.19809	-0.11384	-0.34913	-0.34719	-0.50269	-0.42419	-0.47819	-0.36055	-0.33086	-0.52078	-0.19465	-0.32381	-0.73547	-0.47179	-0.49415	-0.32483	-0.24253	-0.30636
-144.012	-0.1131	-0.26331	-0.20133	-0.15235	-0.20718	-0.24169	-0.33021	-0.16051	-0.37613	-0.33457	-0.34041	-0.29681	-0.23863		-0.20291	-0.19855	-0.11329	-0.35062	-0.34524	-0.50315	-0.42252	-0.47689	-0.3611	-0.33039	-0.51911	-0.19456	-0.32343	-0.73473	-0.47207	-0.49629	-0.32371	-0.24151	-0.30516
-143.982	-0.11431	-0.26424	-0.20291	-0.153	-0.20792	-0.24309	-0.33086	-0.16097	-0.37474	-0.3354	-0.34153	-0.29662	-0.23956		-0.20282	-0.19948	-0.11282	-0.34886	-0.34431	-0.50185	-0.42354	-0.47736	-0.36212	-0.32947	-0.51818	-0.1953	-0.32371	-0.73464	-0.47216	-0.49424	-0.32548	-0.23937	-0.30312
-144.043	-0.11505	-0.26387	-0.2031	-0.15235	-0.20922	-0.24643	-0.33141	-0.16005	-0.37493	-0.33531	-0.34023	-0.29755	-0.24067		-0.20254	-0.19818	-0.11273	-0.35043	-0.34691	-0.50213	-0.42354	-0.47597	-0.36147	-0.32844	-0.51744	-0.19336	-0.32445	-0.73353	-0.47188	-0.49564	-0.32316	-0.24058	-0.30089
-143.89	-0.11635	-0.2622	-0.20458	-0.15179	-0.21043	-0.24457	-0.33132	-0.16209	-0.37613	-0.33364	-0.34041	-0.29699	-0.23993		-0.20375	-0.19846	-0.11393	-0.34886	-0.34663	-0.50176	-0.42364	-0.47532	-0.36305	-0.329	-0.51883	-0.194	-0.32343	-0.73297	-0.47207	-0.49471	-0.32399	-0.24271	-0.29894
-144.073	-0.11728	-0.26257	-0.20208	-0.15133	-0.20774	-0.24364	-0.32872	-0.16181	-0.37521	-0.33512	-0.33837	-0.29736	-0.23947		-0.20291	-0.19948	-0.11431	-0.34941	-0.34644	-0.50538	-0.42512	-0.47689	-0.36129	-0.32993	-0.51716	-0.19484	-0.32492	-0.73371	-0.46966	-0.49397	-0.3239	-0.24197	-0.30024
-143.829	-0.11505	-0.26322	-0.20236	-0.15086	-0.20505	-0.2442	-0.32909	-0.16042	-0.37567	-0.33225	-0.33893	-0.29708	-0.23808		-0.20375	-0.20115	-0.11403	-0.34941	-0.34756	-0.50324	-0.42447	-0.47504	-0.36203	-0.32937	-0.51725	-0.19623	-0.32269	-0.73278	-0.46994	-0.49415	-0.32278	-0.24188	-0.30182
-143.89	-0.11412	-0.2622	-0.20087	-0.15253	-0.20876	-0.24299	-0.32937	-0.1606	-0.37521	-0.33318	-0.33949	-0.29699	-0.23863		-0.20588	-0.19911	-0.11347	-0.34932	-0.34774	-0.50343	-0.42531	-0.47578	-0.35999	-0.3277	-0.51883	-0.19373	-0.32158	-0.73241	-0.47244	-0.49545	-0.3226	-0.24392	-0.30284
-143.829	-0.11301	-0.26174	-0.20356	-0.15225	-0.21006	-0.2442	-0.33104	-0.16116	-0.37521	-0.33104	-0.33911	-0.29597	-0.239		-0.20644	-0.20022	-0.11375	-0.34913	-0.34719	-0.50287	-0.42559	-0.47689	-0.35915	-0.32928	-0.51967	-0.19475	-0.32223	-0.7326	-0.4717	-0.49359	-0.32325	-0.24327	-0.30293
-143.768	-0.11431	-0.26248	-0.2018	-0.14938	-0.21182	-0.24448	-0.33086	-0.16079	-0.37548	-0.33299	-0.33976	-0.29569	-0.2365		-0.20588	-0.19985	-0.11245	-0.34774	-0.34654	-0.5038	-0.42364	-0.47587	-0.35925	-0.33021	-0.51818	-0.19558	-0.32473	-0.73343	-0.47096	-0.49341	-0.32325	-0.24346	-0.30284
-143.982	-0.11496	-0.26341	-0.2018	-0.15095	-0.20987	-0.24392	-0.33178	-0.15977	-0.3766	-0.33355	-0.33791	-0.29662	-0.23956		-0.20542	-0.19818	-0.1144	-0.34802	-0.34589	-0.50213	-0.42466	-0.47754	-0.36083	-0.32872	-0.51892	-0.19512	-0.32176	-0.73093	-0.47021	-0.49202	-0.32381	-0.24262	-0.30692
-143.86	-0.11579	-0.26266	-0.20198	-0.14956	-0.21006	-0.24216	-0.32919	-0.15958	-0.37511	-0.33318	-0.33939	-0.29727	-0.23835		-0.20486	-0.19883	-0.11393	-0.34756	-0.34515	-0.5012	-0.42447	-0.47402	-0.36166	-0.32993	-0.51837	-0.194	-0.32325	-0.72963	-0.47105	-0.49304	-0.32204	-0.24355	-0.30581
-143.982	-0.11635	-0.26266	-0.2018	-0.14975	-0.20922	-0.24271	-0.32844	-0.15977	-0.37363	-0.33336	-0.33865	-0.29931	-0.23724		-0.20384	-0.20004	-0.11533	-0.34941	-0.34709	-0.4999	-0.42364	-0.47597	-0.36138	-0.32919	-0.51855	-0.19382	-0.32111	-0.73046	-0.46984	-0.49322	-0.32464	-0.24262	-0.3071
-143.86	-0.11588	-0.26229	-0.20096	-0.1491	-0.20876	-0.24309	-0.329	-0.16033	-0.37391	-0.33318	-0.33828	-0.29801	-0.23882		-0.20579	-0.19837	-0.11477	-0.34793	-0.34644	-0.50037	-0.42392	-0.47532	-0.36045	-0.33039	-0.51827	-0.19298	-0.32204	-0.73065	-0.46975	-0.4923	-0.32353	-0.24271	-0.30349
-143.921	-0.11663	-0.26294	-0.20013	-0.15031	-0.20913	-0.24114	-0.32919	-0.16033	-0.37539	-0.33299	-0.33846	-0.29773	-0.23956		-0.20523	-0.19864	-0.11598	-0.34691	-0.34811	-0.50139	-0.42308	-0.4756	-0.36073	-0.32965	-0.51762	-0.19391	-0.32408	-0.72917	-0.46947	-0.4923	-0.32288	-0.24355	-0.30265
-143.89	-0.11551	-0.26155	-0.19744	-0.14622	-0.20876	-0.2404	-0.32993	-0.15847	-0.37344	-0.33318	-0.33865	-0.29755	-0.24058		-0.20328	-0.19939	-0.11523	-0.34932	-0.34774	-0.49916	-0.42438	-0.47643	-0.36018	-0.32928	-0.51976	-0.19438	-0.32232	-0.73074	-0.46994	-0.49341	-0.3226	-0.24244	-0.3007
-143.829	-0.1157	-0.26229	-0.20078	-0.14743	-0.20801	-0.24197	-0.32928	-0.15866	-0.37521	-0.33271	-0.33754	-0.29811	-0.24002		-0.20236	-0.19911	-0.11653	-0.34719	-0.34654	-0.50157	-0.42345	-0.47448	-0.35906	-0.33076	-0.51865	-0.19187	-0.32445	-0.73074	-0.46854	-0.4923	-0.32473	-0.24234	-0.30042
-143.707	-0.11477	-0.26183	-0.19874	-0.14854	-0.20848	-0.24197	-0.32984	-0.15995	-0.37419	-0.33364	-0.33754	-0.30024	-0.24067		-0.20523	-0.19874	-0.11561	-0.34876	-0.34774	-0.50306	-0.42345	-0.47383	-0.35906	-0.3316	-0.51688	-0.19122	-0.3226	-0.73102	-0.46966	-0.49128	-0.3251	-0.24309	-0.29838
-143.738	-0.11514	-0.26341	-0.19735	-0.15012	-0.20801	-0.24114	-0.32844	-0.15856	-0.37419	-0.33281	-0.33921	-0.29894	-0.24104		-0.20449	-0.1992	-0.11496	-0.34672	-0.34774	-0.5012	-0.42392	-0.4743	-0.35925	-0.33169	-0.51568	-0.19206	-0.32436	-0.72963	-0.46864	-0.49025	-0.3251	-0.24244	-0.29913
-143.646	-0.11431	-0.26155	-0.19632	-0.15068	-0.2057	-0.24169	-0.32733	-0.15763	-0.37511	-0.3329	-0.33902	-0.3007	-0.24012		-0.20486	-0.19855	-0.11616	-0.34756	-0.34719	-0.50009	-0.42336	-0.47448	-0.35786	-0.32993	-0.51837	-0.19243	-0.32214	-0.73251	-0.46929	-0.48988	-0.32232	-0.23984	-0.30209
-143.646	-0.11366	-0.26303	-0.19846	-0.15003	-0.20505	-0.24058	-0.32863	-0.15791	-0.37363	-0.33271	-0.33911	-0.30005	-0.23975		-0.20412	-0.19697	-0.11616	-0.34774	-0.34978	-0.50065	-0.42364	-0.47309	-0.35813	-0.32965	-0.51735	-0.19438	-0.32186	-0.73093	-0.46956	-0.48979	-0.3265	-0.23993	-0.29978
-143.677	-0.11431	-0.26174	-0.19642	-0.14678	-0.20764	-0.24234	-0.32752	-0.15875	-0.37363	-0.3316	-0.33986	-0.30135	-0.24049		-0.20542	-0.19827	-0.11922	-0.347	-0.34913	-0.50092	-0.42299	-0.47392	-0.35869	-0.33058	-0.51967	-0.19391	-0.32102	-0.73009	-0.46817	-0.49044	-0.32353	-0.24151	-0.29987
-143.677	-0.11514	-0.26248	-0.1967	-0.14984	-0.20783	-0.24114	-0.32826	-0.15838	-0.37483	-0.33281	-0.34013	-0.30135	-0.23845		-0.20467	-0.19688	-0.11792	-0.34746	-0.34839	-0.50009	-0.42197	-0.47281	-0.3612	-0.3277	-0.51865	-0.18937	-0.32009	-0.73093	-0.46771	-0.48933	-0.3239	-0.24318	-0.30126
-143.646	-0.11468	-0.26146	-0.19892	-0.15058	-0.20839	-0.24132	-0.32677	-0.15884	-0.3727	-0.33318	-0.33837	-0.29922	-0.24002		-0.20495	-0.19725	-0.1183	-0.34737	-0.34682	-0.5012	-0.42225	-0.47513	-0.35832	-0.32835	-0.51679	-0.18992	-0.32037	-0.73148	-0.46827	-0.48923	-0.32241	-0.24281	-0.3033
-143.707	-0.11607	-0.26034	-0.19846	-0.14993	-0.20904	-0.24132	-0.32826	-0.15838	-0.37474	-0.33253	-0.33707	-0.29783	-0.24012		-0.2044	-0.1967	-0.1183	-0.34663	-0.34709	-0.50083	-0.42327	-0.473	-0.35943	-0.32724	-0.5192	-0.19094	-0.32232	-0.7313	-0.46743	-0.49035	-0.32408	-0.24355	-0.30172
-143.646	-0.11523	-0.26276	-0.19753	-0.14975	-0.20737	-0.24104	-0.32733	-0.15801	-0.37446	-0.33345	-0.33856	-0.30005	-0.24002		-0.20291	-0.1954	-0.11811	-0.34598	-0.34691	-0.5012	-0.42317	-0.47439	-0.35888	-0.32807	-0.51846	-0.19252	-0.32186	-0.73102	-0.46752	-0.49128	-0.32102	-0.24383	-0.2982
-143.646	-0.11486	-0.2622	-0.19855	-0.1491	-0.20625	-0.24151	-0.32919	-0.15893	-0.37409	-0.33355	-0.338	-0.30163	-0.23947		-0.2018	-0.19567	-0.11746	-0.34635	-0.34598	-0.50167	-0.42336	-0.4742	-0.36045	-0.32826	-0.518	-0.194	-0.32037	-0.73037	-0.46873	-0.49183	-0.31889	-0.24513	-0.30052
-143.585	-0.11625	-0.26006	-0.19855	-0.14901	-0.20727	-0.23993	-0.32919	-0.15977	-0.37372	-0.33299	-0.33744	-0.30042	-0.24077		-0.20031	-0.19642	-0.1183	-0.34672	-0.34644	-0.5012	-0.42132	-0.47114	-0.35934	-0.32724	-0.51568	-0.19029	-0.31972	-0.73056	-0.46715	-0.49183	-0.32028	-0.24299	-0.30506
-143.738	-0.11505	-0.26229	-0.19837	-0.1491	-0.2057	-0.23975	-0.329	-0.1581	-0.37419	-0.33197	-0.33921	-0.30024	-0.23993		-0.20356	-0.19725	-0.11783	-0.34607	-0.34635	-0.50157	-0.42178	-0.47244	-0.36092	-0.32705	-0.51716	-0.19169	-0.32121	-0.73019	-0.46789	-0.49035	-0.3174	-0.24355	-0.30497
-143.616	-0.11393	-0.26238	-0.1979	-0.14854	-0.20319	-0.2377	-0.32863	-0.15838	-0.37502	-0.33002	-0.33717	-0.29764	-0.24002		-0.20208	-0.19716	-0.11681	-0.34672	-0.34561	-0.50018	-0.42243	-0.47513	-0.35767	-0.32798	-0.518	-0.19233	-0.32102	-0.73065	-0.46678	-0.49128	-0.31898	-0.2416	-0.30274
-143.585	-0.11477	-0.26136	-0.19892	-0.15086	-0.20365	-0.23882	-0.32956	-0.15968	-0.37502	-0.33058	-0.33717	-0.29838	-0.23937		-0.20365	-0.19716	-0.11728	-0.34635	-0.34598	-0.50352	-0.42206	-0.47513	-0.35813	-0.32659	-0.5179	-0.1915	-0.32093	-0.72981	-0.46622	-0.49081	-0.32009	-0.24188	-0.30274
-143.585	-0.11505	-0.26155	-0.19855	-0.14947	-0.20588	-0.23752	-0.32798	-0.15791	-0.37437	-0.32965	-0.33448	-0.29885	-0.2403		-0.2044	-0.1979	-0.11783	-0.34515	-0.34561	-0.49972	-0.42234	-0.47513	-0.35832	-0.3264	-0.51772	-0.19243	-0.32065	-0.73019	-0.46771	-0.4909	-0.3188	-0.24179	-0.30376
-143.646	-0.11421	-0.26294	-0.19883	-0.14901	-0.20625	-0.23566	-0.32807	-0.15866	-0.37437	-0.32993	-0.33679	-0.3008	-0.23947		-0.20505	-0.19651	-0.11755	-0.34533	-0.34635	-0.50241	-0.42206	-0.47383	-0.36008	-0.3264	-0.51772	-0.19261	-0.32028	-0.73019	-0.46687	-0.49016	-0.31963	-0.24299	-0.30423
-143.555	-0.11412	-0.26109	-0.19976	-0.15003	-0.20792	-0.23576	-0.32742	-0.15847	-0.37363	-0.33141	-0.33763	-0.30052	-0.23808		-0.20217	-0.1966	-0.11802	-0.34542	-0.34691	-0.49907	-0.42225	-0.47402	-0.35962	-0.32687	-0.51512	-0.19456	-0.32028	-0.72954	-0.46715	-0.49174	-0.31842	-0.24114	-0.30339
-143.585	-0.11496	-0.26229	-0.19874	-0.14993	-0.20486	-0.23668	-0.32798	-0.15773	-0.37419	-0.33067	-0.33633	-0.29866	-0.23798		-0.20143	-0.19725	-0.11598	-0.34617	-0.34579	-0.49925	-0.42132	-0.47476	-0.3599	-0.32715	-0.5154	-0.1953	-0.32167	-0.73037	-0.46669	-0.49155	-0.31926	-0.2404	-0.30219
-143.494	-0.11254	-0.26276	-0.19883	-0.14826	-0.2069	-0.23622	-0.3278	-0.1581	-0.3727	-0.32993	-0.33689	-0.29903	-0.23724		-0.20236	-0.1979	-0.11709	-0.34635	-0.34561	-0.49907	-0.42141	-0.47392	-0.35869	-0.32807	-0.5154	-0.19317	-0.32195	-0.72889	-0.46743	-0.49239	-0.31861	-0.24188	-0.30126
-143.372	-0.11319	-0.26118	-0.19892	-0.14956	-0.20801	-0.23566	-0.32752	-0.15689	-0.37335	-0.33076	-0.33596	-0.30005	-0.23863		-0.20449	-0.19679	-0.11895	-0.34589	-0.34477	-0.49953	-0.41928	-0.47263	-0.35841	-0.3278	-0.51558	-0.19336	-0.32195	-0.72796	-0.46557	-0.4909	-0.32009	-0.24142	-0.30172
-143.524	-0.11217	-0.26257	-0.20106	-0.14928	-0.20866	-0.23919	-0.3278	-0.15884	-0.37344	-0.33281	-0.33494	-0.29857	-0.23826		-0.20198	-0.19642	-0.11765	-0.34746	-0.3431	-0.49972	-0.42104	-0.47485	-0.35851	-0.329	-0.51475	-0.19233	-0.32176	-0.72879	-0.46604	-0.49211	-0.32176	-0.24095	-0.30312
-143.433	-0.11217	-0.26034	-0.19957	-0.14928	-0.2082	-0.23817	-0.32919	-0.15856	-0.37057	-0.33188	-0.33717	-0.29699	-0.23761		-0.20273	-0.19373	-0.11895	-0.34505	-0.34292	-0.49972	-0.4202	-0.47355	-0.35878	-0.32631	-0.51475	-0.19308	-0.3213	-0.72889	-0.46613	-0.49183	-0.32167	-0.24114	-0.30256
-143.494	-0.11329	-0.26136	-0.19948	-0.14687	-0.20792	-0.23752	-0.32826	-0.15578	-0.3727	-0.33178	-0.33689	-0.29773	-0.23706		-0.20198	-0.19391	-0.11987	-0.34839	-0.3418	-0.49972	-0.42048	-0.4742	-0.35832	-0.32872	-0.51364	-0.19363	-0.32093	-0.72889	-0.46539	-0.49276	-0.32121	-0.24077	-0.30247
-143.524	-0.11329	-0.26174	-0.19864	-0.1478	-0.20792	-0.23826	-0.32882	-0.15624	-0.37224	-0.33234	-0.33475	-0.30024	-0.23882		-0.20263	-0.19586	-0.11959	-0.34737	-0.34273	-0.4986	-0.42076	-0.47578	-0.35943	-0.32538	-0.51336	-0.19233	-0.32056	-0.72917	-0.46409	-0.48868	-0.32139	-0.24086	-0.30636
-143.402	-0.11226	-0.25904	-0.19837	-0.14836	-0.20672	-0.23743	-0.32807	-0.15791	-0.37214	-0.33104	-0.33568	-0.29866	-0.23715		-0.20143	-0.19308	-0.11997	-0.34617	-0.34264	-0.49805	-0.42113	-0.47439	-0.35832	-0.32789	-0.51493	-0.19289	-0.32009	-0.72898	-0.46483	-0.48886	-0.32306	-0.23947	-0.30581
-143.372	-0.11273	-0.25914	-0.19632	-0.14826	-0.20653	-0.2377	-0.32919	-0.15773	-0.3714	-0.33225	-0.33429	-0.29978	-0.23492		-0.20449	-0.19428	-0.11802	-0.34589	-0.3457	-0.49879	-0.42206	-0.47448	-0.35739	-0.3265	-0.51401	-0.19354	-0.31842	-0.72879	-0.46548	-0.48793	-0.32074	-0.23873	-0.30441
-143.311	-0.11273	-0.25839	-0.19716	-0.14882	-0.2069	-0.23743	-0.32789	-0.15671	-0.3714	-0.33123	-0.33596	-0.30061	-0.2352		-0.20263	-0.19428	-0.11792	-0.3457	-0.34366	-0.49814	-0.42039	-0.47216	-0.35786	-0.32733	-0.51493	-0.19428	-0.31954	-0.72777	-0.4652	-0.48998	-0.32158	-0.23947	-0.3072
-143.372	-0.11254	-0.26006	-0.19762	-0.14891	-0.2069	-0.23817	-0.3277	-0.15726	-0.3727	-0.32984	-0.33373	-0.29662	-0.23427		-0.20078	-0.19465	-0.11635	-0.34579	-0.3432	-0.49675	-0.4215	-0.47272	-0.3586	-0.32631	-0.51484	-0.19141	-0.32019	-0.72852	-0.46511	-0.48821	-0.32195	-0.23891	-0.30525
-143.372	-0.11236	-0.25969	-0.19874	-0.14854	-0.20727	-0.23613	-0.3264	-0.15522	-0.37038	-0.3316	-0.33503	-0.29792	-0.23641		-0.20217	-0.19419	-0.11561	-0.34598	-0.34245	-0.49693	-0.42141	-0.47337	-0.35795	-0.32575	-0.51475	-0.19224	-0.32093	-0.72703	-0.46418	-0.48858	-0.3213	-0.23817	-0.30349
-143.25	-0.11264	-0.2609	-0.19911	-0.14901	-0.2069	-0.23724	-0.32631	-0.15578	-0.37196	-0.33002	-0.33522	-0.29773	-0.23566		-0.20143	-0.19252	-0.11718	-0.34691	-0.34283	-0.49721	-0.42058	-0.47151	-0.35897	-0.32436	-0.51595	-0.19308	-0.32074	-0.7275	-0.464	-0.48933	-0.32102	-0.23576	-0.30516
-143.402	-0.11347	-0.25839	-0.1966	-0.14799	-0.20393	-0.23798	-0.32603	-0.15652	-0.37149	-0.33114	-0.33512	-0.29773	-0.23566		-0.20161	-0.19326	-0.11551	-0.34709	-0.34487	-0.49851	-0.42067	-0.47207	-0.35962	-0.32529	-0.51577	-0.19261	-0.31982	-0.72592	-0.46585	-0.48858	-0.32074	-0.239	-0.30432
-143.311	-0.11162	-0.26062	-0.19623	-0.14938	-0.20597	-0.23724	-0.32705	-0.15643	-0.37159	-0.33225	-0.33503	-0.29634	-0.23464		-0.20152	-0.19456	-0.11625	-0.34644	-0.34283	-0.49935	-0.42039	-0.47049	-0.35804	-0.32492	-0.51549	-0.19456	-0.31963	-0.72499	-0.46465	-0.48877	-0.32167	-0.23975	-0.30386
-143.372	-0.11347	-0.25877	-0.19744	-0.14864	-0.20607	-0.239	-0.32677	-0.15578	-0.37363	-0.33067	-0.33401	-0.29746	-0.23594		-0.20189	-0.19419	-0.1169	-0.34682	-0.34579	-0.49786	-0.41974	-0.47058	-0.35915	-0.32492	-0.51531	-0.19252	-0.32214	-0.72508	-0.46335	-0.4884	-0.31991	-0.23928	-0.30813
-143.25	-0.11375	-0.26053	-0.19716	-0.14864	-0.20755	-0.24114	-0.3265	-0.15532	-0.37214	-0.33104	-0.33345	-0.2982	-0.23585		-0.20115	-0.19456	-0.11579	-0.34515	-0.34273	-0.49712	-0.41937	-0.47188	-0.35823	-0.32297	-0.51642	-0.19252	-0.32037	-0.72545	-0.46335	-0.48896	-0.31787	-0.23975	-0.30571
-143.219	-0.11245	-0.25858	-0.19939	-0.14993	-0.20634	-0.23919	-0.32733	-0.15559	-0.37131	-0.33141	-0.33559	-0.29671	-0.23436		-0.20412	-0.19289	-0.11542	-0.34533	-0.34208	-0.49629	-0.42067	-0.47225	-0.35739	-0.32381	-0.51549	-0.19308	-0.32111	-0.72508	-0.4652	-0.48766	-0.31731	-0.23845	-0.30312
-143.25	-0.1131	-0.26081	-0.19799	-0.14845	-0.20523	-0.23845	-0.32557	-0.1568	-0.37085	-0.33197	-0.33503	-0.29848	-0.23344		-0.2018	-0.1941	-0.11718	-0.34459	-0.34245	-0.49656	-0.42123	-0.4717	-0.35767	-0.3239	-0.51382	-0.19066	-0.32306	-0.72583	-0.464	-0.48803	-0.31861	-0.23845	-0.30312
-143.158	-0.1131	-0.26127	-0.1966	-0.14845	-0.20681	-0.23863	-0.3251	-0.15606	-0.37075	-0.33178	-0.33457	-0.2969	-0.23195		-0.2018	-0.1941	-0.11728	-0.34412	-0.34013	-0.49703	-0.42197	-0.47281	-0.35943	-0.32566	-0.51438	-0.19196	-0.32037	-0.72657	-0.464	-0.48812	-0.32111	-0.24021	-0.30107
-143.127	-0.11199	-0.26044	-0.19735	-0.14938	-0.20495	-0.2378	-0.32742	-0.1555	-0.3701	-0.33123	-0.33466	-0.29606	-0.23316		-0.20171	-0.19577	-0.11718	-0.34477	-0.34375	-0.49786	-0.42187	-0.47244	-0.36008	-0.32473	-0.51382	-0.19224	-0.32195	-0.72564	-0.46446	-0.48868	-0.31852	-0.23752	-0.30126
-143.127	-0.11236	-0.26257	-0.19846	-0.14919	-0.20792	-0.23919	-0.32612	-0.15494	-0.37094	-0.33281	-0.33364	-0.29393	-0.23483		-0.20273	-0.19373	-0.11505	-0.34412	-0.34153	-0.49638	-0.42085	-0.47207	-0.35925	-0.32483	-0.51354	-0.19066	-0.32158	-0.7248	-0.464	-0.48738	-0.3187	-0.2377	-0.30154
-143.188	-0.11171	-0.2622	-0.19966	-0.14771	-0.20588	-0.23826	-0.32696	-0.15392	-0.37177	-0.33271	-0.33253	-0.29662	-0.23307		-0.20393	-0.19252	-0.11561	-0.3445	-0.34199	-0.49647	-0.42336	-0.47309	-0.35851	-0.32696	-0.51438	-0.19104	-0.32158	-0.72499	-0.46409	-0.48775	-0.31917	-0.23826	-0.30302
-143.097	-0.11171	-0.26294	-0.19679	-0.14706	-0.20616	-0.24058	-0.32705	-0.1542	-0.37094	-0.33169	-0.33485	-0.29736	-0.23483		-0.20254	-0.19456	-0.11542	-0.34505	-0.34264	-0.49508	-0.42104	-0.47281	-0.35999	-0.32575	-0.51317	-0.19196	-0.32158	-0.72351	-0.46465	-0.48766	-0.31972	-0.23863	-0.30349
-143.097	-0.11226	-0.26387	-0.19735	-0.14845	-0.20672	-0.23891	-0.32733	-0.15337	-0.37159	-0.33206	-0.33318	-0.29467	-0.23409		-0.20356	-0.19178	-0.11635	-0.34236	-0.34171	-0.49499	-0.42113	-0.47411	-0.35962	-0.32408	-0.5128	-0.1928	-0.32121	-0.72471	-0.46307	-0.48849	-0.31777	-0.23873	-0.29894
-143.127	-0.11319	-0.26201	-0.1979	-0.14743	-0.20709	-0.23928	-0.32696	-0.15402	-0.36973	-0.33039	-0.33345	-0.29467	-0.23455		-0.20022	-0.19178	-0.1182	-0.34385	-0.34301	-0.4935	-0.42132	-0.47058	-0.36083	-0.32696	-0.51354	-0.1953	-0.32204	-0.72221	-0.46251	-0.48636	-0.31842	-0.23845	-0.29903
-143.097	-0.11189	-0.26276	-0.19846	-0.14641	-0.20653	-0.23798	-0.32566	-0.15624	-0.36945	-0.33104	-0.33243	-0.2956	-0.23307		-0.20096	-0.19224	-0.11616	-0.34292	-0.34245	-0.49601	-0.42085	-0.47281	-0.35934	-0.32705	-0.51466	-0.19373	-0.32102	-0.72286	-0.46279	-0.48664	-0.32195	-0.23678	-0.29829
-143.188	-0.11273	-0.26331	-0.19772	-0.14613	-0.2056	-0.23798	-0.32631	-0.15532	-0.37085	-0.33086	-0.33383	-0.29569	-0.23492		-0.2005	-0.19113	-0.11737	-0.34357	-0.34366	-0.49564	-0.41983	-0.47309	-0.3586	-0.32696	-0.51438	-0.19354	-0.32084	-0.7248	-0.46233	-0.48691	-0.32065	-0.23492	-0.30293
-143.036	-0.11199	-0.26294	-0.19966	-0.14502	-0.20709	-0.23835	-0.32594	-0.15429	-0.36955	-0.3303	-0.33364	-0.29467	-0.23446		-0.20152	-0.19113	-0.1157	-0.34385	-0.34338	-0.49786	-0.42048	-0.47318	-0.35953	-0.32752	-0.51503	-0.19122	-0.32334	-0.72462	-0.46214	-0.48506	-0.31898	-0.2365	-0.30098
-143.066	-0.11069	-0.26155	-0.19957	-0.14529	-0.20523	-0.2377	-0.3264	-0.15457	-0.3701	-0.33243	-0.33383	-0.29588	-0.23483		-0.20365	-0.19224	-0.11486	-0.34338	-0.34153	-0.49619	-0.42095	-0.47207	-0.35851	-0.32928	-0.51373	-0.19085	-0.32139	-0.72369	-0.46363	-0.48719	-0.31592	-0.23492	-0.29959
-142.975	-0.11171	-0.26266	-0.19846	-0.14696	-0.2057	-0.23631	-0.32464	-0.15402	-0.3688	-0.32993	-0.33206	-0.29467	-0.23418		-0.20031	-0.19215	-0.11449	-0.34218	-0.34218	-0.49424	-0.42048	-0.46947	-0.3598	-0.3277	-0.51484	-0.19076	-0.31861	-0.72341	-0.46316	-0.48497	-0.31796	-0.23696	-0.30107
-143.066	-0.11022	-0.26229	-0.19976	-0.14752	-0.20625	-0.23483	-0.3239	-0.15513	-0.37057	-0.33104	-0.3341	-0.29412	-0.23316		-0.19957	-0.19122	-0.11551	-0.34255	-0.34236	-0.4935	-0.4203	-0.47151	-0.35869	-0.32882	-0.51364	-0.19039	-0.32028	-0.72434	-0.46307	-0.48617	-0.31722	-0.23585	-0.30265
-143.005	-0.11162	-0.26303	-0.19948	-0.14706	-0.2057	-0.23594	-0.3239	-0.15411	-0.37038	-0.33049	-0.3341	-0.29569	-0.23474		-0.20245	-0.19039	-0.11533	-0.3419	-0.3419	-0.49434	-0.41974	-0.47114	-0.35795	-0.32761	-0.5154	-0.19113	-0.31991	-0.72351	-0.46159	-0.48766	-0.31508	-0.23566	-0.29811
-142.944	-0.11124	-0.26396	-0.19827	-0.14659	-0.20486	-0.23427	-0.3251	-0.15522	-0.36982	-0.33206	-0.33494	-0.29644	-0.23455		-0.20356	-0.1928	-0.11449	-0.34199	-0.33921	-0.49239	-0.42067	-0.47235	-0.35776	-0.32817	-0.51299	-0.19057	-0.32149	-0.7223	-0.46159	-0.48654	-0.31648	-0.23372	-0.29894
-143.036	-0.11245	-0.26405	-0.19716	-0.14632	-0.20514	-0.23427	-0.32418	-0.15532	-0.37038	-0.33151	-0.33262	-0.29532	-0.23668		-0.20124	-0.19317	-0.11393	-0.34273	-0.34078	-0.49137	-0.41946	-0.46994	-0.35804	-0.32622	-0.51382	-0.19243	-0.32074	-0.72276	-0.46242	-0.48701	-0.31815	-0.23474	-0.30052
-143.005	-0.11059	-0.2635	-0.19799	-0.14344	-0.20375	-0.23232	-0.32566	-0.15624	-0.36936	-0.33049	-0.33336	-0.29644	-0.23557		-0.20041	-0.19169	-0.11393	-0.34218	-0.3406	-0.49554	-0.41863	-0.47049	-0.35804	-0.3251	-0.5141	-0.19224	-0.32186	-0.72313	-0.46159	-0.48673	-0.31731	-0.23641	-0.29616
-142.914	-0.11106	-0.26359	-0.1953	-0.14678	-0.20356	-0.23427	-0.32538	-0.15615	-0.36992	-0.33067	-0.33503	-0.29885	-0.23603		-0.20004	-0.19113	-0.11384	-0.34283	-0.33911	-0.49359	-0.41826	-0.47105	-0.35823	-0.32622	-0.51345	-0.19317	-0.32102	-0.72249	-0.46131	-0.48682	-0.31666	-0.23511	-0.29523
-143.036	-0.11208	-0.2648	-0.19772	-0.14659	-0.2031	-0.2352	-0.32473	-0.15569	-0.36927	-0.33188	-0.3341	-0.29913	-0.23548		-0.19864	-0.19308	-0.11663	-0.3431	-0.33949	-0.49471	-0.41853	-0.47123	-0.35758	-0.32483	-0.51512	-0.19113	-0.32037	-0.72295	-0.46205	-0.48599	-0.31694	-0.2352	-0.29671
-142.944	-0.11115	-0.26359	-0.19772	-0.14622	-0.20124	-0.23622	-0.32399	-0.15476	-0.36992	-0.33197	-0.33466	-0.2994	-0.23251		-0.1967	-0.19373	-0.11598	-0.34264	-0.33893	-0.49257	-0.41909	-0.46938	-0.35813	-0.32715	-0.51503	-0.1928	-0.32028	-0.72341	-0.46159	-0.48812	-0.31638	-0.23585	-0.29746
-142.853	-0.11282	-0.26341	-0.19781	-0.14724	-0.20403	-0.23696	-0.32445	-0.15485	-0.36992	-0.33271	-0.33429	-0.30015	-0.23501		-0.19818	-0.1915	-0.11635	-0.34218	-0.33976	-0.4935	-0.41733	-0.47058	-0.35693	-0.3252	-0.51382	-0.19113	-0.31991	-0.72471	-0.46056	-0.48654	-0.31954	-0.23891	-0.29588
-142.792	-0.11087	-0.2609	-0.19707	-0.14529	-0.20393	-0.23557	-0.32529	-0.15476	-0.36955	-0.32937	-0.33216	-0.29727	-0.23539		-0.19373	-0.19317	-0.11533	-0.34273	-0.338	-0.491	-0.4177	-0.4691	-0.35888	-0.32557	-0.51438	-0.19159	-0.31963	-0.72527	-0.4614	-0.48626	-0.31713	-0.23761	-0.29458
-142.914	-0.11162	-0.26285	-0.1953	-0.14669	-0.20282	-0.23715	-0.32473	-0.15411	-0.36853	-0.32956	-0.33281	-0.29625	-0.23372		-0.19595	-0.19271	-0.11561	-0.34255	-0.33735	-0.49304	-0.41668	-0.47031	-0.35721	-0.32529	-0.5128	-0.18964	-0.32	-0.72397	-0.46094	-0.48719	-0.31805	-0.23687	-0.29625
-142.822	-0.11245	-0.26109	-0.19558	-0.14696	-0.20143	-0.23752	-0.3252	-0.15504	-0.36927	-0.3303	-0.33355	-0.29681	-0.2326		-0.19688	-0.19298	-0.11542	-0.34375	-0.33846	-0.49304	-0.41622	-0.47012	-0.35813	-0.32483	-0.51252	-0.18853	-0.31991	-0.72286	-0.46159	-0.48626	-0.31703	-0.2378	-0.29393
-142.761	-0.11152	-0.26164	-0.19503	-0.14622	-0.20375	-0.23622	-0.32464	-0.15596	-0.36918	-0.32891	-0.33271	-0.29968	-0.23325		-0.19651	-0.19187	-0.11755	-0.3431	-0.33754	-0.49322	-0.41649	-0.46929	-0.35804	-0.3252	-0.51159	-0.18937	-0.31898	-0.72276	-0.46242	-0.48562	-0.3174	-0.23576	-0.29746
-142.914	-0.11143	-0.26183	-0.19512	-0.14743	-0.20254	-0.23743	-0.32427	-0.15485	-0.36871	-0.32947	-0.33299	-0.29838	-0.23242		-0.19679	-0.19131	-0.11653	-0.34255	-0.33837	-0.49183	-0.41529	-0.47068	-0.3573	-0.32575	-0.51243	-0.19122	-0.31917	-0.72211	-0.46121	-0.48589	-0.31499	-0.23668	-0.29644
-142.883	-0.11124	-0.2635	-0.19623	-0.14492	-0.20273	-0.23752	-0.32492	-0.15513	-0.3689	-0.32891	-0.33141	-0.29681	-0.23316		-0.19753	-0.19187	-0.1157	-0.34208	-0.33744	-0.49118	-0.41566	-0.47105	-0.35832	-0.32603	-0.51215	-0.19094	-0.31815	-0.72276	-0.45973	-0.48691	-0.31518	-0.23622	-0.29579
-142.67	-0.10883	-0.26164	-0.19586	-0.1465	-0.203	-0.2365	-0.32464	-0.15652	-0.36843	-0.33086	-0.33169	-0.29588	-0.23409		-0.19697	-0.1928	-0.11653	-0.34301	-0.34088	-0.49304	-0.41853	-0.46762	-0.35674	-0.32622	-0.51085	-0.19094	-0.31889	-0.72184	-0.46186	-0.48617	-0.31481	-0.23678	-0.29569
-142.67	-0.11013	-0.26266	-0.1966	-0.14622	-0.203	-0.23641	-0.32631	-0.15467	-0.36648	-0.33002	-0.33299	-0.29606	-0.23353		-0.19827	-0.1915	-0.11505	-0.3432	-0.33846	-0.49202	-0.41622	-0.4691	-0.35674	-0.32538	-0.51271	-0.18918	-0.3187	-0.72146	-0.46131	-0.48589	-0.31638	-0.23566	-0.29198
-142.67	-0.10976	-0.26006	-0.19688	-0.14548	-0.20421	-0.23613	-0.32492	-0.15439	-0.36797	-0.32947	-0.33206	-0.29532	-0.2326		-0.19883	-0.19308	-0.11301	-0.3419	-0.34078	-0.49202	-0.41612	-0.46929	-0.35813	-0.32362	-0.50983	-0.18964	-0.31889	-0.72258	-0.4614	-0.48766	-0.31805	-0.2378	-0.29347
-142.731	-0.10967	-0.25951	-0.19846	-0.14465	-0.20458	-0.23576	-0.32473	-0.15318	-0.36751	-0.32835	-0.33373	-0.29514	-0.23279		-0.19874	-0.19141	-0.11347	-0.34255	-0.34069	-0.49137	-0.41677	-0.46929	-0.35609	-0.32483	-0.51048	-0.18946	-0.32047	-0.72193	-0.46121	-0.48552	-0.31731	-0.23622	-0.29421
-142.731	-0.11041	-0.26174	-0.1992	-0.14502	-0.20421	-0.23474	-0.32473	-0.15402	-0.36853	-0.33021	-0.33559	-0.29337	-0.23251		-0.19827	-0.19048	-0.11449	-0.3419	-0.33995	-0.49211	-0.41705	-0.46845	-0.35656	-0.32548	-0.50992	-0.18872	-0.31824	-0.71989	-0.45964	-0.48552	-0.31629	-0.23594	-0.29579
-142.853	-0.11097	-0.26313	-0.19818	-0.14576	-0.20041	-0.23446	-0.32557	-0.1555	-0.3663	-0.33039	-0.33355	-0.29523	-0.2326		-0.19735	-0.19029	-0.11273	-0.34097	-0.33995	-0.48803	-0.41733	-0.46715	-0.356	-0.32575	-0.50992	-0.18946	-0.31935	-0.72026	-0.46019	-0.48506	-0.31546	-0.23566	-0.29309
-142.792	-0.11041	-0.26062	-0.19753	-0.14641	-0.20245	-0.23483	-0.3264	-0.15522	-0.36658	-0.32909	-0.33383	-0.2956	-0.23167		-0.19697	-0.19122	-0.11356	-0.34301	-0.3406	-0.48858	-0.41891	-0.46771	-0.35665	-0.32371	-0.51197	-0.19104	-0.31861	-0.71896	-0.46084	-0.48506	-0.31657	-0.23641	-0.29003
-142.67	-0.11032	-0.26257	-0.19697	-0.14659	-0.20078	-0.23576	-0.32557	-0.1555	-0.3663	-0.32947	-0.33281	-0.29746	-0.23242		-0.20069	-0.19308	-0.11264	-0.34199	-0.3418	-0.48951	-0.41798	-0.46687	-0.356	-0.32251	-0.51252	-0.19261	-0.32028	-0.71942	-0.46066	-0.48478	-0.31722	-0.2365	-0.2892
-142.609	-0.11115	-0.26016	-0.19883	-0.14678	-0.20319	-0.23539	-0.32789	-0.1555	-0.36686	-0.33086	-0.33281	-0.29699	-0.23381		-0.19948	-0.19465	-0.11245	-0.34273	-0.33949	-0.48812	-0.41659	-0.46827	-0.35489	-0.32381	-0.51234	-0.18983	-0.31926	-0.7184	-0.45992	-0.48469	-0.3161	-0.23492	-0.29003
-142.456	-0.11097	-0.25886	-0.19679	-0.14687	-0.20217	-0.23696	-0.32612	-0.15476	-0.36723	-0.33011	-0.33225	-0.29773	-0.23269		-0.19837	-0.19215	-0.11199	-0.34255	-0.34041	-0.48673	-0.41789	-0.46622	-0.35581	-0.32223	-0.51122	-0.19178	-0.31917	-0.71942	-0.45899	-0.48385	-0.31694	-0.23603	-0.29189
-142.67	-0.11097	-0.257	-0.19605	-0.14632	-0.20245	-0.23446	-0.32492	-0.1555	-0.36723	-0.32863	-0.33216	-0.29783	-0.23214		-0.19707	-0.19085	-0.11291	-0.34283	-0.33893	-0.48645	-0.41686	-0.46808	-0.35535	-0.32343	-0.51373	-0.19029	-0.32009	-0.71766	-0.45973	-0.48422	-0.31722	-0.23706	-0.2892
-142.517	-0.11013	-0.25923	-0.19623	-0.14734	-0.20273	-0.23539	-0.32557	-0.15439	-0.36695	-0.3278	-0.33392	-0.29671	-0.2326		-0.19725	-0.19271	-0.11226	-0.34245	-0.34032	-0.48858	-0.41612	-0.46882	-0.35414	-0.32232	-0.51002	-0.18853	-0.32158	-0.71942	-0.45982	-0.48385	-0.31638	-0.23687	-0.28966
-142.761	-0.11032	-0.25775	-0.19493	-0.14455	-0.20365	-0.23409	-0.32585	-0.15541	-0.36788	-0.33002	-0.33448	-0.29811	-0.23158		-0.19799	-0.19206	-0.11329	-0.34125	-0.33735	-0.48793	-0.41696	-0.46891	-0.35331	-0.32047	-0.51113	-0.18788	-0.32084	-0.71664	-0.45889	-0.482	-0.31629	-0.23687	-0.29458
-142.578	-0.11078	-0.25812	-0.19438	-0.14548	-0.20347	-0.23427	-0.32566	-0.15532	-0.36751	-0.32798	-0.33503	-0.29579	-0.23112		-0.19883	-0.19085	-0.11366	-0.34153	-0.34116	-0.48914	-0.41733	-0.46864	-0.35387	-0.3213	-0.51057	-0.18723	-0.31935	-0.71636	-0.46038	-0.48404	-0.3161	-0.23678	-0.29495
-142.426	-0.10985	-0.25747	-0.19605	-0.14622	-0.20263	-0.23511	-0.32492	-0.15494	-0.36751	-0.32844	-0.33494	-0.29597	-0.23112		-0.20013	-0.19261	-0.11338	-0.34292	-0.33893	-0.48701	-0.41668	-0.46734	-0.35433	-0.3226	-0.50909	-0.18705	-0.32093	-0.7172	-0.45945	-0.48292	-0.31685	-0.23808	-0.29421
-142.548	-0.1105	-0.25821	-0.19558	-0.14557	-0.20106	-0.23585	-0.32538	-0.15467	-0.36704	-0.32863	-0.33188	-0.29681	-0.23297		-0.19855	-0.18974	-0.11393	-0.33884	-0.33893	-0.48682	-0.41863	-0.46706	-0.35396	-0.32232	-0.50918	-0.18853	-0.32028	-0.71757	-0.45973	-0.48061	-0.31629	-0.23603	-0.29272
-142.548	-0.11022	-0.25765	-0.1941	-0.14669	-0.20087	-0.23613	-0.32464	-0.15402	-0.36713	-0.32705	-0.33058	-0.2969	-0.23353		-0.19976	-0.1915	-0.11319	-0.34069	-0.33865	-0.48775	-0.41779	-0.46585	-0.35526	-0.32176	-0.50853	-0.1889	-0.31963	-0.7159	-0.4601	-0.48005	-0.31805	-0.23622	-0.29365
-142.456	-0.10985	-0.257	-0.19512	-0.14724	-0.20226	-0.2365	-0.32529	-0.1517	-0.36769	-0.32696	-0.33299	-0.29606	-0.23279		-0.20013	-0.19104	-0.11264	-0.34004	-0.33884	-0.48784	-0.41612	-0.46799	-0.35433	-0.32399	-0.50696	-0.18974	-0.32037	-0.71645	-0.45945	-0.48116	-0.31675	-0.23687	-0.29439
-142.487	-0.10976	-0.25886	-0.19345	-0.14604	-0.20319	-0.23873	-0.32445	-0.15541	-0.36723	-0.32687	-0.33076	-0.29486	-0.23353		-0.19902	-0.19066	-0.11245	-0.33958	-0.33846	-0.48812	-0.41482	-0.46641	-0.35461	-0.32316	-0.50733	-0.19057	-0.31842	-0.71618	-0.45945	-0.48246	-0.3161	-0.23464	-0.29588
-142.456	-0.10939	-0.25765	-0.19354	-0.1452	-0.2018	-0.23715	-0.32483	-0.15513	-0.36463	-0.32687	-0.32909	-0.2956	-0.23158		-0.19902	-0.1889	-0.11217	-0.34069	-0.33763	-0.48738	-0.41519	-0.46873	-0.35507	-0.32408	-0.50798	-0.18955	-0.32047	-0.7171	-0.46001	-0.48246	-0.31657	-0.23297	-0.29569
-142.334	-0.10874	-0.2583	-0.19484	-0.14632	-0.20189	-0.23733	-0.32418	-0.15457	-0.36611	-0.32473	-0.33067	-0.29365	-0.2326		-0.19939	-0.19066	-0.11236	-0.33837	-0.33698	-0.48858	-0.41603	-0.46604	-0.35442	-0.32316	-0.5076	-0.18779	-0.31926	-0.71571	-0.45992	-0.48218	-0.31694	-0.23529	-0.29022
-142.456	-0.1092	-0.25812	-0.19465	-0.14539	-0.20115	-0.23566	-0.32492	-0.15374	-0.36444	-0.32557	-0.33104	-0.29588	-0.23279		-0.19939	-0.19131	-0.11152	-0.3393	-0.33828	-0.48719	-0.41417	-0.46697	-0.35581	-0.32269	-0.50742	-0.18797	-0.31759	-0.71683	-0.45982	-0.48116	-0.31546	-0.23576	-0.29291
-142.517	-0.10939	-0.25775	-0.19586	-0.1439	-0.20273	-0.23798	-0.32381	-0.15485	-0.36611	-0.32501	-0.33225	-0.29254	-0.23307		-0.19994	-0.19187	-0.11319	-0.33976	-0.338	-0.48626	-0.41334	-0.46669	-0.35489	-0.32251	-0.50844	-0.18751	-0.3162	-0.71692	-0.45815	-0.48237	-0.31481	-0.23557	-0.29662
-142.395	-0.10985	-0.25839	-0.19428	-0.14298	-0.203	-0.23947	-0.32418	-0.15448	-0.36574	-0.32557	-0.3316	-0.29319	-0.23186		-0.19966	-0.19131	-0.11273	-0.33911	-0.338	-0.48747	-0.4139	-0.46947	-0.35535	-0.32371	-0.50779	-0.18946	-0.31815	-0.71692	-0.45806	-0.48218	-0.31583	-0.23446	-0.29662
-142.395	-0.10995	-0.25839	-0.19697	-0.14455	-0.2031	-0.23594	-0.32362	-0.15392	-0.36584	-0.32594	-0.3316	-0.29365	-0.23223		-0.19735	-0.19002	-0.11273	-0.34116	-0.33717	-0.48626	-0.41408	-0.46669	-0.35619	-0.32093	-0.50584	-0.18705	-0.31731	-0.71562	-0.4588	-0.48163	-0.31573	-0.23474	-0.29597
-142.365	-0.11078	-0.25756	-0.19586	-0.14465	-0.20226	-0.23641	-0.32288	-0.15532	-0.36435	-0.32631	-0.33243	-0.29412	-0.23121		-0.19874	-0.19094	-0.11338	-0.34088	-0.33893	-0.48589	-0.41334	-0.46836	-0.35693	-0.32334	-0.50853	-0.18621	-0.31815	-0.71692	-0.45815	-0.4819	-0.31685	-0.23483	-0.29337
-142.242	-0.10902	-0.25663	-0.19651	-0.1452	-0.20365	-0.23641	-0.32167	-0.15365	-0.36621	-0.32399	-0.33225	-0.29495	-0.23149		-0.19799	-0.19057	-0.11329	-0.34153	-0.33772	-0.48626	-0.41195	-0.46836	-0.35665	-0.32251	-0.50807	-0.1877	-0.31759	-0.71608	-0.45778	-0.48051	-0.31508	-0.23316	-0.29356
-142.303	-0.11059	-0.25737	-0.19586	-0.14465	-0.20393	-0.23427	-0.32288	-0.15494	-0.36435	-0.32659	-0.33141	-0.29421	-0.23112		-0.19864	-0.19187	-0.11236	-0.34069	-0.33605	-0.48766	-0.41464	-0.46882	-0.35405	-0.32381	-0.50751	-0.18816	-0.31713	-0.71543	-0.45713	-0.48292	-0.31481	-0.23436	-0.29504
-142.212	-0.10976	-0.25654	-0.19781	-0.14409	-0.203	-0.23205	-0.32232	-0.15504	-0.365	-0.32761	-0.33197	-0.29541	-0.23297		-0.19707	-0.18983	-0.11273	-0.34097	-0.33846	-0.48812	-0.41482	-0.46836	-0.35665	-0.32316	-0.50983	-0.18992	-0.3162	-0.71543	-0.45778	-0.48144	-0.31369	-0.23056	-0.29569
-142.273	-0.11032	-0.25793	-0.19772	-0.14279	-0.20412	-0.23353	-0.32186	-0.15578	-0.36491	-0.3264	-0.33364	-0.29467	-0.23205		-0.19855	-0.19141	-0.11329	-0.34125	-0.33707	-0.48636	-0.41603	-0.46697	-0.35526	-0.32297	-0.50751	-0.1889	-0.31583	-0.71757	-0.45852	-0.48005	-0.31379	-0.23353	-0.29857
-142.242	-0.10985	-0.25561	-0.19549	-0.14242	-0.20189	-0.23446	-0.32325	-0.15504	-0.36519	-0.32603	-0.33308	-0.29458	-0.23288		-0.19818	-0.19215	-0.11366	-0.34116	-0.33763	-0.4871	-0.41334	-0.46669	-0.35433	-0.32483	-0.509	-0.18862	-0.31508	-0.71683	-0.45657	-0.47931	-0.31425	-0.23297	-0.29541
-142.242	-0.10828	-0.25969	-0.19595	-0.14223	-0.20319	-0.23372	-0.32251	-0.15596	-0.36417	-0.3251	-0.33271	-0.29644	-0.23084		-0.19716	-0.19104	-0.11533	-0.3406	-0.33679	-0.48831	-0.4125	-0.46799	-0.35461	-0.32362	-0.50974	-0.18909	-0.31583	-0.71562	-0.45722	-0.48246	-0.31314	-0.23715	-0.29848
-142.212	-0.10883	-0.25635	-0.19465	-0.14455	-0.20143	-0.23158	-0.32139	-0.15467	-0.36537	-0.32612	-0.33494	-0.29634	-0.23158		-0.19558	-0.19326	-0.11486	-0.33949	-0.33707	-0.48793	-0.41167	-0.46632	-0.35322	-0.32278	-0.51076	-0.18705	-0.3161	-0.71553	-0.45685	-0.48153	-0.31434	-0.23316	-0.2969
-142.09	-0.10939	-0.25775	-0.1954	-0.144	-0.20291	-0.23195	-0.32334	-0.15708	-0.36519	-0.32612	-0.33151	-0.29551	-0.23028		-0.19567	-0.1902	-0.11477	-0.33874	-0.33717	-0.48682	-0.4138	-0.46715	-0.3547	-0.32325	-0.50918	-0.18695	-0.31499	-0.71618	-0.45639	-0.48144	-0.31481	-0.23399	-0.2943
-142.273	-0.1093	-0.25784	-0.19595	-0.14418	-0.20328	-0.23381	-0.32167	-0.15559	-0.36463	-0.3251	-0.3342	-0.29337	-0.23121		-0.19614	-0.19298	-0.11477	-0.33949	-0.33726	-0.48654	-0.4139	-0.4666	-0.35387	-0.32204	-0.5089	-0.18677	-0.3161	-0.71701	-0.45695	-0.4807	-0.31462	-0.23362	-0.29412
-142.212	-0.11078	-0.2571	-0.19456	-0.14344	-0.2031	-0.23158	-0.32121	-0.15504	-0.36417	-0.32371	-0.33308	-0.29235	-0.23093		-0.19874	-0.19233	-0.11338	-0.34051	-0.33939	-0.48812	-0.4113	-0.46975	-0.35433	-0.32251	-0.50844	-0.18742	-0.31406	-0.7159	-0.45732	-0.48255	-0.31583	-0.23427	-0.29634
-142.12	-0.11022	-0.25691	-0.19567	-0.14539	-0.20421	-0.23325	-0.32149	-0.15429	-0.36528	-0.32538	-0.33448	-0.29309	-0.22954		-0.19781	-0.19252	-0.11291	-0.33949	-0.33661	-0.48645	-0.4138	-0.4665	-0.3547	-0.32167	-0.51039	-0.18835	-0.31462	-0.7159	-0.45704	-0.48033	-0.31369	-0.23474	-0.29913
-142.181	-0.11087	-0.2571	-0.19373	-0.14335	-0.20467	-0.23223	-0.32074	-0.15504	-0.36314	-0.3251	-0.33383	-0.29291	-0.23177		-0.19725	-0.19057	-0.11486	-0.338	-0.33744	-0.4845	-0.4138	-0.46789	-0.35368	-0.32009	-0.50844	-0.18649	-0.31416	-0.71599	-0.45685	-0.48144	-0.31267	-0.23409	-0.29801
-142.09	-0.10892	-0.25839	-0.19326	-0.14177	-0.20171	-0.23316	-0.32074	-0.15504	-0.36324	-0.3252	-0.33383	-0.29207	-0.23325		-0.19846	-0.19141	-0.11347	-0.33856	-0.33782	-0.48385	-0.41464	-0.46789	-0.35526	-0.31963	-0.50853	-0.18695	-0.31638	-0.71599	-0.45593	-0.47977	-0.3097	-0.23501	-0.2969
-142.151	-0.11004	-0.25505	-0.19187	-0.14446	-0.20189	-0.2326	-0.32009	-0.15708	-0.36435	-0.32408	-0.33234	-0.29337	-0.23251		-0.19725	-0.19187	-0.11291	-0.33902	-0.33624	-0.48534	-0.41297	-0.46641	-0.35322	-0.32204	-0.50927	-0.18974	-0.31369	-0.71349	-0.45583	-0.48107	-0.31137	-0.23474	-0.29551
-142.029	-0.11032	-0.25552	-0.19104	-0.14362	-0.20152	-0.23149	-0.32009	-0.15671	-0.36157	-0.32316	-0.33262	-0.29412	-0.23269		-0.19567	-0.19094	-0.11393	-0.33893	-0.33605	-0.48524	-0.41501	-0.4678	-0.35359	-0.32223	-0.50853	-0.18621	-0.31379	-0.71478	-0.45657	-0.48061	-0.31109	-0.23399	-0.29263
-142.029	-0.11013	-0.25728	-0.19438	-0.14362	-0.20022	-0.23251	-0.32065	-0.15494	-0.36333	-0.3251	-0.33336	-0.2918	-0.23316		-0.19419	-0.19039	-0.11254	-0.33791	-0.33457	-0.48562	-0.41529	-0.46576	-0.35396	-0.32149	-0.50918	-0.18714	-0.31258	-0.71274	-0.45639	-0.48033	-0.31147	-0.23557	-0.29365
-141.968	-0.1093	-0.25394	-0.19345	-0.1427	-0.203	-0.23418	-0.32139	-0.15504	-0.36231	-0.32483	-0.33243	-0.29319	-0.23232		-0.19586	-0.19187	-0.1131	-0.3367	-0.33633	-0.48673	-0.41371	-0.46697	-0.35247	-0.32223	-0.50983	-0.18899	-0.31323	-0.71451	-0.45518	-0.48042	-0.31184	-0.23232	-0.29152
-142.029	-0.10855	-0.25552	-0.19187	-0.14344	-0.20022	-0.23279	-0.32149	-0.15615	-0.36314	-0.32381	-0.33243	-0.29402	-0.23242		-0.19707	-0.19122	-0.11124	-0.33865	-0.3354	-0.48552	-0.41519	-0.46724	-0.35285	-0.32121	-0.50909	-0.1863	-0.31323	-0.71413	-0.45574	-0.47986	-0.31239	-0.23483	-0.29245
-141.998	-0.10744	-0.25515	-0.1928	-0.14335	-0.19939	-0.23325	-0.32149	-0.15569	-0.36287	-0.32343	-0.33197	-0.29161	-0.23186		-0.1954	-0.19094	-0.11004	-0.33828	-0.33438	-0.48608	-0.41343	-0.46557	-0.35461	-0.3213	-0.50927	-0.18807	-0.3123	-0.7133	-0.45546	-0.48033	-0.31119	-0.23279	-0.29013
-142.029	-0.11078	-0.25385	-0.19382	-0.14465	-0.20031	-0.23325	-0.32176	-0.15448	-0.36194	-0.32418	-0.33281	-0.29291	-0.23195		-0.1966	-0.18974	-0.11022	-0.33763	-0.33327	-0.48543	-0.41158	-0.46613	-0.35359	-0.32084	-0.50677	-0.18705	-0.31091	-0.71358	-0.45648	-0.48051	-0.31434	-0.2352	-0.29152
-141.998	-0.10809	-0.25487	-0.19169	-0.14372	-0.20161	-0.23316	-0.32278	-0.15467	-0.36314	-0.32473	-0.33095	-0.29319	-0.23381		-0.19317	-0.18918	-0.11124	-0.338	-0.33327	-0.48645	-0.41371	-0.46669	-0.35424	-0.32251	-0.5076	-0.19178	-0.31184	-0.71367	-0.45416	-0.48153	-0.31351	-0.23307	-0.29115
-142.09	-0.10883	-0.25478	-0.19261	-0.144	-0.20106	-0.23269	-0.3226	-0.15355	-0.36222	-0.32158	-0.33271	-0.29291	-0.23167		-0.19586	-0.1877	-0.11226	-0.33791	-0.33197	-0.48524	-0.41213	-0.46483	-0.35145	-0.32214	-0.50705	-0.18779	-0.31212	-0.71497	-0.45518	-0.48088	-0.31267	-0.23167	-0.29003
-141.968	-0.10865	-0.25533	-0.19317	-0.14427	-0.20245	-0.23307	-0.32251	-0.15578	-0.36287	-0.32306	-0.33086	-0.29337	-0.23307		-0.19484	-0.18835	-0.11273	-0.33744	-0.33373	-0.48497	-0.41334	-0.46548	-0.35452	-0.32019	-0.50519	-0.1877	-0.31314	-0.71413	-0.45574	-0.4794	-0.31481	-0.23214	-0.29319
-141.937	-0.10772	-0.25441	-0.19196	-0.14223	-0.20384	-0.23297	-0.32214	-0.15606	-0.36166	-0.32111	-0.33225	-0.29245	-0.23344		-0.194	-0.18899	-0.11208	-0.33939	-0.33383	-0.48246	-0.41343	-0.46697	-0.35145	-0.32158	-0.50621	-0.19066	-0.31369	-0.71478	-0.45398	-0.48061	-0.31295	-0.23242	-0.29263
-141.968	-0.10716	-0.25422	-0.19363	-0.144	-0.20115	-0.23381	-0.32102	-0.15494	-0.36287	-0.32167	-0.33169	-0.29105	-0.23242		-0.19512	-0.1902	-0.11004	-0.33939	-0.33253	-0.48441	-0.41399	-0.46409	-0.35155	-0.32251	-0.50658	-0.18862	-0.31276	-0.71376	-0.45388	-0.47949	-0.31202	-0.23427	-0.29254
-141.937	-0.10716	-0.25338	-0.19326	-0.1439	-0.20161	-0.23242	-0.32121	-0.15476	-0.3625	-0.32158	-0.33086	-0.28975	-0.23362		-0.19475	-0.1915	-0.1092	-0.33652	-0.3354	-0.48534	-0.41167	-0.4666	-0.35266	-0.32251	-0.50658	-0.18844	-0.31276	-0.71321	-0.45463	-0.47996	-0.31295	-0.2339	-0.29365
-141.876	-0.10679	-0.25394	-0.19614	-0.14335	-0.20041	-0.23149	-0.32102	-0.15494	-0.36157	-0.31991	-0.33076	-0.29105	-0.23279		-0.1966	-0.18835	-0.11087	-0.338	-0.33438	-0.48432	-0.41343	-0.46539	-0.35164	-0.32269	-0.50464	-0.1876	-0.31249	-0.71321	-0.45435	-0.48135	-0.31267	-0.23455	-0.29532
-141.907	-0.10725	-0.25255	-0.19428	-0.14307	-0.20004	-0.23102	-0.32204	-0.15624	-0.36296	-0.32084	-0.33011	-0.28994	-0.23186		-0.19614	-0.18862	-0.11301	-0.33624	-0.33429	-0.4845	-0.41056	-0.46409	-0.3496	-0.32102	-0.50556	-0.18872	-0.31091	-0.7133	-0.45546	-0.47624	-0.31406	-0.23307	-0.29393
-141.815	-0.10716	-0.2532	-0.19326	-0.14316	-0.20096	-0.23084	-0.32074	-0.15634	-0.3637	-0.32111	-0.33011	-0.28948	-0.23056		-0.19549	-0.19011	-0.11115	-0.33754	-0.33345	-0.48441	-0.41167	-0.46381	-0.35099	-0.32102	-0.50426	-0.18872	-0.31323	-0.71219	-0.45481	-0.4768	-0.31351	-0.23149	-0.29579
-141.876	-0.10707	-0.25422	-0.19605	-0.14362	-0.20013	-0.23065	-0.32176	-0.15392	-0.36166	-0.32269	-0.32965	-0.29059	-0.23297		-0.19567	-0.18937	-0.11115	-0.33902	-0.33355	-0.48422	-0.4126	-0.46493	-0.35118	-0.31954	-0.50621	-0.18853	-0.31165	-0.71386	-0.45314	-0.4768	-0.31212	-0.23158	-0.29412
-141.907	-0.10651	-0.25301	-0.19503	-0.14344	-0.20171	-0.22991	-0.32093	-0.15485	-0.36296	-0.32232	-0.32817	-0.29003	-0.23038		-0.19549	-0.18937	-0.11032	-0.33763	-0.33281	-0.48348	-0.41241	-0.46557	-0.34978	-0.31963	-0.50482	-0.18565	-0.3123	-0.71423	-0.45323	-0.47838	-0.31091	-0.23195	-0.29551
-141.876	-0.10772	-0.25496	-0.19707	-0.14669	-0.19985	-0.23056	-0.32121	-0.15448	-0.36147	-0.32223	-0.33067	-0.28873	-0.23149		-0.1966	-0.18872	-0.11134	-0.33884	-0.33281	-0.48432	-0.41204	-0.46576	-0.35071	-0.32	-0.50287	-0.18723	-0.31351	-0.71182	-0.45509	-0.47754	-0.31156	-0.22935	-0.29161
-141.785	-0.10772	-0.25422	-0.19744	-0.14492	-0.2005	-0.22935	-0.32019	-0.15606	-0.36185	-0.32334	-0.33049	-0.29078	-0.23065		-0.19345	-0.18946	-0.11162	-0.33744	-0.33355	-0.48274	-0.41167	-0.46455	-0.35266	-0.32204	-0.50334	-0.18816	-0.31249	-0.71339	-0.45203	-0.47652	-0.31212	-0.23455	-0.29384
-141.754	-0.10744	-0.25292	-0.19512	-0.1439	-0.19929	-0.23112	-0.32093	-0.15392	-0.36194	-0.32158	-0.32993	-0.29272	-0.2301		-0.19577	-0.1889	-0.11171	-0.33819	-0.33178	-0.4833	-0.41325	-0.46418	-0.3509	-0.32028	-0.50426	-0.18816	-0.31351	-0.71219	-0.45463	-0.47829	-0.30942	-0.23288	-0.29402
-141.907	-0.10939	-0.25524	-0.19744	-0.14418	-0.20133	-0.22973	-0.32102	-0.15346	-0.36324	-0.32381	-0.33049	-0.29226	-0.22954		-0.19512	-0.18881	-0.11208	-0.33902	-0.33336	-0.4833	-0.41083	-0.46483	-0.35118	-0.32074	-0.50324	-0.18955	-0.31239	-0.71265	-0.45407	-0.47745	-0.31044	-0.23028	-0.29235
-141.754	-0.10772	-0.25459	-0.19623	-0.14233	-0.20013	-0.23186	-0.32065	-0.15429	-0.3625	-0.32037	-0.32817	-0.29078	-0.22973		-0.19688	-0.18964	-0.11245	-0.33717	-0.33225	-0.48283	-0.41009	-0.46548	-0.34913	-0.32	-0.5038	-0.18695	-0.31276	-0.71311	-0.45426	-0.47587	-0.31026	-0.23177	-0.29439
-141.785	-0.10828	-0.25376	-0.19632	-0.14409	-0.20152	-0.23112	-0.32047	-0.153	-0.36212	-0.32074	-0.32872	-0.29263	-0.22973		-0.19484	-0.19206	-0.11226	-0.33893	-0.33225	-0.48237	-0.41158	-0.46474	-0.35192	-0.31917	-0.50222	-0.19076	-0.31202	-0.71172	-0.45481	-0.47606	-0.30877	-0.23167	-0.29541
-141.754	-0.10772	-0.25487	-0.19753	-0.14353	-0.20115	-0.22926	-0.32139	-0.15448	-0.36092	-0.32093	-0.3277	-0.29198	-0.23112		-0.19642	-0.19076	-0.11171	-0.33874	-0.3316	-0.4832	-0.41121	-0.46548	-0.34978	-0.31703	-0.50324	-0.18714	-0.31304	-0.71237	-0.4549	-0.47643	-0.30961	-0.23186	-0.29458
-141.724	-0.10911	-0.25505	-0.19549	-0.14409	-0.20031	-0.23177	-0.32065	-0.15504	-0.3612	-0.32111	-0.32733	-0.29031	-0.22843		-0.19567	-0.19039	-0.1118	-0.33642	-0.33132	-0.48562	-0.4113	-0.46502	-0.35006	-0.31833	-0.50324	-0.18742	-0.31221	-0.71265	-0.45379	-0.47513	-0.31091	-0.23093	-0.29309
-141.663	-0.1079	-0.25598	-0.1953	-0.1439	-0.20115	-0.23075	-0.32084	-0.15355	-0.36157	-0.31926	-0.32696	-0.29105	-0.22917		-0.19549	-0.18964	-0.11171	-0.33782	-0.33076	-0.4833	-0.41148	-0.46363	-0.35136	-0.3174	-0.50371	-0.18621	-0.31184	-0.71172	-0.45361	-0.47624	-0.31137	-0.23047	-0.29337
-141.815	-0.10883	-0.257	-0.19948	-0.144	-0.20031	-0.23344	-0.32028	-0.15504	-0.3612	-0.32065	-0.3264	-0.29068	-0.22824		-0.1953	-0.18918	-0.11087	-0.33865	-0.33169	-0.48395	-0.41009	-0.46539	-0.35025	-0.31898	-0.50399	-0.18668	-0.31109	-0.71154	-0.45221	-0.47699	-0.31239	-0.23	-0.29226
-141.724	-0.10818	-0.25654	-0.19438	-0.14418	-0.20041	-0.23344	-0.32019	-0.15467	-0.36129	-0.32019	-0.32752	-0.29235	-0.22954		-0.19679	-0.19094	-0.11245	-0.33791	-0.33076	-0.48172	-0.41102	-0.46446	-0.34978	-0.3187	-0.50065	-0.1876	-0.31221	-0.71376	-0.45528	-0.47708	-0.31332	-0.22982	-0.28827
-141.663	-0.108	-0.25682	-0.1941	-0.1427	-0.20013	-0.23232	-0.32009	-0.15429	-0.36129	-0.32111	-0.32687	-0.28948	-0.23038		-0.1966	-0.18974	-0.11143	-0.33791	-0.33104	-0.4833	-0.40944	-0.46437	-0.35043	-0.31833	-0.50232	-0.18872	-0.31314	-0.71237	-0.45194	-0.47708	-0.31258	-0.23102	-0.29124
-141.663	-0.10855	-0.25626	-0.19465	-0.14353	-0.19864	-0.23232	-0.32074	-0.15402	-0.36268	-0.32028	-0.32575	-0.29254	-0.23		-0.19577	-0.18835	-0.11032	-0.33791	-0.33104	-0.48181	-0.40889	-0.46428	-0.34951	-0.31926	-0.50092	-0.18695	-0.31091	-0.71274	-0.45305	-0.47662	-0.31267	-0.22945	-0.2892
-141.602	-0.10781	-0.25691	-0.19456	-0.14233	-0.20069	-0.23297	-0.32028	-0.15485	-0.35999	-0.32111	-0.32677	-0.29059	-0.23195		-0.19679	-0.18974	-0.11115	-0.33707	-0.33281	-0.48385	-0.40944	-0.46576	-0.34951	-0.31657	-0.50148	-0.18436	-0.31295	-0.71191	-0.45314	-0.47615	-0.31026	-0.23075	-0.29393
-141.693	-0.10818	-0.25645	-0.19465	-0.1427	-0.1992	-0.23205	-0.32102	-0.15309	-0.36073	-0.32176	-0.32585	-0.29115	-0.22908		-0.19465	-0.19066	-0.11152	-0.33633	-0.33123	-0.48218	-0.40963	-0.4653	-0.34811	-0.31518	-0.50111	-0.1825	-0.31258	-0.712	-0.45175	-0.47689	-0.31137	-0.22991	-0.293
-141.602	-0.10614	-0.25561	-0.19373	-0.14149	-0.1992	-0.23325	-0.32056	-0.153	-0.36045	-0.32093	-0.3252	-0.29124	-0.23038		-0.19632	-0.19094	-0.11134	-0.33726	-0.33188	-0.48218	-0.40851	-0.4652	-0.34774	-0.31573	-0.49935	-0.18445	-0.31406	-0.71237	-0.45305	-0.47374	-0.31017	-0.23121	-0.29078
-141.541	-0.10503	-0.25487	-0.19354	-0.1439	-0.19772	-0.23316	-0.32037	-0.15392	-0.35962	-0.32028	-0.32473	-0.29245	-0.23158		-0.19651	-0.18807	-0.1131	-0.33559	-0.33095	-0.48413	-0.40944	-0.46493	-0.34858	-0.31518	-0.49898	-0.18426	-0.31174	-0.70996	-0.45268	-0.47495	-0.3098	-0.23195	-0.28818
-141.663	-0.10651	-0.25635	-0.1941	-0.14223	-0.20143	-0.23409	-0.32186	-0.15216	-0.36175	-0.32121	-0.32455	-0.29115	-0.23121		-0.19493	-0.18779	-0.11106	-0.33661	-0.33086	-0.48292	-0.40935	-0.464	-0.34913	-0.31685	-0.50037	-0.18491	-0.31184	-0.70912	-0.45166	-0.47476	-0.31082	-0.23158	-0.28966
-141.663	-0.10874	-0.25478	-0.19326	-0.14316	-0.20004	-0.23307	-0.31963	-0.1529	-0.36018	-0.31982	-0.32353	-0.29291	-0.23177		-0.19846	-0.18668	-0.10911	-0.33707	-0.33104	-0.48088	-0.40991	-0.46316	-0.3483	-0.31657	-0.49981	-0.18445	-0.31276	-0.70848	-0.45221	-0.47365	-0.30933	-0.23269	-0.29022
-141.571	-0.10716	-0.25403	-0.19419	-0.14409	-0.20143	-0.23381	-0.31944	-0.15179	-0.35962	-0.32149	-0.32418	-0.29217	-0.23205		-0.1967	-0.18677	-0.11032	-0.33577	-0.33123	-0.48218	-0.4087	-0.46353	-0.34951	-0.3161	-0.4999	-0.18556	-0.3123	-0.70875	-0.45221	-0.47587	-0.30905	-0.22973	-0.29282
-141.541	-0.10633	-0.2532	-0.1941	-0.14298	-0.19929	-0.23474	-0.32	-0.15225	-0.36045	-0.3213	-0.32483	-0.2918	-0.23205		-0.19772	-0.18723	-0.108	-0.33559	-0.32937	-0.48228	-0.40981	-0.46288	-0.34654	-0.31666	-0.49879	-0.18705	-0.31239	-0.70922	-0.45184	-0.47624	-0.30961	-0.2301	-0.28994
-141.51	-0.10642	-0.25376	-0.19503	-0.1427	-0.20115	-0.23455	-0.31944	-0.15207	-0.36018	-0.32065	-0.3239	-0.29078	-0.2313		-0.19512	-0.18816	-0.10902	-0.33559	-0.32835	-0.48163	-0.40833	-0.46455	-0.34746	-0.31527	-0.4999	-0.18426	-0.31239	-0.70848	-0.45138	-0.47643	-0.30868	-0.23028	-0.28985
-141.541	-0.10698	-0.25338	-0.19298	-0.14251	-0.20078	-0.23316	-0.3187	-0.15198	-0.35953	-0.32047	-0.3251	-0.29152	-0.23121		-0.1941	-0.18732	-0.11134	-0.3342	-0.3277	-0.48079	-0.40916	-0.46261	-0.34644	-0.31341	-0.50055	-0.18454	-0.31202	-0.70848	-0.45361	-0.47597	-0.30859	-0.23075	-0.2904
-141.541	-0.10707	-0.25403	-0.19336	-0.14344	-0.20004	-0.23325	-0.31935	-0.15235	-0.36083	-0.32047	-0.32622	-0.29198	-0.22963		-0.19549	-0.18955	-0.1105	-0.33652	-0.3303	-0.48051	-0.40916	-0.46242	-0.34802	-0.31341	-0.49916	-0.18593	-0.31165	-0.71042	-0.45277	-0.47624	-0.30822	-0.23056	-0.28957
-141.479	-0.10614	-0.2545	-0.19326	-0.14093	-0.19892	-0.23344	-0.31944	-0.15133	-0.35934	-0.31944	-0.32529	-0.29087	-0.22973		-0.19586	-0.18899	-0.1092	-0.33577	-0.32919	-0.48246	-0.40926	-0.4639	-0.34867	-0.31471	-0.50204	-0.18454	-0.311	-0.70866	-0.45156	-0.47522	-0.30516	-0.22954	-0.28873
-141.51	-0.10707	-0.25422	-0.19382	-0.14307	-0.20022	-0.2314	-0.31935	-0.1529	-0.36073	-0.32009	-0.32612	-0.29207	-0.23112		-0.19567	-0.19094	-0.10985	-0.33605	-0.32761	-0.48023	-0.40981	-0.464	-0.34784	-0.31555	-0.50157	-0.18742	-0.31109	-0.7082	-0.45212	-0.47727	-0.30748	-0.23028	-0.28883
-141.388	-0.10698	-0.25292	-0.19354	-0.14307	-0.20031	-0.23186	-0.31926	-0.15318	-0.3586	-0.32102	-0.32557	-0.29115	-0.2313		-0.1954	-0.1915	-0.10828	-0.33392	-0.33095	-0.48181	-0.40722	-0.46548	-0.34709	-0.31583	-0.5025	-0.18417	-0.31286	-0.70699	-0.45092	-0.47699	-0.30608	-0.22973	-0.28734
-141.479	-0.10828	-0.25403	-0.1928	-0.14251	-0.19883	-0.22991	-0.31991	-0.153	-0.35776	-0.31926	-0.32436	-0.29133	-0.22908		-0.1953	-0.18862	-0.10846	-0.33466	-0.33104	-0.4819	-0.40889	-0.46298	-0.34839	-0.31555	-0.50102	-0.18501	-0.31239	-0.70838	-0.45231	-0.47504	-0.30543	-0.23	-0.28753
-141.357	-0.10642	-0.25376	-0.19438	-0.144	-0.20022	-0.22982	-0.31954	-0.15095	-0.35795	-0.32	-0.32381	-0.28975	-0.23177		-0.19632	-0.18779	-0.10874	-0.33429	-0.32984	-0.48107	-0.40991	-0.46363	-0.34719	-0.31685	-0.50065	-0.1863	-0.31221	-0.70829	-0.45194	-0.47337	-0.30692	-0.23038	-0.28577
-141.541	-0.1092	-0.25394	-0.19326	-0.14335	-0.19688	-0.22898	-0.32037	-0.15105	-0.35748	-0.32028	-0.32381	-0.28938	-0.22982		-0.19799	-0.1889	-0.10818	-0.33373	-0.33095	-0.48033	-0.40879	-0.46168	-0.34784	-0.31759	-0.49953	-0.18528	-0.31184	-0.70996	-0.45194	-0.47485	-0.30794	-0.23019	-0.28632
-141.51	-0.10911	-0.2545	-0.19336	-0.14307	-0.20031	-0.22917	-0.32074	-0.15012	-0.35971	-0.31815	-0.32399	-0.29115	-0.2287		-0.19484	-0.18927	-0.10939	-0.33577	-0.33039	-0.47996	-0.40796	-0.46186	-0.35043	-0.31648	-0.50065	-0.18389	-0.31026	-0.70857	-0.45119	-0.47541	-0.30655	-0.22982	-0.28716
-141.449	-0.10763	-0.25376	-0.19363	-0.14233	-0.19595	-0.22861	-0.32065	-0.1517	-0.35962	-0.31917	-0.32529	-0.29031	-0.22935		-0.19558	-0.18983	-0.10957	-0.33308	-0.32928	-0.47977	-0.40861	-0.46047	-0.34811	-0.31638	-0.4999	-0.1851	-0.31128	-0.70875	-0.45045	-0.47541	-0.30785	-0.23084	-0.28688
-141.357	-0.10725	-0.25441	-0.19447	-0.14344	-0.19707	-0.22898	-0.31935	-0.15049	-0.35925	-0.31917	-0.32548	-0.2892	-0.23075		-0.19438	-0.18881	-0.11078	-0.33392	-0.32761	-0.48228	-0.41	-0.4614	-0.34932	-0.31694	-0.4987	-0.18482	-0.30961	-0.70643	-0.44925	-0.47318	-0.30757	-0.23186	-0.28994
-141.327	-0.108	-0.25357	-0.19326	-0.14205	-0.19735	-0.22973	-0.31954	-0.14956	-0.35962	-0.31889	-0.32408	-0.28975	-0.23		-0.19336	-0.18844	-0.10967	-0.33234	-0.33002	-0.47996	-0.40916	-0.46029	-0.34913	-0.31713	-0.50009	-0.18528	-0.31165	-0.70829	-0.45064	-0.47467	-0.30729	-0.2301	-0.28966
-141.266	-0.10837	-0.25264	-0.19336	-0.14075	-0.19595	-0.22731	-0.32047	-0.14938	-0.35869	-0.31852	-0.32612	-0.2879	-0.23084		-0.19391	-0.1889	-0.10902	-0.33318	-0.32984	-0.48116	-0.40981	-0.4627	-0.34886	-0.31648	-0.50148	-0.1825	-0.31063	-0.70745	-0.44943	-0.47244	-0.30683	-0.22908	-0.28883
-141.388	-0.10902	-0.2519	-0.1941	-0.14233	-0.19957	-0.22713	-0.31944	-0.15105	-0.35813	-0.31694	-0.3251	-0.28911	-0.22889		-0.19577	-0.18946	-0.10883	-0.3341	-0.32947	-0.48014	-0.41018	-0.46261	-0.34691	-0.31722	-0.50092	-0.18361	-0.30989	-0.70792	-0.44915	-0.47188	-0.30636	-0.23084	-0.28669
-141.266	-0.108	-0.25227	-0.19243	-0.14149	-0.20217	-0.22833	-0.31935	-0.15095	-0.35721	-0.31833	-0.32399	-0.28864	-0.23		-0.19373	-0.18964	-0.10892	-0.3341	-0.33002	-0.48153	-0.41102	-0.46112	-0.34904	-0.3174	-0.50157	-0.18324	-0.30905	-0.70838	-0.44989	-0.47253	-0.30534	-0.22973	-0.28744
-141.327	-0.10865	-0.2532	-0.19298	-0.14242	-0.20115	-0.22787	-0.31954	-0.15058	-0.35795	-0.31935	-0.32353	-0.29003	-0.23075		-0.19326	-0.1877	-0.10967	-0.33485	-0.32826	-0.47921	-0.40833	-0.46094	-0.34774	-0.31657	-0.50027	-0.18482	-0.31054	-0.70829	-0.44952	-0.47263	-0.30571	-0.23047	-0.28855
-141.235	-0.10855	-0.25357	-0.19094	-0.14038	-0.20096	-0.23065	-0.31926	-0.15151	-0.3586	-0.31972	-0.3239	-0.29078	-0.22973		-0.194	-0.18723	-0.10939	-0.33392	-0.32863	-0.47977	-0.40907	-0.46001	-0.34867	-0.31833	-0.49972	-0.18649	-0.31137	-0.70801	-0.44962	-0.47402	-0.30748	-0.23149	-0.28892
-141.266	-0.10651	-0.25311	-0.19122	-0.14168	-0.20078	-0.2287	-0.3187	-0.15179	-0.35656	-0.32139	-0.32241	-0.28911	-0.22973		-0.19206	-0.18742	-0.11022	-0.33503	-0.329	-0.47996	-0.40805	-0.46149	-0.34811	-0.31601	-0.5012	-0.18565	-0.30998	-0.7094	-0.44999	-0.4729	-0.30794	-0.22824	-0.28688
-141.235	-0.10623	-0.25218	-0.1915	-0.14233	-0.19864	-0.22787	-0.3188	-0.15179	-0.35832	-0.32047	-0.32418	-0.28808	-0.22806		-0.19326	-0.18872	-0.11152	-0.33494	-0.32844	-0.48033	-0.40926	-0.46131	-0.34821	-0.31592	-0.50278	-0.18714	-0.31007	-0.70875	-0.44989	-0.47374	-0.30748	-0.22843	-0.29142
-141.296	-0.10661	-0.25264	-0.19085	-0.14307	-0.20078	-0.22796	-0.31963	-0.15216	-0.35823	-0.31861	-0.32492	-0.28957	-0.22759		-0.19298	-0.18732	-0.1093	-0.33438	-0.33011	-0.48061	-0.40981	-0.45964	-0.34793	-0.31527	-0.50176	-0.18473	-0.30877	-0.70681	-0.45008	-0.47216	-0.30627	-0.22982	-0.2917
-141.296	-0.10558	-0.25246	-0.19178	-0.14186	-0.19827	-0.22778	-0.31842	-0.15105	-0.35758	-0.31982	-0.32325	-0.28734	-0.22963		-0.19391	-0.18714	-0.10957	-0.33364	-0.3277	-0.47829	-0.40898	-0.4614	-0.34811	-0.31379	-0.5012	-0.18519	-0.30961	-0.70866	-0.44897	-0.47272	-0.30646	-0.2301	-0.28808
-141.174	-0.10744	-0.25199	-0.19206	-0.14158	-0.20106	-0.22703	-0.31898	-0.15216	-0.35739	-0.31944	-0.3239	-0.28873	-0.22722		-0.19215	-0.18779	-0.11041	-0.33392	-0.32733	-0.47949	-0.40935	-0.45732	-0.34561	-0.31518	-0.49981	-0.18519	-0.30915	-0.70699	-0.45036	-0.4743	-0.30571	-0.2301	-0.28836
-141.235	-0.10874	-0.25134	-0.19178	-0.14186	-0.19772	-0.22592	-0.31926	-0.15077	-0.35795	-0.32074	-0.3239	-0.28781	-0.22768		-0.19243	-0.18668	-0.11078	-0.33169	-0.32863	-0.47968	-0.4087	-0.45982	-0.34626	-0.31481	-0.49851	-0.18519	-0.30887	-0.70718	-0.44989	-0.47123	-0.30748	-0.22926	-0.2917
-141.235	-0.10716	-0.25246	-0.1915	-0.1439	-0.19716	-0.22796	-0.31713	-0.15179	-0.35656	-0.3213	-0.32241	-0.28883	-0.22843		-0.19336	-0.18658	-0.11022	-0.33336	-0.32863	-0.47894	-0.40796	-0.45852	-0.34589	-0.31425	-0.49916	-0.18547	-0.31035	-0.70514	-0.44915	-0.473	-0.3072	-0.23	-0.28771
-141.144	-0.10985	-0.25209	-0.19076	-0.14121	-0.19632	-0.22731	-0.31777	-0.15049	-0.35656	-0.31991	-0.32269	-0.28744	-0.22796		-0.19605	-0.18612	-0.10883	-0.33197	-0.32928	-0.47699	-0.40889	-0.46038	-0.34691	-0.3136	-0.49851	-0.1851	-0.30896	-0.70755	-0.44999	-0.47188	-0.3072	-0.23093	-0.28948
-141.266	-0.10828	-0.25329	-0.19066	-0.1401	-0.19781	-0.22583	-0.31796	-0.15133	-0.35693	-0.31982	-0.32149	-0.28725	-0.22917		-0.19688	-0.18695	-0.1092	-0.33206	-0.32937	-0.47903	-0.40805	-0.45936	-0.34635	-0.31323	-0.49953	-0.18565	-0.3097	-0.70671	-0.45008	-0.47179	-0.30599	-0.22935	-0.29235
-141.174	-0.10753	-0.25116	-0.18946	-0.14335	-0.19632	-0.22639	-0.3174	-0.15133	-0.35832	-0.31805	-0.32232	-0.28669	-0.22768		-0.19595	-0.18668	-0.10892	-0.3316	-0.33114	-0.47894	-0.40824	-0.45871	-0.34737	-0.31239	-0.49925	-0.18463	-0.30942	-0.70773	-0.44795	-0.47161	-0.30636	-0.22991	-0.29189
-141.174	-0.10818	-0.25051	-0.18927	-0.14223	-0.19586	-0.22917	-0.3188	-0.15095	-0.3573	-0.3187	-0.32074	-0.28558	-0.22889		-0.19577	-0.1864	-0.10818	-0.33336	-0.33216	-0.47819	-0.40694	-0.45982	-0.34617	-0.31434	-0.49972	-0.18584	-0.30989	-0.70681	-0.45119	-0.47151	-0.30386	-0.22796	-0.28975
-141.113	-0.10725	-0.2532	-0.19039	-0.14177	-0.1967	-0.22629	-0.31898	-0.1504	-0.35693	-0.31787	-0.32241	-0.28502	-0.22806		-0.19707	-0.18853	-0.10957	-0.33169	-0.32956	-0.47958	-0.40666	-0.45973	-0.3445	-0.31295	-0.4961	-0.18677	-0.30831	-0.70476	-0.4498	-0.47096	-0.30469	-0.22778	-0.28929
-141.052	-0.10892	-0.25283	-0.18937	-0.14223	-0.19994	-0.22676	-0.31972	-0.14947	-0.35656	-0.31824	-0.32214	-0.28697	-0.22685		-0.1953	-0.1863	-0.1092	-0.33206	-0.32937	-0.47773	-0.40657	-0.45917	-0.34487	-0.31314	-0.49768	-0.1863	-0.31007	-0.70551	-0.4498	-0.47003	-0.3071	-0.22852	-0.28614
-141.083	-0.10865	-0.25218	-0.19029	-0.14121	-0.19799	-0.22722	-0.31889	-0.15068	-0.35758	-0.31787	-0.32223	-0.28577	-0.22843		-0.19623	-0.18686	-0.10911	-0.33197	-0.32891	-0.4794	-0.40768	-0.46001	-0.3431	-0.31276	-0.49693	-0.18695	-0.31017	-0.70504	-0.44897	-0.47179	-0.30506	-0.22759	-0.28641
-141.022	-0.10753	-0.25069	-0.18964	-0.14279	-0.19939	-0.22703	-0.31815	-0.1504	-0.35702	-0.31638	-0.32214	-0.28679	-0.22768		-0.19642	-0.18612	-0.10883	-0.33197	-0.3277	-0.47921	-0.40861	-0.46149	-0.34542	-0.31351	-0.49768	-0.18547	-0.30868	-0.70551	-0.44832	-0.47003	-0.30516	-0.22806	-0.28614
-140.991	-0.10809	-0.25255	-0.18899	-0.14307	-0.19799	-0.22611	-0.3174	-0.1516	-0.35776	-0.31982	-0.32195	-0.28697	-0.22824		-0.19799	-0.18677	-0.10874	-0.33216	-0.32733	-0.47699	-0.40796	-0.46242	-0.3444	-0.31267	-0.49777	-0.1851	-0.30803	-0.70532	-0.4486	-0.47068	-0.30441	-0.22639	-0.28697
-141.052	-0.10725	-0.25079	-0.18779	-0.14251	-0.19772	-0.22453	-0.31629	-0.15123	-0.35832	-0.3187	-0.32186	-0.28456	-0.22722		-0.1967	-0.18603	-0.11059	-0.33086	-0.32984	-0.47727	-0.40824	-0.46001	-0.34579	-0.31193	-0.49629	-0.18528	-0.30915	-0.70356	-0.4485	-0.47235	-0.30414	-0.22787	-0.28641
-141.022	-0.10698	-0.25153	-0.18937	-0.14075	-0.19623	-0.22722	-0.31703	-0.14956	-0.35693	-0.31944	-0.32167	-0.28614	-0.22991		-0.19577	-0.18658	-0.11087	-0.33178	-0.32984	-0.4781	-0.40666	-0.46047	-0.34617	-0.31341	-0.49721	-0.18528	-0.30794	-0.70514	-0.45045	-0.47096	-0.30571	-0.2288	-0.28558
-140.991	-0.10633	-0.25181	-0.18937	-0.14205	-0.19818	-0.22639	-0.31648	-0.15012	-0.35637	-0.31954	-0.32009	-0.28512	-0.22611		-0.19642	-0.18797	-0.10837	-0.33318	-0.32863	-0.47801	-0.40647	-0.46094	-0.34542	-0.31184	-0.49619	-0.18473	-0.30813	-0.70374	-0.44887	-0.47151	-0.30367	-0.22935	-0.28326
-140.93	-0.10874	-0.25004	-0.18992	-0.13834	-0.19688	-0.22499	-0.31777	-0.15188	-0.35721	-0.31833	-0.32102	-0.28484	-0.22778		-0.19632	-0.18649	-0.10902	-0.33225	-0.32872	-0.47597	-0.40657	-0.45908	-0.34505	-0.31276	-0.49545	-0.18398	-0.30692	-0.70356	-0.44962	-0.46956	-0.30525	-0.22787	-0.284
-140.9	-0.10633	-0.24865	-0.18742	-0.1414	-0.19753	-0.22713	-0.31777	-0.15077	-0.35489	-0.31759	-0.32241	-0.28354	-0.22833		-0.19465	-0.1863	-0.10883	-0.33262	-0.32807	-0.47587	-0.40592	-0.45954	-0.34403	-0.3136	-0.49647	-0.1851	-0.3084	-0.70486	-0.4485	-0.46984	-0.30414	-0.22926	-0.28669
-141.022	-0.10735	-0.25032	-0.1876	-0.14038	-0.19781	-0.22787	-0.31601	-0.15068	-0.35581	-0.31824	-0.32241	-0.28539	-0.22731		-0.19428	-0.18668	-0.11032	-0.33438	-0.32835	-0.47643	-0.40666	-0.46001	-0.34348	-0.31267	-0.49619	-0.18343	-0.30673	-0.70486	-0.4486	-0.47161	-0.30423	-0.22991	-0.28753
-140.991	-0.10753	-0.25032	-0.18807	-0.14131	-0.1967	-0.22657	-0.31499	-0.15244	-0.35674	-0.31815	-0.32149	-0.28521	-0.22648		-0.1928	-0.18408	-0.10967	-0.33345	-0.32789	-0.47597	-0.40694	-0.45954	-0.34394	-0.31044	-0.49777	-0.18519	-0.30738	-0.70476	-0.44887	-0.47086	-0.30655	-0.22768	-0.28864
-140.839	-0.10744	-0.24995	-0.18723	-0.14149	-0.19688	-0.22583	-0.31564	-0.15086	-0.35563	-0.31852	-0.3213	-0.28502	-0.22676		-0.19261	-0.18593	-0.11124	-0.33281	-0.32742	-0.47634	-0.40694	-0.45843	-0.34422	-0.31091	-0.49564	-0.18389	-0.30571	-0.70514	-0.44804	-0.47105	-0.30237	-0.22722	-0.29087
-140.93	-0.10753	-0.25088	-0.18797	-0.14195	-0.19809	-0.22657	-0.31564	-0.15021	-0.35591	-0.31852	-0.32158	-0.28233	-0.22639		-0.19465	-0.18482	-0.1092	-0.33271	-0.32761	-0.47485	-0.40814	-0.45862	-0.34487	-0.31119	-0.49526	-0.18398	-0.30813	-0.70458	-0.44767	-0.47086	-0.30358	-0.22833	-0.28688
-140.808	-0.10651	-0.25042	-0.18612	-0.1426	-0.19772	-0.22592	-0.31796	-0.15012	-0.35581	-0.31777	-0.32037	-0.28391	-0.22583		-0.19679	-0.18491	-0.11152	-0.3316	-0.3278	-0.47652	-0.40842	-0.45992	-0.34431	-0.31035	-0.49397	-0.18398	-0.30683	-0.70421	-0.44804	-0.46956	-0.3059	-0.22806	-0.28669
-140.869	-0.10716	-0.25162	-0.18705	-0.13973	-0.19753	-0.22666	-0.31759	-0.14993	-0.35507	-0.31805	-0.32186	-0.284	-0.22583		-0.19428	-0.18436	-0.11152	-0.33132	-0.32789	-0.47606	-0.40666	-0.4588	-0.34394	-0.31249	-0.49304	-0.18473	-0.30942	-0.70263	-0.4473	-0.46919	-0.3059	-0.2288	-0.28595
-140.747	-0.10753	-0.25051	-0.19048	-0.14056	-0.1967	-0.22564	-0.31601	-0.15012	-0.3547	-0.31842	-0.32139	-0.28419	-0.22472		-0.19233	-0.18463	-0.10976	-0.33095	-0.32909	-0.47736	-0.40805	-0.45964	-0.34487	-0.31184	-0.49304	-0.18445	-0.30794	-0.703	-0.44822	-0.46947	-0.30376	-0.22787	-0.28484
-140.778	-0.10772	-0.25181	-0.18751	-0.13973	-0.19595	-0.22722	-0.31592	-0.1491	-0.35637	-0.3188	-0.32084	-0.28539	-0.22601		-0.1941	-0.18259	-0.10892	-0.33197	-0.3277	-0.47634	-0.40703	-0.45852	-0.34431	-0.31156	-0.49341	-0.18528	-0.3072	-0.70235	-0.44897	-0.46873	-0.30543	-0.22824	-0.28706
-140.808	-0.10892	-0.25162	-0.18751	-0.13861	-0.19595	-0.22685	-0.31592	-0.15179	-0.35739	-0.31787	-0.32176	-0.28437	-0.22546		-0.19215	-0.18315	-0.10809	-0.33132	-0.32919	-0.47355	-0.40573	-0.45778	-0.34338	-0.31128	-0.49304	-0.18547	-0.30757	-0.70319	-0.44739	-0.47012	-0.30525	-0.22768	-0.2853
-140.778	-0.10939	-0.25014	-0.18816	-0.13824	-0.19595	-0.22583	-0.3162	-0.14864	-0.35526	-0.31972	-0.32056	-0.28651	-0.22592		-0.19206	-0.18547	-0.10809	-0.33262	-0.32891	-0.47439	-0.40564	-0.45797	-0.34422	-0.31267	-0.49183	-0.18519	-0.30877	-0.70198	-0.44832	-0.46984	-0.30534	-0.2288	-0.28474
-140.839	-0.11013	-0.25004	-0.18825	-0.13815	-0.19762	-0.22546	-0.3161	-0.14938	-0.35517	-0.31759	-0.32121	-0.28549	-0.22546		-0.19345	-0.18315	-0.10855	-0.33132	-0.32947	-0.47624	-0.40814	-0.45769	-0.34533	-0.31174	-0.49239	-0.18436	-0.30655	-0.70235	-0.44776	-0.47012	-0.3059	-0.22926	-0.28224
-140.778	-0.10883	-0.24791	-0.18862	-0.14019	-0.1966	-0.22444	-0.31759	-0.15003	-0.35414	-0.31759	-0.32009	-0.28632	-0.22574		-0.18937	-0.18129	-0.10967	-0.33132	-0.32826	-0.47578	-0.40647	-0.45889	-0.34273	-0.31351	-0.49128	-0.18417	-0.3071	-0.70263	-0.44637	-0.47049	-0.30571	-0.23038	-0.28335
-140.717	-0.108	-0.24977	-0.18788	-0.13973	-0.19902	-0.22249	-0.31787	-0.14817	-0.35452	-0.31546	-0.31991	-0.28484	-0.22481		-0.18918	-0.18176	-0.10939	-0.33067	-0.3278	-0.47708	-0.40657	-0.45945	-0.34496	-0.31156	-0.49322	-0.18352	-0.3072	-0.70012	-0.44544	-0.46799	-0.30581	-0.22926	-0.2828
-140.839	-0.10707	-0.24967	-0.19002	-0.14047	-0.19874	-0.22453	-0.31768	-0.14984	-0.35303	-0.31583	-0.31842	-0.28595	-0.22416		-0.19066	-0.1812	-0.10957	-0.33011	-0.32668	-0.47624	-0.40749	-0.46029	-0.34412	-0.31276	-0.49341	-0.18343	-0.30692	-0.70217	-0.44655	-0.46845	-0.3072	-0.22982	-0.28474
-140.778	-0.10772	-0.25097	-0.18742	-0.13861	-0.19735	-0.22286	-0.3161	-0.14771	-0.35322	-0.31657	-0.32093	-0.28586	-0.22518		-0.18964	-0.18231	-0.10818	-0.32909	-0.32752	-0.47615	-0.40731	-0.46038	-0.34431	-0.31258	-0.49434	-0.18389	-0.30608	-0.70077	-0.44609	-0.46706	-0.30673	-0.22741	-0.28614
-140.869	-0.10865	-0.24884	-0.1876	-0.13843	-0.19781	-0.22277	-0.31629	-0.14706	-0.35312	-0.31397	-0.32167	-0.28688	-0.22555		-0.18853	-0.18315	-0.10855	-0.32993	-0.32677	-0.47569	-0.40573	-0.45889	-0.34505	-0.31184	-0.49545	-0.18389	-0.30803	-0.70077	-0.44618	-0.46836	-0.30543	-0.22564	-0.28363
-140.747	-0.10753	-0.2494	-0.18742	-0.13732	-0.19911	-0.22434	-0.31555	-0.14919	-0.35359	-0.3162	-0.32047	-0.28864	-0.22407		-0.18927	-0.18278	-0.11078	-0.32937	-0.32974	-0.47522	-0.40452	-0.45927	-0.34477	-0.31147	-0.49573	-0.18259	-0.30775	-0.70077	-0.44618	-0.46975	-0.30358	-0.22639	-0.28512
-140.656	-0.10707	-0.24921	-0.18714	-0.13982	-0.19781	-0.22388	-0.31499	-0.14845	-0.35285	-0.31416	-0.32195	-0.28948	-0.22397		-0.18797	-0.18463	-0.10985	-0.32947	-0.32974	-0.47671	-0.40564	-0.45871	-0.34431	-0.30989	-0.49536	-0.18111	-0.30775	-0.70096	-0.44665	-0.46789	-0.30302	-0.22778	-0.28502
-140.594	-0.10716	-0.24865	-0.18825	-0.13732	-0.19475	-0.22564	-0.3149	-0.14901	-0.35405	-0.31388	-0.32074	-0.28762	-0.22425		-0.18788	-0.18306	-0.1118	-0.32974	-0.3278	-0.47467	-0.40499	-0.45806	-0.34459	-0.31119	-0.49554	-0.18343	-0.30748	-0.70133	-0.44628	-0.4678	-0.3046	-0.22945	-0.28391
-140.564	-0.10781	-0.2481	-0.18825	-0.13926	-0.19447	-0.22629	-0.31369	-0.14854	-0.35377	-0.3136	-0.32167	-0.28771	-0.22388		-0.18844	-0.18083	-0.1105	-0.33011	-0.32872	-0.47624	-0.40434	-0.45741	-0.34385	-0.31035	-0.4935	-0.18361	-0.30822	-0.70096	-0.44563	-0.46984	-0.30404	-0.22759	-0.2828
-140.594	-0.10772	-0.24782	-0.18705	-0.14056	-0.19549	-0.22527	-0.31573	-0.14836	-0.35285	-0.31416	-0.32149	-0.28818	-0.22462		-0.18779	-0.18259	-0.10911	-0.32928	-0.32677	-0.47624	-0.40295	-0.45825	-0.34431	-0.31128	-0.49517	-0.18334	-0.30655	-0.69948	-0.44581	-0.46845	-0.30441	-0.22945	-0.2828
-140.656	-0.10772	-0.248	-0.18686	-0.14158	-0.19688	-0.22518	-0.31657	-0.15012	-0.35359	-0.3161	-0.32214	-0.28567	-0.22369		-0.19169	-0.18519	-0.10883	-0.32965	-0.32687	-0.4742	-0.40211	-0.45862	-0.34496	-0.31035	-0.49359	-0.18371	-0.30571	-0.70226	-0.44618	-0.46891	-0.30386	-0.22759	-0.27983
-140.625	-0.10781	-0.25107	-0.1876	-0.13899	-0.1967	-0.22583	-0.31583	-0.14975	-0.35368	-0.31481	-0.32186	-0.28549	-0.22332		-0.18946	-0.18473	-0.11013	-0.33002	-0.32844	-0.47318	-0.40536	-0.45657	-0.34496	-0.30887	-0.49415	-0.18528	-0.30599	-0.70012	-0.44461	-0.46715	-0.30163	-0.22982	-0.28502
-140.594	-0.10661	-0.24856	-0.18732	-0.14019	-0.19567	-0.22629	-0.31694	-0.14901	-0.35285	-0.31443	-0.3226	-0.28493	-0.22555		-0.18807	-0.18287	-0.11013	-0.32826	-0.32872	-0.47513	-0.40452	-0.45741	-0.34292	-0.3136	-0.49332	-0.1838	-0.30646	-0.70022	-0.44591	-0.46622	-0.30274	-0.22592	-0.28224
-140.594	-0.10698	-0.24754	-0.18732	-0.13936	-0.19595	-0.22546	-0.31573	-0.14789	-0.3535	-0.31379	-0.32214	-0.28549	-0.22323		-0.1889	-0.18306	-0.10892	-0.32715	-0.32752	-0.47448	-0.40332	-0.45555	-0.34329	-0.31258	-0.49424	-0.18361	-0.30618	-0.6992	-0.44461	-0.46706	-0.30479	-0.22564	-0.28243
-140.533	-0.1054	-0.24773	-0.18974	-0.13843	-0.19605	-0.22666	-0.31434	-0.14947	-0.35238	-0.31341	-0.3226	-0.28363	-0.22518		-0.18844	-0.18269	-0.10985	-0.32789	-0.32817	-0.47365	-0.40295	-0.45667	-0.34385	-0.31351	-0.49378	-0.18222	-0.30599	-0.70012	-0.44535	-0.46576	-0.30349	-0.22657	-0.28317
-140.472	-0.10577	-0.2494	-0.18723	-0.13982	-0.1954	-0.22518	-0.31425	-0.14947	-0.3534	-0.31332	-0.32251	-0.28632	-0.22509		-0.19104	-0.18194	-0.11087	-0.32733	-0.32891	-0.47476	-0.40248	-0.45676	-0.34357	-0.31249	-0.49174	-0.18361	-0.30627	-0.70124	-0.44451	-0.46474	-0.30469	-0.22583	-0.28345
-140.411	-0.1054	-0.24856	-0.1876	-0.13722	-0.19651	-0.22759	-0.31481	-0.14799	-0.35368	-0.31416	-0.32195	-0.284	-0.22407		-0.18937	-0.1838	-0.10939	-0.33002	-0.32668	-0.47365	-0.40378	-0.45657	-0.34264	-0.31341	-0.4922	-0.18398	-0.30553	-0.70022	-0.44405	-0.46613	-0.30386	-0.22601	-0.27844
-140.564	-0.10521	-0.24754	-0.18677	-0.13852	-0.19799	-0.22574	-0.31425	-0.14696	-0.35461	-0.31564	-0.32028	-0.28437	-0.22369		-0.18825	-0.18315	-0.11097	-0.32817	-0.32594	-0.4743	-0.40285	-0.45574	-0.34273	-0.31295	-0.49332	-0.18649	-0.30349	-0.70115	-0.44424	-0.46604	-0.30497	-0.22453	-0.27899
-140.442	-0.10549	-0.24633	-0.18862	-0.13899	-0.19577	-0.22703	-0.31369	-0.14864	-0.35247	-0.31462	-0.32121	-0.28215	-0.2249		-0.18909	-0.18454	-0.11013	-0.3277	-0.32445	-0.47309	-0.40267	-0.45574	-0.34125	-0.31267	-0.49313	-0.18269	-0.30516	-0.69994	-0.44386	-0.46697	-0.30488	-0.22536	-0.28103
-140.472	-0.10503	-0.2467	-0.18918	-0.13815	-0.19558	-0.22472	-0.31221	-0.14817	-0.35517	-0.31221	-0.31972	-0.28419	-0.22472		-0.19039	-0.18287	-0.10855	-0.32826	-0.3251	-0.47263	-0.40165	-0.45435	-0.34208	-0.31212	-0.49397	-0.18371	-0.30534	-0.69938	-0.44479	-0.46502	-0.30562	-0.22546	-0.28549
-140.411	-0.10475	-0.24708	-0.18714	-0.13732	-0.19679	-0.22555	-0.31406	-0.14826	-0.3521	-0.31425	-0.32	-0.28549	-0.22564		-0.18946	-0.18287	-0.11097	-0.32742	-0.32742	-0.47216	-0.40462	-0.45518	-0.34264	-0.311	-0.49295	-0.18584	-0.30479	-0.69929	-0.44488	-0.46585	-0.30432	-0.22518	-0.28651
-140.472	-0.1054	-0.24661	-0.18714	-0.13759	-0.19846	-0.22648	-0.31462	-0.14696	-0.3522	-0.31276	-0.32065	-0.28447	-0.22397		-0.19094	-0.18231	-0.10874	-0.32733	-0.32483	-0.47346	-0.40499	-0.45379	-0.34023	-0.31174	-0.49322	-0.18334	-0.30599	-0.69781	-0.44498	-0.46326	-0.30293	-0.22388	-0.28725
-140.472	-0.10846	-0.24643	-0.18825	-0.13732	-0.19911	-0.22611	-0.31434	-0.14817	-0.35285	-0.3136	-0.32223	-0.28391	-0.22546		-0.19206	-0.18204	-0.10828	-0.32696	-0.32501	-0.4743	-0.40425	-0.45435	-0.3419	-0.31239	-0.49183	-0.18269	-0.30683	-0.69938	-0.44331	-0.46493	-0.30376	-0.22258	-0.28298
-140.442	-0.10642	-0.24763	-0.18584	-0.14103	-0.19642	-0.22694	-0.31546	-0.14771	-0.35285	-0.31239	-0.32343	-0.28419	-0.22332		-0.19094	-0.18408	-0.10874	-0.32826	-0.3226	-0.4743	-0.4036	-0.45648	-0.3418	-0.31156	-0.49211	-0.18139	-0.30636	-0.69864	-0.44488	-0.46353	-0.30256	-0.2224	-0.28484
-140.442	-0.10763	-0.2481	-0.18677	-0.13889	-0.19753	-0.22574	-0.31555	-0.1478	-0.35275	-0.31388	-0.32149	-0.28419	-0.22518		-0.19141	-0.18269	-0.10976	-0.32919	-0.32445	-0.473	-0.40462	-0.45574	-0.34013	-0.31369	-0.49369	-0.18092	-0.30646	-0.69966	-0.44238	-0.4665	-0.30191	-0.22286	-0.28252
-140.411	-0.1067	-0.2481	-0.18686	-0.13861	-0.1979	-0.22787	-0.31397	-0.14669	-0.35303	-0.31267	-0.32223	-0.28549	-0.2249		-0.19243	-0.18361	-0.10892	-0.32705	-0.32371	-0.473	-0.40471	-0.45379	-0.34097	-0.31072	-0.49155	-0.18	-0.30646	-0.69864	-0.44294	-0.46502	-0.30321	-0.22397	-0.28372
-140.35	-0.10698	-0.24717	-0.18538	-0.13871	-0.19642	-0.22778	-0.31527	-0.14854	-0.35377	-0.31119	-0.32111	-0.28428	-0.22434		-0.19298	-0.18167	-0.10855	-0.3277	-0.32603	-0.47114	-0.40193	-0.4562	-0.34041	-0.31091	-0.49192	-0.18194	-0.30664	-0.69994	-0.44368	-0.46548	-0.30321	-0.22314	-0.27862
-140.472	-0.1067	-0.248	-0.1863	-0.13667	-0.19855	-0.22768	-0.31592	-0.14752	-0.3522	-0.31388	-0.31935	-0.28623	-0.2224		-0.19039	-0.18157	-0.10865	-0.32742	-0.32269	-0.473	-0.40313	-0.45528	-0.34208	-0.3123	-0.4923	-0.18139	-0.30571	-0.69864	-0.44442	-0.46576	-0.30367	-0.22286	-0.28428
-140.35	-0.10725	-0.24745	-0.18565	-0.13982	-0.19753	-0.22722	-0.31564	-0.14715	-0.3534	-0.31379	-0.32065	-0.28604	-0.22351		-0.19187	-0.18231	-0.10865	-0.329	-0.32176	-0.47216	-0.40258	-0.45444	-0.34162	-0.31072	-0.49276	-0.18176	-0.30813	-0.69864	-0.44368	-0.464	-0.30237	-0.221	-0.27992
-140.35	-0.10605	-0.24773	-0.18556	-0.14112	-0.19679	-0.22778	-0.3149	-0.14715	-0.35108	-0.31184	-0.31963	-0.28363	-0.2224		-0.1928	-0.18157	-0.10781	-0.32761	-0.32325	-0.47133	-0.40332	-0.4549	-0.34227	-0.311	-0.49304	-0.18139	-0.30441	-0.69864	-0.44359	-0.46493	-0.30042	-0.22202	-0.28103
-140.289	-0.10586	-0.24726	-0.18649	-0.13917	-0.19855	-0.22741	-0.31508	-0.14928	-0.35173	-0.31286	-0.32093	-0.28586	-0.22434		-0.19382	-0.18278	-0.10967	-0.329	-0.32445	-0.47328	-0.40462	-0.45667	-0.34143	-0.3123	-0.49359	-0.18194	-0.30562	-0.70012	-0.44238	-0.46326	-0.30098	-0.22119	-0.28131
-140.137	-0.10623	-0.24661	-0.18751	-0.13954	-0.19605	-0.22518	-0.31453	-0.14734	-0.3522	-0.31434	-0.31926	-0.284	-0.2224		-0.19048	-0.18139	-0.10772	-0.32687	-0.32297	-0.47123	-0.40285	-0.45565	-0.3418	-0.31119	-0.49462	-0.18176	-0.30636	-0.6979	-0.44229	-0.46418	-0.30042	-0.22193	-0.27909
-140.198	-0.10586	-0.24717	-0.18677	-0.13954	-0.19512	-0.22564	-0.31239	-0.14752	-0.35183	-0.31434	-0.32214	-0.28363	-0.22397		-0.19094	-0.18334	-0.10809	-0.32872	-0.32483	-0.47328	-0.40267	-0.4549	-0.34069	-0.31212	-0.49304	-0.18074	-0.30608	-0.69929	-0.44321	-0.46446	-0.30163	-0.22221	-0.27463
-140.32	-0.10633	-0.24661	-0.18742	-0.13889	-0.19586	-0.22555	-0.31295	-0.14743	-0.35136	-0.31295	-0.32009	-0.28382	-0.22462		-0.18937	-0.18343	-0.10902	-0.32761	-0.3252	-0.4717	-0.40137	-0.45481	-0.34051	-0.31044	-0.49332	-0.18176	-0.30479	-0.6992	-0.44321	-0.4652	-0.30135	-0.22258	-0.27788
-140.32	-0.10596	-0.24698	-0.18705	-0.13899	-0.1953	-0.22472	-0.31351	-0.1465	-0.35145	-0.31267	-0.32158	-0.28233	-0.22388		-0.18992	-0.18241	-0.10837	-0.32909	-0.32538	-0.47151	-0.40248	-0.45323	-0.34023	-0.31156	-0.49109	-0.18092	-0.30553	-0.69836	-0.44331	-0.46437	-0.30135	-0.22323	-0.27946
-140.198	-0.10661	-0.24606	-0.18538	-0.13908	-0.19326	-0.22527	-0.31471	-0.14409	-0.35155	-0.31212	-0.31944	-0.28224	-0.22332		-0.18723	-0.18278	-0.10818	-0.32687	-0.32594	-0.47086	-0.401	-0.45361	-0.34097	-0.30961	-0.491	-0.18157	-0.30451	-0.69808	-0.44386	-0.4639	-0.30256	-0.22453	-0.28298
-140.137	-0.10558	-0.2467	-0.18603	-0.13797	-0.1953	-0.22574	-0.31471	-0.14492	-0.35127	-0.31239	-0.31935	-0.28391	-0.22221		-0.18668	-0.18436	-0.1079	-0.32891	-0.32455	-0.47105	-0.40063	-0.45305	-0.3406	-0.31026	-0.49304	-0.17851	-0.30636	-0.69799	-0.44266	-0.46372	-0.30247	-0.22462	-0.27612
-140.259	-0.1067	-0.24689	-0.18797	-0.1388	-0.19261	-0.22453	-0.31379	-0.14882	-0.34997	-0.31193	-0.32214	-0.28057	-0.22397		-0.18881	-0.18222	-0.10614	-0.32844	-0.32316	-0.47123	-0.40016	-0.45314	-0.34051	-0.30896	-0.49118	-0.18074	-0.30441	-0.69734	-0.4434	-0.46437	-0.30293	-0.22453	-0.28168
-140.198	-0.10651	-0.24596	-0.18621	-0.13834	-0.19252	-0.22286	-0.31323	-0.1478	-0.34988	-0.31351	-0.32074	-0.28076	-0.2249		-0.18835	-0.18259	-0.10568	-0.32863	-0.32464	-0.47003	-0.40156	-0.45379	-0.3418	-0.31044	-0.4923	-0.17972	-0.30534	-0.69966	-0.44219	-0.46428	-0.29894	-0.22332	-0.28103
-140.259	-0.10633	-0.24652	-0.18807	-0.13732	-0.19308	-0.2236	-0.31276	-0.1478	-0.35006	-0.31258	-0.32037	-0.28113	-0.22472		-0.18797	-0.18324	-0.10735	-0.32715	-0.32371	-0.47021	-0.40156	-0.45194	-0.34143	-0.3071	-0.49155	-0.18064	-0.30766	-0.69781	-0.44136	-0.46465	-0.30015	-0.22453	-0.28205
-140.106	-0.10642	-0.2468	-0.18547	-0.13815	-0.19354	-0.22138	-0.31388	-0.14622	-0.34811	-0.31147	-0.32037	-0.28252	-0.22434		-0.1864	-0.18176	-0.10633	-0.3277	-0.32501	-0.47058	-0.40183	-0.45221	-0.33949	-0.3084	-0.49025	-0.1812	-0.30701	-0.69725	-0.44219	-0.46326	-0.29875	-0.22397	-0.28103
-140.076	-0.10763	-0.2467	-0.18603	-0.13704	-0.1915	-0.22147	-0.31443	-0.14771	-0.35099	-0.31304	-0.31982	-0.28215	-0.22527		-0.18779	-0.18139	-0.10744	-0.3277	-0.32557	-0.47068	-0.40285	-0.45472	-0.34264	-0.3098	-0.49257	-0.17981	-0.30599	-0.6979	-0.44238	-0.4653	-0.29773	-0.22397	-0.27788
-140.076	-0.10781	-0.2468	-0.18491	-0.1375	-0.19178	-0.22564	-0.31351	-0.14696	-0.34941	-0.31165	-0.31991	-0.28131	-0.22509		-0.18584	-0.17962	-0.10661	-0.32891	-0.32817	-0.46919	-0.40063	-0.45203	-0.34013	-0.30915	-0.49165	-0.17721	-0.30339	-0.69743	-0.44117	-0.46363	-0.29968	-0.22481	-0.28103
-140.137	-0.10753	-0.24596	-0.18463	-0.13741	-0.19243	-0.22509	-0.3149	-0.14836	-0.35136	-0.31323	-0.3174	-0.28224	-0.22527		-0.18797	-0.18296	-0.10735	-0.32631	-0.32362	-0.47031	-0.40165	-0.45296	-0.34023	-0.30803	-0.49044	-0.17981	-0.30414	-0.69781	-0.44154	-0.46344	-0.30191	-0.2224	-0.27973
-140.076	-0.10679	-0.24856	-0.18538	-0.13824	-0.19113	-0.22481	-0.31397	-0.14789	-0.34951	-0.31453	-0.31963	-0.28419	-0.22351		-0.18927	-0.1799	-0.10679	-0.32742	-0.32455	-0.47031	-0.40174	-0.45175	-0.33995	-0.3084	-0.49128	-0.17897	-0.30562	-0.69549	-0.44164	-0.46493	-0.30052	-0.22295	-0.27853
-140.106	-0.10763	-0.24643	-0.18668	-0.13769	-0.19206	-0.22555	-0.31295	-0.14696	-0.34867	-0.31397	-0.31935	-0.284	-0.22397		-0.18816	-0.18194	-0.10874	-0.32705	-0.32408	-0.46836	-0.40128	-0.45175	-0.34088	-0.30683	-0.49174	-0.17935	-0.30293	-0.69623	-0.44173	-0.464	-0.30312	-0.2249	-0.28159
-140.045	-0.10577	-0.24754	-0.18426	-0.13824	-0.19131	-0.22546	-0.3149	-0.14622	-0.35043	-0.31276	-0.32139	-0.28261	-0.22434		-0.18742	-0.18157	-0.10781	-0.32696	-0.32436	-0.46808	-0.40016	-0.45147	-0.34227	-0.30692	-0.49072	-0.17935	-0.30571	-0.69864	-0.44006	-0.46316	-0.30228	-0.22342	-0.27936
-139.984	-0.10651	-0.2468	-0.1863	-0.13982	-0.19215	-0.22574	-0.31499	-0.14771	-0.35043	-0.3149	-0.31917	-0.28363	-0.22397		-0.18788	-0.18213	-0.10623	-0.32687	-0.32427	-0.46836	-0.401	-0.45305	-0.34116	-0.30627	-0.49007	-0.18027	-0.30627	-0.69725	-0.44182	-0.46326	-0.30321	-0.22286	-0.27844
-140.015	-0.10623	-0.24661	-0.18352	-0.13648	-0.19066	-0.22397	-0.3149	-0.14687	-0.34913	-0.31481	-0.31954	-0.28437	-0.22323		-0.18732	-0.18259	-0.10605	-0.32538	-0.32548	-0.46854	-0.40174	-0.45147	-0.34013	-0.3072	-0.48923	-0.18074	-0.30562	-0.69641	-0.44071	-0.46493	-0.30163	-0.22332	-0.28038
-140.076	-0.10605	-0.24661	-0.18473	-0.13936	-0.19113	-0.22369	-0.31323	-0.14752	-0.34997	-0.31314	-0.31944	-0.28521	-0.22165		-0.18974	-0.18129	-0.10781	-0.32594	-0.32622	-0.46724	-0.40295	-0.45175	-0.34153	-0.30757	-0.48886	-0.17944	-0.30581	-0.69697	-0.44303	-0.46381	-0.30172	-0.22472	-0.28011
-139.984	-0.10466	-0.24624	-0.1851	-0.13787	-0.19196	-0.22472	-0.31314	-0.14567	-0.34802	-0.31286	-0.31787	-0.28307	-0.22184		-0.18853	-0.18157	-0.10772	-0.32575	-0.32483	-0.46845	-0.40202	-0.45027	-0.34023	-0.30785	-0.48784	-0.18027	-0.30543	-0.69632	-0.44108	-0.46251	-0.30191	-0.22629	-0.28122
-139.984	-0.10661	-0.24587	-0.18677	-0.13722	-0.19336	-0.22583	-0.31202	-0.14743	-0.34867	-0.31314	-0.3187	-0.28382	-0.22175		-0.18825	-0.18222	-0.10809	-0.32529	-0.32306	-0.46752	-0.40211	-0.45082	-0.34004	-0.30775	-0.48821	-0.18371	-0.30599	-0.6966	-0.44154	-0.46307	-0.29931	-0.22416	-0.27834
-139.923	-0.10679	-0.24698	-0.18556	-0.13797	-0.19233	-0.22305	-0.31314	-0.14678	-0.34858	-0.31165	-0.31805	-0.28326	-0.2224		-0.18909	-0.1838	-0.10716	-0.32566	-0.3239	-0.46641	-0.40054	-0.45082	-0.34051	-0.30868	-0.48914	-0.18083	-0.30469	-0.69697	-0.44136	-0.46344	-0.30089	-0.22546	-0.27992
-139.832	-0.10725	-0.24652	-0.18649	-0.13676	-0.1941	-0.22314	-0.31286	-0.14539	-0.34737	-0.31137	-0.31666	-0.28372	-0.22249		-0.1889	-0.18176	-0.10828	-0.32492	-0.32418	-0.46622	-0.40109	-0.45156	-0.34162	-0.3084	-0.48756	-0.18343	-0.30543	-0.69614	-0.44099	-0.46418	-0.29764	-0.22481	-0.27844
-139.862	-0.10558	-0.24689	-0.18723	-0.13797	-0.19131	-0.22323	-0.31258	-0.14706	-0.34728	-0.31165	-0.32037	-0.2827	-0.2211		-0.18835	-0.18204	-0.10707	-0.32538	-0.32288	-0.46576	-0.40035	-0.45129	-0.33967	-0.30757	-0.4884	-0.18315	-0.30608	-0.69743	-0.44108	-0.46205	-0.29811	-0.22397	-0.27528
-139.832	-0.10633	-0.24587	-0.1851	-0.13694	-0.19215	-0.2236	-0.31416	-0.14724	-0.34839	-0.31128	-0.31731	-0.28335	-0.22128		-0.18519	-0.18102	-0.10781	-0.3251	-0.32381	-0.46762	-0.39924	-0.44952	-0.33939	-0.30868	-0.4871	-0.18092	-0.3059	-0.69678	-0.44071	-0.46288	-0.29978	-0.22434	-0.28066
-139.862	-0.10596	-0.24596	-0.18519	-0.13843	-0.19196	-0.22314	-0.31341	-0.14752	-0.34737	-0.31026	-0.31768	-0.28233	-0.22017		-0.18547	-0.18027	-0.10744	-0.32566	-0.32306	-0.46613	-0.40156	-0.44971	-0.34032	-0.3071	-0.48858	-0.18	-0.30534	-0.69632	-0.44145	-0.46372	-0.29811	-0.22453	-0.28001
-139.893	-0.10753	-0.24392	-0.18519	-0.13565	-0.19159	-0.22676	-0.3123	-0.14799	-0.34756	-0.31184	-0.31573	-0.28261	-0.22073		-0.18705	-0.17972	-0.10985	-0.32473	-0.32445	-0.46771	-0.40072	-0.45054	-0.34078	-0.30646	-0.48691	-0.18	-0.30423	-0.69623	-0.44071	-0.46279	-0.29848	-0.22369	-0.28029
-139.801	-0.10558	-0.24485	-0.1838	-0.13555	-0.19224	-0.22397	-0.3123	-0.14854	-0.34756	-0.31035	-0.31443	-0.28363	-0.22267		-0.18853	-0.18083	-0.10809	-0.32362	-0.32371	-0.46706	-0.40054	-0.45027	-0.33911	-0.30822	-0.48775	-0.18083	-0.30284	-0.69484	-0.44052	-0.46233	-0.29931	-0.22369	-0.28196
-139.893	-0.11087	-0.24735	-0.18454	-0.13574	-0.19252	-0.22388	-0.31332	-0.14789	-0.34867	-0.31184	-0.31518	-0.2827	-0.22202		-0.18946	-0.18055	-0.10661	-0.32418	-0.32297	-0.46734	-0.40063	-0.4485	-0.33921	-0.30859	-0.4884	-0.18055	-0.30293	-0.69549	-0.44089	-0.46242	-0.29968	-0.22369	-0.2814
-139.832	-0.10809	-0.24708	-0.18306	-0.13574	-0.19094	-0.22332	-0.31212	-0.14724	-0.34737	-0.31063	-0.31443	-0.28076	-0.22128		-0.18937	-0.18046	-0.10874	-0.32529	-0.32232	-0.46715	-0.40156	-0.4485	-0.34199	-0.3084	-0.48747	-0.18074	-0.30209	-0.69771	-0.44099	-0.4614	-0.29866	-0.22407	-0.27983
-139.862	-0.10753	-0.24587	-0.18436	-0.13555	-0.19233	-0.22314	-0.31286	-0.14585	-0.34811	-0.31072	-0.31508	-0.28178	-0.22008		-0.18751	-0.1812	-0.10837	-0.32381	-0.32047	-0.46641	-0.3997	-0.4473	-0.34032	-0.3071	-0.48831	-0.18129	-0.30228	-0.69252	-0.43987	-0.46149	-0.2982	-0.22342	-0.27834
-139.801	-0.10642	-0.24606	-0.18324	-0.13444	-0.19141	-0.22267	-0.31165	-0.14465	-0.34691	-0.30905	-0.31518	-0.28011	-0.22165		-0.18621	-0.18139	-0.10753	-0.3251	-0.32186	-0.46502	-0.39664	-0.44943	-0.34116	-0.3072	-0.48951	-0.18083	-0.30172	-0.69484	-0.44071	-0.46075	-0.29978	-0.22499	-0.28224
-139.893	-0.10605	-0.24457	-0.18482	-0.13574	-0.19373	-0.22555	-0.31165	-0.14604	-0.34867	-0.30887	-0.3162	-0.27881	-0.2198		-0.18436	-0.18222	-0.10698	-0.32501	-0.32251	-0.4666	-0.39896	-0.44776	-0.34069	-0.30831	-0.48812	-0.18037	-0.30312	-0.69493	-0.44015	-0.46112	-0.29866	-0.22425	-0.27918
-139.771	-0.10735	-0.2442	-0.18556	-0.13351	-0.19373	-0.2262	-0.31212	-0.14622	-0.3496	-0.30998	-0.31638	-0.28205	-0.22212		-0.18668	-0.1812	-0.10809	-0.3252	-0.32074	-0.4665	-0.3984	-0.44906	-0.33902	-0.30859	-0.48738	-0.18092	-0.30395	-0.69447	-0.44127	-0.46205	-0.29922	-0.22407	-0.28178
-139.771	-0.10892	-0.24503	-0.1864	-0.13555	-0.19141	-0.22574	-0.31119	-0.14585	-0.34756	-0.30989	-0.31648	-0.28307	-0.22305		-0.18668	-0.18092	-0.10596	-0.32483	-0.32241	-0.46827	-0.39998	-0.44748	-0.33986	-0.30785	-0.48636	-0.18204	-0.30191	-0.6953	-0.44043	-0.46131	-0.29857	-0.22434	-0.28076
-139.709	-0.10911	-0.24225	-0.18565	-0.13555	-0.19057	-0.22499	-0.31202	-0.14557	-0.34849	-0.31035	-0.31555	-0.28354	-0.2211		-0.18732	-0.18185	-0.10661	-0.32316	-0.32065	-0.46836	-0.40072	-0.4485	-0.33893	-0.30738	-0.48562	-0.18037	-0.30349	-0.69382	-0.43895	-0.46047	-0.2994	-0.22425	-0.28317
-139.801	-0.11032	-0.24587	-0.18603	-0.13602	-0.19159	-0.22499	-0.31147	-0.14604	-0.34784	-0.3123	-0.31592	-0.28317	-0.22184		-0.18779	-0.18352	-0.1092	-0.32371	-0.32065	-0.4678	-0.40054	-0.44618	-0.34004	-0.30766	-0.48599	-0.18213	-0.30284	-0.69354	-0.44006	-0.46205	-0.29913	-0.22267	-0.2814
-139.709	-0.10967	-0.24281	-0.18862	-0.13648	-0.19104	-0.22648	-0.31249	-0.14594	-0.34849	-0.31137	-0.31657	-0.28085	-0.22175		-0.18649	-0.1825	-0.10846	-0.32483	-0.32223	-0.4652	-0.39887	-0.44776	-0.33976	-0.3071	-0.48552	-0.18148	-0.30395	-0.69289	-0.44043	-0.46214	-0.29773	-0.2262	-0.27973
-139.618	-0.10818	-0.24271	-0.18612	-0.13797	-0.19094	-0.22703	-0.31276	-0.14465	-0.34932	-0.31072	-0.31722	-0.2814	-0.22267		-0.18974	-0.18064	-0.10605	-0.32399	-0.32047	-0.46687	-0.40156	-0.44693	-0.34051	-0.30757	-0.48691	-0.17981	-0.30395	-0.69447	-0.43858	-0.46288	-0.3007	-0.22332	-0.28215
-139.648	-0.1079	-0.2416	-0.18621	-0.1349	-0.19159	-0.22546	-0.31165	-0.14353	-0.34876	-0.3098	-0.31564	-0.28085	-0.22388		-0.18658	-0.18194	-0.10818	-0.32436	-0.32111	-0.46697	-0.39859	-0.44841	-0.33958	-0.30775	-0.48599	-0.17935	-0.30302	-0.69391	-0.44136	-0.46094	-0.29894	-0.22481	-0.27955
-139.679	-0.10781	-0.24132	-0.18603	-0.13565	-0.19261	-0.22212	-0.31193	-0.14316	-0.34978	-0.30887	-0.31434	-0.2802	-0.22175		-0.18797	-0.18074	-0.10744	-0.32371	-0.31926	-0.46854	-0.39803	-0.44925	-0.33902	-0.3072	-0.48636	-0.18102	-0.30349	-0.69224	-0.44015	-0.46075	-0.29885	-0.22416	-0.27834
-139.679	-0.10865	-0.24318	-0.18482	-0.13565	-0.19002	-0.22267	-0.31193	-0.14567	-0.34737	-0.31026	-0.31518	-0.2841	-0.21998		-0.18751	-0.18074	-0.1092	-0.32445	-0.31722	-0.46474	-0.39812	-0.44887	-0.33893	-0.30608	-0.48654	-0.17832	-0.30219	-0.69409	-0.44006	-0.46084	-0.29885	-0.22592	-0.27927
-139.832	-0.11013	-0.24188	-0.1851	-0.13648	-0.19271	-0.22175	-0.31184	-0.14492	-0.34774	-0.31082	-0.31583	-0.28363	-0.2224		-0.18705	-0.18222	-0.10651	-0.32325	-0.31954	-0.46697	-0.3972	-0.44897	-0.33828	-0.30525	-0.48673	-0.17842	-0.302	-0.69205	-0.43895	-0.46159	-0.29903	-0.22323	-0.27612
-139.709	-0.10995	-0.24309	-0.18779	-0.13398	-0.19057	-0.22351	-0.31267	-0.14381	-0.34867	-0.31184	-0.31666	-0.2827	-0.22277		-0.18668	-0.17935	-0.108	-0.32445	-0.31991	-0.46567	-0.39812	-0.44878	-0.33819	-0.30692	-0.48682	-0.17907	-0.3008	-0.69196	-0.44015	-0.46121	-0.29894	-0.22518	-0.27992
-139.618	-0.10911	-0.24346	-0.18732	-0.13565	-0.19261	-0.22314	-0.31137	-0.14372	-0.34719	-0.31202	-0.31629	-0.28372	-0.2223		-0.18649	-0.17953	-0.10902	-0.32334	-0.3188	-0.46613	-0.3997	-0.44758	-0.33856	-0.30497	-0.48682	-0.17916	-0.30126	-0.69242	-0.43978	-0.46094	-0.29746	-0.22416	-0.28335
-139.465	-0.10735	-0.24225	-0.18501	-0.1363	-0.19076	-0.22444	-0.31063	-0.14492	-0.34644	-0.31286	-0.31546	-0.28298	-0.22249		-0.18686	-0.18018	-0.10846	-0.3239	-0.31972	-0.46613	-0.39729	-0.45027	-0.33911	-0.30646	-0.48636	-0.18009	-0.3007	-0.69215	-0.43987	-0.46186	-0.29792	-0.22221	-0.2815
-139.557	-0.10707	-0.24169	-0.18565	-0.135	-0.19094	-0.22397	-0.31212	-0.14325	-0.34682	-0.31174	-0.31638	-0.28122	-0.22147		-0.18565	-0.17981	-0.10846	-0.32325	-0.31833	-0.46418	-0.39636	-0.44971	-0.3367	-0.30562	-0.48645	-0.17907	-0.29931	-0.69354	-0.4396	-0.46029	-0.29634	-0.22351	-0.2815
-139.587	-0.10837	-0.24336	-0.18501	-0.13472	-0.19113	-0.2236	-0.31026	-0.14446	-0.34839	-0.31165	-0.31481	-0.28187	-0.22073		-0.18621	-0.17935	-0.10828	-0.3226	-0.31768	-0.46502	-0.39404	-0.44906	-0.33828	-0.30525	-0.48441	-0.18037	-0.29922	-0.69085	-0.43839	-0.46131	-0.29671	-0.22369	-0.27881
-139.526	-0.10679	-0.24225	-0.18482	-0.13435	-0.18872	-0.22295	-0.31109	-0.14604	-0.34654	-0.31165	-0.31583	-0.27983	-0.2224		-0.18565	-0.17981	-0.1093	-0.32371	-0.31648	-0.46381	-0.39553	-0.44952	-0.33846	-0.30581	-0.48515	-0.17907	-0.30052	-0.6914	-0.43811	-0.46112	-0.29588	-0.22128	-0.27955
-139.618	-0.10605	-0.24318	-0.1851	-0.13435	-0.19113	-0.22165	-0.31082	-0.14687	-0.34756	-0.31147	-0.31777	-0.27946	-0.21952		-0.18584	-0.17897	-0.10763	-0.32232	-0.31731	-0.46409	-0.39488	-0.44878	-0.33605	-0.30451	-0.48506	-0.18046	-0.29838	-0.69261	-0.43867	-0.46084	-0.29653	-0.22323	-0.27992
-139.465	-0.10855	-0.24448	-0.18612	-0.13472	-0.19419	-0.22472	-0.31026	-0.1439	-0.34682	-0.31017	-0.31573	-0.2789	-0.21989		-0.18686	-0.1787	-0.1079	-0.32176	-0.31768	-0.46205	-0.39571	-0.4498	-0.33707	-0.30543	-0.48441	-0.17907	-0.29987	-0.69103	-0.44006	-0.46103	-0.29792	-0.22091	-0.27769
-139.496	-0.10753	-0.24281	-0.18398	-0.13416	-0.18853	-0.22685	-0.31128	-0.14585	-0.34598	-0.30831	-0.31592	-0.27992	-0.22212		-0.18389	-0.17795	-0.10828	-0.32362	-0.3174	-0.46446	-0.39423	-0.44915	-0.33911	-0.30534	-0.48367	-0.17721	-0.3007	-0.69205	-0.43876	-0.46186	-0.29644	-0.22258	-0.27584
-139.526	-0.10623	-0.24466	-0.18463	-0.13444	-0.19122	-0.2262	-0.31017	-0.14567	-0.34682	-0.31007	-0.31583	-0.27927	-0.22184		-0.18463	-0.17665	-0.10846	-0.32214	-0.31638	-0.46428	-0.39543	-0.45064	-0.33865	-0.30581	-0.48413	-0.18102	-0.29913	-0.6914	-0.4383	-0.46094	-0.29708	-0.22397	-0.27909
-139.374	-0.10531	-0.24142	-0.18426	-0.13305	-0.19215	-0.22509	-0.31202	-0.1452	-0.34598	-0.30924	-0.31638	-0.27639	-0.22212		-0.18788	-0.17758	-0.10735	-0.32325	-0.31777	-0.4653	-0.39367	-0.4472	-0.33865	-0.30608	-0.48385	-0.18111	-0.29875	-0.69168	-0.43737	-0.46066	-0.29523	-0.22314	-0.27806
-139.404	-0.10521	-0.24244	-0.18658	-0.13509	-0.18779	-0.2262	-0.31044	-0.14557	-0.34728	-0.31044	-0.31675	-0.2763	-0.2211		-0.18445	-0.1761	-0.10735	-0.32353	-0.31963	-0.46502	-0.39497	-0.44628	-0.33893	-0.30655	-0.48469	-0.17935	-0.29857	-0.68983	-0.4382	-0.46056	-0.29625	-0.22249	-0.27714
-139.374	-0.1054	-0.24364	-0.18436	-0.13639	-0.19104	-0.2249	-0.3097	-0.14669	-0.34774	-0.30887	-0.31481	-0.27797	-0.2198		-0.18603	-0.17693	-0.10698	-0.32297	-0.31833	-0.46437	-0.3945	-0.44832	-0.33865	-0.30608	-0.48432	-0.18055	-0.29968	-0.68983	-0.43895	-0.45834	-0.29764	-0.22369	-0.27741
-139.435	-0.10651	-0.24392	-0.18732	-0.1349	-0.18946	-0.22574	-0.30822	-0.14678	-0.34691	-0.30942	-0.31573	-0.2802	-0.21971		-0.18686	-0.17777	-0.10661	-0.32418	-0.32009	-0.46697	-0.3958	-0.44897	-0.338	-0.30571	-0.48515	-0.17953	-0.3007	-0.68955	-0.43895	-0.45945	-0.29588	-0.22499	-0.27751
-139.435	-0.10698	-0.24448	-0.18519	-0.1337	-0.19224	-0.22444	-0.30961	-0.14511	-0.34849	-0.30859	-0.31499	-0.27825	-0.21896		-0.18389	-0.17795	-0.10753	-0.32343	-0.31861	-0.46455	-0.39571	-0.44776	-0.33819	-0.30683	-0.48524	-0.17981	-0.29922	-0.6889	-0.43783	-0.46038	-0.29773	-0.2223	-0.27649
-139.465	-0.10744	-0.24392	-0.18501	-0.13639	-0.1915	-0.22407	-0.30859	-0.144	-0.34672	-0.30831	-0.3149	-0.27862	-0.22175		-0.18436	-0.1748	-0.10568	-0.32464	-0.31675	-0.4665	-0.39757	-0.44739	-0.33744	-0.30581	-0.48524	-0.18055	-0.29727	-0.68973	-0.43802	-0.45992	-0.29857	-0.2223	-0.27955
-139.343	-0.10744	-0.24336	-0.18584	-0.13453	-0.18881	-0.22351	-0.30877	-0.14418	-0.34644	-0.3084	-0.31555	-0.28029	-0.22063		-0.18482	-0.1761	-0.10558	-0.32241	-0.3188	-0.46557	-0.3971	-0.4472	-0.33958	-0.30599	-0.48404	-0.17925	-0.2994	-0.69066	-0.43858	-0.4588	-0.29662	-0.22472	-0.27881
-139.465	-0.10809	-0.24374	-0.18398	-0.13555	-0.18918	-0.22397	-0.30915	-0.14344	-0.3483	-0.30831	-0.31583	-0.28057	-0.21933		-0.18408	-0.17805	-0.10568	-0.32269	-0.31954	-0.46474	-0.3972	-0.44785	-0.33744	-0.30608	-0.48441	-0.18009	-0.29959	-0.68899	-0.43765	-0.45871	-0.29792	-0.2224	-0.2802
-139.313	-0.1079	-0.24374	-0.18593	-0.13453	-0.18983	-0.22305	-0.30915	-0.14446	-0.34589	-0.30794	-0.31546	-0.28029	-0.21906		-0.18547	-0.17758	-0.10401	-0.32529	-0.31963	-0.4666	-0.39673	-0.44646	-0.33615	-0.30432	-0.48645	-0.18064	-0.2995	-0.68973	-0.43876	-0.45834	-0.29625	-0.22258	-0.27537
-139.374	-0.10735	-0.24448	-0.18519	-0.1363	-0.19113	-0.2223	-0.30933	-0.1439	-0.347	-0.30794	-0.31546	-0.27909	-0.22054		-0.18352	-0.1786	-0.10596	-0.32047	-0.3187	-0.46511	-0.39803	-0.44693	-0.33717	-0.30386	-0.48636	-0.18092	-0.29978	-0.68797	-0.43848	-0.45769	-0.29551	-0.22286	-0.27472
-139.343	-0.10716	-0.24438	-0.18473	-0.13583	-0.18742	-0.22295	-0.30915	-0.14362	-0.34589	-0.30942	-0.31508	-0.27816	-0.22026		-0.18491	-0.17786	-0.10456	-0.32297	-0.31898	-0.4666	-0.39766	-0.44618	-0.33744	-0.30339	-0.48524	-0.18157	-0.29931	-0.68797	-0.43783	-0.45834	-0.29606	-0.22165	-0.27593
-139.313	-0.10503	-0.24401	-0.18584	-0.13583	-0.18872	-0.22221	-0.3084	-0.14409	-0.34617	-0.30877	-0.31471	-0.28122	-0.21813		-0.18287	-0.17879	-0.10596	-0.3239	-0.31805	-0.46678	-0.39515	-0.44655	-0.33837	-0.30395	-0.48515	-0.18	-0.30052	-0.68714	-0.43709	-0.45778	-0.29764	-0.22277	-0.27909
-139.252	-0.10651	-0.24448	-0.18603	-0.13574	-0.18927	-0.22277	-0.30933	-0.14418	-0.34579	-0.30831	-0.31471	-0.27871	-0.21609		-0.18334	-0.1786	-0.10456	-0.32223	-0.31713	-0.46734	-0.39627	-0.44618	-0.33679	-0.30441	-0.48599	-0.1787	-0.30154	-0.68843	-0.43718	-0.45787	-0.29829	-0.22258	-0.2776
-139.16	-0.10661	-0.24234	-0.1876	-0.13602	-0.18964	-0.22026	-0.30803	-0.14251	-0.34589	-0.30933	-0.3161	-0.27983	-0.21748		-0.18501	-0.17805	-0.10466	-0.32139	-0.3175	-0.46493	-0.39469	-0.44674	-0.33782	-0.30562	-0.48571	-0.17981	-0.30098	-0.68788	-0.43802	-0.45927	-0.29764	-0.22165	-0.27491
-139.13	-0.10521	-0.24234	-0.18686	-0.13537	-0.18946	-0.2224	-0.30868	-0.14344	-0.34709	-0.30877	-0.31499	-0.27936	-0.21868		-0.18501	-0.17749	-0.10299	-0.32223	-0.31833	-0.46622	-0.3984	-0.4447	-0.33707	-0.30479	-0.48506	-0.18064	-0.29922	-0.68714	-0.43765	-0.45862	-0.29718	-0.21998	-0.27593
-139.282	-0.10577	-0.24225	-0.18463	-0.1336	-0.18964	-0.22407	-0.30813	-0.14437	-0.34524	-0.30757	-0.31434	-0.27723	-0.21943		-0.18361	-0.17795	-0.10568	-0.32251	-0.31796	-0.46474	-0.39682	-0.44507	-0.33689	-0.30349	-0.48543	-0.18055	-0.29829	-0.68621	-0.43783	-0.45815	-0.29486	-0.22128	-0.27482
-139.221	-0.10642	-0.24374	-0.18603	-0.1337	-0.19131	-0.2236	-0.30887	-0.14446	-0.34644	-0.3097	-0.31564	-0.27853	-0.2185		-0.18334	-0.1786	-0.10596	-0.3226	-0.31713	-0.46344	-0.39729	-0.44544	-0.33642	-0.30516	-0.4833	-0.17749	-0.29875	-0.68834	-0.43728	-0.45936	-0.29606	-0.22054	-0.27472
-139.16	-0.10494	-0.24253	-0.18547	-0.1337	-0.18705	-0.22184	-0.30868	-0.14353	-0.34709	-0.3084	-0.31388	-0.27946	-0.21748		-0.18213	-0.1787	-0.10494	-0.32278	-0.31731	-0.46474	-0.3972	-0.4434	-0.33763	-0.30451	-0.48385	-0.17795	-0.29801	-0.68741	-0.43737	-0.45815	-0.29606	-0.22221	-0.27343
-139.13	-0.10531	-0.2404	-0.18547	-0.13342	-0.18899	-0.22453	-0.30998	-0.14502	-0.34607	-0.30813	-0.31397	-0.27973	-0.21729		-0.18324	-0.17823	-0.10623	-0.32093	-0.31815	-0.46446	-0.39608	-0.44563	-0.33642	-0.30562	-0.48395	-0.18055	-0.30005	-0.68825	-0.43737	-0.45852	-0.29848	-0.22138	-0.27389
-139.13	-0.10698	-0.24123	-0.18584	-0.135	-0.18668	-0.22295	-0.30831	-0.14251	-0.34515	-0.30822	-0.31434	-0.27992	-0.21776		-0.18306	-0.17981	-0.10596	-0.32158	-0.31805	-0.46465	-0.39617	-0.44563	-0.33735	-0.30423	-0.48283	-0.17795	-0.29913	-0.6876	-0.43626	-0.45834	-0.29541	-0.22184	-0.27454
-139.13	-0.10763	-0.2403	-0.1851	-0.13351	-0.18862	-0.22369	-0.30942	-0.14372	-0.3445	-0.30905	-0.31425	-0.27834	-0.21701		-0.18445	-0.17786	-0.10549	-0.32306	-0.31703	-0.46604	-0.39478	-0.4473	-0.33438	-0.30414	-0.482	-0.1786	-0.30015	-0.68751	-0.43588	-0.45797	-0.29634	-0.22305	-0.27574
-139.13	-0.10716	-0.23854	-0.18334	-0.1337	-0.18779	-0.22249	-0.3084	-0.14381	-0.34542	-0.30785	-0.31443	-0.2815	-0.2172		-0.18278	-0.18027	-0.10531	-0.32251	-0.31713	-0.46418	-0.3959	-0.44414	-0.33615	-0.3046	-0.48014	-0.17786	-0.29922	-0.68639	-0.43718	-0.45778	-0.29644	-0.22091	-0.27537
-139.038	-0.10725	-0.23965	-0.18389	-0.13657	-0.18677	-0.22221	-0.30562	-0.14279	-0.3431	-0.30794	-0.31425	-0.2814	-0.21776		-0.18324	-0.17768	-0.10401	-0.32214	-0.31648	-0.46363	-0.39432	-0.44572	-0.33568	-0.3046	-0.48014	-0.17777	-0.29885	-0.68639	-0.43635	-0.4576	-0.29644	-0.21961	-0.28001
-139.16	-0.10735	-0.24002	-0.18389	-0.13425	-0.18825	-0.22351	-0.30683	-0.14335	-0.34394	-0.30785	-0.31499	-0.28178	-0.21804		-0.18352	-0.17842	-0.10494	-0.32176	-0.31629	-0.46316	-0.39553	-0.446	-0.33605	-0.30423	-0.48153	-0.1761	-0.29931	-0.68686	-0.43616	-0.45667	-0.29541	-0.22063	-0.27844
-139.038	-0.10716	-0.23947	-0.18398	-0.13565	-0.18872	-0.22323	-0.30766	-0.14353	-0.34357	-0.30859	-0.31193	-0.28178	-0.21711		-0.18426	-0.17879	-0.10531	-0.32111	-0.3161	-0.46177	-0.39386	-0.44655	-0.33605	-0.30506	-0.48042	-0.17665	-0.2982	-0.68676	-0.43542	-0.45871	-0.29792	-0.22193	-0.27769
-139.13	-0.10744	-0.23826	-0.18269	-0.13463	-0.18909	-0.22434	-0.30683	-0.14335	-0.34422	-0.30942	-0.31314	-0.28066	-0.21748		-0.18426	-0.17935	-0.10429	-0.32121	-0.31583	-0.46149	-0.39376	-0.44591	-0.33726	-0.30441	-0.4807	-0.17591	-0.29755	-0.68611	-0.43561	-0.45871	-0.2969	-0.22035	-0.27946
-139.099	-0.10698	-0.23928	-0.18278	-0.13416	-0.19039	-0.22249	-0.3071	-0.14492	-0.34357	-0.30655	-0.31351	-0.28233	-0.21804		-0.18389	-0.17981	-0.10568	-0.32084	-0.31601	-0.46177	-0.39553	-0.44628	-0.33633	-0.30358	-0.48042	-0.17768	-0.29792	-0.68602	-0.43709	-0.45908	-0.29662	-0.21971	-0.28243
-139.038	-0.10661	-0.2403	-0.18222	-0.13574	-0.19029	-0.22184	-0.30627	-0.14335	-0.34487	-0.30785	-0.31128	-0.28122	-0.21868		-0.1851	-0.18102	-0.10531	-0.32139	-0.31397	-0.46149	-0.39608	-0.44739	-0.33717	-0.30404	-0.48042	-0.17758	-0.29913	-0.68667	-0.43598	-0.4575	-0.29606	-0.21961	-0.27714
-139.008	-0.10661	-0.23984	-0.18176	-0.13546	-0.18797	-0.22267	-0.3072	-0.14177	-0.34607	-0.3085	-0.31193	-0.27955	-0.21683		-0.18463	-0.18027	-0.10354	-0.32102	-0.31546	-0.46103	-0.39664	-0.44563	-0.33587	-0.30274	-0.48135	-0.17758	-0.29913	-0.6863	-0.43486	-0.45843	-0.29504	-0.21971	-0.27723
-138.947	-0.10614	-0.2391	-0.18157	-0.13249	-0.19048	-0.22407	-0.30599	-0.14112	-0.34403	-0.30813	-0.31267	-0.28205	-0.21701		-0.18371	-0.17944	-0.10336	-0.32149	-0.31555	-0.46121	-0.39627	-0.44507	-0.33577	-0.30386	-0.47856	-0.17768	-0.29866	-0.68454	-0.43533	-0.45927	-0.29356	-0.22202	-0.27704
-139.099	-0.10586	-0.23965	-0.18185	-0.13351	-0.18927	-0.22314	-0.30775	-0.14242	-0.3432	-0.30831	-0.31314	-0.27964	-0.21664		-0.18296	-0.1773	-0.10401	-0.32084	-0.31481	-0.46335	-0.39645	-0.44563	-0.33494	-0.30284	-0.47819	-0.17916	-0.29857	-0.68704	-0.4357	-0.45732	-0.29124	-0.22147	-0.27909
-138.855	-0.10558	-0.239	-0.1825	-0.13565	-0.18844	-0.22323	-0.30729	-0.14353	-0.3432	-0.30692	-0.31249	-0.27964	-0.21822		-0.18315	-0.17805	-0.10549	-0.32223	-0.31703	-0.4639	-0.39608	-0.44553	-0.33587	-0.30172	-0.47949	-0.17656	-0.29875	-0.68482	-0.43505	-0.45648	-0.29337	-0.21813	-0.27853
-138.977	-0.10558	-0.24058	-0.18324	-0.135	-0.1864	-0.22026	-0.30729	-0.14233	-0.34431	-0.30785	-0.31397	-0.27741	-0.21915		-0.18482	-0.17712	-0.10512	-0.32056	-0.31508	-0.46307	-0.39413	-0.44609	-0.33383	-0.3033	-0.47996	-0.17415	-0.30033	-0.68528	-0.43616	-0.45862	-0.29393	-0.21933	-0.2776
-138.916	-0.10651	-0.23891	-0.1825	-0.1337	-0.1876	-0.22138	-0.30738	-0.14344	-0.34403	-0.30766	-0.31304	-0.27825	-0.21989		-0.18259	-0.1773	-0.10456	-0.32102	-0.31508	-0.46168	-0.39367	-0.44359	-0.33429	-0.30228	-0.47921	-0.17443	-0.29931	-0.68621	-0.43644	-0.45648	-0.29319	-0.21906	-0.27936
-138.885	-0.10549	-0.23928	-0.18064	-0.13416	-0.18797	-0.22138	-0.30766	-0.1439	-0.3431	-0.3085	-0.31379	-0.27862	-0.22054		-0.18417	-0.17814	-0.10419	-0.32056	-0.31629	-0.46279	-0.39413	-0.4447	-0.33216	-0.30349	-0.48051	-0.17257	-0.29755	-0.68556	-0.43403	-0.4576	-0.29245	-0.21868	-0.27918
-138.824	-0.1067	-0.23928	-0.17972	-0.13472	-0.18927	-0.22035	-0.30766	-0.14205	-0.3432	-0.30748	-0.31184	-0.27816	-0.2185		-0.18334	-0.17684	-0.1041	-0.31972	-0.31694	-0.46019	-0.39543	-0.44461	-0.33485	-0.30098	-0.48051	-0.17517	-0.29857	-0.68454	-0.43505	-0.45732	-0.29254	-0.21794	-0.27723
-138.977	-0.10679	-0.23826	-0.18083	-0.13277	-0.18844	-0.22045	-0.30803	-0.1427	-0.34348	-0.30887	-0.31147	-0.27584	-0.21646		-0.18315	-0.17647	-0.10401	-0.32121	-0.3174	-0.46177	-0.3946	-0.44424	-0.33466	-0.30247	-0.48107	-0.1735	-0.29838	-0.68602	-0.43588	-0.45787	-0.29356	-0.2172	-0.27593
-138.855	-0.10549	-0.23993	-0.18009	-0.13286	-0.18649	-0.21896	-0.30729	-0.1427	-0.34375	-0.30738	-0.31295	-0.27853	-0.21952		-0.18398	-0.17601	-0.10429	-0.32139	-0.31629	-0.46223	-0.39386	-0.44479	-0.33225	-0.30367	-0.48255	-0.17378	-0.29755	-0.68547	-0.43486	-0.45806	-0.293	-0.21804	-0.2751
-138.885	-0.10512	-0.23891	-0.18157	-0.135	-0.18807	-0.21859	-0.30794	-0.14298	-0.34329	-0.30618	-0.31193	-0.27983	-0.21831		-0.18194	-0.17814	-0.10475	-0.32	-0.31703	-0.46214	-0.3945	-0.44516	-0.33225	-0.3008	-0.47931	-0.17322	-0.29755	-0.68426	-0.43459	-0.45778	-0.29458	-0.21924	-0.27723
-138.855	-0.1054	-0.23975	-0.18194	-0.1337	-0.18853	-0.21841	-0.30757	-0.14307	-0.34459	-0.30646	-0.31119	-0.27834	-0.21906		-0.18361	-0.17805	-0.10494	-0.32139	-0.31499	-0.46168	-0.39423	-0.4434	-0.33457	-0.30107	-0.4819	-0.17656	-0.29792	-0.68565	-0.43421	-0.45593	-0.29337	-0.21961	-0.27602
-138.794	-0.10447	-0.2404	-0.18018	-0.1336	-0.18797	-0.21804	-0.30868	-0.14251	-0.34505	-0.30655	-0.31147	-0.27881	-0.21831		-0.1838	-0.17675	-0.10679	-0.32084	-0.3162	-0.46177	-0.39386	-0.44303	-0.33253	-0.30061	-0.482	-0.17545	-0.29699	-0.68435	-0.43486	-0.45676	-0.29198	-0.21664	-0.27779
-138.733	-0.10494	-0.24021	-0.1787	-0.13555	-0.18937	-0.21961	-0.30877	-0.14372	-0.34255	-0.30729	-0.31091	-0.27853	-0.21785		-0.1838	-0.17656	-0.10484	-0.32028	-0.31546	-0.46316	-0.39218	-0.44229	-0.3329	-0.30209	-0.48023	-0.17758	-0.2969	-0.68407	-0.43375	-0.45518	-0.29226	-0.21906	-0.27723
-138.733	-0.10373	-0.23863	-0.17879	-0.13249	-0.18658	-0.21896	-0.30859	-0.14223	-0.34468	-0.30562	-0.31072	-0.27862	-0.21776		-0.18315	-0.17582	-0.10642	-0.3187	-0.31527	-0.46307	-0.392	-0.44238	-0.33345	-0.30163	-0.47884	-0.17693	-0.29662	-0.68389	-0.43477	-0.45537	-0.29365	-0.21906	-0.27844
-138.794	-0.10521	-0.23891	-0.17842	-0.13333	-0.1876	-0.21813	-0.30961	-0.1426	-0.34338	-0.30599	-0.31128	-0.27695	-0.21776		-0.1825	-0.17554	-0.10614	-0.31972	-0.31388	-0.46233	-0.39367	-0.44433	-0.33355	-0.30209	-0.47866	-0.17703	-0.29625	-0.68491	-0.43431	-0.45611	-0.29337	-0.22073	-0.27806
-138.733	-0.10494	-0.239	-0.18018	-0.13546	-0.18705	-0.22035	-0.30998	-0.14307	-0.34487	-0.3059	-0.31044	-0.2776	-0.21572		-0.18157	-0.1773	-0.10633	-0.31898	-0.31295	-0.46214	-0.39562	-0.44173	-0.33438	-0.30349	-0.47847	-0.17684	-0.29773	-0.68519	-0.43384	-0.45657	-0.2943	-0.22063	-0.28029
-138.702	-0.10419	-0.23975	-0.1774	-0.1349	-0.18797	-0.21739	-0.3085	-0.14409	-0.34505	-0.30683	-0.30915	-0.27723	-0.2159		-0.18111	-0.17832	-0.10633	-0.32149	-0.31508	-0.4588	-0.39265	-0.4434	-0.33299	-0.30293	-0.48153	-0.17656	-0.29588	-0.68519	-0.43477	-0.45685	-0.29439	-0.2198	-0.2776
-138.702	-0.10354	-0.2391	-0.17842	-0.13416	-0.18816	-0.21915	-0.3097	-0.14502	-0.34088	-0.30618	-0.31119	-0.27741	-0.21627		-0.18436	-0.17628	-0.10586	-0.31833	-0.31583	-0.45945	-0.39367	-0.4421	-0.33401	-0.30312	-0.47986	-0.17684	-0.29681	-0.6838	-0.43449	-0.45695	-0.29356	-0.21868	-0.27547
-138.702	-0.10354	-0.23891	-0.1786	-0.13435	-0.18797	-0.21841	-0.30785	-0.1439	-0.3432	-0.30553	-0.31017	-0.2738	-0.21841		-0.18148	-0.17721	-0.10503	-0.31972	-0.31341	-0.45899	-0.39135	-0.44145	-0.33225	-0.30349	-0.48135	-0.17879	-0.29634	-0.68556	-0.43394	-0.45639	-0.29439	-0.2198	-0.27862
-138.641	-0.10531	-0.23854	-0.17907	-0.13416	-0.1876	-0.21748	-0.30896	-0.14335	-0.34273	-0.30608	-0.31165	-0.27667	-0.21989		-0.18204	-0.17795	-0.10633	-0.31824	-0.31286	-0.45973	-0.39163	-0.44257	-0.33429	-0.30339	-0.47949	-0.17805	-0.29616	-0.68259	-0.43459	-0.45537	-0.29254	-0.21952	-0.27556
-138.672	-0.10651	-0.23975	-0.1786	-0.13583	-0.18705	-0.21906	-0.30896	-0.14437	-0.34171	-0.30525	-0.30961	-0.27602	-0.22045		-0.18102	-0.17675	-0.10661	-0.31796	-0.31341	-0.46121	-0.39339	-0.44257	-0.33466	-0.30358	-0.47931	-0.17703	-0.29597	-0.6837	-0.43254	-0.455	-0.29402	-0.21813	-0.27741
-138.672	-0.10577	-0.23947	-0.18231	-0.1337	-0.18872	-0.21896	-0.30915	-0.14362	-0.34199	-0.30766	-0.30896	-0.27621	-0.21729		-0.18148	-0.1774	-0.10596	-0.31759	-0.31221	-0.46047	-0.39116	-0.44099	-0.33206	-0.30358	-0.47986	-0.17703	-0.29579	-0.68352	-0.43477	-0.4575	-0.29402	-0.21766	-0.27658
-138.641	-0.10809	-0.23826	-0.17879	-0.13333	-0.18723	-0.21711	-0.30813	-0.14307	-0.34236	-0.30516	-0.3084	-0.27639	-0.21683		-0.18046	-0.17916	-0.10558	-0.31833	-0.31184	-0.46094	-0.39116	-0.44117	-0.33448	-0.30386	-0.47819	-0.17508	-0.29606	-0.6837	-0.43273	-0.45602	-0.29402	-0.21804	-0.27844
-138.58	-0.10512	-0.2404	-0.18037	-0.13398	-0.18584	-0.21766	-0.30729	-0.1426	-0.34116	-0.3059	-0.30868	-0.27909	-0.21896		-0.17981	-0.1773	-0.10605	-0.31963	-0.31109	-0.45908	-0.39274	-0.44219	-0.33364	-0.30265	-0.47958	-0.17591	-0.29746	-0.68287	-0.43505	-0.45555	-0.29328	-0.21618	-0.27649
-138.641	-0.10494	-0.23937	-0.18074	-0.13435	-0.18501	-0.21831	-0.3071	-0.14288	-0.34227	-0.30627	-0.31119	-0.27704	-0.21701		-0.1812	-0.1799	-0.10531	-0.31982	-0.30961	-0.45992	-0.39339	-0.44257	-0.33383	-0.30228	-0.47875	-0.17498	-0.29662	-0.68194	-0.4344	-0.45509	-0.29207	-0.2172	-0.27769
-138.58	-0.10456	-0.23752	-0.18074	-0.1336	-0.18603	-0.21794	-0.3071	-0.14242	-0.34236	-0.3059	-0.31072	-0.27788	-0.21961		-0.1825	-0.17935	-0.10484	-0.31861	-0.31017	-0.46047	-0.39135	-0.44238	-0.33253	-0.30237	-0.47838	-0.17452	-0.29597	-0.68509	-0.43533	-0.4549	-0.29374	-0.22035	-0.27677
-138.611	-0.10419	-0.23845	-0.18018	-0.13138	-0.18723	-0.21757	-0.30655	-0.14251	-0.34069	-0.30553	-0.30989	-0.27779	-0.21766		-0.18046	-0.17647	-0.10698	-0.31833	-0.31221	-0.46029	-0.39413	-0.44015	-0.33364	-0.3007	-0.47801	-0.17452	-0.29783	-0.68361	-0.43449	-0.45426	-0.29087	-0.21933	-0.27862
-138.519	-0.10438	-0.23817	-0.18018	-0.13398	-0.1876	-0.21609	-0.3059	-0.14279	-0.34236	-0.3059	-0.30831	-0.27658	-0.22054		-0.17805	-0.17675	-0.10623	-0.31889	-0.31239	-0.45992	-0.39237	-0.44238	-0.3329	-0.30154	-0.47903	-0.17508	-0.2969	-0.68129	-0.43412	-0.45388	-0.29347	-0.21887	-0.27704
-138.458	-0.1041	-0.23863	-0.18092	-0.13231	-0.18584	-0.21655	-0.30599	-0.14344	-0.34097	-0.30534	-0.30738	-0.27695	-0.21971		-0.17972	-0.17823	-0.10605	-0.31815	-0.31202	-0.4601	-0.39126	-0.4421	-0.33392	-0.30237	-0.47764	-0.17517	-0.29681	-0.68352	-0.43264	-0.45231	-0.29226	-0.21794	-0.27519
-138.611	-0.10373	-0.2378	-0.18102	-0.1324	-0.18528	-0.21729	-0.3059	-0.14344	-0.34097	-0.30525	-0.30794	-0.27714	-0.21952		-0.17851	-0.17768	-0.10456	-0.32	-0.31202	-0.45973	-0.38996	-0.44405	-0.33197	-0.30117	-0.47819	-0.17554	-0.29792	-0.68148	-0.4344	-0.4537	-0.29217	-0.21757	-0.27537
-138.55	-0.10224	-0.23882	-0.18139	-0.13249	-0.18491	-0.21766	-0.30497	-0.14372	-0.34162	-0.30571	-0.30757	-0.27667	-0.21813		-0.1799	-0.17721	-0.10475	-0.31777	-0.31453	-0.45778	-0.38912	-0.44219	-0.33225	-0.30228	-0.47717	-0.17582	-0.29634	-0.6812	-0.43468	-0.45453	-0.29217	-0.21562	-0.27621
-138.55	-0.10122	-0.23706	-0.17879	-0.13435	-0.18398	-0.21646	-0.30655	-0.14446	-0.34199	-0.30358	-0.30942	-0.27806	-0.21813		-0.18064	-0.17842	-0.10336	-0.31777	-0.31202	-0.45862	-0.3894	-0.44062	-0.33188	-0.30247	-0.47745	-0.17601	-0.29588	-0.68185	-0.43421	-0.45249	-0.29439	-0.21794	-0.27445
-138.489	-0.10215	-0.23956	-0.18009	-0.13509	-0.18695	-0.21739	-0.30441	-0.14298	-0.34208	-0.30497	-0.30896	-0.27779	-0.21841		-0.17768	-0.17758	-0.10549	-0.31638	-0.31304	-0.45889	-0.39051	-0.44182	-0.33058	-0.30293	-0.47754	-0.17851	-0.29644	-0.68166	-0.43264	-0.45407	-0.29207	-0.21701	-0.27185
-138.397	-0.10234	-0.23696	-0.17925	-0.1337	-0.18705	-0.21766	-0.30562	-0.14307	-0.34069	-0.30414	-0.31054	-0.27612	-0.21878		-0.17981	-0.17786	-0.10252	-0.3187	-0.3149	-0.45843	-0.39098	-0.44238	-0.33206	-0.30414	-0.47699	-0.17693	-0.29486	-0.68231	-0.43254	-0.45472	-0.29263	-0.21841	-0.27287
-138.428	-0.10308	-0.239	-0.18027	-0.13212	-0.1877	-0.21887	-0.30534	-0.14093	-0.34004	-0.30497	-0.30813	-0.27881	-0.21692		-0.17823	-0.17749	-0.10549	-0.31777	-0.31379	-0.45815	-0.38977	-0.44136	-0.33141	-0.30219	-0.47764	-0.17628	-0.2956	-0.68129	-0.43282	-0.45277	-0.2943	-0.21757	-0.27324
-138.397	-0.1028	-0.23891	-0.18334	-0.13101	-0.18807	-0.21674	-0.30516	-0.14205	-0.34051	-0.30608	-0.30822	-0.27816	-0.2185		-0.17972	-0.17693	-0.10317	-0.31703	-0.31369	-0.45685	-0.39172	-0.4408	-0.33095	-0.30209	-0.47884	-0.1748	-0.29569	-0.68148	-0.43292	-0.45388	-0.29105	-0.21609	-0.27231
-138.428	-0.10206	-0.23817	-0.18018	-0.1311	-0.18658	-0.21748	-0.30553	-0.1426	-0.34218	-0.30608	-0.30868	-0.27844	-0.21618		-0.18027	-0.17526	-0.10317	-0.31926	-0.31379	-0.45862	-0.39218	-0.44173	-0.33188	-0.30033	-0.47801	-0.17424	-0.29523	-0.68129	-0.43301	-0.45147	-0.29226	-0.21804	-0.27361
-138.336	-0.10262	-0.23724	-0.17907	-0.13296	-0.18389	-0.21952	-0.30497	-0.1427	-0.34134	-0.30395	-0.31054	-0.28011	-0.21729		-0.1786	-0.17591	-0.10401	-0.31787	-0.31295	-0.45834	-0.39014	-0.44182	-0.3316	-0.3008	-0.47727	-0.1761	-0.29393	-0.68018	-0.43505	-0.45194	-0.29217	-0.21692	-0.27073
-138.428	-0.10243	-0.23557	-0.17962	-0.13249	-0.18565	-0.2172	-0.30618	-0.1427	-0.33976	-0.30543	-0.30942	-0.27714	-0.21729		-0.1812	-0.17471	-0.10271	-0.31694	-0.31425	-0.45871	-0.39181	-0.44164	-0.33234	-0.30172	-0.47727	-0.17554	-0.29282	-0.68166	-0.43366	-0.45203	-0.29207	-0.21701	-0.26739
-138.336	-0.10401	-0.23557	-0.18148	-0.13166	-0.1838	-0.21766	-0.30525	-0.1427	-0.33958	-0.30534	-0.30868	-0.2789	-0.21553		-0.18074	-0.17331	-0.10336	-0.31731	-0.31323	-0.45741	-0.39181	-0.44062	-0.33169	-0.30145	-0.47717	-0.17601	-0.29449	-0.68064	-0.4331	-0.45092	-0.2917	-0.21497	-0.27166
-138.367	-0.10401	-0.23678	-0.17665	-0.13138	-0.18556	-0.21952	-0.30646	-0.1426	-0.34116	-0.30441	-0.31091	-0.28029	-0.21516		-0.18009	-0.17415	-0.10187	-0.31722	-0.31379	-0.45908	-0.39089	-0.44136	-0.33095	-0.29959	-0.47764	-0.17703	-0.2956	-0.68036	-0.43152	-0.44934	-0.29319	-0.21766	-0.2725
-138.306	-0.10456	-0.23668	-0.17832	-0.1311	-0.18389	-0.21859	-0.30543	-0.14121	-0.34097	-0.30553	-0.31017	-0.27973	-0.2146		-0.18074	-0.1761	-0.10438	-0.31527	-0.31379	-0.4576	-0.39079	-0.44062	-0.33067	-0.30107	-0.47689	-0.17434	-0.29245	-0.68138	-0.43208	-0.45054	-0.29402	-0.21943	-0.27101
-138.275	-0.10262	-0.23659	-0.18009	-0.13045	-0.18603	-0.21822	-0.3059	-0.14168	-0.33976	-0.30534	-0.30887	-0.28011	-0.2146		-0.18018	-0.17601	-0.10558	-0.3162	-0.31499	-0.45741	-0.39014	-0.44127	-0.33132	-0.29894	-0.47652	-0.17656	-0.29384	-0.6812	-0.43254	-0.45138	-0.29328	-0.21841	-0.27213
-138.214	-0.1041	-0.23752	-0.18009	-0.13101	-0.18482	-0.21785	-0.30543	-0.14038	-0.33976	-0.30571	-0.31017	-0.27844	-0.21386		-0.17786	-0.17573	-0.10345	-0.31592	-0.31462	-0.45685	-0.39042	-0.44089	-0.33123	-0.29978	-0.47643	-0.17693	-0.29402	-0.68055	-0.43227	-0.44943	-0.29356	-0.21609	-0.27333
-138.275	-0.10243	-0.2377	-0.18259	-0.13203	-0.18658	-0.2172	-0.30525	-0.14001	-0.34078	-0.30497	-0.31007	-0.27741	-0.21581		-0.17925	-0.17443	-0.10419	-0.3149	-0.31341	-0.45565	-0.38912	-0.44275	-0.32891	-0.2994	-0.47652	-0.17786	-0.29374	-0.67869	-0.43152	-0.45129	-0.29272	-0.21831	-0.27166
-138.214	-0.10327	-0.23733	-0.1812	-0.13231	-0.18278	-0.21804	-0.30581	-0.14131	-0.34069	-0.30358	-0.31054	-0.27769	-0.21479		-0.18064	-0.17331	-0.10364	-0.31592	-0.31397	-0.45565	-0.39061	-0.4396	-0.33067	-0.29857	-0.47624	-0.17703	-0.29272	-0.67981	-0.43347	-0.44962	-0.29393	-0.21692	-0.27324
-138.275	-0.1028	-0.23631	-0.18148	-0.13119	-0.18278	-0.21729	-0.30543	-0.14149	-0.33995	-0.30404	-0.30915	-0.27769	-0.21525		-0.18129	-0.17545	-0.10558	-0.31555	-0.31481	-0.45685	-0.39005	-0.43978	-0.33002	-0.30024	-0.4756	-0.17526	-0.29245	-0.67906	-0.43245	-0.45147	-0.29347	-0.21442	-0.27231
-138.275	-0.1041	-0.23631	-0.18009	-0.13119	-0.18361	-0.21776	-0.30608	-0.14195	-0.33902	-0.30441	-0.31119	-0.27667	-0.21349		-0.1799	-0.17322	-0.10401	-0.31555	-0.31369	-0.45843	-0.39061	-0.44025	-0.33067	-0.30061	-0.47838	-0.17452	-0.2918	-0.67897	-0.43087	-0.4498	-0.29254	-0.21572	-0.27287
-138.153	-0.10299	-0.2365	-0.18445	-0.13193	-0.18538	-0.21739	-0.30646	-0.14093	-0.33846	-0.30488	-0.31044	-0.27621	-0.21479		-0.18009	-0.17489	-0.10503	-0.31629	-0.31295	-0.45583	-0.3894	-0.44062	-0.32993	-0.3008	-0.47856	-0.17461	-0.2918	-0.67869	-0.43115	-0.45027	-0.29235	-0.21507	-0.26916
-138.153	-0.10215	-0.23743	-0.18074	-0.12952	-0.18501	-0.21831	-0.30516	-0.14131	-0.33865	-0.30423	-0.31054	-0.2763	-0.21414		-0.17944	-0.17387	-0.10391	-0.31657	-0.31276	-0.45639	-0.39042	-0.44015	-0.33095	-0.30024	-0.47736	-0.17406	-0.29189	-0.6786	-0.43199	-0.45064	-0.29421	-0.21627	-0.27101
-138.275	-0.10262	-0.2391	-0.18204	-0.1336	-0.18482	-0.21859	-0.30581	-0.14149	-0.33874	-0.3033	-0.31128	-0.27491	-0.21414		-0.18027	-0.17415	-0.10289	-0.31648	-0.31156	-0.4563	-0.39024	-0.43978	-0.33095	-0.30209	-0.47949	-0.17545	-0.29133	-0.67767	-0.43041	-0.45092	-0.29291	-0.21451	-0.26934
-138.153	-0.10262	-0.23594	-0.18241	-0.13193	-0.18593	-0.21711	-0.30599	-0.14279	-0.33939	-0.30432	-0.31035	-0.27565	-0.21488		-0.18102	-0.1735	-0.10336	-0.31536	-0.3097	-0.45593	-0.38866	-0.43867	-0.33039	-0.29848	-0.47921	-0.17554	-0.29152	-0.67776	-0.43264	-0.45082	-0.29439	-0.21488	-0.27278
-138.092	-0.10215	-0.23603	-0.1838	-0.13175	-0.18677	-0.21841	-0.30599	-0.14233	-0.33726	-0.30534	-0.30859	-0.27491	-0.21377		-0.1773	-0.17415	-0.10262	-0.31397	-0.31184	-0.45657	-0.38922	-0.43885	-0.3316	-0.29968	-0.47791	-0.17693	-0.29096	-0.67684	-0.43097	-0.45129	-0.29105	-0.21275	-0.26906
-138.062	-0.10224	-0.23706	-0.18176	-0.13054	-0.18463	-0.21859	-0.30404	-0.14131	-0.33911	-0.30312	-0.30887	-0.27649	-0.21562		-0.17758	-0.17591	-0.1028	-0.31546	-0.31184	-0.45685	-0.38912	-0.43867	-0.33067	-0.30042	-0.47958	-0.17471	-0.29078	-0.67739	-0.43023	-0.4498	-0.29115	-0.21442	-0.26823
-138.062	-0.10354	-0.23511	-0.18222	-0.13286	-0.18668	-0.21729	-0.30525	-0.13871	-0.33652	-0.30265	-0.30989	-0.27528	-0.21442		-0.1787	-0.17573	-0.10197	-0.31453	-0.31267	-0.45528	-0.3907	-0.44062	-0.33067	-0.30135	-0.48033	-0.17443	-0.29235	-0.67674	-0.43125	-0.44832	-0.29115	-0.21442	-0.27055
-138.123	-0.10252	-0.239	-0.18167	-0.12999	-0.18695	-0.21813	-0.30516	-0.13982	-0.33689	-0.30228	-0.30813	-0.27528	-0.21312		-0.18009	-0.17758	-0.10308	-0.31555	-0.31063	-0.45453	-0.3907	-0.43922	-0.33049	-0.29987	-0.47829	-0.17452	-0.29003	-0.67684	-0.43087	-0.44962	-0.28929	-0.21219	-0.26869
-137.97	-0.10364	-0.2365	-0.18213	-0.13379	-0.18742	-0.2172	-0.30608	-0.14038	-0.3367	-0.30209	-0.30905	-0.27426	-0.21618		-0.18027	-0.17935	-0.10327	-0.31406	-0.31007	-0.45565	-0.38949	-0.43922	-0.32872	-0.30061	-0.47764	-0.17331	-0.2918	-0.67767	-0.43199	-0.44897	-0.28846	-0.21572	-0.27055
-138.092	-0.1041	-0.23603	-0.18287	-0.13082	-0.18436	-0.21804	-0.30534	-0.13964	-0.33679	-0.30386	-0.30868	-0.27426	-0.21386		-0.17972	-0.17489	-0.10364	-0.31499	-0.31239	-0.45685	-0.38875	-0.43913	-0.32928	-0.30061	-0.47866	-0.17276	-0.28957	-0.6773	-0.43171	-0.44952	-0.28762	-0.21423	-0.26934
-138.031	-0.10327	-0.23613	-0.18139	-0.13314	-0.18714	-0.21841	-0.30423	-0.13917	-0.33642	-0.30358	-0.30896	-0.27574	-0.21442		-0.18287	-0.17387	-0.10289	-0.31546	-0.31202	-0.45546	-0.38847	-0.44062	-0.32993	-0.29903	-0.47819	-0.17415	-0.29198	-0.67563	-0.43264	-0.4485	-0.28799	-0.21516	-0.27176
-137.97	-0.10262	-0.23678	-0.18102	-0.13231	-0.18473	-0.21692	-0.30339	-0.14103	-0.33865	-0.30414	-0.30766	-0.27602	-0.2134		-0.18306	-0.17601	-0.10271	-0.31462	-0.30924	-0.45574	-0.38866	-0.43932	-0.33011	-0.29885	-0.47801	-0.17443	-0.29217	-0.67665	-0.43023	-0.44767	-0.28725	-0.21525	-0.26981
-138.153	-0.10345	-0.23576	-0.18009	-0.13073	-0.1863	-0.21757	-0.30376	-0.13982	-0.33819	-0.30265	-0.30729	-0.27454	-0.21488		-0.18361	-0.17628	-0.10271	-0.31648	-0.30896	-0.455	-0.38977	-0.44025	-0.3303	-0.29838	-0.47671	-0.17322	-0.29078	-0.67758	-0.43227	-0.4485	-0.29013	-0.21154	-0.27268
-137.939	-0.10382	-0.23659	-0.18185	-0.13054	-0.18528	-0.21683	-0.30386	-0.14047	-0.33874	-0.30349	-0.30803	-0.27491	-0.21386		-0.18129	-0.17554	-0.10289	-0.31536	-0.30859	-0.45463	-0.38903	-0.4396	-0.32798	-0.29783	-0.47838	-0.17331	-0.29087	-0.6773	-0.43143	-0.44925	-0.28929	-0.21312	-0.27389
-138.123	-0.10586	-0.23529	-0.18092	-0.13073	-0.1864	-0.21609	-0.3046	-0.13908	-0.33828	-0.30414	-0.30692	-0.27426	-0.21358		-0.17758	-0.17582	-0.10308	-0.31527	-0.3085	-0.45342	-0.38931	-0.4396	-0.32863	-0.29764	-0.4755	-0.17062	-0.29235	-0.67637	-0.43134	-0.44897	-0.28855	-0.21451	-0.27185
-137.939	-0.10401	-0.23631	-0.18046	-0.12971	-0.18556	-0.21739	-0.30516	-0.14056	-0.33726	-0.30117	-0.30627	-0.275	-0.21358		-0.1787	-0.17415	-0.10178	-0.31462	-0.30868	-0.45574	-0.38912	-0.43932	-0.32984	-0.2982	-0.4756	-0.17267	-0.29235	-0.67693	-0.43152	-0.44989	-0.28641	-0.2146	-0.27454
-138.031	-0.10382	-0.23557	-0.18055	-0.13147	-0.18445	-0.21785	-0.30516	-0.13834	-0.33782	-0.30293	-0.3071	-0.27565	-0.21275		-0.1799	-0.17749	-0.10327	-0.31434	-0.30887	-0.45509	-0.38745	-0.44015	-0.32909	-0.29894	-0.47485	-0.171	-0.28985	-0.67535	-0.43013	-0.44943	-0.28911	-0.21303	-0.27046
-137.909	-0.10429	-0.23594	-0.17981	-0.13221	-0.18501	-0.21868	-0.30386	-0.13852	-0.33856	-0.30404	-0.30794	-0.27472	-0.21256		-0.17925	-0.17601	-0.10401	-0.31518	-0.31072	-0.45444	-0.38699	-0.43941	-0.32947	-0.29931	-0.47485	-0.171	-0.29068	-0.67804	-0.43023	-0.45092	-0.28734	-0.21312	-0.27278
-137.939	-0.10503	-0.23576	-0.17925	-0.12989	-0.18612	-0.21618	-0.30358	-0.13824	-0.33744	-0.30274	-0.30506	-0.27547	-0.21173		-0.1786	-0.17647	-0.10215	-0.31453	-0.3098	-0.45639	-0.3882	-0.4396	-0.33039	-0.29829	-0.47365	-0.16942	-0.29133	-0.67693	-0.43087	-0.44832	-0.28966	-0.21358	-0.27203
-138.031	-0.10521	-0.23594	-0.18055	-0.13119	-0.18463	-0.21868	-0.30265	-0.13954	-0.33679	-0.30312	-0.30608	-0.27472	-0.21191		-0.17786	-0.17628	-0.10271	-0.31369	-0.30794	-0.45574	-0.38894	-0.43885	-0.33039	-0.29727	-0.47439	-0.17118	-0.29198	-0.67767	-0.4306	-0.44785	-0.28938	-0.21451	-0.27018
-137.878	-0.10373	-0.23427	-0.17888	-0.13036	-0.1863	-0.21961	-0.30376	-0.13917	-0.33605	-0.30117	-0.30673	-0.27482	-0.21303		-0.17814	-0.17545	-0.1041	-0.31425	-0.30822	-0.45463	-0.38884	-0.43783	-0.329	-0.29625	-0.4729	-0.17183	-0.29217	-0.67712	-0.43097	-0.44739	-0.28892	-0.21377	-0.27092
-137.909	-0.1028	-0.23501	-0.17972	-0.12989	-0.18677	-0.21998	-0.30386	-0.14038	-0.33754	-0.302	-0.30701	-0.27454	-0.21321		-0.17693	-0.17304	-0.10429	-0.31397	-0.31007	-0.4537	-0.38866	-0.4383	-0.32872	-0.29801	-0.47392	-0.1709	-0.29133	-0.67767	-0.4306	-0.44739	-0.28781	-0.21534	-0.27231
-137.909	-0.10308	-0.2339	-0.17823	-0.13119	-0.18816	-0.21989	-0.30441	-0.14084	-0.33726	-0.30265	-0.30692	-0.275	-0.21154		-0.17749	-0.17452	-0.10401	-0.31258	-0.30738	-0.45388	-0.39079	-0.43867	-0.32807	-0.29708	-0.47439	-0.17072	-0.2918	-0.67767	-0.42985	-0.4473	-0.28855	-0.21321	-0.2725
-137.787	-0.10289	-0.23427	-0.17703	-0.12924	-0.18742	-0.21822	-0.30321	-0.14084	-0.33587	-0.30321	-0.30636	-0.27361	-0.21135		-0.17712	-0.17341	-0.10271	-0.31286	-0.30803	-0.45342	-0.3907	-0.43969	-0.32872	-0.29532	-0.47328	-0.17155	-0.29254	-0.67804	-0.4318	-0.44581	-0.28864	-0.21377	-0.27166
-137.939	-0.10308	-0.2339	-0.17554	-0.13323	-0.18742	-0.21757	-0.30395	-0.1401	-0.33679	-0.30256	-0.30701	-0.27407	-0.21173		-0.17832	-0.17471	-0.10327	-0.31332	-0.30748	-0.45555	-0.38977	-0.43876	-0.32974	-0.29746	-0.47439	-0.17016	-0.29189	-0.6773	-0.4305	-0.44693	-0.28781	-0.21256	-0.27203
-137.878	-0.10373	-0.23603	-0.17656	-0.12934	-0.1851	-0.21544	-0.3046	-0.1401	-0.33763	-0.30163	-0.30571	-0.27417	-0.21126		-0.17805	-0.17526	-0.10382	-0.31332	-0.30803	-0.455	-0.38847	-0.4383	-0.32705	-0.29848	-0.47448	-0.17035	-0.29337	-0.67563	-0.4306	-0.44665	-0.28623	-0.20913	-0.27222
-137.97	-0.10475	-0.23483	-0.17665	-0.13026	-0.18436	-0.21692	-0.30349	-0.14066	-0.3367	-0.30349	-0.30729	-0.27398	-0.2121		-0.17888	-0.17526	-0.10429	-0.31351	-0.30608	-0.45565	-0.38866	-0.43848	-0.32659	-0.29811	-0.473	-0.16933	-0.29235	-0.67656	-0.43023	-0.44683	-0.28595	-0.21312	-0.27046
-137.848	-0.10354	-0.23631	-0.17461	-0.13036	-0.18584	-0.2172	-0.30451	-0.14149	-0.33679	-0.30265	-0.30581	-0.27296	-0.21173		-0.1799	-0.17415	-0.10215	-0.31221	-0.30868	-0.45509	-0.38782	-0.43848	-0.32826	-0.29708	-0.47448	-0.17044	-0.29291	-0.67702	-0.43143	-0.44693	-0.28855	-0.21349	-0.27222
-137.909	-0.10327	-0.23529	-0.17378	-0.13026	-0.18306	-0.21794	-0.3033	-0.1401	-0.33605	-0.30432	-0.30432	-0.27454	-0.21108		-0.17684	-0.17294	-0.10289	-0.31369	-0.30766	-0.45528	-0.38894	-0.43885	-0.32631	-0.29773	-0.47337	-0.171	-0.29254	-0.67582	-0.43115	-0.4473	-0.28781	-0.21414	-0.27073
-137.817	-0.10345	-0.23539	-0.17573	-0.13138	-0.18538	-0.21609	-0.30302	-0.14066	-0.33503	-0.30339	-0.30562	-0.275	-0.21219		-0.17944	-0.17276	-0.10271	-0.31212	-0.30525	-0.45388	-0.38903	-0.4382	-0.32622	-0.29792	-0.47309	-0.17211	-0.29217	-0.67684	-0.42893	-0.44655	-0.28539	-0.21405	-0.26786
-137.695	-0.10364	-0.23483	-0.17591	-0.12924	-0.18584	-0.21664	-0.30395	-0.14149	-0.3354	-0.30293	-0.30469	-0.27565	-0.21154		-0.17879	-0.17461	-0.10178	-0.31369	-0.30534	-0.45351	-0.38829	-0.43728	-0.32631	-0.29662	-0.47188	-0.17118	-0.29309	-0.67461	-0.43097	-0.44591	-0.28614	-0.21293	-0.26767
-137.634	-0.1041	-0.23474	-0.17675	-0.13147	-0.18593	-0.21627	-0.30339	-0.14112	-0.33596	-0.30228	-0.30386	-0.27649	-0.21135		-0.17832	-0.17322	-0.10178	-0.3123	-0.30599	-0.4537	-0.38662	-0.43839	-0.32538	-0.29699	-0.47337	-0.17127	-0.29254	-0.67721	-0.42985	-0.44665	-0.28734	-0.2146	-0.26953
-137.695	-0.10215	-0.23557	-0.17656	-0.13101	-0.18352	-0.21739	-0.3033	-0.14307	-0.33494	-0.30293	-0.30497	-0.27649	-0.21228		-0.17935	-0.17461	-0.10299	-0.31249	-0.30673	-0.45277	-0.38727	-0.43941	-0.32631	-0.29606	-0.4717	-0.17044	-0.29226	-0.67545	-0.43004	-0.44739	-0.28781	-0.2147	-0.26869
-137.573	-0.10252	-0.23455	-0.17842	-0.13054	-0.18426	-0.21599	-0.30376	-0.14028	-0.33503	-0.3046	-0.30441	-0.27612	-0.20987		-0.18009	-0.17331	-0.10327	-0.31304	-0.30627	-0.45296	-0.38773	-0.43848	-0.3252	-0.29597	-0.47161	-0.17146	-0.29198	-0.6747	-0.43078	-0.44693	-0.28623	-0.21367	-0.27046
-137.634	-0.10252	-0.23418	-0.17591	-0.13184	-0.18259	-0.21766	-0.30339	-0.14084	-0.33466	-0.30349	-0.30414	-0.27788	-0.21191		-0.17684	-0.17322	-0.10187	-0.31193	-0.30655	-0.45268	-0.38699	-0.4383	-0.3277	-0.2956	-0.47392	-0.16988	-0.29161	-0.67628	-0.43106	-0.44535	-0.28586	-0.2134	-0.26888
-137.665	-0.10252	-0.23464	-0.17795	-0.12934	-0.18315	-0.21627	-0.30414	-0.14149	-0.33503	-0.30274	-0.30534	-0.27741	-0.2121		-0.18139	-0.17415	-0.10234	-0.31276	-0.30673	-0.45333	-0.38597	-0.43737	-0.32668	-0.29523	-0.47318	-0.1709	-0.29198	-0.67554	-0.42865	-0.44535	-0.28762	-0.21534	-0.27111
-137.604	-0.10262	-0.23409	-0.17851	-0.1298	-0.18306	-0.21804	-0.30414	-0.14093	-0.33494	-0.30339	-0.30237	-0.27844	-0.21098		-0.18167	-0.17396	-0.10354	-0.31369	-0.30618	-0.45286	-0.3868	-0.43626	-0.3277	-0.29755	-0.47402	-0.17109	-0.2917	-0.67545	-0.4293	-0.44674	-0.2879	-0.21284	-0.26851
-137.665	-0.1028	-0.23297	-0.17628	-0.13054	-0.18083	-0.21664	-0.30395	-0.14103	-0.3367	-0.30284	-0.30247	-0.27686	-0.21182		-0.18139	-0.17192	-0.10364	-0.31267	-0.30608	-0.45156	-0.38615	-0.43774	-0.32603	-0.29644	-0.47337	-0.17025	-0.29207	-0.6735	-0.42716	-0.44414	-0.28716	-0.21497	-0.26916
-137.604	-0.10262	-0.23362	-0.17443	-0.13064	-0.18278	-0.2185	-0.30265	-0.14158	-0.33605	-0.30191	-0.30302	-0.27769	-0.20931		-0.18046	-0.1735	-0.10391	-0.31184	-0.30571	-0.45314	-0.38625	-0.43765	-0.32631	-0.29625	-0.4729	-0.16942	-0.29115	-0.67378	-0.428	-0.44544	-0.28716	-0.21367	-0.26916
-137.573	-0.10299	-0.23455	-0.17573	-0.13184	-0.18167	-0.21813	-0.30191	-0.14093	-0.33512	-0.30089	-0.30163	-0.27574	-0.21089		-0.1799	-0.17127	-0.10197	-0.31221	-0.30608	-0.45221	-0.38523	-0.43848	-0.32455	-0.29597	-0.47198	-0.16997	-0.29207	-0.6734	-0.42846	-0.44581	-0.28604	-0.21701	-0.26851
-137.543	-0.10224	-0.23399	-0.17554	-0.13026	-0.18241	-0.21841	-0.30349	-0.14056	-0.33605	-0.30005	-0.3046	-0.27695	-0.21071		-0.17675	-0.17369	-0.10141	-0.31249	-0.30608	-0.45277	-0.3856	-0.43728	-0.32733	-0.29653	-0.47207	-0.171	-0.29152	-0.67452	-0.42763	-0.44414	-0.28558	-0.2147	-0.26786
-137.726	-0.10336	-0.23436	-0.17489	-0.13008	-0.18315	-0.21933	-0.30284	-0.14019	-0.3354	-0.30061	-0.30349	-0.27602	-0.21015		-0.1787	-0.171	-0.1028	-0.31109	-0.30655	-0.45036	-0.38606	-0.437	-0.3264	-0.29644	-0.47244	-0.17044	-0.29031	-0.67313	-0.42586	-0.44507	-0.28502	-0.21238	-0.26721
-137.573	-0.10382	-0.23381	-0.17378	-0.12897	-0.18064	-0.21776	-0.30219	-0.14001	-0.33652	-0.30256	-0.30349	-0.27769	-0.20904		-0.18009	-0.17322	-0.10095	-0.31212	-0.30729	-0.45119	-0.38847	-0.43607	-0.32538	-0.29532	-0.47077	-0.17127	-0.2904	-0.67535	-0.4267	-0.44507	-0.28567	-0.21265	-0.26953
-137.604	-0.10336	-0.23446	-0.17517	-0.12924	-0.18083	-0.2172	-0.30349	-0.14112	-0.33568	-0.3007	-0.30386	-0.27649	-0.20746		-0.17962	-0.17155	-0.10289	-0.30961	-0.30766	-0.45064	-0.38717	-0.43709	-0.32715	-0.29625	-0.47068	-0.17118	-0.28855	-0.67313	-0.42744	-0.44702	-0.28595	-0.21247	-0.26814
-137.512	-0.10169	-0.23325	-0.17424	-0.12869	-0.18185	-0.21692	-0.30219	-0.14121	-0.33522	-0.30191	-0.30321	-0.27732	-0.21089		-0.17721	-0.17294	-0.10243	-0.31212	-0.30738	-0.45045	-0.38884	-0.43644	-0.32733	-0.29477	-0.46938	-0.17174	-0.29059	-0.67378	-0.42689	-0.44553	-0.28521	-0.2146	-0.26572
-137.512	-0.10299	-0.23242	-0.17517	-0.12841	-0.18129	-0.21525	-0.30237	-0.1401	-0.33633	-0.3008	-0.30321	-0.27732	-0.20885		-0.17749	-0.17192	-0.10289	-0.31137	-0.30692	-0.45268	-0.38578	-0.43728	-0.32659	-0.29514	-0.47068	-0.17248	-0.29022	-0.67387	-0.42586	-0.44526	-0.28372	-0.2147	-0.26786
-137.573	-0.10224	-0.23427	-0.17406	-0.12934	-0.18241	-0.21692	-0.30209	-0.14168	-0.3354	-0.30163	-0.30497	-0.27519	-0.21163		-0.17712	-0.17424	-0.10178	-0.31239	-0.30571	-0.45073	-0.38662	-0.43551	-0.32891	-0.29541	-0.47207	-0.17081	-0.28966	-0.67442	-0.42856	-0.44488	-0.28604	-0.21321	-0.26721
-137.451	-0.10234	-0.23474	-0.17396	-0.1272	-0.18287	-0.21804	-0.30358	-0.14028	-0.33457	-0.30098	-0.30423	-0.27612	-0.21043		-0.17897	-0.17248	-0.10113	-0.31137	-0.30469	-0.45156	-0.38699	-0.43746	-0.3264	-0.29449	-0.47216	-0.17155	-0.28846	-0.67294	-0.42651	-0.44526	-0.28539	-0.21191	-0.26517
-137.39	-0.10354	-0.23372	-0.17471	-0.12739	-0.18213	-0.21729	-0.30126	-0.13973	-0.33429	-0.30209	-0.30525	-0.27909	-0.21015		-0.18046	-0.17387	-0.1016	-0.31258	-0.30516	-0.45221	-0.38699	-0.43561	-0.3265	-0.29449	-0.47077	-0.16877	-0.28985	-0.6747	-0.42744	-0.446	-0.28771	-0.21098	-0.26665
-137.421	-0.10382	-0.23501	-0.17257	-0.12832	-0.18343	-0.21785	-0.302	-0.13889	-0.3341	-0.30033	-0.30395	-0.27584	-0.21135		-0.17628	-0.17294	-0.10067	-0.31184	-0.30543	-0.45379	-0.38717	-0.43505	-0.3264	-0.2943	-0.47253	-0.171	-0.28808	-0.67099	-0.42614	-0.44377	-0.28771	-0.21108	-0.26238
-137.451	-0.10345	-0.23269	-0.17304	-0.12952	-0.18167	-0.21516	-0.30274	-0.13973	-0.33633	-0.3008	-0.30497	-0.27389	-0.21126		-0.1787	-0.17359	-0.09918	-0.31091	-0.30543	-0.45101	-0.38634	-0.43607	-0.32817	-0.29282	-0.46984	-0.17192	-0.28818	-0.67211	-0.42689	-0.44628	-0.28679	-0.21154	-0.26396
-137.451	-0.1016	-0.23307	-0.17517	-0.12924	-0.18102	-0.21516	-0.30228	-0.13964	-0.3342	-0.30117	-0.30293	-0.27426	-0.20913		-0.17693	-0.17452	-0.10206	-0.31258	-0.30404	-0.45194	-0.38662	-0.43524	-0.32761	-0.29337	-0.46956	-0.16923	-0.28966	-0.67238	-0.42707	-0.44488	-0.28372	-0.21163	-0.26508
-137.36	-0.10141	-0.23242	-0.17378	-0.12887	-0.18241	-0.2146	-0.30256	-0.13945	-0.33568	-0.30061	-0.30608	-0.27472	-0.21145		-0.17721	-0.17294	-0.1016	-0.311	-0.30599	-0.45277	-0.38523	-0.43663	-0.32659	-0.29467	-0.47096	-0.17146	-0.28846	-0.67368	-0.42716	-0.44396	-0.28512	-0.2121	-0.26331
-137.36	-0.10011	-0.23242	-0.17369	-0.12934	-0.18222	-0.21479	-0.30265	-0.13722	-0.33559	-0.30154	-0.30525	-0.2751	-0.2108		-0.17916	-0.17369	-0.10141	-0.31193	-0.30646	-0.45435	-0.38421	-0.43607	-0.32687	-0.29393	-0.46947	-0.17053	-0.28911	-0.67136	-0.42781	-0.44424	-0.2866	-0.21182	-0.26647
-137.421	-0.10308	-0.23167	-0.1748	-0.12887	-0.18222	-0.21553	-0.30191	-0.13843	-0.33522	-0.2995	-0.30414	-0.27426	-0.21071		-0.17879	-0.17267	-0.10048	-0.31249	-0.30646	-0.45212	-0.38402	-0.43551	-0.32612	-0.29412	-0.47235	-0.17276	-0.28883	-0.67016	-0.42772	-0.44591	-0.28419	-0.21043	-0.26554
-137.39	-0.1016	-0.23205	-0.17573	-0.12915	-0.18269	-0.21451	-0.30209	-0.13945	-0.33364	-0.29913	-0.30543	-0.27593	-0.21117		-0.17758	-0.17415	-0.10048	-0.31267	-0.30683	-0.45249	-0.38402	-0.43421	-0.32687	-0.29449	-0.47133	-0.16997	-0.28716	-0.6722	-0.42605	-0.44247	-0.28335	-0.21108	-0.26563
-137.268	-0.10224	-0.23084	-0.1761	-0.12757	-0.18204	-0.21534	-0.30247	-0.13732	-0.33587	-0.29968	-0.30312	-0.27426	-0.21098		-0.17703	-0.17313	-0.09993	-0.31286	-0.30757	-0.4498	-0.38402	-0.43431	-0.32696	-0.29634	-0.47188	-0.16766	-0.2892	-0.67257	-0.4254	-0.44321	-0.28372	-0.20904	-0.2648
-137.36	-0.10252	-0.22963	-0.17749	-0.12832	-0.18241	-0.21646	-0.30256	-0.13889	-0.33438	-0.29848	-0.30553	-0.2738	-0.21033		-0.17749	-0.17415	-0.09928	-0.31258	-0.30516	-0.45054	-0.38523	-0.43579	-0.32622	-0.29393	-0.47068	-0.16886	-0.28864	-0.67331	-0.42614	-0.44526	-0.2841	-0.20996	-0.2635
-137.329	-0.10141	-0.23251	-0.17665	-0.12739	-0.18176	-0.21664	-0.30163	-0.13871	-0.33429	-0.29987	-0.30163	-0.27472	-0.21293		-0.17786	-0.17424	-0.10057	-0.31258	-0.3071	-0.44915	-0.38393	-0.43477	-0.32733	-0.29569	-0.47123	-0.16858	-0.28808	-0.67294	-0.42698	-0.44219	-0.28614	-0.20904	-0.26517
-137.238	-0.10215	-0.2301	-0.1761	-0.12878	-0.18092	-0.21479	-0.30145	-0.13945	-0.33373	-0.29792	-0.30284	-0.27519	-0.21052		-0.17406	-0.17248	-0.10104	-0.31239	-0.30571	-0.4486	-0.3856	-0.43551	-0.32752	-0.29495	-0.4691	-0.16895	-0.28799	-0.6722	-0.4267	-0.44386	-0.28521	-0.20839	-0.26146
-137.238	-0.10262	-0.23149	-0.1748	-0.12878	-0.1838	-0.21544	-0.29875	-0.14038	-0.33605	-0.29857	-0.30312	-0.2725	-0.21052		-0.17721	-0.17313	-0.09965	-0.31388	-0.3059	-0.44804	-0.38513	-0.43635	-0.32863	-0.29486	-0.46836	-0.16868	-0.2904	-0.67136	-0.42614	-0.44201	-0.28604	-0.21238	-0.25867
-137.207	-0.10262	-0.23316	-0.17517	-0.1285	-0.18194	-0.21544	-0.30089	-0.13945	-0.3342	-0.29811	-0.30321	-0.27482	-0.21191		-0.1761	-0.17285	-0.10039	-0.31332	-0.3071	-0.45036	-0.38421	-0.437	-0.32705	-0.29319	-0.46864	-0.16849	-0.28836	-0.66997	-0.42753	-0.4434	-0.28428	-0.20996	-0.26034
-137.207	-0.10299	-0.23149	-0.17471	-0.12841	-0.18092	-0.21609	-0.30154	-0.13991	-0.33531	-0.29792	-0.30367	-0.2763	-0.21015		-0.17786	-0.17313	-0.10076	-0.3136	-0.30516	-0.45027	-0.38291	-0.43551	-0.32733	-0.29541	-0.46836	-0.1684	-0.28706	-0.66997	-0.42614	-0.44386	-0.28688	-0.20941	-0.26155
-137.268	-0.10299	-0.23028	-0.17452	-0.12887	-0.18176	-0.21646	-0.30135	-0.13973	-0.33503	-0.29875	-0.30284	-0.27463	-0.20978		-0.17545	-0.17322	-0.09918	-0.31193	-0.30683	-0.44915	-0.38356	-0.43394	-0.32622	-0.29439	-0.46734	-0.16738	-0.28799	-0.66969	-0.42726	-0.44414	-0.2841	-0.20931	-0.26146
-137.177	-0.1016	-0.23232	-0.17322	-0.12924	-0.18027	-0.21664	-0.2995	-0.13769	-0.33345	-0.29653	-0.30488	-0.27305	-0.2108		-0.1761	-0.17331	-0.10132	-0.31276	-0.30534	-0.44952	-0.38272	-0.43551	-0.32548	-0.29449	-0.46724	-0.16738	-0.2879	-0.66821	-0.42596	-0.44321	-0.28447	-0.20931	-0.26174
-137.238	-0.10345	-0.23214	-0.17415	-0.1272	-0.18129	-0.21544	-0.30163	-0.13889	-0.33345	-0.29449	-0.30404	-0.27454	-0.21098		-0.17684	-0.17322	-0.10095	-0.31174	-0.30432	-0.44832	-0.38383	-0.43412	-0.32557	-0.29337	-0.46827	-0.1683	-0.28716	-0.67053	-0.42522	-0.44442	-0.28307	-0.20968	-0.26341
-137.177	-0.10262	-0.23158	-0.17257	-0.12739	-0.18139	-0.21609	-0.3008	-0.13889	-0.33308	-0.29699	-0.30367	-0.27203	-0.20968		-0.17517	-0.17118	-0.10048	-0.31017	-0.30525	-0.44813	-0.38597	-0.43366	-0.32659	-0.293	-0.4666	-0.16886	-0.28595	-0.66728	-0.42596	-0.44331	-0.28363	-0.2082	-0.26238
-137.177	-0.10243	-0.23028	-0.17461	-0.12813	-0.18009	-0.21516	-0.30061	-0.13843	-0.33336	-0.29755	-0.30376	-0.27426	-0.21006		-0.17406	-0.17229	-0.09983	-0.3097	-0.30349	-0.4473	-0.38458	-0.43486	-0.32612	-0.29337	-0.4666	-0.16821	-0.28669	-0.67062	-0.42633	-0.44192	-0.28224	-0.20848	-0.25877
-137.146	-0.10262	-0.23019	-0.17257	-0.12832	-0.18296	-0.21525	-0.30024	-0.14112	-0.3316	-0.29783	-0.30265	-0.27435	-0.21089		-0.17665	-0.17072	-0.10085	-0.31063	-0.30302	-0.44841	-0.38495	-0.43403	-0.32464	-0.29449	-0.46845	-0.16803	-0.29068	-0.66969	-0.42614	-0.44201	-0.28539	-0.21015	-0.26155
-137.115	-0.10262	-0.23223	-0.17174	-0.12535	-0.18157	-0.21534	-0.30005	-0.13954	-0.33225	-0.2969	-0.30339	-0.27343	-0.21024		-0.17452	-0.17304	-0.10076	-0.30989	-0.30534	-0.44989	-0.38588	-0.43486	-0.32455	-0.29458	-0.46752	-0.16858	-0.28836	-0.6696	-0.42577	-0.44312	-0.28725	-0.20987	-0.26378
-137.054	-0.10095	-0.23038	-0.17313	-0.12924	-0.18213	-0.21674	-0.29987	-0.14047	-0.33188	-0.29783	-0.30312	-0.2737	-0.20829		-0.17387	-0.17183	-0.09881	-0.30915	-0.30395	-0.44897	-0.38495	-0.43347	-0.32575	-0.29551	-0.46557	-0.16886	-0.28734	-0.66663	-0.42586	-0.44405	-0.28493	-0.21098	-0.26331
-137.085	-0.10215	-0.23149	-0.17202	-0.12934	-0.18102	-0.21553	-0.30033	-0.1388	-0.33197	-0.29755	-0.30376	-0.27528	-0.20996		-0.17554	-0.17248	-0.09955	-0.30961	-0.30237	-0.44878	-0.38467	-0.43254	-0.32436	-0.29532	-0.46771	-0.16849	-0.28836	-0.66793	-0.42373	-0.44312	-0.28651	-0.20968	-0.26146
-137.085	-0.10327	-0.23065	-0.17239	-0.12748	-0.18315	-0.21683	-0.2982	-0.13917	-0.33401	-0.29764	-0.30274	-0.27463	-0.21043		-0.17563	-0.1709	-0.10104	-0.30877	-0.30432	-0.44999	-0.38486	-0.43468	-0.32705	-0.29439	-0.46901	-0.16626	-0.28744	-0.66719	-0.42633	-0.4421	-0.28873	-0.2095	-0.26257
-137.054	-0.10345	-0.2314	-0.17183	-0.1285	-0.18371	-0.21627	-0.29913	-0.13973	-0.33114	-0.2982	-0.30293	-0.27361	-0.21089		-0.17684	-0.17276	-0.10215	-0.31054	-0.30451	-0.44878	-0.38467	-0.43477	-0.32399	-0.29412	-0.46919	-0.16682	-0.28688	-0.66663	-0.42559	-0.44229	-0.28595	-0.21033	-0.26257
-137.115	-0.10224	-0.22991	-0.17155	-0.12702	-0.18046	-0.21655	-0.30005	-0.13778	-0.33281	-0.29662	-0.30089	-0.27602	-0.21089		-0.17582	-0.17202	-0.10057	-0.3097	-0.30423	-0.44878	-0.38578	-0.43496	-0.3252	-0.29393	-0.4653	-0.1683	-0.28679	-0.66821	-0.42354	-0.4421	-0.28493	-0.20987	-0.26424
-136.932	-0.10187	-0.23028	-0.1709	-0.12887	-0.18074	-0.21599	-0.30005	-0.13917	-0.33345	-0.29773	-0.30145	-0.27407	-0.2095		-0.17647	-0.17164	-0.10197	-0.31109	-0.30432	-0.44989	-0.38495	-0.43347	-0.32418	-0.29393	-0.46483	-0.16756	-0.28744	-0.66802	-0.42466	-0.44535	-0.28539	-0.20857	-0.26248
-137.054	-0.10215	-0.22861	-0.17007	-0.12897	-0.18324	-0.21599	-0.29987	-0.1388	-0.33234	-0.2969	-0.30247	-0.27528	-0.20931		-0.17489	-0.17304	-0.10224	-0.31109	-0.30321	-0.44813	-0.38393	-0.43357	-0.32603	-0.29356	-0.46622	-0.1683	-0.28836	-0.66802	-0.42447	-0.44173	-0.28549	-0.20848	-0.26136
-136.963	-0.10132	-0.23056	-0.16997	-0.12757	-0.1825	-0.21553	-0.30015	-0.13945	-0.33114	-0.2982	-0.30237	-0.2737	-0.2095		-0.17443	-0.17183	-0.10095	-0.30989	-0.30367	-0.4498	-0.38495	-0.43412	-0.32538	-0.29439	-0.46567	-0.1671	-0.28771	-0.66858	-0.42512	-0.44275	-0.28512	-0.20987	-0.2635
-136.932	-0.10057	-0.23065	-0.16997	-0.12971	-0.1838	-0.21367	-0.29903	-0.13936	-0.32984	-0.29773	-0.30386	-0.27574	-0.20783		-0.17768	-0.17062	-0.10048	-0.31054	-0.30543	-0.44748	-0.3843	-0.43264	-0.32548	-0.29504	-0.46511	-0.16654	-0.28669	-0.66756	-0.42522	-0.44294	-0.28391	-0.20811	-0.26387
-136.902	-0.10178	-0.23102	-0.17174	-0.12711	-0.18306	-0.2147	-0.2994	-0.13945	-0.33169	-0.29727	-0.30367	-0.27677	-0.21024		-0.17536	-0.17322	-0.09993	-0.30998	-0.30553	-0.44776	-0.38393	-0.43264	-0.32362	-0.29384	-0.46493	-0.1671	-0.28614	-0.66552	-0.42447	-0.44071	-0.284	-0.20718	-0.26238
-136.902	-0.10187	-0.23251	-0.17081	-0.12665	-0.18148	-0.21377	-0.2994	-0.13954	-0.33039	-0.29829	-0.30126	-0.27463	-0.20709		-0.17461	-0.17183	-0.10076	-0.31063	-0.30339	-0.44813	-0.38328	-0.43199	-0.32538	-0.29365	-0.46539	-0.16766	-0.28604	-0.667	-0.42605	-0.44145	-0.28317	-0.20922	-0.2635
-136.902	-0.10104	-0.23093	-0.16691	-0.12655	-0.1825	-0.21497	-0.29978	-0.13815	-0.33039	-0.29736	-0.30219	-0.27445	-0.20959		-0.17406	-0.17229	-0.10039	-0.30877	-0.30469	-0.44795	-0.38281	-0.43347	-0.32297	-0.29328	-0.46344	-0.16682	-0.28577	-0.66709	-0.42475	-0.44442	-0.28261	-0.20774	-0.2647
-136.871	-0.10104	-0.23084	-0.17007	-0.12887	-0.18222	-0.21442	-0.29866	-0.13797	-0.32909	-0.29792	-0.3007	-0.27463	-0.20968		-0.17563	-0.17359	-0.10234	-0.30933	-0.30516	-0.44785	-0.38578	-0.43412	-0.32483	-0.29365	-0.46734	-0.16487	-0.28539	-0.66802	-0.42522	-0.44062	-0.28456	-0.20783	-0.26526
-136.871	-0.1028	-0.22991	-0.16923	-0.12646	-0.1825	-0.21637	-0.29783	-0.13815	-0.33049	-0.29848	-0.30247	-0.27222	-0.20968		-0.17647	-0.17211	-0.10067	-0.31026	-0.30469	-0.4473	-0.383	-0.43403	-0.32473	-0.293	-0.46771	-0.16849	-0.28577	-0.66663	-0.42484	-0.44321	-0.28382	-0.20727	-0.26535
-136.993	-0.10122	-0.23065	-0.16905	-0.12869	-0.18259	-0.21609	-0.2982	-0.13834	-0.33021	-0.29727	-0.30172	-0.27278	-0.20792		-0.17693	-0.17146	-0.10067	-0.3097	-0.30284	-0.44785	-0.3843	-0.43329	-0.32427	-0.29142	-0.46567	-0.16756	-0.28595	-0.66756	-0.42494	-0.4408	-0.28382	-0.20662	-0.26517
-136.749	-0.10039	-0.23075	-0.1709	-0.12767	-0.18139	-0.2185	-0.29792	-0.13973	-0.32965	-0.29708	-0.30321	-0.27305	-0.20913		-0.1748	-0.17174	-0.10336	-0.30924	-0.30441	-0.44915	-0.38281	-0.43208	-0.32316	-0.29393	-0.46465	-0.16756	-0.2879	-0.66709	-0.4254	-0.44173	-0.28317	-0.20384	-0.26387
-136.81	-0.10048	-0.23028	-0.16951	-0.12878	-0.18074	-0.21961	-0.29931	-0.13899	-0.32909	-0.29829	-0.30154	-0.27315	-0.2095		-0.17369	-0.17276	-0.10095	-0.31007	-0.3059	-0.44758	-0.38476	-0.43254	-0.32325	-0.29402	-0.46557	-0.1697	-0.2879	-0.66719	-0.42661	-0.44238	-0.28243	-0.20783	-0.26229
-136.81	-0.10122	-0.23047	-0.17174	-0.1273	-0.18167	-0.21998	-0.29894	-0.13908	-0.32919	-0.29541	-0.30237	-0.27435	-0.20941		-0.17294	-0.171	-0.10039	-0.30989	-0.30581	-0.44591	-0.38495	-0.43329	-0.32362	-0.29319	-0.46483	-0.16858	-0.28614	-0.66784	-0.42577	-0.44154	-0.28326	-0.20811	-0.26322
-136.902	-0.10206	-0.23251	-0.1709	-0.1272	-0.18157	-0.22035	-0.29968	-0.13973	-0.33086	-0.29644	-0.30154	-0.27593	-0.20959		-0.17229	-0.17164	-0.10039	-0.31044	-0.30525	-0.44628	-0.38309	-0.43199	-0.32306	-0.29365	-0.4653	-0.17062	-0.28651	-0.66607	-0.42484	-0.44015	-0.28493	-0.20607	-0.26572
-136.81	-0.10234	-0.23028	-0.171	-0.13017	-0.18278	-0.22026	-0.29903	-0.13824	-0.32928	-0.29681	-0.3008	-0.27667	-0.20996		-0.17294	-0.17257	-0.09993	-0.31035	-0.30432	-0.44655	-0.38439	-0.43264	-0.32195	-0.29291	-0.46539	-0.16988	-0.28604	-0.66478	-0.42484	-0.44164	-0.28474	-0.2057	-0.26415
-136.719	-0.10113	-0.23056	-0.17035	-0.12794	-0.18074	-0.2185	-0.29913	-0.13852	-0.32919	-0.29764	-0.30209	-0.27491	-0.21015		-0.17118	-0.17025	-0.09965	-0.31044	-0.30451	-0.44739	-0.3843	-0.43217	-0.32362	-0.29263	-0.46567	-0.17016	-0.28716	-0.66617	-0.4228	-0.4421	-0.28345	-0.20904	-0.2648
-136.688	-0.10057	-0.2301	-0.17016	-0.12813	-0.18148	-0.21757	-0.30024	-0.13815	-0.33002	-0.29755	-0.30182	-0.27482	-0.20987		-0.17322	-0.16849	-0.09955	-0.30998	-0.30312	-0.44609	-0.38383	-0.43097	-0.32297	-0.29374	-0.46539	-0.1696	-0.28521	-0.66533	-0.42466	-0.4408	-0.28372	-0.2069	-0.26266
-136.688	-0.09909	-0.22908	-0.17155	-0.1285	-0.1825	-0.21868	-0.30005	-0.13852	-0.33114	-0.29662	-0.30005	-0.27537	-0.20913		-0.17248	-0.17192	-0.10178	-0.30877	-0.30469	-0.44581	-0.38235	-0.4305	-0.32149	-0.29272	-0.46557	-0.16858	-0.28632	-0.66357	-0.42401	-0.44099	-0.28447	-0.20774	-0.26248
-136.658	-0.0989	-0.22917	-0.17164	-0.12841	-0.1838	-0.21804	-0.30024	-0.13843	-0.33169	-0.2969	-0.3007	-0.2737	-0.20848		-0.17369	-0.1722	-0.09974	-0.3098	-0.30376	-0.44758	-0.38356	-0.43087	-0.32353	-0.29189	-0.46585	-0.1671	-0.28679	-0.66478	-0.42299	-0.44062	-0.2828	-0.20699	-0.26155
-136.719	-0.10048	-0.2287	-0.1709	-0.12711	-0.18231	-0.21794	-0.29894	-0.13722	-0.32817	-0.29773	-0.3008	-0.27677	-0.20913		-0.17536	-0.17025	-0.09946	-0.30896	-0.30247	-0.44693	-0.38421	-0.43097	-0.32241	-0.29124	-0.46622	-0.16608	-0.28706	-0.66422	-0.42234	-0.44062	-0.28252	-0.20634	-0.26341
-136.658	-0.10076	-0.22889	-0.17239	-0.12804	-0.18463	-0.21896	-0.29978	-0.1362	-0.32974	-0.2969	-0.30024	-0.2763	-0.20876		-0.17415	-0.17257	-0.10067	-0.30785	-0.30293	-0.4472	-0.38402	-0.42893	-0.32371	-0.29245	-0.46539	-0.16886	-0.28706	-0.66385	-0.42336	-0.44062	-0.28224	-0.20607	-0.26248
-136.81	-0.10104	-0.22861	-0.17276	-0.12739	-0.18139	-0.21924	-0.29792	-0.13676	-0.32937	-0.29597	-0.30191	-0.27574	-0.2069		-0.1735	-0.17248	-0.10113	-0.30998	-0.30432	-0.44591	-0.38337	-0.42837	-0.32251	-0.29189	-0.46493	-0.16895	-0.28818	-0.66533	-0.42317	-0.44099	-0.28354	-0.20904	-0.26368
-136.719	-0.09974	-0.22898	-0.17109	-0.12674	-0.18398	-0.21729	-0.29903	-0.1375	-0.32761	-0.29746	-0.30089	-0.27472	-0.2095		-0.1748	-0.17137	-0.10048	-0.30933	-0.30367	-0.44897	-0.38291	-0.42856	-0.32121	-0.29291	-0.46539	-0.16923	-0.28771	-0.66246	-0.42327	-0.4408	-0.28168	-0.20403	-0.26276
-136.688	-0.10178	-0.23028	-0.1722	-0.12776	-0.18287	-0.21887	-0.29931	-0.13778	-0.32937	-0.29736	-0.30228	-0.2738	-0.2082		-0.17202	-0.17053	-0.10122	-0.30942	-0.30414	-0.44776	-0.38319	-0.42939	-0.32214	-0.29105	-0.46576	-0.16793	-0.28762	-0.66106	-0.4241	-0.43913	-0.28205	-0.20384	-0.26081
-136.719	-0.10187	-0.22963	-0.17044	-0.12609	-0.18287	-0.21896	-0.29903	-0.1388	-0.33039	-0.29746	-0.30172	-0.27305	-0.20727		-0.17239	-0.17053	-0.1015	-0.30803	-0.30302	-0.44767	-0.38105	-0.42772	-0.32316	-0.29087	-0.46437	-0.16673	-0.28827	-0.66208	-0.4241	-0.44052	-0.28437	-0.20607	-0.26044
-136.505	-0.09993	-0.22991	-0.17229	-0.12748	-0.18185	-0.21646	-0.29922	-0.1388	-0.32817	-0.29727	-0.302	-0.27305	-0.20764		-0.17304	-0.17044	-0.10085	-0.30924	-0.30339	-0.4485	-0.38235	-0.42976	-0.32278	-0.28994	-0.46539	-0.16784	-0.28697	-0.66181	-0.42215	-0.44025	-0.28187	-0.20532	-0.26164
-136.475	-0.09993	-0.23084	-0.17016	-0.12516	-0.18083	-0.21581	-0.29913	-0.13973	-0.32872	-0.29606	-0.29987	-0.275	-0.20764		-0.1735	-0.17285	-0.09918	-0.30831	-0.30219	-0.44637	-0.38198	-0.43032	-0.32306	-0.28985	-0.46557	-0.16858	-0.28762	-0.66088	-0.42252	-0.43997	-0.28215	-0.20514	-0.26341
-136.688	-0.09881	-0.22926	-0.16942	-0.12396	-0.18306	-0.21627	-0.2994	-0.13797	-0.32919	-0.29708	-0.30154	-0.27537	-0.20913		-0.17563	-0.17053	-0.10039	-0.3084	-0.30163	-0.44813	-0.38226	-0.43013	-0.32195	-0.29124	-0.46465	-0.16599	-0.28799	-0.66125	-0.42197	-0.43922	-0.28345	-0.2057	-0.26266
-136.688	-0.1003	-0.22991	-0.17127	-0.12498	-0.18204	-0.21655	-0.29894	-0.1375	-0.3277	-0.29699	-0.30052	-0.275	-0.20801		-0.17415	-0.16942	-0.10076	-0.30738	-0.30163	-0.44767	-0.38263	-0.43023	-0.32111	-0.2917	-0.46326	-0.16571	-0.2866	-0.66181	-0.42327	-0.43858	-0.28372	-0.20551	-0.26238
-136.658	-0.099	-0.22843	-0.17164	-0.1272	-0.18361	-0.21562	-0.29903	-0.13991	-0.32844	-0.29606	-0.30163	-0.27519	-0.20783		-0.17508	-0.16951	-0.0989	-0.30905	-0.30024	-0.44758	-0.38124	-0.42911	-0.32353	-0.29161	-0.46335	-0.16571	-0.28697	-0.66208	-0.42234	-0.44043	-0.28233	-0.20625	-0.26053
-136.566	-0.09965	-0.2287	-0.17118	-0.12423	-0.18306	-0.21562	-0.29931	-0.13704	-0.32826	-0.29606	-0.29959	-0.27639	-0.21052		-0.1761	-0.1696	-0.10104	-0.30859	-0.30219	-0.44628	-0.38161	-0.4292	-0.32102	-0.28938	-0.46372	-0.16756	-0.28549	-0.66227	-0.42271	-0.43913	-0.28196	-0.20523	-0.26257
-136.536	-0.09881	-0.22908	-0.17081	-0.12544	-0.18306	-0.2146	-0.29922	-0.13815	-0.32789	-0.29773	-0.30107	-0.27333	-0.20848		-0.17563	-0.1697	-0.1002	-0.30785	-0.30117	-0.44591	-0.38087	-0.42865	-0.32343	-0.28948	-0.46279	-0.1697	-0.28595	-0.6606	-0.42317	-0.4408	-0.28038	-0.2069	-0.266
-136.475	-0.09909	-0.22954	-0.16988	-0.12553	-0.18009	-0.21488	-0.29931	-0.13871	-0.32752	-0.29644	-0.30117	-0.27426	-0.20922		-0.17684	-0.16868	-0.09826	-0.3071	-0.30005	-0.44461	-0.38319	-0.4293	-0.32167	-0.29142	-0.46409	-0.16673	-0.28614	-0.66273	-0.42262	-0.44025	-0.28215	-0.20746	-0.26517
-136.444	-0.09993	-0.22908	-0.16997	-0.1272	-0.1799	-0.21303	-0.2969	-0.13639	-0.32909	-0.29708	-0.2994	-0.27537	-0.20783		-0.17471	-0.1696	-0.10076	-0.30701	-0.30117	-0.44312	-0.38152	-0.42902	-0.32139	-0.29013	-0.46242	-0.16756	-0.2853	-0.66079	-0.42345	-0.44006	-0.28168	-0.2057	-0.26535
-136.475	-0.10076	-0.22759	-0.17109	-0.12618	-0.17962	-0.21312	-0.29866	-0.13694	-0.32835	-0.2969	-0.29903	-0.27491	-0.20987		-0.1761	-0.16886	-0.09965	-0.30748	-0.30154	-0.44498	-0.38226	-0.43004	-0.32149	-0.2904	-0.46131	-0.16905	-0.2853	-0.66246	-0.42187	-0.43867	-0.28168	-0.20449	-0.26591
-136.505	-0.09993	-0.22852	-0.17016	-0.12516	-0.18083	-0.21349	-0.29764	-0.13676	-0.32659	-0.29569	-0.30089	-0.27417	-0.20894		-0.17573	-0.16728	-0.09909	-0.30766	-0.30117	-0.44451	-0.38235	-0.42716	-0.32269	-0.29013	-0.46437	-0.16877	-0.28317	-0.66171	-0.42299	-0.44052	-0.2815	-0.20421	-0.266
-136.475	-0.09965	-0.22898	-0.17146	-0.12553	-0.18055	-0.21247	-0.29866	-0.13639	-0.32789	-0.29681	-0.29931	-0.27231	-0.20866		-0.17396	-0.16858	-0.099	-0.3071	-0.30126	-0.44488	-0.38281	-0.42967	-0.32241	-0.29105	-0.46261	-0.16849	-0.28512	-0.66292	-0.42271	-0.43885	-0.27788	-0.20514	-0.26767
-136.505	-0.10076	-0.2288	-0.17146	-0.12581	-0.18	-0.21507	-0.29801	-0.13657	-0.32844	-0.29727	-0.30163	-0.27361	-0.20894		-0.1735	-0.16868	-0.10122	-0.30636	-0.30172	-0.44303	-0.38114	-0.42911	-0.32288	-0.29059	-0.46307	-0.16766	-0.28641	-0.66023	-0.42215	-0.44071	-0.28038	-0.20681	-0.26452
-136.414	-0.09881	-0.22889	-0.17118	-0.12507	-0.18129	-0.21321	-0.2982	-0.1363	-0.32891	-0.29606	-0.29903	-0.27472	-0.20746		-0.17396	-0.17007	-0.1016	-0.30757	-0.30061	-0.44424	-0.38133	-0.42902	-0.32316	-0.2904	-0.46288	-0.16793	-0.28512	-0.66301	-0.42271	-0.43987	-0.28168	-0.20616	-0.26341
-136.383	-0.10011	-0.22713	-0.17081	-0.1259	-0.18129	-0.21247	-0.29931	-0.13657	-0.32715	-0.29597	-0.30024	-0.27472	-0.20783		-0.17304	-0.16933	-0.09881	-0.30766	-0.30163	-0.44238	-0.37938	-0.428	-0.32325	-0.28985	-0.46112	-0.16849	-0.28716	-0.6632	-0.42234	-0.43783	-0.28122	-0.20449	-0.26665
-136.353	-0.09798	-0.2288	-0.17118	-0.12692	-0.18204	-0.21219	-0.29773	-0.13518	-0.32826	-0.29616	-0.29875	-0.27361	-0.20783		-0.17387	-0.1684	-0.09946	-0.3072	-0.30182	-0.44238	-0.37975	-0.42679	-0.32297	-0.29078	-0.4639	-0.16868	-0.28428	-0.66153	-0.42234	-0.43978	-0.28243	-0.20403	-0.266
-136.353	-0.09788	-0.22731	-0.17146	-0.12646	-0.17972	-0.2121	-0.29755	-0.13648	-0.32733	-0.29551	-0.29903	-0.27305	-0.20718		-0.17415	-0.16775	-0.09974	-0.30673	-0.30042	-0.44396	-0.38003	-0.42744	-0.32288	-0.28966	-0.46233	-0.1683	-0.28447	-0.66144	-0.42234	-0.43867	-0.28029	-0.20634	-0.26303
-136.444	-0.09909	-0.22741	-0.17304	-0.12553	-0.18064	-0.21358	-0.29718	-0.13583	-0.32863	-0.29588	-0.29866	-0.27305	-0.20839		-0.1761	-0.16895	-0.10067	-0.30553	-0.30228	-0.44164	-0.37901	-0.42809	-0.32297	-0.28855	-0.46353	-0.16766	-0.28539	-0.66116	-0.42234	-0.44006	-0.2802	-0.20718	-0.26443
-136.383	-0.09965	-0.22833	-0.17396	-0.12692	-0.17962	-0.21358	-0.2969	-0.13602	-0.3265	-0.29634	-0.29857	-0.27046	-0.20653		-0.17517	-0.16784	-0.09983	-0.30543	-0.3007	-0.44294	-0.38012	-0.42744	-0.32167	-0.28883	-0.46233	-0.16886	-0.28651	-0.66162	-0.42215	-0.43848	-0.28029	-0.20523	-0.26452
-136.383	-0.0989	-0.22926	-0.17406	-0.12563	-0.17944	-0.21303	-0.29699	-0.13657	-0.32492	-0.29746	-0.29829	-0.27129	-0.20755		-0.17452	-0.16942	-0.10039	-0.30673	-0.30098	-0.44488	-0.37957	-0.42679	-0.32251	-0.28855	-0.46242	-0.16868	-0.28512	-0.66004	-0.42085	-0.43867	-0.28048	-0.2057	-0.26405
-136.383	-0.09965	-0.22778	-0.17229	-0.12748	-0.1799	-0.21154	-0.29662	-0.13704	-0.32687	-0.2969	-0.29875	-0.2725	-0.20681		-0.17591	-0.1697	-0.09946	-0.30571	-0.30089	-0.44591	-0.3804	-0.42698	-0.32316	-0.28873	-0.46103	-0.1658	-0.28465	-0.65967	-0.42113	-0.43663	-0.27973	-0.20607	-0.26591
-136.353	-0.09723	-0.22694	-0.1709	-0.12433	-0.17944	-0.21377	-0.29681	-0.13797	-0.32761	-0.29588	-0.29913	-0.27343	-0.20709		-0.17452	-0.16895	-0.09928	-0.3072	-0.30015	-0.44405	-0.37845	-0.42586	-0.3239	-0.28734	-0.46103	-0.16682	-0.28447	-0.65912	-0.42085	-0.43755	-0.28066	-0.20542	-0.26647
-136.292	-0.0977	-0.22759	-0.17359	-0.12451	-0.17944	-0.21367	-0.29783	-0.13685	-0.32677	-0.29671	-0.30042	-0.27203	-0.20625		-0.17396	-0.16821	-0.09816	-0.30562	-0.29903	-0.44349	-0.37938	-0.42661	-0.32167	-0.28734	-0.46084	-0.16626	-0.28614	-0.65949	-0.42197	-0.43811	-0.27992	-0.20681	-0.26563
-136.292	-0.09835	-0.22648	-0.17053	-0.12516	-0.18092	-0.21534	-0.29671	-0.13685	-0.32659	-0.29606	-0.29838	-0.27046	-0.20829		-0.17443	-0.1696	-0.10122	-0.30516	-0.3008	-0.4447	-0.37929	-0.42744	-0.32325	-0.28846	-0.4627	-0.16719	-0.28502	-0.65958	-0.42225	-0.44052	-0.27927	-0.20597	-0.26331
-136.292	-0.09714	-0.22722	-0.16997	-0.12498	-0.17981	-0.21405	-0.2969	-0.13657	-0.32585	-0.29402	-0.29848	-0.2725	-0.20616		-0.1709	-0.16812	-0.10039	-0.3059	-0.30191	-0.44405	-0.37966	-0.42818	-0.32186	-0.28938	-0.46066	-0.1671	-0.28484	-0.66069	-0.41937	-0.43867	-0.2814	-0.20746	-0.26341
-136.2	-0.09853	-0.22666	-0.17062	-0.12627	-0.17981	-0.21553	-0.29671	-0.13537	-0.3265	-0.29634	-0.29792	-0.27138	-0.20672		-0.17211	-0.16775	-0.10132	-0.30655	-0.30042	-0.44164	-0.37715	-0.42791	-0.32223	-0.2904	-0.46251	-0.16784	-0.28669	-0.6593	-0.42113	-0.43858	-0.27918	-0.2057	-0.26146
-136.261	-0.09946	-0.22527	-0.17016	-0.1273	-0.17907	-0.21442	-0.29616	-0.13722	-0.32891	-0.29644	-0.29875	-0.27046	-0.20681		-0.17127	-0.16849	-0.09946	-0.30562	-0.30219	-0.44145	-0.37818	-0.4292	-0.32186	-0.28938	-0.46205	-0.16654	-0.28697	-0.65986	-0.41993	-0.43793	-0.27973	-0.20616	-0.26415
-136.23	-0.09946	-0.22676	-0.171	-0.1259	-0.18167	-0.21618	-0.29588	-0.13657	-0.32603	-0.29662	-0.30005	-0.27194	-0.2069		-0.17229	-0.16673	-0.09965	-0.30488	-0.30247	-0.44099	-0.37892	-0.4267	-0.32167	-0.28994	-0.46205	-0.16701	-0.28484	-0.65912	-0.42113	-0.43997	-0.27936	-0.20412	-0.26257
-136.169	-0.09668	-0.22713	-0.16914	-0.12618	-0.17888	-0.21451	-0.29597	-0.13527	-0.32687	-0.29532	-0.2994	-0.27055	-0.20746		-0.17294	-0.16905	-0.10048	-0.30469	-0.30052	-0.44052	-0.37892	-0.42716	-0.32214	-0.28948	-0.46233	-0.16691	-0.28382	-0.65977	-0.41983	-0.43848	-0.28029	-0.20551	-0.26238
-136.2	-0.09538	-0.22685	-0.16905	-0.12683	-0.17888	-0.21544	-0.29644	-0.13732	-0.32622	-0.29449	-0.29718	-0.26999	-0.2056		-0.17267	-0.16784	-0.09835	-0.30497	-0.30219	-0.44294	-0.37892	-0.42726	-0.32371	-0.28994	-0.46251	-0.16506	-0.28641	-0.65893	-0.41881	-0.43755	-0.27964	-0.20634	-0.2647
-136.169	-0.09798	-0.22555	-0.17062	-0.12507	-0.17981	-0.21414	-0.29634	-0.13592	-0.32603	-0.29606	-0.29792	-0.27046	-0.20644		-0.17369	-0.16858	-0.10039	-0.30441	-0.29968	-0.44089	-0.3791	-0.42633	-0.32223	-0.28846	-0.45945	-0.16487	-0.28679	-0.65847	-0.41909	-0.43922	-0.27834	-0.20384	-0.2661
-136.169	-0.09779	-0.22676	-0.17025	-0.12479	-0.17851	-0.21089	-0.29486	-0.13565	-0.32677	-0.29532	-0.29718	-0.27203	-0.20634		-0.17396	-0.1684	-0.0989	-0.30488	-0.29913	-0.44034	-0.37595	-0.42633	-0.32214	-0.28957	-0.4614	-0.16654	-0.28706	-0.65754	-0.41956	-0.43709	-0.27834	-0.20607	-0.26109
-136.108	-0.09742	-0.22472	-0.1709	-0.12572	-0.17749	-0.21163	-0.29477	-0.13453	-0.3264	-0.29523	-0.29811	-0.27166	-0.20495		-0.17118	-0.16849	-0.09928	-0.30312	-0.29866	-0.43876	-0.3766	-0.4267	-0.32241	-0.28938	-0.46223	-0.16636	-0.28632	-0.66051	-0.41993	-0.43672	-0.27871	-0.20616	-0.26053
-136.23	-0.09909	-0.22472	-0.16979	-0.12516	-0.17907	-0.2121	-0.29625	-0.13713	-0.32705	-0.29616	-0.29848	-0.27046	-0.20579		-0.17331	-0.16886	-0.09993	-0.30469	-0.29764	-0.44052	-0.37734	-0.42559	-0.32241	-0.28836	-0.45889	-0.16775	-0.28586	-0.6593	-0.41956	-0.43691	-0.27964	-0.20495	-0.26099
-136.078	-0.09816	-0.22574	-0.16849	-0.12312	-0.17814	-0.21126	-0.29736	-0.13565	-0.32668	-0.29347	-0.29894	-0.26749	-0.20542		-0.17202	-0.16691	-0.1016	-0.30321	-0.29903	-0.44089	-0.37901	-0.42596	-0.32214	-0.28846	-0.45964	-0.16747	-0.28465	-0.65856	-0.41881	-0.43774	-0.27871	-0.20672	-0.26257
-135.986	-0.09482	-0.22629	-0.16905	-0.12498	-0.17786	-0.212	-0.29634	-0.13657	-0.32677	-0.29569	-0.30015	-0.26795	-0.20634		-0.17387	-0.16951	-0.10085	-0.30488	-0.30015	-0.44062	-0.37855	-0.42689	-0.32065	-0.28818	-0.46038	-0.16636	-0.28567	-0.65847	-0.41872	-0.43848	-0.27844	-0.20801	-0.26034
-136.078	-0.09677	-0.22342	-0.16997	-0.12572	-0.17953	-0.21071	-0.29662	-0.13509	-0.32798	-0.29477	-0.2982	-0.2699	-0.20412		-0.17471	-0.16738	-0.10048	-0.30497	-0.29922	-0.43867	-0.37808	-0.4254	-0.3213	-0.28697	-0.4588	-0.16728	-0.28521	-0.65921	-0.41909	-0.43867	-0.27741	-0.2057	-0.26211
-136.108	-0.09733	-0.2262	-0.1684	-0.12516	-0.17795	-0.21238	-0.29551	-0.13824	-0.32677	-0.29514	-0.29811	-0.27064	-0.203		-0.17257	-0.16849	-0.09965	-0.30506	-0.3008	-0.44015	-0.37808	-0.42512	-0.32037	-0.28873	-0.45945	-0.16691	-0.28521	-0.65949	-0.41937	-0.43728	-0.27741	-0.20523	-0.26294
-136.047	-0.0964	-0.22741	-0.17137	-0.12553	-0.17888	-0.2108	-0.29625	-0.13592	-0.32715	-0.29477	-0.29792	-0.27129	-0.20588		-0.17684	-0.16784	-0.10067	-0.30543	-0.29968	-0.44117	-0.37706	-0.42735	-0.31944	-0.28883	-0.45945	-0.16756	-0.28632	-0.65707	-0.41946	-0.43876	-0.27454	-0.20727	-0.26341
-135.956	-0.09705	-0.22546	-0.17118	-0.126	-0.1787	-0.21173	-0.29579	-0.13546	-0.32566	-0.29523	-0.29829	-0.27064	-0.20458		-0.17563	-0.16979	-0.0989	-0.30497	-0.30052	-0.44062	-0.37409	-0.42679	-0.31972	-0.28762	-0.45713	-0.16895	-0.28651	-0.65847	-0.41937	-0.4382	-0.27788	-0.20616	-0.25923
-136.047	-0.09826	-0.22472	-0.17007	-0.1273	-0.17647	-0.2108	-0.29708	-0.13639	-0.32705	-0.29523	-0.29746	-0.27166	-0.20486		-0.1748	-0.16886	-0.09909	-0.30488	-0.29959	-0.44043	-0.37456	-0.42624	-0.31963	-0.28846	-0.4576	-0.16673	-0.28512	-0.65633	-0.41742	-0.43793	-0.27825	-0.20792	-0.25942
-136.047	-0.09761	-0.22722	-0.17081	-0.12627	-0.17508	-0.21126	-0.29644	-0.13398	-0.3251	-0.29347	-0.29625	-0.27213	-0.20375		-0.17638	-0.16821	-0.09928	-0.30432	-0.29987	-0.4383	-0.37632	-0.42503	-0.31954	-0.28948	-0.45871	-0.16571	-0.28512	-0.65698	-0.41891	-0.43644	-0.27639	-0.20625	-0.26044
-135.956	-0.09788	-0.22657	-0.17007	-0.12767	-0.1787	-0.20876	-0.29551	-0.13565	-0.3251	-0.29439	-0.29634	-0.27194	-0.20449		-0.1761	-0.16923	-0.0989	-0.30339	-0.30015	-0.43904	-0.37641	-0.42512	-0.3188	-0.2879	-0.4576	-0.16654	-0.28419	-0.65624	-0.41863	-0.43811	-0.27565	-0.20551	-0.25932
-136.047	-0.09872	-0.22741	-0.16933	-0.1246	-0.17832	-0.21126	-0.29477	-0.13351	-0.32445	-0.29495	-0.29838	-0.27343	-0.20467		-0.17434	-0.16775	-0.09816	-0.30321	-0.30024	-0.43755	-0.37521	-0.42512	-0.31963	-0.28938	-0.45667	-0.1645	-0.28456	-0.65735	-0.41946	-0.43533	-0.27686	-0.20709	-0.26016
-135.986	-0.09965	-0.22629	-0.16942	-0.12627	-0.18009	-0.21145	-0.29532	-0.13509	-0.32566	-0.29374	-0.29829	-0.27194	-0.20384		-0.17415	-0.16979	-0.09844	-0.3033	-0.29922	-0.43895	-0.3766	-0.42512	-0.31759	-0.28975	-0.45685	-0.16469	-0.28474	-0.65828	-0.41761	-0.43681	-0.27612	-0.20505	-0.25951
-135.895	-0.09751	-0.22815	-0.16858	-0.12544	-0.17786	-0.20941	-0.29606	-0.13472	-0.32575	-0.29337	-0.29894	-0.27009	-0.20542		-0.17424	-0.16942	-0.09918	-0.30404	-0.30024	-0.43876	-0.37688	-0.42447	-0.31917	-0.29087	-0.4576	-0.16441	-0.2853	-0.65494	-0.41844	-0.43681	-0.2763	-0.20328	-0.26053
-135.986	-0.0989	-0.22518	-0.16793	-0.1246	-0.17768	-0.21145	-0.29449	-0.13416	-0.32557	-0.29347	-0.29968	-0.27018	-0.20542		-0.17387	-0.16877	-0.09835	-0.30432	-0.29783	-0.4395	-0.37586	-0.42271	-0.31731	-0.28883	-0.45982	-0.1658	-0.28345	-0.65578	-0.41622	-0.43588	-0.27547	-0.20662	-0.25747
-135.864	-0.09658	-0.22676	-0.16933	-0.12414	-0.17749	-0.21163	-0.29421	-0.13555	-0.3239	-0.29384	-0.29755	-0.2712	-0.2044		-0.17322	-0.16997	-0.10039	-0.30339	-0.29894	-0.43848	-0.37669	-0.42503	-0.31713	-0.28836	-0.45834	-0.16617	-0.28335	-0.65698	-0.41705	-0.43449	-0.27621	-0.20579	-0.25747
-135.956	-0.09761	-0.22741	-0.16738	-0.12396	-0.17907	-0.21061	-0.29541	-0.13611	-0.32863	-0.29272	-0.29903	-0.27231	-0.20328		-0.17294	-0.16858	-0.09928	-0.30339	-0.29746	-0.43895	-0.37762	-0.42512	-0.3188	-0.28781	-0.45927	-0.1684	-0.28196	-0.65531	-0.41881	-0.4344	-0.27445	-0.20365	-0.25765
-135.895	-0.09909	-0.22713	-0.16803	-0.12618	-0.17962	-0.21135	-0.29514	-0.13527	-0.32399	-0.29254	-0.2995	-0.27268	-0.20458		-0.1735	-0.16747	-0.09946	-0.30414	-0.29718	-0.43922	-0.37771	-0.42522	-0.31898	-0.28873	-0.45945	-0.16775	-0.28354	-0.65578	-0.41733	-0.4344	-0.27593	-0.20699	-0.25988
-135.864	-0.09705	-0.22564	-0.16766	-0.12423	-0.18027	-0.21033	-0.29495	-0.135	-0.32483	-0.29161	-0.29755	-0.27176	-0.20328		-0.17313	-0.16747	-0.09872	-0.30256	-0.29829	-0.43867	-0.37641	-0.42549	-0.31861	-0.28883	-0.45667	-0.16654	-0.28252	-0.65531	-0.41751	-0.43468	-0.27741	-0.20653	-0.25515
-135.803	-0.09705	-0.22527	-0.1671	-0.12479	-0.18139	-0.2108	-0.29597	-0.13546	-0.32492	-0.29272	-0.29857	-0.2712	-0.20495		-0.17378	-0.16886	-0.09974	-0.30265	-0.29662	-0.4396	-0.3766	-0.42512	-0.31982	-0.28799	-0.45685	-0.16524	-0.28057	-0.65698	-0.41696	-0.43635	-0.2751	-0.20588	-0.25608
-135.773	-0.09658	-0.22583	-0.16858	-0.12535	-0.17925	-0.21089	-0.29412	-0.13518	-0.32455	-0.29198	-0.29792	-0.27138	-0.2043		-0.17341	-0.16728	-0.10067	-0.30284	-0.29718	-0.4396	-0.37576	-0.42457	-0.31824	-0.28688	-0.4575	-0.16636	-0.28066	-0.65615	-0.41705	-0.43783	-0.27695	-0.20458	-0.25728
-135.986	-0.09668	-0.22666	-0.16793	-0.12358	-0.17972	-0.21135	-0.29606	-0.13639	-0.32575	-0.29226	-0.29644	-0.27166	-0.20319		-0.1748	-0.16849	-0.1002	-0.30339	-0.29671	-0.43913	-0.37688	-0.42568	-0.3187	-0.2879	-0.4563	-0.16496	-0.28085	-0.65717	-0.41659	-0.43561	-0.27816	-0.20672	-0.25589
-135.864	-0.09696	-0.22601	-0.16617	-0.12544	-0.17925	-0.21284	-0.29458	-0.13481	-0.32473	-0.29374	-0.29606	-0.2725	-0.2044		-0.17369	-0.16877	-0.0989	-0.30209	-0.29644	-0.43913	-0.37576	-0.42429	-0.31768	-0.28688	-0.45676	-0.16728	-0.28057	-0.65559	-0.41649	-0.43588	-0.27677	-0.20412	-0.25775
-135.864	-0.09835	-0.22703	-0.16645	-0.12498	-0.17814	-0.20987	-0.29514	-0.13472	-0.32585	-0.29337	-0.29625	-0.27073	-0.20393		-0.1748	-0.16738	-0.10067	-0.30265	-0.29606	-0.43867	-0.37595	-0.42429	-0.31852	-0.2879	-0.45722	-0.16385	-0.28048	-0.65745	-0.41696	-0.43533	-0.27723	-0.20718	-0.25626
-135.834	-0.0989	-0.22657	-0.16793	-0.12191	-0.17981	-0.21126	-0.29616	-0.135	-0.32455	-0.29291	-0.29727	-0.27018	-0.20588		-0.17415	-0.16923	-0.09816	-0.30228	-0.29708	-0.4396	-0.37548	-0.42336	-0.3187	-0.28651	-0.45722	-0.16617	-0.28131	-0.65707	-0.41686	-0.43431	-0.27704	-0.20551	-0.25756
-135.62	-0.09835	-0.22444	-0.16793	-0.12451	-0.17777	-0.21303	-0.29374	-0.13546	-0.32501	-0.29245	-0.29708	-0.27046	-0.2044		-0.1735	-0.16793	-0.09993	-0.30172	-0.29755	-0.43867	-0.37548	-0.42345	-0.31852	-0.28855	-0.45797	-0.16599	-0.28048	-0.65624	-0.41631	-0.43635	-0.27769	-0.20718	-0.25775
-135.681	-0.09835	-0.22314	-0.16673	-0.12563	-0.17768	-0.21275	-0.29449	-0.13518	-0.32436	-0.29347	-0.2982	-0.27064	-0.2043		-0.17638	-0.17016	-0.09946	-0.302	-0.29634	-0.43765	-0.37697	-0.4228	-0.31935	-0.28716	-0.45676	-0.16645	-0.27992	-0.65689	-0.41724	-0.43514	-0.27677	-0.20653	-0.25784
-135.651	-0.09696	-0.22416	-0.16784	-0.12423	-0.17851	-0.21154	-0.29588	-0.13732	-0.32585	-0.29347	-0.29866	-0.27018	-0.20505		-0.17489	-0.1671	-0.09965	-0.30172	-0.29606	-0.43728	-0.37409	-0.42187	-0.31824	-0.28679	-0.45574	-0.16728	-0.28057	-0.65587	-0.41677	-0.43273	-0.27667	-0.20672	-0.25413
-135.62	-0.09677	-0.22416	-0.1696	-0.12488	-0.17888	-0.2147	-0.29477	-0.13602	-0.32473	-0.29347	-0.29848	-0.27157	-0.20291		-0.17434	-0.1684	-0.099	-0.30247	-0.29616	-0.43737	-0.37697	-0.42299	-0.3174	-0.28577	-0.45528	-0.16506	-0.27844	-0.65522	-0.41622	-0.43542	-0.27519	-0.20319	-0.25533
-135.834	-0.09798	-0.22472	-0.1671	-0.12358	-0.1773	-0.21507	-0.29551	-0.13416	-0.32445	-0.29291	-0.29467	-0.27073	-0.20467		-0.17378	-0.16803	-0.09863	-0.30237	-0.29523	-0.43765	-0.37456	-0.42401	-0.31852	-0.28549	-0.45583	-0.16469	-0.27918	-0.65429	-0.41566	-0.43468	-0.27398	-0.20495	-0.25329
-135.681	-0.09742	-0.22592	-0.1683	-0.12368	-0.1774	-0.2146	-0.29477	-0.1349	-0.32483	-0.293	-0.29588	-0.27166	-0.20449		-0.17369	-0.1683	-0.09909	-0.30219	-0.29616	-0.43885	-0.374	-0.42225	-0.31731	-0.28549	-0.45537	-0.16469	-0.27964	-0.65327	-0.41603	-0.43282	-0.27732	-0.20263	-0.25181
-135.62	-0.09686	-0.22416	-0.16784	-0.12674	-0.17424	-0.21414	-0.29467	-0.13527	-0.32445	-0.29235	-0.29625	-0.27055	-0.20291		-0.17331	-0.16803	-0.0989	-0.30358	-0.29671	-0.43885	-0.37354	-0.42252	-0.31805	-0.28614	-0.45518	-0.16552	-0.27964	-0.65587	-0.41872	-0.43394	-0.27816	-0.20653	-0.25682
-135.559	-0.09742	-0.22434	-0.16775	-0.12535	-0.17452	-0.21377	-0.29384	-0.13463	-0.32371	-0.29328	-0.29569	-0.27157	-0.20532		-0.17239	-0.16849	-0.09946	-0.30228	-0.29319	-0.44006	-0.37437	-0.42271	-0.31926	-0.28447	-0.45481	-0.16496	-0.28001	-0.6554	-0.41742	-0.43524	-0.27658	-0.2056	-0.25728
-135.559	-0.09677	-0.22518	-0.16914	-0.12507	-0.17656	-0.2121	-0.29365	-0.13463	-0.32436	-0.29217	-0.29606	-0.27101	-0.20505		-0.17072	-0.16849	-0.09779	-0.30256	-0.29541	-0.43755	-0.37409	-0.42187	-0.31713	-0.28577	-0.45361	-0.16255	-0.27834	-0.65466	-0.41705	-0.43217	-0.27677	-0.2056	-0.25635
-135.62	-0.09556	-0.22472	-0.16728	-0.126	-0.17721	-0.21312	-0.29309	-0.135	-0.32334	-0.2918	-0.2956	-0.26851	-0.20495		-0.17229	-0.16599	-0.09937	-0.30061	-0.2956	-0.43802	-0.37391	-0.42225	-0.31815	-0.28567	-0.45379	-0.1645	-0.28001	-0.65448	-0.41603	-0.43403	-0.2738	-0.20579	-0.257
-135.59	-0.09751	-0.22332	-0.16682	-0.12627	-0.17573	-0.21247	-0.29449	-0.13592	-0.32408	-0.29161	-0.29625	-0.27009	-0.20338		-0.17164	-0.16645	-0.10067	-0.30339	-0.29541	-0.43728	-0.37465	-0.42373	-0.31842	-0.28725	-0.45323	-0.16701	-0.27899	-0.65438	-0.41622	-0.43254	-0.27584	-0.20532	-0.25533
-135.59	-0.09723	-0.22574	-0.16626	-0.12563	-0.1774	-0.21071	-0.29504	-0.13555	-0.32548	-0.29087	-0.29523	-0.27073	-0.203		-0.17248	-0.16524	-0.09853	-0.30312	-0.29551	-0.43672	-0.37409	-0.42447	-0.31926	-0.28688	-0.45407	-0.16673	-0.27844	-0.6555	-0.41659	-0.4331	-0.2751	-0.20412	-0.25719
-135.406	-0.09594	-0.2249	-0.16617	-0.12581	-0.17601	-0.21265	-0.29477	-0.13481	-0.32176	-0.29217	-0.29393	-0.27138	-0.2031		-0.17304	-0.16636	-0.0989	-0.30265	-0.29467	-0.43913	-0.37279	-0.42262	-0.31889	-0.28641	-0.45296	-0.16599	-0.28038	-0.65336	-0.41584	-0.43254	-0.27667	-0.20291	-0.25784
-135.437	-0.09584	-0.22472	-0.16821	-0.12507	-0.17684	-0.21071	-0.29207	-0.13657	-0.32334	-0.29068	-0.29671	-0.27111	-0.20347		-0.17322	-0.16812	-0.1003	-0.30293	-0.29347	-0.43737	-0.37391	-0.42354	-0.31796	-0.28697	-0.4549	-0.16682	-0.28131	-0.65253	-0.41519	-0.43078	-0.27909	-0.20291	-0.25728
-135.59	-0.09631	-0.22583	-0.16821	-0.126	-0.17545	-0.21284	-0.293	-0.13546	-0.32427	-0.29124	-0.29644	-0.27092	-0.2031		-0.17007	-0.1684	-0.09993	-0.30191	-0.29514	-0.43737	-0.37391	-0.42178	-0.3187	-0.28808	-0.45463	-0.16682	-0.2802	-0.65197	-0.41492	-0.43357	-0.27741	-0.20254	-0.25672
-135.498	-0.09677	-0.22527	-0.16766	-0.12618	-0.17656	-0.21145	-0.29319	-0.13509	-0.3226	-0.29022	-0.29588	-0.27083	-0.20467		-0.17044	-0.16543	-0.09881	-0.30163	-0.29449	-0.43746	-0.37428	-0.42187	-0.31675	-0.28706	-0.45639	-0.16478	-0.27973	-0.65253	-0.41659	-0.43162	-0.27686	-0.20171	-0.25589
-135.498	-0.09677	-0.22453	-0.16942	-0.12451	-0.17814	-0.21265	-0.29319	-0.13518	-0.32278	-0.29078	-0.29541	-0.26934	-0.20458		-0.17174	-0.16654	-0.09844	-0.30293	-0.29699	-0.43635	-0.37298	-0.42132	-0.31852	-0.28697	-0.4549	-0.16636	-0.27909	-0.65318	-0.41659	-0.43208	-0.27686	-0.20421	-0.25895
-135.406	-0.09705	-0.22462	-0.16933	-0.1221	-0.17916	-0.21275	-0.29347	-0.13509	-0.32176	-0.29059	-0.29579	-0.27046	-0.20338		-0.17035	-0.16422	-0.09844	-0.30126	-0.29541	-0.43394	-0.37437	-0.42141	-0.32	-0.28725	-0.45426	-0.16645	-0.27844	-0.65346	-0.41584	-0.43394	-0.27574	-0.20319	-0.26201
-135.437	-0.09714	-0.22462	-0.16803	-0.12219	-0.17879	-0.21395	-0.29226	-0.13398	-0.32288	-0.29003	-0.2956	-0.27092	-0.20189		-0.17137	-0.16654	-0.09844	-0.30107	-0.29644	-0.43774	-0.37381	-0.42178	-0.31815	-0.28762	-0.45416	-0.16589	-0.27704	-0.65141	-0.41538	-0.43319	-0.27463	-0.20263	-0.25543
-135.468	-0.09761	-0.22509	-0.16719	-0.12433	-0.17563	-0.2134	-0.29217	-0.13425	-0.32297	-0.2904	-0.29458	-0.26981	-0.203		-0.1696	-0.16608	-0.09733	-0.30089	-0.29644	-0.43644	-0.37307	-0.42132	-0.31898	-0.28753	-0.45472	-0.16654	-0.2776	-0.65318	-0.41519	-0.43412	-0.27426	-0.20282	-0.2545
-135.437	-0.09705	-0.22444	-0.16812	-0.12312	-0.17832	-0.21479	-0.29337	-0.13518	-0.32418	-0.29059	-0.29514	-0.26944	-0.20273		-0.17267	-0.16673	-0.09872	-0.29931	-0.29477	-0.43709	-0.37419	-0.42076	-0.31796	-0.28808	-0.4549	-0.16515	-0.27686	-0.6516	-0.41482	-0.43329	-0.27574	-0.20189	-0.25329
-135.468	-0.09798	-0.22536	-0.16803	-0.12303	-0.17703	-0.21414	-0.29319	-0.13472	-0.32334	-0.28957	-0.29467	-0.26953	-0.20217		-0.1697	-0.16701	-0.09928	-0.29922	-0.29718	-0.43588	-0.37419	-0.42085	-0.31796	-0.28623	-0.4563	-0.16571	-0.27695	-0.65234	-0.41659	-0.43264	-0.27519	-0.20069	-0.25654
-135.376	-0.0951	-0.22434	-0.16905	-0.12423	-0.1786	-0.21321	-0.29356	-0.1349	-0.32325	-0.29013	-0.29477	-0.26962	-0.20328		-0.17109	-0.16673	-0.09993	-0.29959	-0.29569	-0.43681	-0.37493	-0.42011	-0.31842	-0.28604	-0.45555	-0.16432	-0.27537	-0.65114	-0.41464	-0.43431	-0.27556	-0.20133	-0.25348
-135.376	-0.09723	-0.22592	-0.17035	-0.12396	-0.17647	-0.21293	-0.29328	-0.13472	-0.32288	-0.29031	-0.29588	-0.27027	-0.20263		-0.17146	-0.16654	-0.09807	-0.30024	-0.29551	-0.43626	-0.37326	-0.42076	-0.31842	-0.28586	-0.45305	-0.16413	-0.27639	-0.65095	-0.41473	-0.43162	-0.27547	-0.20236	-0.25505
-135.315	-0.09705	-0.22453	-0.16728	-0.12368	-0.17638	-0.2134	-0.29328	-0.13333	-0.32362	-0.29096	-0.29504	-0.27138	-0.20384		-0.171	-0.1658	-0.099	-0.30015	-0.29514	-0.43691	-0.37474	-0.4203	-0.31722	-0.28502	-0.45361	-0.16524	-0.27565	-0.65123	-0.41482	-0.43125	-0.27537	-0.20152	-0.2545
-135.254	-0.09649	-0.22574	-0.1684	-0.1221	-0.17795	-0.21423	-0.29337	-0.1337	-0.32241	-0.29105	-0.29319	-0.27046	-0.2043		-0.17192	-0.16645	-0.09779	-0.29978	-0.29653	-0.43691	-0.37539	-0.41946	-0.31777	-0.28363	-0.45342	-0.1645	-0.27658	-0.6529	-0.41575	-0.43459	-0.27769	-0.20152	-0.25431
-135.376	-0.09742	-0.2223	-0.16923	-0.12349	-0.17703	-0.21395	-0.29458	-0.13323	-0.32325	-0.29031	-0.29402	-0.27018	-0.20532		-0.16951	-0.16413	-0.09826	-0.30015	-0.29504	-0.43858	-0.37483	-0.4203	-0.31759	-0.28326	-0.45277	-0.16534	-0.27714	-0.65253	-0.41538	-0.43254	-0.27621	-0.20282	-0.25617
-135.376	-0.09798	-0.22295	-0.16701	-0.12516	-0.1773	-0.21275	-0.29374	-0.13268	-0.32232	-0.29105	-0.29588	-0.27389	-0.20449		-0.17109	-0.16599	-0.09816	-0.2994	-0.29514	-0.43755	-0.37493	-0.41918	-0.31935	-0.28215	-0.45444	-0.16524	-0.27612	-0.65225	-0.41436	-0.43199	-0.27769	-0.20143	-0.25403
-135.284	-0.09705	-0.22509	-0.16914	-0.12507	-0.17879	-0.21497	-0.29282	-0.13323	-0.32371	-0.28985	-0.29347	-0.27296	-0.20338		-0.17174	-0.16543	-0.0977	-0.29848	-0.29523	-0.43783	-0.37344	-0.41956	-0.31898	-0.2828	-0.45296	-0.1645	-0.2763	-0.65067	-0.4138	-0.43078	-0.27658	-0.20096	-0.25209
-135.223	-0.09705	-0.22407	-0.16719	-0.12303	-0.1787	-0.21312	-0.29291	-0.1336	-0.32269	-0.28994	-0.29365	-0.27278	-0.20291		-0.17025	-0.16422	-0.09816	-0.29894	-0.29486	-0.43579	-0.37298	-0.41993	-0.31759	-0.28048	-0.45388	-0.16432	-0.27788	-0.65114	-0.41519	-0.43125	-0.27732	-0.20115	-0.25329
-135.315	-0.09863	-0.22351	-0.16775	-0.12238	-0.17823	-0.21284	-0.29412	-0.13258	-0.32158	-0.29013	-0.29347	-0.27343	-0.20152		-0.16997	-0.16496	-0.09816	-0.2994	-0.29523	-0.43644	-0.37428	-0.41965	-0.31666	-0.28215	-0.45388	-0.16441	-0.27621	-0.65058	-0.41566	-0.43152	-0.27639	-0.20375	-0.25227
-135.223	-0.09631	-0.22351	-0.16756	-0.12229	-0.17768	-0.21191	-0.29263	-0.13175	-0.32176	-0.29152	-0.29374	-0.27389	-0.20208		-0.171	-0.16469	-0.0977	-0.30015	-0.29541	-0.43551	-0.37419	-0.41974	-0.31731	-0.28122	-0.45342	-0.16561	-0.27695	-0.65141	-0.41362	-0.43227	-0.27649	-0.203	-0.25292
-135.254	-0.0977	-0.22277	-0.16524	-0.12303	-0.17628	-0.20931	-0.29374	-0.13305	-0.32334	-0.28911	-0.293	-0.27361	-0.203		-0.16988	-0.16469	-0.09816	-0.2994	-0.29625	-0.43394	-0.37437	-0.41909	-0.31777	-0.28159	-0.45342	-0.16441	-0.27621	-0.65077	-0.41455	-0.43199	-0.27677	-0.20245	-0.25246
-135.193	-0.09751	-0.22416	-0.16589	-0.12247	-0.17554	-0.20913	-0.29347	-0.13258	-0.32306	-0.2904	-0.29384	-0.27222	-0.2044		-0.1697	-0.16524	-0.09807	-0.29959	-0.29681	-0.43449	-0.37298	-0.41863	-0.31685	-0.28307	-0.45463	-0.1632	-0.2776	-0.65216	-0.41195	-0.43134	-0.27649	-0.20217	-0.25292
-135.223	-0.09649	-0.22332	-0.16524	-0.12303	-0.17703	-0.21033	-0.29309	-0.13212	-0.32149	-0.2892	-0.29412	-0.27073	-0.20347		-0.17183	-0.16496	-0.0989	-0.29978	-0.29541	-0.43588	-0.37428	-0.42076	-0.31675	-0.284	-0.45444	-0.16394	-0.27565	-0.65151	-0.41269	-0.43171	-0.27584	-0.20106	-0.25338
-135.132	-0.09594	-0.22462	-0.16673	-0.12321	-0.17768	-0.2095	-0.29291	-0.13379	-0.32232	-0.28864	-0.2943	-0.27083	-0.20356		-0.1697	-0.16292	-0.09779	-0.29903	-0.29569	-0.43412	-0.37344	-0.41918	-0.31648	-0.28224	-0.45537	-0.16487	-0.27677	-0.65095	-0.41455	-0.43143	-0.27769	-0.20013	-0.2545
-135.254	-0.09658	-0.22453	-0.1645	-0.12275	-0.17443	-0.21024	-0.29374	-0.13333	-0.32371	-0.28948	-0.29217	-0.27009	-0.20449		-0.17016	-0.16561	-0.09826	-0.29913	-0.29634	-0.43496	-0.37419	-0.41761	-0.31546	-0.28178	-0.45444	-0.16329	-0.27574	-0.65086	-0.41362	-0.43143	-0.27593	-0.20115	-0.25385
-135.223	-0.09612	-0.22518	-0.1671	-0.12303	-0.17703	-0.2082	-0.29272	-0.13258	-0.32204	-0.29013	-0.29217	-0.26916	-0.20226		-0.17164	-0.16496	-0.09751	-0.29987	-0.29736	-0.43375	-0.37419	-0.4177	-0.31527	-0.28354	-0.45555	-0.1632	-0.27556	-0.65086	-0.41288	-0.43273	-0.27751	-0.20022	-0.25283
-135.162	-0.09677	-0.22277	-0.16329	-0.12164	-0.17461	-0.20774	-0.29365	-0.13156	-0.32176	-0.28771	-0.29124	-0.2686	-0.20226		-0.16988	-0.16432	-0.09621	-0.29746	-0.29569	-0.43663	-0.37354	-0.41863	-0.31481	-0.28326	-0.45537	-0.16459	-0.27639	-0.65179	-0.41325	-0.42958	-0.27871	-0.20069	-0.25478
-135.193	-0.09436	-0.22305	-0.16394	-0.1221	-0.17322	-0.20709	-0.29309	-0.13147	-0.32158	-0.28929	-0.29198	-0.27194	-0.20338		-0.16895	-0.16376	-0.09575	-0.29931	-0.29337	-0.43505	-0.37502	-0.41844	-0.31443	-0.28382	-0.4537	-0.16357	-0.27704	-0.65021	-0.41148	-0.4306	-0.27574	-0.1992	-0.25413
-135.223	-0.09705	-0.22286	-0.16432	-0.12321	-0.17471	-0.20764	-0.29272	-0.13231	-0.32316	-0.28966	-0.29124	-0.26869	-0.20282		-0.17109	-0.16357	-0.09538	-0.29931	-0.29551	-0.43264	-0.37391	-0.41733	-0.31573	-0.28549	-0.45509	-0.1645	-0.27519	-0.64928	-0.41185	-0.42948	-0.27556	-0.20078	-0.25543
-135.101	-0.09547	-0.22165	-0.16617	-0.11978	-0.17693	-0.2056	-0.29189	-0.13305	-0.32223	-0.28911	-0.29059	-0.27101	-0.2018		-0.17035	-0.16348	-0.09584	-0.29792	-0.29541	-0.43533	-0.37344	-0.41826	-0.31499	-0.28298	-0.45398	-0.16274	-0.27593	-0.65132	-0.41408	-0.42939	-0.27537	-0.20217	-0.25292
-135.01	-0.09621	-0.22212	-0.16469	-0.12117	-0.17675	-0.2082	-0.29124	-0.13258	-0.32214	-0.28911	-0.2904	-0.26906	-0.20319		-0.17044	-0.16311	-0.09751	-0.30052	-0.29579	-0.43421	-0.37428	-0.4177	-0.3162	-0.28484	-0.45342	-0.16432	-0.27834	-0.65058	-0.41288	-0.42893	-0.27472	-0.20198	-0.25672
-134.979	-0.09566	-0.22138	-0.16469	-0.12034	-0.17498	-0.20866	-0.29226	-0.13166	-0.32195	-0.29013	-0.29152	-0.2686	-0.20087		-0.17174	-0.16376	-0.09751	-0.2995	-0.29504	-0.43412	-0.374	-0.41928	-0.31555	-0.28372	-0.45481	-0.16404	-0.27612	-0.65086	-0.41288	-0.42948	-0.2763	-0.20263	-0.25719
-135.071	-0.09631	-0.22202	-0.16459	-0.12071	-0.17591	-0.21015	-0.29059	-0.13101	-0.32362	-0.28799	-0.29003	-0.26981	-0.20263		-0.17072	-0.1645	-0.09658	-0.29931	-0.29514	-0.43421	-0.37409	-0.41826	-0.31546	-0.28382	-0.45593	-0.1658	-0.27649	-0.65039	-0.41408	-0.4293	-0.27315	-0.20106	-0.25478
-135.101	-0.09649	-0.22397	-0.16496	-0.1195	-0.17545	-0.20978	-0.29198	-0.13166	-0.32223	-0.28855	-0.29142	-0.27009	-0.20198		-0.17192	-0.16422	-0.09547	-0.29987	-0.29328	-0.4344	-0.37428	-0.41826	-0.31573	-0.28474	-0.45314	-0.16469	-0.27686	-0.65169	-0.41315	-0.4292	-0.27435	-0.20124	-0.2494
-135.071	-0.09677	-0.22351	-0.16515	-0.11997	-0.17331	-0.2082	-0.29217	-0.13129	-0.32176	-0.2917	-0.29087	-0.26981	-0.20198		-0.17202	-0.16404	-0.09658	-0.29959	-0.29477	-0.43171	-0.37289	-0.41983	-0.31629	-0.28493	-0.45388	-0.16302	-0.27834	-0.65077	-0.4139	-0.42911	-0.27287	-0.2005	-0.25626
-134.979	-0.09705	-0.2224	-0.16459	-0.1208	-0.17471	-0.2108	-0.29152	-0.13193	-0.32204	-0.29031	-0.29068	-0.27129	-0.20217		-0.17127	-0.16432	-0.09612	-0.2994	-0.29569	-0.4344	-0.37289	-0.41835	-0.31648	-0.28456	-0.45361	-0.16654	-0.27565	-0.65104	-0.4138	-0.42744	-0.2751	-0.20078	-0.25171
-134.888	-0.09649	-0.22202	-0.1658	-0.12034	-0.17517	-0.20922	-0.29115	-0.1311	-0.32111	-0.28818	-0.2917	-0.27231	-0.20189		-0.17127	-0.1632	-0.09584	-0.30005	-0.29486	-0.43292	-0.37381	-0.41816	-0.31564	-0.28354	-0.45305	-0.16487	-0.27593	-0.65012	-0.41278	-0.42818	-0.27528	-0.20078	-0.25283
-134.949	-0.0951	-0.221	-0.16515	-0.12145	-0.17369	-0.21052	-0.29105	-0.13156	-0.32251	-0.2892	-0.2892	-0.27092	-0.20143		-0.17164	-0.16348	-0.09547	-0.2994	-0.29486	-0.43078	-0.37465	-0.41724	-0.31527	-0.2827	-0.45314	-0.16617	-0.27667	-0.64965	-0.41148	-0.42828	-0.27584	-0.20106	-0.25283
-135.071	-0.09733	-0.22407	-0.16469	-0.12164	-0.17331	-0.20885	-0.29133	-0.13138	-0.32297	-0.28753	-0.29031	-0.26916	-0.20198		-0.16951	-0.16339	-0.09677	-0.29894	-0.29486	-0.43078	-0.37446	-0.41853	-0.31546	-0.28345	-0.45268	-0.16524	-0.27584	-0.649	-0.41185	-0.42818	-0.27528	-0.20004	-0.25097
-134.949	-0.09677	-0.22258	-0.16552	-0.12071	-0.17434	-0.20839	-0.2918	-0.13073	-0.32158	-0.28818	-0.29161	-0.27166	-0.20133		-0.16988	-0.16459	-0.09677	-0.29885	-0.29347	-0.43115	-0.37437	-0.41761	-0.31592	-0.28502	-0.45054	-0.16264	-0.27537	-0.64956	-0.41204	-0.42818	-0.27602	-0.19966	-0.25608
-134.888	-0.09696	-0.22314	-0.16599	-0.12182	-0.17322	-0.20959	-0.29003	-0.13203	-0.32139	-0.28836	-0.29031	-0.26925	-0.20161		-0.1696	-0.16394	-0.0977	-0.29875	-0.29384	-0.43245	-0.37363	-0.41807	-0.31657	-0.28372	-0.45296	-0.16274	-0.2776	-0.6477	-0.41195	-0.42661	-0.27324	-0.20078	-0.25496
-134.918	-0.09751	-0.22286	-0.16329	-0.12284	-0.17536	-0.20839	-0.29078	-0.13286	-0.32084	-0.28697	-0.28985	-0.27046	-0.20143		-0.17035	-0.1632	-0.09603	-0.29811	-0.29412	-0.43032	-0.3753	-0.41872	-0.31508	-0.28085	-0.45221	-0.16181	-0.27714	-0.64956	-0.4125	-0.42828	-0.27537	-0.20059	-0.25051
-134.949	-0.09881	-0.22212	-0.16432	-0.12219	-0.17248	-0.20634	-0.29124	-0.13203	-0.31991	-0.28697	-0.29087	-0.26879	-0.20236		-0.17016	-0.16302	-0.09761	-0.29848	-0.29263	-0.43143	-0.37316	-0.41872	-0.31499	-0.28298	-0.45064	-0.16209	-0.27695	-0.6478	-0.41158	-0.42716	-0.27407	-0.20031	-0.25385
-134.918	-0.09742	-0.22295	-0.16599	-0.12191	-0.17276	-0.20876	-0.29198	-0.13221	-0.32149	-0.28549	-0.29013	-0.26944	-0.20217		-0.1684	-0.16246	-0.09742	-0.2994	-0.29458	-0.43301	-0.37391	-0.41742	-0.31425	-0.28131	-0.45017	-0.16459	-0.27686	-0.64807	-0.41185	-0.42586	-0.27426	-0.20087	-0.25654
-134.888	-0.09853	-0.22277	-0.16524	-0.12433	-0.171	-0.20959	-0.29087	-0.13296	-0.32149	-0.28641	-0.29003	-0.26944	-0.20384		-0.16933	-0.16394	-0.09761	-0.29968	-0.29374	-0.4306	-0.37289	-0.41584	-0.31462	-0.28196	-0.4498	-0.16348	-0.27667	-0.6477	-0.41139	-0.428	-0.27547	-0.20143	-0.25246
-134.857	-0.09826	-0.22156	-0.16728	-0.12071	-0.17257	-0.20987	-0.29272	-0.13119	-0.32	-0.28744	-0.28892	-0.26916	-0.20254		-0.17118	-0.16413	-0.09881	-0.29894	-0.29467	-0.43152	-0.37289	-0.41557	-0.3162	-0.28196	-0.45268	-0.16422	-0.27565	-0.6477	-0.41232	-0.42531	-0.27407	-0.20041	-0.25218
-134.796	-0.09705	-0.22138	-0.16552	-0.12136	-0.17331	-0.20876	-0.29152	-0.13175	-0.32186	-0.28762	-0.2904	-0.27073	-0.20161		-0.17155	-0.16357	-0.0964	-0.29885	-0.29254	-0.43134	-0.37103	-0.41547	-0.31592	-0.2828	-0.45212	-0.16422	-0.27695	-0.64668	-0.41083	-0.4267	-0.27305	-0.20152	-0.25199
-134.705	-0.09603	-0.22175	-0.16515	-0.12275	-0.17118	-0.20866	-0.2917	-0.13212	-0.32223	-0.28502	-0.2918	-0.27036	-0.20143		-0.17164	-0.16339	-0.09686	-0.29783	-0.29449	-0.43152	-0.37307	-0.41603	-0.31564	-0.28298	-0.45156	-0.16144	-0.27528	-0.64566	-0.41148	-0.4254	-0.27231	-0.20022	-0.25338
-134.796	-0.09658	-0.22202	-0.16599	-0.12238	-0.17007	-0.21126	-0.28975	-0.13203	-0.31991	-0.28595	-0.28929	-0.27046	-0.20263		-0.17155	-0.16302	-0.09696	-0.29727	-0.29393	-0.43097	-0.37456	-0.41631	-0.31434	-0.28307	-0.45221	-0.16125	-0.27612	-0.64613	-0.41074	-0.42494	-0.27268	-0.20041	-0.2557
-134.705	-0.0951	-0.2211	-0.1658	-0.12247	-0.17239	-0.21024	-0.29078	-0.13119	-0.32167	-0.28539	-0.28846	-0.27185	-0.20226		-0.17239	-0.1632	-0.09658	-0.29838	-0.29272	-0.43236	-0.37214	-0.41649	-0.31332	-0.284	-0.45194	-0.16153	-0.27602	-0.64538	-0.41111	-0.42531	-0.27259	-0.19994	-0.25635
-134.766	-0.09668	-0.22082	-0.16534	-0.12516	-0.17322	-0.21163	-0.29096	-0.13119	-0.32047	-0.28734	-0.28901	-0.27203	-0.20069		-0.17127	-0.16227	-0.09668	-0.30005	-0.29541	-0.43078	-0.37261	-0.41501	-0.31555	-0.28261	-0.45175	-0.16005	-0.27565	-0.6464	-0.41083	-0.42484	-0.2737	-0.19994	-0.25589
-134.735	-0.09658	-0.22147	-0.16385	-0.12117	-0.17146	-0.20876	-0.29013	-0.13101	-0.31944	-0.28604	-0.28873	-0.26999	-0.20198		-0.16886	-0.16404	-0.09733	-0.3008	-0.29319	-0.43245	-0.37205	-0.41371	-0.31443	-0.28382	-0.44897	-0.16218	-0.27639	-0.64381	-0.41037	-0.4267	-0.27213	-0.20152	-0.25608
-134.766	-0.09631	-0.22175	-0.16599	-0.12024	-0.17211	-0.21089	-0.29189	-0.13054	-0.31991	-0.28808	-0.28883	-0.26944	-0.20059		-0.16868	-0.16367	-0.09658	-0.29848	-0.29235	-0.43087	-0.37103	-0.41492	-0.31332	-0.284	-0.45277	-0.1619	-0.27677	-0.64344	-0.41204	-0.42726	-0.27111	-0.2005	-0.25561
-134.644	-0.09621	-0.22212	-0.16404	-0.12256	-0.17035	-0.21154	-0.28948	-0.13082	-0.31926	-0.28632	-0.28827	-0.27027	-0.20365		-0.17109	-0.16274	-0.09723	-0.2995	-0.29226	-0.43023	-0.37252	-0.41455	-0.31202	-0.2828	-0.45101	-0.16227	-0.27667	-0.64603	-0.41195	-0.4254	-0.27352	-0.20087	-0.2571
-134.644	-0.09547	-0.22045	-0.16367	-0.12247	-0.17118	-0.2108	-0.29142	-0.13073	-0.31787	-0.28744	-0.28706	-0.26981	-0.19902		-0.17062	-0.16385	-0.09556	-0.30042	-0.29161	-0.43106	-0.37066	-0.41519	-0.31536	-0.28345	-0.44971	-0.16348	-0.27612	-0.64501	-0.41046	-0.42651	-0.27343	-0.20004	-0.25459
-134.674	-0.0964	-0.22184	-0.16506	-0.12247	-0.171	-0.20913	-0.28948	-0.13073	-0.3187	-0.28688	-0.28716	-0.26934	-0.20263		-0.16895	-0.16413	-0.09482	-0.29922	-0.29133	-0.43115	-0.37094	-0.4138	-0.31397	-0.28363	-0.45045	-0.16339	-0.27667	-0.64418	-0.41148	-0.42651	-0.27389	-0.20022	-0.25626
-134.644	-0.09594	-0.22202	-0.16608	-0.12266	-0.17211	-0.21098	-0.28966	-0.13193	-0.31982	-0.28679	-0.28799	-0.26814	-0.20022		-0.1697	-0.16404	-0.09677	-0.30005	-0.2904	-0.4305	-0.37094	-0.4126	-0.31369	-0.28307	-0.44934	-0.16404	-0.27639	-0.64334	-0.41167	-0.42744	-0.27463	-0.20022	-0.25552
-134.552	-0.09723	-0.22295	-0.16654	-0.12154	-0.17155	-0.21024	-0.28966	-0.13138	-0.31898	-0.28641	-0.2879	-0.26684	-0.20041		-0.17007	-0.16367	-0.09835	-0.30052	-0.2943	-0.43106	-0.37038	-0.41315	-0.31202	-0.28298	-0.44906	-0.16339	-0.27454	-0.6452	-0.41148	-0.42679	-0.27407	-0.20041	-0.25478
-134.552	-0.09584	-0.22054	-0.16376	-0.12117	-0.17174	-0.2108	-0.28938	-0.13082	-0.31842	-0.2853	-0.28651	-0.26582	-0.20143		-0.1683	-0.16413	-0.09714	-0.29838	-0.29235	-0.4293	-0.37029	-0.41297	-0.31174	-0.28261	-0.44758	-0.16264	-0.27649	-0.64381	-0.41111	-0.4267	-0.27491	-0.19994	-0.25626
-134.674	-0.09853	-0.22175	-0.16543	-0.12238	-0.17294	-0.21117	-0.29003	-0.13008	-0.3187	-0.28437	-0.28567	-0.26591	-0.19994		-0.1683	-0.16274	-0.09723	-0.29922	-0.29347	-0.43078	-0.37261	-0.41482	-0.31184	-0.28307	-0.44934	-0.1645	-0.2737	-0.64436	-0.40963	-0.42577	-0.27296	-0.2005	-0.25403
-134.644	-0.09696	-0.22184	-0.16561	-0.12256	-0.17174	-0.20941	-0.28864	-0.13091	-0.31777	-0.2866	-0.28781	-0.26665	-0.20106		-0.16951	-0.16339	-0.09788	-0.3007	-0.29254	-0.42985	-0.37038	-0.41557	-0.31397	-0.28187	-0.4486	-0.16144	-0.27426	-0.64446	-0.41	-0.42531	-0.27621	-0.20273	-0.25255
-134.521	-0.09594	-0.22026	-0.16487	-0.12015	-0.17304	-0.2095	-0.28836	-0.13101	-0.31889	-0.28567	-0.28614	-0.26628	-0.19976		-0.16719	-0.16283	-0.09677	-0.29931	-0.29412	-0.43078	-0.37075	-0.41399	-0.31416	-0.28029	-0.44925	-0.16283	-0.27472	-0.64455	-0.4113	-0.42716	-0.27352	-0.2005	-0.25227
-134.613	-0.09686	-0.22332	-0.16422	-0.1234	-0.17378	-0.21052	-0.28892	-0.1311	-0.31852	-0.28558	-0.28614	-0.26554	-0.20115		-0.16626	-0.16209	-0.09529	-0.29894	-0.2918	-0.42902	-0.37112	-0.4126	-0.31397	-0.28066	-0.44804	-0.1632	-0.27389	-0.64418	-0.4113	-0.42531	-0.27203	-0.2031	-0.25533
-134.521	-0.09668	-0.221	-0.16645	-0.12173	-0.17304	-0.2095	-0.28855	-0.12999	-0.31972	-0.28716	-0.28512	-0.26582	-0.20069		-0.16868	-0.16357	-0.09751	-0.29978	-0.29272	-0.42856	-0.3688	-0.41223	-0.3136	-0.28122	-0.44804	-0.16246	-0.27426	-0.6439	-0.41056	-0.42577	-0.27278	-0.20143	-0.25218
-134.521	-0.09696	-0.21943	-0.16496	-0.1221	-0.17127	-0.20774	-0.28799	-0.13036	-0.31777	-0.28558	-0.28771	-0.26786	-0.20106		-0.16886	-0.16264	-0.09566	-0.29913	-0.28966	-0.43023	-0.36899	-0.41464	-0.31406	-0.28038	-0.44776	-0.16357	-0.27547	-0.64232	-0.41102	-0.42633	-0.27185	-0.2005	-0.2519
-134.521	-0.09631	-0.22175	-0.16561	-0.12247	-0.17155	-0.20941	-0.28929	-0.13147	-0.31805	-0.28669	-0.28651	-0.26563	-0.20022		-0.17007	-0.16079	-0.09733	-0.29755	-0.29161	-0.42939	-0.36964	-0.41399	-0.31249	-0.28187	-0.4472	-0.16339	-0.27649	-0.64548	-0.40972	-0.42568	-0.27185	-0.20245	-0.25348
-134.491	-0.09686	-0.22054	-0.16432	-0.12117	-0.17118	-0.20783	-0.2904	-0.12952	-0.31982	-0.28604	-0.28716	-0.26582	-0.19976		-0.16877	-0.1606	-0.09575	-0.29922	-0.29105	-0.43115	-0.3688	-0.41306	-0.31295	-0.28243	-0.4473	-0.16181	-0.275	-0.64436	-0.41046	-0.42586	-0.27305	-0.20273	-0.25255
-134.613	-0.09835	-0.22202	-0.16534	-0.12108	-0.17146	-0.20792	-0.28799	-0.12961	-0.31796	-0.28502	-0.28595	-0.26712	-0.20115		-0.17016	-0.16441	-0.0951	-0.29903	-0.29124	-0.4293	-0.36899	-0.41232	-0.31314	-0.28363	-0.44934	-0.16264	-0.27602	-0.64306	-0.41037	-0.42373	-0.27445	-0.20115	-0.25088
-134.399	-0.09649	-0.22017	-0.16376	-0.12247	-0.17118	-0.20746	-0.29013	-0.13045	-0.3175	-0.28428	-0.28706	-0.26508	-0.19976		-0.16803	-0.16283	-0.09658	-0.29894	-0.29235	-0.42781	-0.36853	-0.41241	-0.31304	-0.28085	-0.44925	-0.16153	-0.27667	-0.6439	-0.41046	-0.42457	-0.27222	-0.203	-0.25079
-134.552	-0.09714	-0.22045	-0.16496	-0.12034	-0.17229	-0.20699	-0.28808	-0.12989	-0.31768	-0.28354	-0.2866	-0.26526	-0.20208		-0.16766	-0.16339	-0.09696	-0.29736	-0.29068	-0.42865	-0.36964	-0.41195	-0.31249	-0.28113	-0.44943	-0.16051	-0.27565	-0.64297	-0.41037	-0.42577	-0.2725	-0.20198	-0.2519
-134.46	-0.09742	-0.221	-0.16515	-0.12071	-0.17378	-0.20783	-0.28948	-0.13166	-0.31944	-0.28539	-0.2866	-0.26322	-0.20208		-0.16728	-0.1619	-0.09454	-0.29671	-0.2904	-0.42976	-0.36704	-0.41315	-0.31481	-0.27973	-0.4486	-0.16005	-0.27667	-0.64455	-0.40963	-0.42559	-0.27268	-0.20291	-0.25162
-134.491	-0.09649	-0.21906	-0.16524	-0.1221	-0.17313	-0.20829	-0.28827	-0.13017	-0.3174	-0.28484	-0.28595	-0.26387	-0.20124		-0.16524	-0.16302	-0.09631	-0.29773	-0.29003	-0.4292	-0.36843	-0.41315	-0.31286	-0.28113	-0.44878	-0.16042	-0.2751	-0.6426	-0.40963	-0.42438	-0.27268	-0.2018	-0.2494
-134.369	-0.09612	-0.21776	-0.16469	-0.11922	-0.17146	-0.20894	-0.28873	-0.13036	-0.31852	-0.28391	-0.28688	-0.26637	-0.20133		-0.16756	-0.16246	-0.09454	-0.29699	-0.28911	-0.42995	-0.36797	-0.41408	-0.31425	-0.2814	-0.44952	-0.16135	-0.27565	-0.64334	-0.40944	-0.42605	-0.27361	-0.20189	-0.24995
-134.399	-0.09519	-0.21896	-0.1658	-0.12247	-0.17313	-0.20634	-0.28911	-0.13147	-0.3174	-0.28558	-0.28577	-0.266	-0.19902		-0.16617	-0.16422	-0.09621	-0.29681	-0.29003	-0.42846	-0.36973	-0.4126	-0.31481	-0.28196	-0.44934	-0.16172	-0.27547	-0.64325	-0.40907	-0.42299	-0.27129	-0.19855	-0.24773
-134.521	-0.09621	-0.22035	-0.16496	-0.12117	-0.17229	-0.20607	-0.28762	-0.13147	-0.31824	-0.28484	-0.28716	-0.26647	-0.20133		-0.16747	-0.16478	-0.09482	-0.2969	-0.28966	-0.42856	-0.36751	-0.41325	-0.31481	-0.28038	-0.45073	-0.16097	-0.27667	-0.64149	-0.40944	-0.42522	-0.27333	-0.20087	-0.24661
-134.46	-0.09751	-0.21989	-0.16571	-0.12145	-0.17313	-0.20653	-0.28855	-0.13175	-0.31815	-0.28447	-0.2866	-0.26777	-0.20124		-0.16895	-0.16339	-0.09445	-0.29764	-0.28929	-0.42568	-0.3688	-0.41334	-0.31462	-0.28057	-0.44943	-0.16227	-0.27584	-0.6413	-0.40889	-0.42429	-0.27166	-0.20217	-0.25023
-134.399	-0.09631	-0.21896	-0.16636	-0.12024	-0.1735	-0.20542	-0.28771	-0.13175	-0.31842	-0.28428	-0.2866	-0.26712	-0.19966		-0.16988	-0.16237	-0.09482	-0.29718	-0.28957	-0.42698	-0.36778	-0.41083	-0.31351	-0.28131	-0.45082	-0.16264	-0.27732	-0.64269	-0.40842	-0.42531	-0.27018	-0.20403	-0.24503
-134.338	-0.09519	-0.22035	-0.16552	-0.12034	-0.17192	-0.20579	-0.28818	-0.13305	-0.31833	-0.28372	-0.2879	-0.26693	-0.20143		-0.16747	-0.16394	-0.09389	-0.29811	-0.28771	-0.42763	-0.36797	-0.4126	-0.31304	-0.28103	-0.45054	-0.16172	-0.27417	-0.64065	-0.4074	-0.42419	-0.27324	-0.20078	-0.24717
-134.369	-0.09603	-0.21748	-0.16496	-0.12396	-0.17174	-0.20403	-0.28836	-0.1311	-0.31703	-0.28558	-0.28957	-0.26619	-0.20087		-0.16858	-0.16274	-0.09594	-0.29644	-0.28873	-0.42883	-0.36936	-0.41306	-0.31276	-0.28289	-0.45045	-0.16227	-0.27547	-0.64269	-0.40666	-0.42605	-0.27315	-0.20161	-0.24531
-134.277	-0.09658	-0.2185	-0.16719	-0.12219	-0.1722	-0.2044	-0.2879	-0.13036	-0.31787	-0.28428	-0.28725	-0.26693	-0.19976		-0.16719	-0.162	-0.09556	-0.29579	-0.28892	-0.42948	-0.36918	-0.41278	-0.31323	-0.28205	-0.44915	-0.16459	-0.27565	-0.64065	-0.40851	-0.42373	-0.27472	-0.20198	-0.24541
-134.277	-0.09751	-0.21887	-0.16478	-0.12201	-0.17202	-0.20403	-0.28818	-0.12989	-0.31703	-0.28428	-0.28808	-0.26591	-0.19929		-0.16738	-0.16385	-0.09473	-0.29662	-0.28957	-0.42883	-0.36899	-0.41297	-0.31295	-0.28103	-0.44952	-0.16153	-0.2763	-0.64306	-0.4087	-0.42364	-0.27343	-0.20161	-0.24735
-134.277	-0.09612	-0.21896	-0.16617	-0.11839	-0.1735	-0.20217	-0.28706	-0.13073	-0.31648	-0.2828	-0.28855	-0.26628	-0.19994		-0.16506	-0.16264	-0.09612	-0.29662	-0.28818	-0.43023	-0.36751	-0.41297	-0.31286	-0.28317	-0.44943	-0.16218	-0.27528	-0.6413	-0.40907	-0.42475	-0.27389	-0.19976	-0.24875
-134.186	-0.0964	-0.21887	-0.16515	-0.12071	-0.17276	-0.20338	-0.2879	-0.13026	-0.31657	-0.28465	-0.2879	-0.26582	-0.20022		-0.16589	-0.16097	-0.09575	-0.29634	-0.28827	-0.42735	-0.36806	-0.41065	-0.31314	-0.28317	-0.44962	-0.16172	-0.27519	-0.64242	-0.40972	-0.42308	-0.27435	-0.20171	-0.24698
-134.277	-0.09594	-0.22054	-0.16552	-0.12062	-0.17053	-0.20069	-0.28799	-0.13082	-0.31657	-0.28326	-0.28799	-0.26545	-0.20226		-0.16756	-0.16107	-0.09556	-0.29727	-0.28985	-0.42874	-0.36797	-0.41074	-0.31249	-0.28113	-0.44869	-0.16246	-0.27407	-0.64186	-0.41	-0.42522	-0.27537	-0.20124	-0.24708
-134.186	-0.09501	-0.21766	-0.16487	-0.12071	-0.1697	-0.20328	-0.28781	-0.13138	-0.31694	-0.284	-0.28716	-0.26665	-0.20069		-0.16747	-0.16088	-0.09696	-0.29746	-0.28855	-0.42596	-0.36593	-0.41204	-0.31286	-0.27881	-0.44906	-0.16125	-0.275	-0.64075	-0.40842	-0.42438	-0.27528	-0.2018	-0.24485
-134.155	-0.09482	-0.21859	-0.16636	-0.12071	-0.17155	-0.20254	-0.2879	-0.1298	-0.3161	-0.2866	-0.28716	-0.26452	-0.20115		-0.16682	-0.162	-0.09612	-0.29699	-0.28855	-0.42716	-0.36546	-0.41185	-0.31258	-0.28215	-0.44915	-0.16042	-0.27565	-0.63991	-0.4087	-0.42429	-0.27417	-0.20152	-0.24745
-134.277	-0.09547	-0.21915	-0.16673	-0.11811	-0.17081	-0.20319	-0.28836	-0.1311	-0.31555	-0.28493	-0.28474	-0.26461	-0.19985		-0.16589	-0.1607	-0.09547	-0.29811	-0.28938	-0.42614	-0.3663	-0.4113	-0.31221	-0.27964	-0.44711	-0.16097	-0.27472	-0.63982	-0.40731	-0.42457	-0.27157	-0.19957	-0.2481
-134.186	-0.09556	-0.22082	-0.16701	-0.11913	-0.17072	-0.20365	-0.28697	-0.12943	-0.3161	-0.28437	-0.28456	-0.26702	-0.19966		-0.16552	-0.16153	-0.09621	-0.29634	-0.29022	-0.42716	-0.36686	-0.41204	-0.31323	-0.28168	-0.44758	-0.16209	-0.27528	-0.64167	-0.40786	-0.42262	-0.27009	-0.19809	-0.24986
-134.155	-0.09473	-0.22026	-0.16394	-0.11941	-0.1722	-0.20338	-0.28846	-0.12961	-0.31508	-0.28456	-0.28474	-0.26758	-0.2005		-0.16413	-0.1607	-0.09714	-0.29486	-0.29068	-0.42716	-0.36686	-0.41111	-0.31332	-0.28066	-0.44674	-0.16246	-0.27435	-0.64075	-0.40861	-0.42466	-0.27018	-0.19846	-0.25032
-134.186	-0.09658	-0.22026	-0.16469	-0.12071	-0.17137	-0.20375	-0.28781	-0.13054	-0.31481	-0.28428	-0.28484	-0.26331	-0.19799		-0.16673	-0.16283	-0.09742	-0.29588	-0.28911	-0.42818	-0.36825	-0.41288	-0.31332	-0.28057	-0.44655	-0.16255	-0.27324	-0.64065	-0.40814	-0.42522	-0.26906	-0.19976	-0.24708
-134.064	-0.09454	-0.21989	-0.1619	-0.12126	-0.17025	-0.20421	-0.28827	-0.12924	-0.31471	-0.28391	-0.28614	-0.26387	-0.19883		-0.16756	-0.16246	-0.09677	-0.29551	-0.28938	-0.42791	-0.36713	-0.41176	-0.31295	-0.28001	-0.44711	-0.16116	-0.2725	-0.63982	-0.40786	-0.42234	-0.26906	-0.19781	-0.24875
-134.094	-0.09658	-0.22267	-0.16255	-0.11959	-0.17118	-0.20236	-0.28781	-0.12832	-0.31453	-0.28252	-0.2841	-0.26415	-0.20069		-0.16608	-0.1606	-0.09761	-0.29477	-0.28855	-0.42651	-0.36732	-0.41139	-0.3123	-0.27992	-0.44711	-0.16005	-0.27259	-0.64065	-0.40722	-0.42354	-0.26962	-0.20087	-0.24819
-134.064	-0.09658	-0.22128	-0.16394	-0.1208	-0.17127	-0.20347	-0.28706	-0.12952	-0.31406	-0.28447	-0.2841	-0.26572	-0.19799		-0.16793	-0.16125	-0.09696	-0.29532	-0.2879	-0.42596	-0.3663	-0.41111	-0.31295	-0.27992	-0.446	-0.1606	-0.27296	-0.64204	-0.40731	-0.4241	-0.27018	-0.20115	-0.2481
-134.003	-0.09538	-0.22165	-0.16339	-0.11913	-0.16988	-0.2044	-0.28734	-0.13119	-0.31648	-0.28326	-0.28567	-0.26461	-0.1979		-0.16682	-0.16005	-0.0964	-0.29439	-0.2879	-0.42642	-0.36704	-0.41167	-0.31304	-0.28057	-0.44674	-0.15773	-0.27185	-0.64037	-0.40666	-0.42262	-0.27009	-0.20152	-0.24773
-134.125	-0.09482	-0.22138	-0.16413	-0.11997	-0.17062	-0.20189	-0.28688	-0.12971	-0.31341	-0.28307	-0.28614	-0.26786	-0.19855		-0.16691	-0.16172	-0.09603	-0.29551	-0.28465	-0.42633	-0.3676	-0.41185	-0.31332	-0.28057	-0.44553	-0.15921	-0.27213	-0.63861	-0.40786	-0.42252	-0.26944	-0.20041	-0.24949
-133.942	-0.09334	-0.21878	-0.16302	-0.11913	-0.17183	-0.20319	-0.2866	-0.13073	-0.31601	-0.28512	-0.28502	-0.2686	-0.19725		-0.16719	-0.1619	-0.09658	-0.29579	-0.28641	-0.4254	-0.36843	-0.41139	-0.31267	-0.27955	-0.44526	-0.16014	-0.27278	-0.6387	-0.40768	-0.42234	-0.26906	-0.20143	-0.24949
-134.064	-0.0951	-0.21943	-0.16404	-0.12052	-0.16979	-0.2031	-0.28474	-0.12999	-0.31536	-0.28317	-0.28577	-0.26842	-0.19929		-0.16738	-0.15958	-0.0964	-0.29579	-0.28753	-0.42438	-0.36769	-0.41018	-0.31332	-0.27918	-0.44479	-0.16033	-0.27305	-0.63982	-0.40731	-0.42401	-0.26851	-0.20152	-0.24661
-134.033	-0.0951	-0.22063	-0.16599	-0.12164	-0.17183	-0.20217	-0.28641	-0.12934	-0.31416	-0.2841	-0.28345	-0.26777	-0.19762		-0.16589	-0.16116	-0.09575	-0.29374	-0.28716	-0.42596	-0.3676	-0.41074	-0.31258	-0.27936	-0.44655	-0.15949	-0.27203	-0.63759	-0.40759	-0.42457	-0.26814	-0.19883	-0.24606
-133.972	-0.09464	-0.21887	-0.16561	-0.12071	-0.17016	-0.20403	-0.2853	-0.13017	-0.31583	-0.28428	-0.28456	-0.26545	-0.19864		-0.16496	-0.16023	-0.09482	-0.29449	-0.28799	-0.42614	-0.36546	-0.41018	-0.31239	-0.28011	-0.44544	-0.1593	-0.27101	-0.63796	-0.40712	-0.42345	-0.26814	-0.19957	-0.24837
-133.942	-0.09501	-0.21878	-0.16515	-0.12219	-0.17127	-0.20403	-0.28641	-0.13091	-0.31443	-0.28437	-0.28595	-0.26628	-0.20096		-0.16302	-0.16153	-0.09464	-0.29449	-0.28558	-0.42512	-0.36713	-0.41083	-0.31276	-0.27899	-0.44526	-0.15977	-0.27278	-0.63815	-0.40833	-0.42429	-0.26971	-0.20078	-0.24884
-133.911	-0.09621	-0.21831	-0.16515	-0.1183	-0.17146	-0.20403	-0.28679	-0.12952	-0.31518	-0.28447	-0.28428	-0.26591	-0.19855		-0.16413	-0.16042	-0.09445	-0.29458	-0.28725	-0.42624	-0.36769	-0.41148	-0.31212	-0.27816	-0.44618	-0.15763	-0.27036	-0.63685	-0.40722	-0.42354	-0.27027	-0.19892	-0.24986
-133.911	-0.09696	-0.21831	-0.1658	-0.12071	-0.17146	-0.20375	-0.28641	-0.12887	-0.31416	-0.28298	-0.28688	-0.26535	-0.19827		-0.16636	-0.1594	-0.09519	-0.29347	-0.28744	-0.42373	-0.36556	-0.41028	-0.31156	-0.2789	-0.44433	-0.1581	-0.27092	-0.63889	-0.40629	-0.42364	-0.26962	-0.19874	-0.24958
-133.942	-0.09584	-0.21952	-0.1645	-0.1183	-0.17294	-0.20412	-0.2841	-0.12869	-0.31434	-0.28419	-0.28474	-0.26628	-0.1992		-0.16459	-0.15893	-0.09575	-0.29477	-0.2866	-0.42651	-0.36602	-0.4074	-0.31184	-0.27853	-0.44553	-0.15745	-0.26981	-0.63843	-0.40694	-0.42197	-0.27018	-0.19911	-0.25051
-133.972	-0.09668	-0.21915	-0.16422	-0.11802	-0.17081	-0.20514	-0.28595	-0.12897	-0.31258	-0.28317	-0.28558	-0.26619	-0.19772		-0.16506	-0.16107	-0.09501	-0.29337	-0.28614	-0.42559	-0.36621	-0.41074	-0.31119	-0.27788	-0.44461	-0.1581	-0.26916	-0.63694	-0.40657	-0.42178	-0.26906	-0.19892	-0.25116
-133.911	-0.0964	-0.2185	-0.16385	-0.11848	-0.17035	-0.2056	-0.28539	-0.12943	-0.31276	-0.28243	-0.28502	-0.26637	-0.19772		-0.16357	-0.15875	-0.09621	-0.29272	-0.28753	-0.42624	-0.36676	-0.40898	-0.31184	-0.27704	-0.44655	-0.15541	-0.27101	-0.63991	-0.40749	-0.42225	-0.27036	-0.20078	-0.25162
-133.85	-0.0964	-0.21887	-0.16274	-0.11783	-0.17118	-0.20681	-0.28493	-0.13026	-0.31276	-0.28317	-0.28484	-0.2648	-0.19818		-0.16543	-0.1606	-0.09594	-0.29365	-0.28512	-0.42689	-0.36556	-0.41009	-0.31184	-0.27565	-0.44553	-0.15745	-0.27083	-0.63787	-0.40833	-0.42522	-0.26869	-0.19855	-0.25134
-133.82	-0.09445	-0.21896	-0.16302	-0.1182	-0.17331	-0.20375	-0.28558	-0.12813	-0.31212	-0.28354	-0.28465	-0.26303	-0.19966		-0.16422	-0.15819	-0.09454	-0.29356	-0.28669	-0.42457	-0.3663	-0.41018	-0.31072	-0.27677	-0.44507	-0.15708	-0.27064	-0.63815	-0.40684	-0.42447	-0.26684	-0.19883	-0.25134
-133.789	-0.09612	-0.21804	-0.16478	-0.11746	-0.17285	-0.20403	-0.28577	-0.12878	-0.31147	-0.28317	-0.28465	-0.2635	-0.19799		-0.16571	-0.15903	-0.09482	-0.29402	-0.28493	-0.42457	-0.36713	-0.41093	-0.30887	-0.27658	-0.4447	-0.15819	-0.26999	-0.63796	-0.40749	-0.42215	-0.26777	-0.19799	-0.24773
-133.82	-0.09733	-0.21943	-0.16264	-0.1182	-0.17341	-0.20338	-0.28521	-0.12794	-0.31137	-0.28345	-0.28512	-0.26109	-0.19827		-0.16691	-0.15977	-0.09454	-0.29347	-0.28688	-0.42262	-0.36574	-0.40879	-0.31035	-0.27602	-0.44488	-0.15921	-0.27027	-0.63768	-0.40712	-0.42327	-0.26656	-0.19855	-0.24837
-133.82	-0.09677	-0.21868	-0.16496	-0.12024	-0.17508	-0.20393	-0.28632	-0.1272	-0.31258	-0.284	-0.28437	-0.26452	-0.19864		-0.16432	-0.15912	-0.09464	-0.29319	-0.28382	-0.42633	-0.36435	-0.40907	-0.3098	-0.27491	-0.44321	-0.15884	-0.27083	-0.63833	-0.40517	-0.42234	-0.26665	-0.19966	-0.25023
-133.85	-0.09733	-0.2185	-0.16422	-0.11774	-0.17192	-0.2005	-0.28604	-0.12674	-0.31017	-0.28493	-0.28484	-0.26415	-0.19818		-0.16793	-0.15995	-0.09389	-0.29337	-0.28428	-0.42559	-0.36611	-0.40712	-0.30766	-0.2751	-0.4434	-0.1607	-0.27138	-0.6362	-0.40582	-0.42252	-0.26795	-0.19966	-0.25125
-133.789	-0.09631	-0.21831	-0.16339	-0.11867	-0.1722	-0.20189	-0.28447	-0.12813	-0.31184	-0.28252	-0.28549	-0.26452	-0.19799		-0.16682	-0.16005	-0.09315	-0.29282	-0.28335	-0.42308	-0.36648	-0.40944	-0.30915	-0.27797	-0.44544	-0.16033	-0.27055	-0.63583	-0.40564	-0.42327	-0.26804	-0.19799	-0.24921
-133.759	-0.09556	-0.21933	-0.16339	-0.11978	-0.17387	-0.20236	-0.28614	-0.12878	-0.31017	-0.28391	-0.28586	-0.26201	-0.19892		-0.16645	-0.1606	-0.09547	-0.29319	-0.28512	-0.42586	-0.36602	-0.40833	-0.30673	-0.27686	-0.446	-0.1606	-0.26925	-0.63564	-0.40694	-0.42345	-0.26869	-0.19855	-0.25144
-133.698	-0.09668	-0.2172	-0.16329	-0.11913	-0.17443	-0.20365	-0.28521	-0.12878	-0.31212	-0.28187	-0.2853	-0.26294	-0.19688		-0.16404	-0.16181	-0.09445	-0.29309	-0.28836	-0.4267	-0.36741	-0.40861	-0.30896	-0.27704	-0.44516	-0.16144	-0.2724	-0.63629	-0.40657	-0.4228	-0.26944	-0.19957	-0.2506
-133.789	-0.09649	-0.21906	-0.16246	-0.12015	-0.17508	-0.20208	-0.2866	-0.12971	-0.31137	-0.2814	-0.28623	-0.26461	-0.19735		-0.16654	-0.16153	-0.09408	-0.29384	-0.28697	-0.42586	-0.36584	-0.40907	-0.30896	-0.27741	-0.44646	-0.1607	-0.27166	-0.63629	-0.40601	-0.4228	-0.26981	-0.19707	-0.24763
-133.667	-0.0977	-0.2172	-0.16237	-0.11867	-0.17164	-0.20087	-0.28623	-0.12702	-0.31137	-0.28252	-0.28549	-0.26294	-0.19874		-0.16376	-0.16209	-0.0951	-0.293	-0.28595	-0.42392	-0.36602	-0.40842	-0.30961	-0.27695	-0.44581	-0.16107	-0.27203	-0.63815	-0.40666	-0.42345	-0.26916	-0.19716	-0.24689
-133.636	-0.09798	-0.21776	-0.16506	-0.11895	-0.17415	-0.20161	-0.28539	-0.12757	-0.31193	-0.28168	-0.28558	-0.26508	-0.19716		-0.16589	-0.1606	-0.09287	-0.29282	-0.28512	-0.42345	-0.36676	-0.40916	-0.30859	-0.27732	-0.44488	-0.16116	-0.27101	-0.63694	-0.40657	-0.42225	-0.26879	-0.19744	-0.24977
-133.667	-0.09733	-0.21915	-0.16441	-0.11839	-0.17378	-0.20347	-0.28502	-0.12674	-0.31007	-0.28243	-0.28521	-0.26248	-0.19744		-0.16469	-0.1607	-0.0938	-0.29133	-0.28744	-0.42271	-0.36574	-0.40749	-0.30813	-0.27528	-0.44396	-0.16246	-0.27166	-0.63796	-0.4061	-0.4216	-0.26851	-0.19762	-0.24587
-133.636	-0.09603	-0.21748	-0.1632	-0.11876	-0.16933	-0.203	-0.28734	-0.13008	-0.3098	-0.28038	-0.2841	-0.26322	-0.19827		-0.162	-0.15968	-0.09436	-0.29217	-0.28428	-0.42438	-0.36574	-0.40981	-0.3084	-0.27741	-0.44294	-0.16042	-0.27064	-0.63592	-0.40536	-0.42327	-0.26749	-0.19586	-0.24921
-133.728	-0.09677	-0.21776	-0.16459	-0.1182	-0.17174	-0.203	-0.28614	-0.12785	-0.31109	-0.28029	-0.28326	-0.26266	-0.19902		-0.16413	-0.15884	-0.09519	-0.29245	-0.28549	-0.42522	-0.36509	-0.40907	-0.30729	-0.27732	-0.44405	-0.16125	-0.27176	-0.63573	-0.4061	-0.42058	-0.26823	-0.19586	-0.24773
-133.606	-0.09631	-0.21683	-0.16376	-0.11718	-0.17322	-0.20375	-0.28679	-0.12767	-0.31026	-0.27955	-0.2841	-0.26322	-0.19883		-0.16478	-0.15968	-0.09566	-0.29161	-0.28577	-0.42234	-0.36352	-0.40759	-0.30571	-0.27769	-0.44257	-0.16097	-0.26962	-0.63638	-0.40573	-0.42113	-0.26851	-0.19772	-0.24828
-133.698	-0.09454	-0.21766	-0.16441	-0.11839	-0.17081	-0.20115	-0.28512	-0.12804	-0.31193	-0.27871	-0.2841	-0.26285	-0.19911		-0.16552	-0.1594	-0.09417	-0.29245	-0.28567	-0.42354	-0.36435	-0.40879	-0.30729	-0.27732	-0.44312	-0.16153	-0.27203	-0.6362	-0.40638	-0.41918	-0.26675	-0.19744	-0.24884
-133.606	-0.09538	-0.21831	-0.16487	-0.11857	-0.17016	-0.20245	-0.2853	-0.1273	-0.31212	-0.28057	-0.28456	-0.2635	-0.19725		-0.1658	-0.15921	-0.09464	-0.29421	-0.28697	-0.42104	-0.36417	-0.40926	-0.30701	-0.27714	-0.44154	-0.15875	-0.27111	-0.63462	-0.40629	-0.42197	-0.26721	-0.19818	-0.24828
-133.636	-0.09519	-0.21581	-0.16329	-0.11857	-0.16895	-0.20152	-0.28567	-0.12665	-0.31026	-0.27862	-0.28307	-0.2635	-0.19744		-0.1658	-0.16042	-0.0938	-0.29384	-0.28623	-0.42243	-0.36361	-0.40954	-0.30738	-0.27881	-0.44266	-0.15958	-0.26962	-0.63444	-0.40629	-0.42178	-0.27018	-0.19735	-0.24791
-133.606	-0.09538	-0.21776	-0.16367	-0.11885	-0.16942	-0.20393	-0.28595	-0.12692	-0.3097	-0.28011	-0.28465	-0.26201	-0.19744		-0.16339	-0.16116	-0.09389	-0.29356	-0.284	-0.42197	-0.36407	-0.40796	-0.30664	-0.27639	-0.44164	-0.16181	-0.27027	-0.63397	-0.40629	-0.41946	-0.26962	-0.19846	-0.24921
-133.667	-0.09362	-0.21674	-0.16469	-0.11857	-0.17174	-0.20245	-0.28456	-0.12897	-0.31035	-0.2815	-0.28437	-0.26322	-0.19697		-0.16691	-0.1606	-0.0951	-0.29254	-0.28512	-0.42252	-0.36593	-0.40814	-0.3059	-0.27686	-0.4408	-0.15949	-0.27055	-0.63703	-0.40536	-0.42123	-0.26944	-0.20059	-0.24754
-133.514	-0.09473	-0.21887	-0.16181	-0.11997	-0.16997	-0.20393	-0.28465	-0.12553	-0.30887	-0.28076	-0.28298	-0.26285	-0.19827		-0.16515	-0.1606	-0.09445	-0.29245	-0.28641	-0.42197	-0.36268	-0.40796	-0.30655	-0.27565	-0.44257	-0.15754	-0.26944	-0.63434	-0.40471	-0.42058	-0.26999	-0.19883	-0.24661
-133.484	-0.09464	-0.21664	-0.16441	-0.1183	-0.16923	-0.20208	-0.28456	-0.12767	-0.31165	-0.27973	-0.28168	-0.26517	-0.19735		-0.16459	-0.16014	-0.09436	-0.29105	-0.28586	-0.42299	-0.36305	-0.40731	-0.30543	-0.27695	-0.44201	-0.15921	-0.26842	-0.63416	-0.40582	-0.4203	-0.26962	-0.19735	-0.24884
-133.514	-0.09324	-0.2172	-0.16329	-0.12015	-0.16942	-0.20189	-0.28512	-0.12627	-0.31054	-0.27806	-0.28196	-0.26331	-0.19772		-0.16636	-0.15903	-0.09454	-0.29105	-0.28595	-0.42373	-0.36519	-0.40796	-0.30646	-0.27686	-0.4421	-0.15801	-0.27036	-0.63527	-0.40406	-0.41937	-0.26851	-0.19976	-0.2467
-133.606	-0.09464	-0.21655	-0.1658	-0.11857	-0.16951	-0.1992	-0.28474	-0.12692	-0.31165	-0.27844	-0.28066	-0.26359	-0.1954		-0.16571	-0.16051	-0.09501	-0.28994	-0.28558	-0.42252	-0.36314	-0.40879	-0.3072	-0.27639	-0.44229	-0.15866	-0.26916	-0.6349	-0.40573	-0.42067	-0.26767	-0.19744	-0.24828
-133.514	-0.09538	-0.21609	-0.16413	-0.12052	-0.17016	-0.20087	-0.28623	-0.1272	-0.31054	-0.27844	-0.28298	-0.26368	-0.19716		-0.16803	-0.16042	-0.09529	-0.29161	-0.28614	-0.42327	-0.36509	-0.40768	-0.30701	-0.27677	-0.4421	-0.15912	-0.27027	-0.63314	-0.40555	-0.41881	-0.26786	-0.19651	-0.24735
-133.484	-0.09529	-0.21692	-0.16227	-0.11987	-0.16951	-0.20031	-0.2841	-0.12692	-0.31007	-0.28001	-0.28168	-0.26433	-0.19883		-0.16793	-0.15912	-0.09621	-0.29142	-0.284	-0.42178	-0.36426	-0.40759	-0.30562	-0.2776	-0.44154	-0.16181	-0.2699	-0.63304	-0.40592	-0.41993	-0.26832	-0.19707	-0.24949
-133.545	-0.09501	-0.21655	-0.16237	-0.11913	-0.17044	-0.20078	-0.28512	-0.12609	-0.31035	-0.27992	-0.28168	-0.26396	-0.19595		-0.16654	-0.15847	-0.09482	-0.29105	-0.28382	-0.42123	-0.36287	-0.40545	-0.30506	-0.27741	-0.44182	-0.16088	-0.27166	-0.63509	-0.40499	-0.41918	-0.26786	-0.19725	-0.24819
-133.484	-0.09612	-0.21646	-0.1607	-0.11774	-0.16756	-0.19892	-0.28484	-0.12794	-0.31017	-0.27862	-0.28038	-0.26405	-0.19605		-0.16645	-0.15903	-0.09408	-0.29087	-0.28307	-0.42178	-0.36481	-0.40722	-0.30562	-0.27881	-0.44071	-0.15968	-0.26888	-0.63323	-0.40629	-0.41956	-0.26675	-0.19864	-0.24837
-133.362	-0.09556	-0.21572	-0.16107	-0.11857	-0.16775	-0.19883	-0.28372	-0.12757	-0.31156	-0.27973	-0.28057	-0.26359	-0.19735		-0.16339	-0.15736	-0.09427	-0.29198	-0.28465	-0.41844	-0.36259	-0.40666	-0.30553	-0.27899	-0.4395	-0.15958	-0.26786	-0.63444	-0.40508	-0.42123	-0.26869	-0.1992	-0.24819
-133.392	-0.09594	-0.21497	-0.16088	-0.11876	-0.16654	-0.19902	-0.28335	-0.12655	-0.31054	-0.2789	-0.28029	-0.26266	-0.19679		-0.16599	-0.15875	-0.09334	-0.29003	-0.28289	-0.41993	-0.36287	-0.40898	-0.30646	-0.27871	-0.43922	-0.1568	-0.26925	-0.63239	-0.40573	-0.41946	-0.26637	-0.19874	-0.24606
-133.301	-0.09445	-0.21729	-0.16079	-0.1183	-0.16793	-0.20041	-0.28465	-0.1272	-0.31026	-0.27816	-0.27909	-0.26183	-0.19707		-0.16524	-0.15847	-0.09445	-0.29235	-0.28484	-0.42197	-0.36342	-0.40777	-0.30646	-0.27806	-0.44108	-0.15977	-0.27083	-0.63221	-0.40258	-0.42011	-0.26637	-0.19883	-0.24717
-133.362	-0.09519	-0.21581	-0.16283	-0.11848	-0.16849	-0.20087	-0.28437	-0.12711	-0.30989	-0.27723	-0.27983	-0.26136	-0.19744		-0.16496	-0.15661	-0.09454	-0.29068	-0.28437	-0.42187	-0.36407	-0.40712	-0.30655	-0.2789	-0.44006	-0.16051	-0.27036	-0.63342	-0.40508	-0.4177	-0.26628	-0.19837	-0.24494
-133.362	-0.09621	-0.2147	-0.16209	-0.11755	-0.17044	-0.20115	-0.28289	-0.12748	-0.31007	-0.27695	-0.28048	-0.26303	-0.19744		-0.16404	-0.1581	-0.0938	-0.29152	-0.28335	-0.42067	-0.36185	-0.40694	-0.30673	-0.2802	-0.44015	-0.16023	-0.26962	-0.6311	-0.4061	-0.41909	-0.26591	-0.19781	-0.2468
-133.362	-0.09482	-0.21507	-0.16394	-0.11895	-0.16849	-0.19902	-0.28233	-0.12637	-0.30896	-0.27788	-0.27992	-0.26341	-0.19651		-0.16552	-0.15754	-0.09371	-0.28985	-0.28335	-0.42104	-0.36314	-0.40731	-0.30543	-0.27871	-0.44182	-0.15884	-0.2699	-0.63147	-0.4036	-0.41946	-0.26628	-0.19883	-0.2455
-133.423	-0.09427	-0.2159	-0.16172	-0.11848	-0.16997	-0.19966	-0.28224	-0.12739	-0.31044	-0.2776	-0.27973	-0.26238	-0.19929		-0.16552	-0.15754	-0.09269	-0.29161	-0.28178	-0.4216	-0.3624	-0.40573	-0.30646	-0.27825	-0.4396	-0.15689	-0.27138	-0.63193	-0.40341	-0.41891	-0.26628	-0.19883	-0.24568
-133.331	-0.0951	-0.21358	-0.16218	-0.11839	-0.17007	-0.1992	-0.28363	-0.12804	-0.31063	-0.27741	-0.27973	-0.26276	-0.1992		-0.16404	-0.15801	-0.0938	-0.29078	-0.28048	-0.4202	-0.36352	-0.40786	-0.30358	-0.27964	-0.44015	-0.15801	-0.27036	-0.63239	-0.40415	-0.41603	-0.26405	-0.19948	-0.24606
-133.331	-0.09454	-0.21534	-0.16172	-0.1195	-0.17007	-0.20078	-0.2815	-0.12785	-0.30998	-0.27834	-0.27741	-0.26313	-0.1979		-0.16367	-0.15903	-0.09454	-0.28966	-0.28168	-0.42132	-0.36277	-0.40527	-0.30571	-0.27853	-0.43867	-0.15726	-0.26999	-0.63221	-0.40471	-0.41789	-0.26628	-0.19586	-0.24689
-133.27	-0.09324	-0.21581	-0.16227	-0.117	-0.17044	-0.20013	-0.28326	-0.12646	-0.31072	-0.27881	-0.28001	-0.26201	-0.19892		-0.1658	-0.15689	-0.09324	-0.28911	-0.27992	-0.42169	-0.36175	-0.40592	-0.30534	-0.27658	-0.44052	-0.15745	-0.26953	-0.63091	-0.40267	-0.41807	-0.26786	-0.19567	-0.24615
-133.209	-0.09371	-0.21553	-0.16329	-0.11709	-0.17229	-0.19809	-0.28363	-0.12832	-0.30896	-0.27834	-0.27779	-0.25988	-0.19799		-0.16441	-0.15912	-0.09287	-0.28948	-0.28289	-0.41993	-0.36268	-0.40508	-0.30432	-0.27686	-0.43839	-0.15708	-0.26999	-0.63045	-0.40341	-0.41844	-0.26795	-0.19781	-0.24587
-133.362	-0.09556	-0.21516	-0.16135	-0.11644	-0.16951	-0.19864	-0.28298	-0.12572	-0.30729	-0.27844	-0.27964	-0.26164	-0.19679		-0.16376	-0.15949	-0.09501	-0.29124	-0.28196	-0.42243	-0.36398	-0.40666	-0.3046	-0.27658	-0.4383	-0.15903	-0.26823	-0.63165	-0.4036	-0.41826	-0.2686	-0.19614	-0.24578
-133.209	-0.09445	-0.2146	-0.16209	-0.11765	-0.1671	-0.20059	-0.2827	-0.12525	-0.3085	-0.27751	-0.27955	-0.26174	-0.19744		-0.1645	-0.15801	-0.09343	-0.28948	-0.28252	-0.42011	-0.36287	-0.40638	-0.30339	-0.27797	-0.43932	-0.15578	-0.26906	-0.631	-0.40332	-0.4202	-0.26795	-0.19456	-0.2467
-133.24	-0.09399	-0.21544	-0.16116	-0.11709	-0.16756	-0.20013	-0.28326	-0.12646	-0.3097	-0.27825	-0.2802	-0.26136	-0.19558		-0.16459	-0.15801	-0.09352	-0.28948	-0.28187	-0.42123	-0.36398	-0.4061	-0.30562	-0.27844	-0.43885	-0.15578	-0.26906	-0.63008	-0.4035	-0.41853	-0.26702	-0.19549	-0.24438
-133.27	-0.09371	-0.21405	-0.16014	-0.11792	-0.16849	-0.19855	-0.28289	-0.12646	-0.30794	-0.27732	-0.27927	-0.26071	-0.19595		-0.16441	-0.15782	-0.09334	-0.29096	-0.28317	-0.42187	-0.3637	-0.40555	-0.30423	-0.27574	-0.43913	-0.15671	-0.26971	-0.63091	-0.40267	-0.41835	-0.26582	-0.19484	-0.2455
-133.24	-0.09482	-0.21534	-0.16051	-0.1183	-0.16719	-0.19902	-0.28215	-0.12563	-0.30924	-0.27751	-0.27964	-0.26062	-0.19632		-0.16487	-0.15652	-0.0925	-0.28994	-0.28354	-0.4215	-0.36185	-0.40694	-0.30525	-0.27788	-0.44006	-0.1594	-0.26879	-0.63193	-0.40267	-0.41881	-0.26405	-0.19716	-0.24476
-133.148	-0.09538	-0.21423	-0.16135	-0.11765	-0.16654	-0.19902	-0.28196	-0.12442	-0.30887	-0.27788	-0.27936	-0.26081	-0.19595		-0.16561	-0.15903	-0.09362	-0.29105	-0.28391	-0.42169	-0.36212	-0.40619	-0.30395	-0.27658	-0.43997	-0.15754	-0.26814	-0.63082	-0.40174	-0.41779	-0.26712	-0.19586	-0.24578
-133.179	-0.09631	-0.21247	-0.16033	-0.11867	-0.16793	-0.20031	-0.28326	-0.12581	-0.3085	-0.27853	-0.28057	-0.26155	-0.19753		-0.16608	-0.15921	-0.09427	-0.29022	-0.28474	-0.42011	-0.36194	-0.40545	-0.30358	-0.27677	-0.4396	-0.15736	-0.26879	-0.62915	-0.40258	-0.41918	-0.26647	-0.19558	-0.24624
-133.057	-0.09343	-0.21488	-0.16051	-0.11959	-0.16728	-0.20069	-0.28122	-0.12692	-0.30989	-0.27834	-0.27732	-0.26136	-0.19716		-0.16561	-0.15958	-0.09399	-0.28985	-0.28335	-0.42011	-0.3624	-0.40601	-0.30349	-0.27621	-0.44108	-0.15671	-0.26934	-0.63091	-0.40276	-0.41816	-0.26619	-0.19326	-0.24745
-133.057	-0.09464	-0.21525	-0.16135	-0.117	-0.17044	-0.20217	-0.28205	-0.126	-0.30748	-0.27936	-0.27844	-0.26081	-0.19679		-0.1671	-0.15903	-0.09324	-0.29068	-0.28363	-0.42011	-0.36138	-0.40666	-0.30367	-0.27528	-0.43997	-0.15708	-0.2686	-0.6297	-0.4036	-0.41909	-0.26647	-0.1966	-0.24513
-133.057	-0.09473	-0.21497	-0.1606	-0.117	-0.16515	-0.20087	-0.28335	-0.12507	-0.30822	-0.27806	-0.27723	-0.25997	-0.19577		-0.16469	-0.15866	-0.09352	-0.28873	-0.28437	-0.42095	-0.36352	-0.40666	-0.30404	-0.27658	-0.44108	-0.15634	-0.26981	-0.63045	-0.40221	-0.41761	-0.26684	-0.19595	-0.24541
-133.148	-0.09371	-0.2146	-0.16144	-0.11922	-0.16942	-0.20022	-0.28252	-0.12405	-0.30738	-0.27909	-0.27862	-0.26099	-0.19558		-0.16552	-0.15726	-0.09195	-0.28938	-0.28419	-0.42011	-0.36379	-0.4049	-0.30432	-0.27445	-0.44052	-0.15745	-0.26879	-0.62785	-0.40156	-0.41863	-0.26758	-0.19419	-0.24309
-133.057	-0.09417	-0.21488	-0.15847	-0.1182	-0.16812	-0.20022	-0.28196	-0.12572	-0.30831	-0.27806	-0.27964	-0.26071	-0.19503		-0.16589	-0.15773	-0.0938	-0.29087	-0.2827	-0.41816	-0.36556	-0.40796	-0.30655	-0.27658	-0.43978	-0.15615	-0.27036	-0.62794	-0.40313	-0.41909	-0.26675	-0.19586	-0.2442
-133.118	-0.09473	-0.21525	-0.16135	-0.11802	-0.16719	-0.19985	-0.28233	-0.12516	-0.30757	-0.27844	-0.28057	-0.2635	-0.1966		-0.16775	-0.15856	-0.09445	-0.29022	-0.28289	-0.42011	-0.36379	-0.40582	-0.30451	-0.27574	-0.44089	-0.15847	-0.26971	-0.62868	-0.40285	-0.41686	-0.26758	-0.19345	-0.24411
-133.057	-0.09389	-0.21627	-0.1607	-0.11913	-0.16849	-0.19883	-0.28168	-0.12525	-0.30813	-0.27909	-0.27964	-0.26294	-0.19503		-0.16329	-0.15773	-0.09297	-0.29189	-0.28122	-0.4216	-0.36203	-0.40499	-0.30701	-0.27593	-0.44052	-0.15541	-0.26814	-0.62859	-0.40193	-0.41853	-0.26934	-0.1953	-0.2416
-133.148	-0.09436	-0.21646	-0.16432	-0.11728	-0.16821	-0.19939	-0.28196	-0.12618	-0.30859	-0.27881	-0.27871	-0.25997	-0.19577		-0.1658	-0.15754	-0.09464	-0.2879	-0.28066	-0.41937	-0.36147	-0.40582	-0.30516	-0.27528	-0.43904	-0.15596	-0.26693	-0.62878	-0.40183	-0.41677	-0.26823	-0.19456	-0.24058
-133.057	-0.09352	-0.2147	-0.16255	-0.11755	-0.16905	-0.19966	-0.28122	-0.12553	-0.30813	-0.27816	-0.27881	-0.26109	-0.19512		-0.1645	-0.15671	-0.09278	-0.28938	-0.28038	-0.42234	-0.36185	-0.40573	-0.30571	-0.27593	-0.43978	-0.15392	-0.26851	-0.62868	-0.40248	-0.41547	-0.266	-0.19373	-0.24169
-133.148	-0.09473	-0.21525	-0.15977	-0.11616	-0.16858	-0.20078	-0.28252	-0.12544	-0.30599	-0.27825	-0.27695	-0.25942	-0.1953		-0.16404	-0.15661	-0.09473	-0.28846	-0.28317	-0.42197	-0.36314	-0.40592	-0.30404	-0.27584	-0.43616	-0.15504	-0.26721	-0.62748	-0.40341	-0.41733	-0.26767	-0.19465	-0.24104
-133.026	-0.09427	-0.2146	-0.16218	-0.11681	-0.16701	-0.19892	-0.28057	-0.12581	-0.30933	-0.27834	-0.27862	-0.26174	-0.19484		-0.16524	-0.1581	-0.09306	-0.28873	-0.28326	-0.4203	-0.36481	-0.40536	-0.30608	-0.27565	-0.43783	-0.1555	-0.26795	-0.62627	-0.40211	-0.41603	-0.26675	-0.19196	-0.24132
-132.965	-0.0951	-0.21562	-0.16227	-0.1169	-0.16868	-0.19985	-0.2814	-0.12553	-0.30785	-0.27909	-0.27844	-0.25988	-0.19271		-0.16339	-0.1568	-0.09139	-0.28827	-0.28345	-0.4215	-0.36389	-0.40434	-0.30423	-0.27574	-0.43663	-0.15773	-0.26721	-0.62738	-0.40341	-0.41714	-0.26675	-0.194	-0.23947
-132.965	-0.09501	-0.21507	-0.16144	-0.1183	-0.16636	-0.1992	-0.28076	-0.12646	-0.30738	-0.27797	-0.27621	-0.25784	-0.19428		-0.16524	-0.15745	-0.09306	-0.28808	-0.27973	-0.41983	-0.36444	-0.40517	-0.30349	-0.27547	-0.43653	-0.15569	-0.26814	-0.62831	-0.4023	-0.41668	-0.26934	-0.19438	-0.2455
-132.904	-0.09427	-0.21581	-0.16218	-0.11792	-0.16543	-0.19976	-0.28048	-0.12674	-0.30738	-0.27639	-0.27769	-0.25951	-0.19326		-0.16524	-0.15782	-0.0925	-0.2892	-0.28038	-0.42104	-0.36287	-0.40638	-0.30395	-0.27305	-0.43663	-0.15615	-0.26934	-0.62924	-0.40248	-0.41863	-0.26591	-0.19326	-0.24438
-132.904	-0.09315	-0.21405	-0.16005	-0.11709	-0.16701	-0.20059	-0.28243	-0.12627	-0.30562	-0.27741	-0.27918	-0.2571	-0.19484		-0.16561	-0.15736	-0.09176	-0.28892	-0.2802	-0.42076	-0.36055	-0.40629	-0.30386	-0.27463	-0.43644	-0.15745	-0.26962	-0.62831	-0.40156	-0.41492	-0.26591	-0.194	-0.24791
-133.057	-0.0951	-0.21507	-0.16033	-0.11857	-0.16682	-0.20004	-0.2815	-0.12692	-0.30646	-0.27491	-0.27732	-0.25932	-0.19512		-0.16515	-0.15643	-0.09306	-0.28762	-0.28335	-0.4203	-0.36185	-0.40564	-0.30367	-0.27463	-0.43746	-0.15893	-0.26999	-0.63026	-0.40128	-0.41612	-0.26396	-0.19632	-0.24503
-132.996	-0.09464	-0.21497	-0.16264	-0.11755	-0.16654	-0.20069	-0.28243	-0.12498	-0.3071	-0.27472	-0.27695	-0.25858	-0.19447		-0.16478	-0.15671	-0.09185	-0.28669	-0.28289	-0.42011	-0.36277	-0.40425	-0.30469	-0.27343	-0.43718	-0.15615	-0.26675	-0.62729	-0.40193	-0.41594	-0.26693	-0.19373	-0.24244
-132.965	-0.09519	-0.21507	-0.1606	-0.11681	-0.16766	-0.20124	-0.28187	-0.12479	-0.30488	-0.2751	-0.27649	-0.25812	-0.19391		-0.16496	-0.15578	-0.09371	-0.28679	-0.28187	-0.41993	-0.36222	-0.40582	-0.30441	-0.27491	-0.43505	-0.15272	-0.26851	-0.62776	-0.40221	-0.41584	-0.26517	-0.19428	-0.24485
-132.935	-0.09556	-0.21544	-0.16181	-0.11857	-0.16738	-0.1992	-0.2827	-0.12507	-0.30497	-0.27435	-0.27723	-0.25812	-0.19317		-0.16376	-0.15606	-0.09343	-0.2866	-0.28168	-0.4203	-0.36194	-0.40406	-0.30404	-0.27454	-0.43514	-0.15337	-0.26814	-0.62794	-0.40081	-0.41659	-0.266	-0.19354	-0.24355
-132.843	-0.09417	-0.21683	-0.16097	-0.11635	-0.16775	-0.19994	-0.28205	-0.12525	-0.30543	-0.27556	-0.27649	-0.25886	-0.19354		-0.16357	-0.1568	-0.0925	-0.28641	-0.2815	-0.41853	-0.36277	-0.40443	-0.30247	-0.275	-0.43718	-0.15485	-0.26842	-0.6298	-0.40016	-0.41668	-0.26415	-0.19178	-0.24401
-132.874	-0.09417	-0.21544	-0.15856	-0.11941	-0.16561	-0.20022	-0.2827	-0.12535	-0.30506	-0.27574	-0.27695	-0.25886	-0.19354		-0.16227	-0.15596	-0.09185	-0.28651	-0.2814	-0.41937	-0.36389	-0.40517	-0.30154	-0.275	-0.43765	-0.1568	-0.26869	-0.62766	-0.3997	-0.41464	-0.26535	-0.19122	-0.24244
-132.813	-0.09501	-0.2147	-0.15986	-0.11792	-0.16422	-0.19966	-0.28113	-0.12563	-0.30525	-0.27454	-0.27741	-0.25756	-0.19354		-0.16227	-0.15661	-0.09473	-0.28734	-0.2827	-0.41853	-0.36314	-0.40304	-0.30191	-0.27417	-0.43691	-0.15699	-0.26851	-0.62636	-0.40137	-0.41566	-0.26313	-0.19373	-0.24309
-132.874	-0.09547	-0.21599	-0.16023	-0.11672	-0.16524	-0.1992	-0.2815	-0.12618	-0.3072	-0.27463	-0.27844	-0.25914	-0.19363		-0.16432	-0.15661	-0.09297	-0.28688	-0.28159	-0.41779	-0.36231	-0.40248	-0.30172	-0.27445	-0.43551	-0.15652	-0.26906	-0.62599	-0.39961	-0.41677	-0.26628	-0.19289	-0.2403
-132.751	-0.09417	-0.2159	-0.15977	-0.11653	-0.16496	-0.1992	-0.28178	-0.12516	-0.30599	-0.27472	-0.27871	-0.25904	-0.19512		-0.16413	-0.15494	-0.09222	-0.28651	-0.28326	-0.41928	-0.36175	-0.40304	-0.30367	-0.27361	-0.43811	-0.15773	-0.26888	-0.62451	-0.40165	-0.41547	-0.26489	-0.19104	-0.24021
-132.813	-0.09519	-0.21405	-0.15977	-0.117	-0.16515	-0.19957	-0.28122	-0.126	-0.30581	-0.27686	-0.27909	-0.25858	-0.19493		-0.16329	-0.15504	-0.09315	-0.2879	-0.28243	-0.42039	-0.36203	-0.40378	-0.30423	-0.27268	-0.4383	-0.15689	-0.27046	-0.62646	-0.40063	-0.41492	-0.26526	-0.19159	-0.24114
-132.782	-0.09389	-0.21349	-0.15763	-0.11644	-0.16701	-0.2005	-0.28252	-0.12535	-0.30646	-0.27574	-0.27844	-0.25877	-0.19512		-0.1658	-0.15661	-0.09278	-0.28744	-0.28168	-0.41816	-0.36185	-0.40388	-0.30441	-0.27231	-0.43626	-0.15624	-0.26916	-0.62571	-0.39877	-0.41492	-0.26415	-0.19104	-0.23873
-132.69	-0.09408	-0.2121	-0.15828	-0.11672	-0.16775	-0.19874	-0.28131	-0.12767	-0.30673	-0.27612	-0.27769	-0.25877	-0.19373		-0.16274	-0.15773	-0.09204	-0.28771	-0.27936	-0.41779	-0.36073	-0.40508	-0.30367	-0.27343	-0.43607	-0.15541	-0.26814	-0.62683	-0.40007	-0.41529	-0.26303	-0.19113	-0.24123
-132.721	-0.09519	-0.2146	-0.1568	-0.11653	-0.1658	-0.19976	-0.28178	-0.1272	-0.30581	-0.27463	-0.27909	-0.2583	-0.19419		-0.16404	-0.1568	-0.09222	-0.28725	-0.28233	-0.41779	-0.36018	-0.40239	-0.30386	-0.27417	-0.43626	-0.15606	-0.26869	-0.62525	-0.39979	-0.41482	-0.2622	-0.19094	-0.23919
-132.721	-0.09454	-0.21349	-0.15689	-0.11709	-0.16469	-0.19994	-0.28252	-0.12674	-0.30748	-0.27593	-0.27723	-0.25747	-0.1953		-0.16506	-0.15782	-0.09324	-0.2866	-0.28029	-0.41891	-0.3598	-0.40406	-0.30302	-0.27324	-0.43459	-0.15569	-0.26777	-0.62534	-0.40109	-0.41557	-0.26461	-0.19122	-0.24058
-132.629	-0.09473	-0.21386	-0.15893	-0.11635	-0.16524	-0.19939	-0.28085	-0.12674	-0.30599	-0.27491	-0.27741	-0.25589	-0.19503		-0.1658	-0.15745	-0.09306	-0.2866	-0.28048	-0.419	-0.3611	-0.40285	-0.30284	-0.27278	-0.4331	-0.15578	-0.26767	-0.62646	-0.40118	-0.4138	-0.26368	-0.19066	-0.24067
-132.721	-0.09473	-0.2134	-0.15977	-0.11598	-0.16367	-0.20022	-0.28224	-0.12637	-0.30534	-0.27556	-0.27797	-0.25552	-0.19586		-0.16496	-0.15661	-0.09278	-0.28725	-0.2789	-0.41863	-0.36045	-0.4035	-0.30237	-0.27491	-0.43431	-0.15346	-0.26749	-0.62655	-0.40109	-0.41464	-0.26526	-0.19104	-0.24188
-132.69	-0.09519	-0.21117	-0.15745	-0.11635	-0.16561	-0.19883	-0.28159	-0.12637	-0.30664	-0.27519	-0.27389	-0.25663	-0.1953		-0.16209	-0.15606	-0.0925	-0.28567	-0.27881	-0.41659	-0.36036	-0.40452	-0.30228	-0.27528	-0.43347	-0.15559	-0.26739	-0.62507	-0.39933	-0.41492	-0.26368	-0.19141	-0.24123
-132.69	-0.09408	-0.21265	-0.15949	-0.11514	-0.16329	-0.19957	-0.28215	-0.1273	-0.30534	-0.27417	-0.2763	-0.25496	-0.19373		-0.16478	-0.15522	-0.09352	-0.28512	-0.27825	-0.41733	-0.35953	-0.40415	-0.30247	-0.27296	-0.43524	-0.15383	-0.26656	-0.62534	-0.39998	-0.41371	-0.26405	-0.19187	-0.23965
-132.629	-0.09473	-0.21163	-0.15912	-0.11384	-0.16515	-0.19818	-0.28066	-0.12692	-0.30488	-0.27528	-0.27658	-0.25663	-0.194		-0.16478	-0.15606	-0.09417	-0.28771	-0.27918	-0.41742	-0.36008	-0.40378	-0.30237	-0.27343	-0.43403	-0.15448	-0.26758	-0.62479	-0.3997	-0.41547	-0.26183	-0.19206	-0.23993
-132.568	-0.09287	-0.2134	-0.15866	-0.11505	-0.16404	-0.19827	-0.28205	-0.12627	-0.30553	-0.27491	-0.27658	-0.25663	-0.19493		-0.16506	-0.15541	-0.09324	-0.28502	-0.27964	-0.41779	-0.3599	-0.40536	-0.30284	-0.27268	-0.4344	-0.15485	-0.26758	-0.62423	-0.39914	-0.4138	-0.26136	-0.19252	-0.23854
-132.629	-0.09408	-0.21154	-0.15921	-0.11635	-0.16496	-0.19874	-0.2815	-0.12563	-0.3059	-0.27491	-0.27714	-0.25598	-0.1928		-0.16552	-0.15476	-0.09306	-0.28595	-0.27825	-0.41603	-0.36018	-0.4035	-0.30293	-0.2725	-0.43431	-0.1555	-0.26749	-0.62553	-0.39989	-0.41306	-0.26155	-0.19382	-0.23863
-132.629	-0.09399	-0.2133	-0.1581	-0.1144	-0.16422	-0.19846	-0.28103	-0.12665	-0.30469	-0.27445	-0.27732	-0.25552	-0.19196		-0.16793	-0.1555	-0.09157	-0.28586	-0.27983	-0.41649	-0.35888	-0.40452	-0.30274	-0.27352	-0.43524	-0.1542	-0.26832	-0.62507	-0.39914	-0.41232	-0.26378	-0.19252	-0.23743
-132.66	-0.09473	-0.21265	-0.15838	-0.11681	-0.16552	-0.19939	-0.28178	-0.1259	-0.30358	-0.27417	-0.27677	-0.25839	-0.19178		-0.16645	-0.15522	-0.09278	-0.28539	-0.27927	-0.41612	-0.35953	-0.40276	-0.30117	-0.2725	-0.43607	-0.15383	-0.26628	-0.62432	-0.40091	-0.41399	-0.26229	-0.19317	-0.23956
-132.568	-0.09529	-0.2121	-0.15893	-0.11458	-0.16506	-0.19725	-0.28178	-0.12748	-0.30516	-0.27565	-0.27751	-0.25561	-0.19243		-0.16534	-0.15828	-0.09195	-0.28744	-0.2802	-0.41835	-0.3612	-0.40471	-0.30126	-0.27231	-0.43486	-0.15105	-0.26869	-0.62358	-0.40118	-0.41158	-0.26368	-0.19252	-0.23761
-132.568	-0.09362	-0.21145	-0.15875	-0.11653	-0.16302	-0.1967	-0.28159	-0.12757	-0.30451	-0.27612	-0.27528	-0.25635	-0.19373		-0.16478	-0.15624	-0.09445	-0.28623	-0.2802	-0.419	-0.3599	-0.40508	-0.30117	-0.27343	-0.43635	-0.153	-0.26702	-0.6246	-0.39942	-0.41176	-0.26146	-0.19484	-0.24012
-132.507	-0.09278	-0.212	-0.15856	-0.11561	-0.16404	-0.1979	-0.28122	-0.12702	-0.3046	-0.27565	-0.27621	-0.25663	-0.19354		-0.16515	-0.15541	-0.09362	-0.28623	-0.28001	-0.4177	-0.35999	-0.40378	-0.29913	-0.2737	-0.43477	-0.15457	-0.266	-0.6234	-0.40026	-0.41185	-0.26099	-0.19289	-0.2416
-132.599	-0.09185	-0.21071	-0.15745	-0.11644	-0.16283	-0.19781	-0.28178	-0.12702	-0.30284	-0.27454	-0.27769	-0.25691	-0.19178		-0.16645	-0.15522	-0.09287	-0.28549	-0.28038	-0.41677	-0.36008	-0.40499	-0.30191	-0.2737	-0.43412	-0.15429	-0.26675	-0.62302	-0.39803	-0.41195	-0.2622	-0.19029	-0.239
-132.599	-0.09362	-0.21154	-0.15801	-0.11468	-0.16487	-0.19725	-0.28252	-0.12711	-0.30358	-0.27649	-0.27519	-0.25682	-0.19196		-0.16506	-0.15708	-0.09352	-0.28651	-0.28011	-0.41751	-0.3599	-0.40388	-0.30005	-0.27333	-0.43347	-0.15374	-0.26628	-0.62293	-0.39803	-0.41148	-0.26136	-0.19085	-0.24104
-132.446	-0.09157	-0.20996	-0.15726	-0.11561	-0.16487	-0.19679	-0.28215	-0.12674	-0.30534	-0.27435	-0.27658	-0.25914	-0.19233		-0.16432	-0.15457	-0.09222	-0.2866	-0.2814	-0.41761	-0.36092	-0.40313	-0.30126	-0.2737	-0.43366	-0.15355	-0.26767	-0.62358	-0.39822	-0.41037	-0.26294	-0.19206	-0.24234
-132.416	-0.09399	-0.21052	-0.15838	-0.1169	-0.16459	-0.19567	-0.2815	-0.12581	-0.30636	-0.27454	-0.27695	-0.25858	-0.19178		-0.16691	-0.15643	-0.0926	-0.28632	-0.28131	-0.41853	-0.35999	-0.40378	-0.30089	-0.27324	-0.4344	-0.15346	-0.26823	-0.62284	-0.39868	-0.41148	-0.26257	-0.19243	-0.24309
-132.477	-0.09427	-0.20904	-0.15754	-0.11542	-0.16487	-0.1966	-0.27992	-0.12711	-0.30423	-0.2763	-0.27639	-0.25969	-0.19336		-0.16292	-0.15587	-0.09269	-0.28558	-0.28196	-0.41649	-0.36092	-0.40295	-0.30089	-0.27333	-0.43357	-0.15077	-0.26684	-0.62228	-0.39942	-0.41056	-0.26238	-0.19317	-0.24142
-132.385	-0.09427	-0.20941	-0.15782	-0.11347	-0.1658	-0.19632	-0.28076	-0.12665	-0.30395	-0.27658	-0.27519	-0.2596	-0.19178		-0.16496	-0.15494	-0.09324	-0.2866	-0.28048	-0.41733	-0.35869	-0.40267	-0.30117	-0.27194	-0.43505	-0.1516	-0.26693	-0.62265	-0.39822	-0.4126	-0.26146	-0.19308	-0.2416
-132.446	-0.09278	-0.21052	-0.15884	-0.11505	-0.16329	-0.1979	-0.27964	-0.12627	-0.30506	-0.27584	-0.27612	-0.25914	-0.19159		-0.16459	-0.15513	-0.09232	-0.2853	-0.27853	-0.41909	-0.36064	-0.40193	-0.29931	-0.27268	-0.43486	-0.15281	-0.26758	-0.62293	-0.39877	-0.41195	-0.2622	-0.19169	-0.23984
-132.416	-0.09427	-0.20866	-0.1593	-0.11375	-0.16329	-0.19799	-0.28048	-0.12794	-0.30358	-0.27565	-0.27612	-0.25877	-0.19363		-0.16543	-0.15782	-0.09232	-0.2853	-0.28011	-0.41761	-0.36157	-0.40323	-0.29931	-0.27185	-0.43394	-0.15021	-0.26702	-0.62237	-0.39794	-0.41232	-0.2609	-0.19326	-0.24086
-132.446	-0.09482	-0.21061	-0.16153	-0.11598	-0.16292	-0.19465	-0.28113	-0.126	-0.30414	-0.27537	-0.27268	-0.2571	-0.1915		-0.16617	-0.15736	-0.09167	-0.28539	-0.28076	-0.41751	-0.36129	-0.40323	-0.30005	-0.27185	-0.43542	-0.15318	-0.26758	-0.62191	-0.39868	-0.41306	-0.26071	-0.19233	-0.24151
-132.385	-0.09324	-0.20978	-0.1593	-0.11681	-0.16422	-0.19716	-0.28085	-0.126	-0.30451	-0.27686	-0.27574	-0.25793	-0.19066		-0.16367	-0.15624	-0.09176	-0.28474	-0.2802	-0.41575	-0.3612	-0.40091	-0.29922	-0.27268	-0.43421	-0.15272	-0.26786	-0.62089	-0.39775	-0.41213	-0.25951	-0.19373	-0.23937
-132.294	-0.09352	-0.20931	-0.15968	-0.11403	-0.16357	-0.19558	-0.27806	-0.12692	-0.30479	-0.27565	-0.27472	-0.25886	-0.18872		-0.16302	-0.15689	-0.0913	-0.28317	-0.27751	-0.41659	-0.36203	-0.4035	-0.29959	-0.27305	-0.43551	-0.15216	-0.26786	-0.61987	-0.39831	-0.41176	-0.26136	-0.19169	-0.24002
-132.385	-0.09408	-0.21098	-0.1607	-0.1144	-0.16506	-0.19642	-0.27853	-0.12627	-0.30302	-0.27547	-0.27779	-0.25942	-0.19122		-0.16376	-0.15763	-0.08935	-0.28502	-0.27899	-0.41779	-0.36083	-0.40285	-0.30135	-0.27305	-0.43421	-0.15058	-0.26656	-0.6207	-0.39896	-0.41297	-0.26294	-0.19261	-0.24095
-132.385	-0.09232	-0.20931	-0.15782	-0.11598	-0.16367	-0.1953	-0.27853	-0.12451	-0.30339	-0.27584	-0.27769	-0.25969	-0.19159		-0.16357	-0.15606	-0.09167	-0.28502	-0.27955	-0.4177	-0.35934	-0.40239	-0.30098	-0.27278	-0.43431	-0.15262	-0.2686	-0.61978	-0.39942	-0.41185	-0.26016	-0.19169	-0.24253
-132.385	-0.09195	-0.20894	-0.15652	-0.11403	-0.16209	-0.19363	-0.27918	-0.12581	-0.30376	-0.2751	-0.27612	-0.25858	-0.19206		-0.16561	-0.15736	-0.09083	-0.2841	-0.27992	-0.41603	-0.36073	-0.4023	-0.29987	-0.27231	-0.43403	-0.15365	-0.26749	-0.61941	-0.39803	-0.41176	-0.26006	-0.19048	-0.24262
-132.233	-0.09436	-0.21033	-0.15643	-0.11458	-0.16088	-0.19428	-0.27871	-0.12646	-0.30386	-0.27584	-0.2751	-0.26044	-0.19104		-0.1645	-0.15726	-0.09213	-0.284	-0.27769	-0.41492	-0.35915	-0.40081	-0.2995	-0.27389	-0.43384	-0.15494	-0.26721	-0.62005	-0.39822	-0.41185	-0.25886	-0.19104	-0.24002
-132.263	-0.09464	-0.21024	-0.1542	-0.11681	-0.16144	-0.19382	-0.2789	-0.12535	-0.30358	-0.27435	-0.27602	-0.25821	-0.19113		-0.16561	-0.15652	-0.09278	-0.28363	-0.2789	-0.41575	-0.3586	-0.40174	-0.29875	-0.27231	-0.43533	-0.15225	-0.26712	-0.62061	-0.3971	-0.41111	-0.25682	-0.19057	-0.23947
-132.202	-0.09362	-0.21098	-0.15671	-0.11551	-0.16329	-0.19289	-0.27955	-0.12507	-0.30376	-0.27491	-0.27537	-0.25858	-0.19104		-0.16506	-0.15763	-0.09093	-0.28372	-0.27816	-0.41352	-0.36008	-0.40128	-0.30089	-0.27287	-0.43403	-0.15448	-0.26554	-0.61987	-0.39692	-0.41065	-0.25867	-0.19206	-0.23965
-132.141	-0.09232	-0.21061	-0.15745	-0.11607	-0.16422	-0.19363	-0.27834	-0.12516	-0.30284	-0.27445	-0.27593	-0.25997	-0.19122		-0.16404	-0.15606	-0.09204	-0.28474	-0.27788	-0.41714	-0.36055	-0.40137	-0.30052	-0.27268	-0.43616	-0.15262	-0.26684	-0.62108	-0.39729	-0.40991	-0.26034	-0.1915	-0.23835
-132.294	-0.09232	-0.21154	-0.15569	-0.11505	-0.1619	-0.1928	-0.27936	-0.12572	-0.30349	-0.27407	-0.275	-0.26053	-0.1915		-0.16673	-0.15504	-0.09139	-0.28456	-0.27797	-0.41417	-0.35906	-0.40221	-0.29875	-0.27176	-0.43588	-0.15095	-0.26814	-0.61903	-0.39859	-0.41232	-0.25988	-0.19215	-0.2378
-132.202	-0.09195	-0.20876	-0.15782	-0.11635	-0.16413	-0.19512	-0.27806	-0.12525	-0.30284	-0.27584	-0.2751	-0.25942	-0.18974		-0.16478	-0.15866	-0.09315	-0.28521	-0.27695	-0.41417	-0.35841	-0.40016	-0.29922	-0.27352	-0.43542	-0.15179	-0.26628	-0.61968	-0.39766	-0.41028	-0.26016	-0.19224	-0.23733
-132.172	-0.09278	-0.21089	-0.15847	-0.11542	-0.16413	-0.19438	-0.27844	-0.12702	-0.30154	-0.27482	-0.27658	-0.25914	-0.18983		-0.1658	-0.15661	-0.0912	-0.284	-0.27816	-0.41445	-0.35851	-0.401	-0.30052	-0.2725	-0.43421	-0.15216	-0.26702	-0.61913	-0.39803	-0.40916	-0.26034	-0.19131	-0.23882
-132.233	-0.09222	-0.21154	-0.15699	-0.11551	-0.16283	-0.19503	-0.27871	-0.12711	-0.30042	-0.275	-0.27593	-0.2609	-0.19057		-0.16645	-0.15494	-0.09195	-0.28456	-0.27788	-0.41455	-0.35906	-0.40137	-0.29987	-0.27268	-0.43375	-0.15095	-0.27046	-0.61829	-0.39794	-0.41074	-0.25747	-0.19057	-0.2377
-132.05	-0.0926	-0.20987	-0.15726	-0.1157	-0.1619	-0.19493	-0.27899	-0.12822	-0.30265	-0.27315	-0.27519	-0.25877	-0.19076		-0.16227	-0.15606	-0.09111	-0.28521	-0.27871	-0.41473	-0.35823	-0.39933	-0.29987	-0.27426	-0.43162	-0.15095	-0.26675	-0.61866	-0.39757	-0.40824	-0.25775	-0.19039	-0.24049
-132.141	-0.09204	-0.21098	-0.1555	-0.11347	-0.16227	-0.1966	-0.27862	-0.12609	-0.30247	-0.27491	-0.27649	-0.25728	-0.19187		-0.16394	-0.15661	-0.09195	-0.28437	-0.27853	-0.41455	-0.35878	-0.40035	-0.29968	-0.27129	-0.43171	-0.15133	-0.26684	-0.6195	-0.39729	-0.40991	-0.25932	-0.19113	-0.23956
-132.08	-0.09287	-0.21006	-0.15513	-0.11579	-0.16209	-0.19354	-0.27816	-0.12627	-0.3008	-0.27287	-0.27593	-0.25728	-0.19094		-0.16246	-0.15522	-0.09148	-0.28558	-0.27816	-0.41464	-0.35813	-0.39989	-0.29773	-0.27073	-0.43106	-0.1516	-0.26572	-0.61755	-0.39692	-0.40916	-0.25765	-0.19011	-0.23826
-132.05	-0.0913	-0.20922	-0.15671	-0.11588	-0.16376	-0.19503	-0.27695	-0.12711	-0.30209	-0.2738	-0.27714	-0.25877	-0.19178		-0.162	-0.15726	-0.0913	-0.28484	-0.27806	-0.41603	-0.35758	-0.39914	-0.30005	-0.27222	-0.4318	-0.1504	-0.26535	-0.61857	-0.3984	-0.41111	-0.25812	-0.19039	-0.23993
-132.05	-0.09195	-0.21135	-0.15624	-0.11412	-0.16385	-0.19493	-0.27806	-0.12433	-0.30237	-0.2737	-0.27612	-0.25663	-0.19029		-0.16422	-0.15578	-0.09176	-0.28484	-0.27751	-0.41473	-0.35767	-0.3997	-0.29875	-0.2725	-0.43264	-0.15216	-0.26498	-0.61801	-0.39757	-0.41018	-0.25858	-0.19066	-0.24002
-132.111	-0.09232	-0.21108	-0.15689	-0.11477	-0.16181	-0.19438	-0.27825	-0.1259	-0.30145	-0.27602	-0.27677	-0.25793	-0.18974		-0.16357	-0.15671	-0.09185	-0.28447	-0.27862	-0.41742	-0.35869	-0.39989	-0.29894	-0.26999	-0.43162	-0.15235	-0.26572	-0.61848	-0.39636	-0.40991	-0.25747	-0.19029	-0.23733
-132.019	-0.09028	-0.21043	-0.15866	-0.11254	-0.16125	-0.1967	-0.27844	-0.12553	-0.30098	-0.27361	-0.27649	-0.25561	-0.19029		-0.16218	-0.15782	-0.09232	-0.28437	-0.27834	-0.41529	-0.35702	-0.39989	-0.29857	-0.27138	-0.43125	-0.15179	-0.26535	-0.61718	-0.39729	-0.41009	-0.25877	-0.19159	-0.2377
-131.927	-0.09176	-0.20987	-0.15801	-0.11412	-0.16014	-0.19716	-0.27769	-0.12646	-0.30191	-0.27602	-0.2763	-0.25617	-0.18946		-0.16329	-0.1568	-0.09093	-0.28298	-0.27844	-0.41622	-0.35841	-0.40109	-0.29875	-0.2725	-0.43013	-0.15179	-0.26535	-0.61764	-0.39655	-0.40879	-0.25747	-0.19057	-0.24058
-131.958	-0.0926	-0.20959	-0.1555	-0.11458	-0.16227	-0.19428	-0.27834	-0.12498	-0.30098	-0.27565	-0.27621	-0.25728	-0.1902		-0.16292	-0.1581	-0.09204	-0.28317	-0.27946	-0.41408	-0.35906	-0.40035	-0.29968	-0.2712	-0.43023	-0.15133	-0.26637	-0.61616	-0.39599	-0.41093	-0.25719	-0.19048	-0.23798
-131.927	-0.09065	-0.20931	-0.15689	-0.11496	-0.16469	-0.19484	-0.27751	-0.1234	-0.30098	-0.27472	-0.27649	-0.25802	-0.19039		-0.1606	-0.15847	-0.09222	-0.28512	-0.27983	-0.41603	-0.35841	-0.40007	-0.29811	-0.26962	-0.42985	-0.15244	-0.26452	-0.61625	-0.39757	-0.41083	-0.25775	-0.1902	-0.23975
-131.897	-0.09009	-0.21015	-0.15699	-0.11514	-0.16339	-0.19289	-0.2776	-0.12377	-0.30098	-0.2725	-0.275	-0.2557	-0.19002		-0.16135	-0.15763	-0.09269	-0.28521	-0.2789	-0.41918	-0.35869	-0.39951	-0.29978	-0.26981	-0.42856	-0.15216	-0.2647	-0.61477	-0.39784	-0.40907	-0.25812	-0.1902	-0.23873
-131.927	-0.09148	-0.2095	-0.15513	-0.11588	-0.16227	-0.19354	-0.27741	-0.12377	-0.30061	-0.27268	-0.27556	-0.25598	-0.18751		-0.16274	-0.15578	-0.09213	-0.28345	-0.27973	-0.41612	-0.35851	-0.39951	-0.29903	-0.27231	-0.4293	-0.15262	-0.26424	-0.61514	-0.39877	-0.40981	-0.25626	-0.19029	-0.23863
-131.989	-0.09278	-0.21006	-0.15726	-0.11449	-0.16227	-0.19336	-0.27788	-0.1247	-0.30117	-0.2725	-0.2737	-0.25672	-0.1876		-0.16237	-0.15726	-0.09343	-0.28382	-0.27806	-0.4164	-0.3586	-0.39868	-0.29913	-0.27278	-0.43087	-0.15327	-0.26628	-0.61755	-0.39701	-0.41009	-0.25886	-0.19039	-0.23622
-131.866	-0.09028	-0.20987	-0.15522	-0.11468	-0.16144	-0.19345	-0.27658	-0.12414	-0.30145	-0.27361	-0.27612	-0.25802	-0.19002		-0.15995	-0.15745	-0.09241	-0.28391	-0.27862	-0.41668	-0.3599	-0.40091	-0.29708	-0.27194	-0.42976	-0.15253	-0.26452	-0.61653	-0.39627	-0.40935	-0.25988	-0.19002	-0.23733
-131.866	-0.09232	-0.20848	-0.15457	-0.11533	-0.15958	-0.1941	-0.2776	-0.12377	-0.30061	-0.27398	-0.27537	-0.25608	-0.18927		-0.16097	-0.1555	-0.09139	-0.28289	-0.27806	-0.41538	-0.35702	-0.39914	-0.29987	-0.2699	-0.42911	-0.15337	-0.2661	-0.6169	-0.39655	-0.40944	-0.25997	-0.19094	-0.2391
-131.927	-0.0913	-0.20746	-0.15457	-0.11273	-0.16144	-0.194	-0.27714	-0.12414	-0.30182	-0.27343	-0.27528	-0.257	-0.18909		-0.16014	-0.15652	-0.09232	-0.28317	-0.27797	-0.41566	-0.35804	-0.40035	-0.29968	-0.27138	-0.42837	-0.15318	-0.26758	-0.61783	-0.39859	-0.41	-0.26081	-0.18955	-0.23706
-131.927	-0.0925	-0.20792	-0.15392	-0.11347	-0.1607	-0.1954	-0.27677	-0.12405	-0.30172	-0.27389	-0.27454	-0.25598	-0.18964		-0.1593	-0.15596	-0.09083	-0.28447	-0.27658	-0.41455	-0.35702	-0.40044	-0.2982	-0.27101	-0.42837	-0.15235	-0.26647	-0.61634	-0.39627	-0.41028	-0.25895	-0.18705	-0.23474
-131.805	-0.09278	-0.20848	-0.15355	-0.11393	-0.16172	-0.19308	-0.27704	-0.1246	-0.30191	-0.2738	-0.27315	-0.25775	-0.18974		-0.15995	-0.15634	-0.0926	-0.28437	-0.27677	-0.41408	-0.35656	-0.40026	-0.29848	-0.27185	-0.42689	-0.15253	-0.26628	-0.61829	-0.3971	-0.40944	-0.25877	-0.18835	-0.23641
-131.775	-0.09083	-0.20941	-0.15578	-0.11458	-0.15875	-0.19475	-0.27677	-0.12563	-0.30126	-0.27352	-0.27296	-0.2583	-0.18881		-0.16005	-0.15773	-0.09204	-0.284	-0.27667	-0.41436	-0.35739	-0.40007	-0.29857	-0.27083	-0.42716	-0.15235	-0.26452	-0.61755	-0.39599	-0.40786	-0.25672	-0.18853	-0.24012
-131.958	-0.09111	-0.20987	-0.15624	-0.11421	-0.15819	-0.1941	-0.27556	-0.12479	-0.30265	-0.27305	-0.27287	-0.25821	-0.18946		-0.16478	-0.15736	-0.09102	-0.284	-0.27704	-0.41352	-0.35851	-0.39859	-0.29959	-0.27176	-0.42614	-0.15272	-0.26675	-0.61662	-0.39822	-0.40684	-0.25812	-0.18899	-0.24132
-131.775	-0.09204	-0.20922	-0.15643	-0.11551	-0.15958	-0.19233	-0.27639	-0.1246	-0.29931	-0.27482	-0.2737	-0.25821	-0.18964		-0.16413	-0.15652	-0.09111	-0.28382	-0.27677	-0.4139	-0.35674	-0.39803	-0.29968	-0.27222	-0.42837	-0.15281	-0.26276	-0.61783	-0.39682	-0.40805	-0.25663	-0.18807	-0.23845
-131.714	-0.09176	-0.20904	-0.15504	-0.11514	-0.15921	-0.19382	-0.27658	-0.12247	-0.30172	-0.2737	-0.27389	-0.25858	-0.18723		-0.16311	-0.15513	-0.09074	-0.28345	-0.27537	-0.41519	-0.35739	-0.39951	-0.29783	-0.27157	-0.42837	-0.15281	-0.26415	-0.61671	-0.39571	-0.40805	-0.25867	-0.1877	-0.24002
-131.866	-0.09278	-0.21024	-0.15587	-0.11384	-0.16023	-0.19289	-0.27983	-0.12312	-0.30098	-0.27287	-0.27352	-0.25775	-0.18918		-0.16367	-0.15652	-0.09065	-0.28363	-0.27612	-0.41455	-0.35517	-0.40063	-0.29875	-0.27092	-0.42828	-0.15337	-0.26378	-0.61523	-0.3946	-0.40777	-0.257	-0.18918	-0.23947
-131.836	-0.09287	-0.20913	-0.15606	-0.1157	-0.15828	-0.19252	-0.27695	-0.12303	-0.30089	-0.27278	-0.27138	-0.25737	-0.18937		-0.16357	-0.15847	-0.09028	-0.28131	-0.27565	-0.41408	-0.35693	-0.40026	-0.29681	-0.27064	-0.42651	-0.15374	-0.26387	-0.61551	-0.39617	-0.40777	-0.25904	-0.1902	-0.23854
-131.805	-0.09352	-0.20941	-0.15624	-0.11477	-0.16033	-0.19113	-0.27704	-0.12182	-0.30024	-0.27194	-0.27268	-0.25756	-0.19066		-0.16264	-0.15587	-0.09148	-0.2815	-0.27472	-0.41566	-0.35693	-0.40118	-0.29616	-0.27009	-0.42633	-0.15578	-0.26489	-0.6144	-0.39673	-0.40824	-0.25682	-0.18964	-0.24142
-131.683	-0.09167	-0.21061	-0.15346	-0.11431	-0.15791	-0.19261	-0.27751	-0.12293	-0.30247	-0.27305	-0.27064	-0.25877	-0.18964		-0.16329	-0.15541	-0.09222	-0.28131	-0.27612	-0.41455	-0.35656	-0.39951	-0.29718	-0.26944	-0.42753	-0.15392	-0.26526	-0.61569	-0.39645	-0.40722	-0.26006	-0.19085	-0.23975
-131.775	-0.09399	-0.20839	-0.15624	-0.11366	-0.15986	-0.19187	-0.27751	-0.12043	-0.30061	-0.27305	-0.27166	-0.25672	-0.18899		-0.16125	-0.15541	-0.09093	-0.2827	-0.27454	-0.41185	-0.35526	-0.39896	-0.29875	-0.26934	-0.42689	-0.15532	-0.26517	-0.61597	-0.39636	-0.40703	-0.25895	-0.18881	-0.2442
-131.714	-0.0926	-0.21071	-0.15624	-0.11329	-0.15726	-0.19317	-0.27686	-0.12182	-0.29913	-0.27454	-0.27157	-0.25552	-0.19169		-0.15995	-0.15504	-0.09	-0.28168	-0.27593	-0.41362	-0.356	-0.39951	-0.29829	-0.26869	-0.42689	-0.15365	-0.26443	-0.61467	-0.3971	-0.40703	-0.25654	-0.18909	-0.239
-131.622	-0.09436	-0.20792	-0.15949	-0.11403	-0.15587	-0.19438	-0.27741	-0.12201	-0.30154	-0.27389	-0.27092	-0.25487	-0.18964		-0.16125	-0.15494	-0.09083	-0.28178	-0.27593	-0.4113	-0.35702	-0.39914	-0.29857	-0.27027	-0.42716	-0.15439	-0.26405	-0.61551	-0.39497	-0.40796	-0.25496	-0.18872	-0.23817
-131.653	-0.09222	-0.20931	-0.15745	-0.1131	-0.15596	-0.19484	-0.27825	-0.1221	-0.30042	-0.27268	-0.26999	-0.25394	-0.18862		-0.16162	-0.15615	-0.09055	-0.28085	-0.27667	-0.41093	-0.35517	-0.40016	-0.2969	-0.26934	-0.42475	-0.153	-0.26443	-0.61486	-0.39645	-0.40722	-0.25672	-0.18927	-0.23557
-131.622	-0.09371	-0.21145	-0.15745	-0.11514	-0.15847	-0.19354	-0.27667	-0.12303	-0.30005	-0.27343	-0.27194	-0.25496	-0.18918		-0.15763	-0.15569	-0.0925	-0.28187	-0.27732	-0.41269	-0.35489	-0.39951	-0.29718	-0.26739	-0.42624	-0.15513	-0.26517	-0.61337	-0.3972	-0.40796	-0.257	-0.18844	-0.23817
-131.561	-0.0938	-0.20866	-0.15689	-0.11301	-0.1594	-0.19447	-0.2776	-0.12182	-0.30089	-0.27268	-0.2725	-0.25617	-0.18825		-0.15893	-0.15671	-0.09065	-0.28317	-0.27658	-0.41232	-0.35507	-0.39942	-0.29866	-0.26869	-0.42577	-0.15522	-0.26508	-0.61291	-0.39599	-0.40963	-0.25663	-0.18881	-0.23706
-131.653	-0.09399	-0.20811	-0.15754	-0.11347	-0.15968	-0.194	-0.27741	-0.12219	-0.30061	-0.27138	-0.27259	-0.25478	-0.18816		-0.15921	-0.15457	-0.09083	-0.28252	-0.27639	-0.41343	-0.35637	-0.39794	-0.29644	-0.26758	-0.4241	-0.15374	-0.26424	-0.61449	-0.39682	-0.40916	-0.25645	-0.18881	-0.23687
-131.683	-0.09213	-0.20839	-0.15782	-0.11551	-0.1607	-0.19298	-0.27788	-0.12293	-0.30052	-0.27213	-0.2725	-0.25274	-0.18807		-0.16005	-0.15522	-0.0926	-0.28038	-0.27574	-0.4139	-0.35619	-0.39905	-0.29634	-0.26916	-0.42512	-0.15587	-0.2648	-0.61263	-0.39571	-0.40907	-0.25533	-0.1902	-0.23687
-131.622	-0.09083	-0.20829	-0.15791	-0.11273	-0.16014	-0.19503	-0.27649	-0.12099	-0.29959	-0.27352	-0.27092	-0.25422	-0.18807		-0.16014	-0.15559	-0.09204	-0.28178	-0.27426	-0.41315	-0.35563	-0.40072	-0.29829	-0.26842	-0.42522	-0.15448	-0.26313	-0.61347	-0.39506	-0.40916	-0.25598	-0.18964	-0.23603
-131.561	-0.09055	-0.20876	-0.15596	-0.11644	-0.15782	-0.19428	-0.27621	-0.12229	-0.30033	-0.27166	-0.27157	-0.25524	-0.18695		-0.16246	-0.15532	-0.09083	-0.27964	-0.27454	-0.41436	-0.35498	-0.39887	-0.29811	-0.2673	-0.42614	-0.15457	-0.26415	-0.61254	-0.39599	-0.40981	-0.25672	-0.19029	-0.23724
-131.5	-0.09083	-0.20857	-0.15476	-0.11393	-0.15791	-0.19475	-0.27593	-0.12238	-0.3008	-0.2724	-0.27268	-0.25487	-0.18853		-0.16042	-0.15365	-0.09083	-0.2814	-0.27528	-0.41352	-0.35758	-0.3971	-0.29811	-0.26739	-0.42614	-0.15439	-0.26405	-0.61328	-0.39543	-0.4087	-0.25719	-0.18918	-0.2314
-131.592	-0.09111	-0.20959	-0.15912	-0.11393	-0.15828	-0.19447	-0.27677	-0.12145	-0.29959	-0.27036	-0.27435	-0.25524	-0.18825		-0.15995	-0.15634	-0.09055	-0.2815	-0.27602	-0.4113	-0.35452	-0.39933	-0.29662	-0.2673	-0.42679	-0.15374	-0.26359	-0.61263	-0.39543	-0.40963	-0.25747	-0.18835	-0.23288
-131.561	-0.09157	-0.2082	-0.15699	-0.11431	-0.15828	-0.1953	-0.27658	-0.12219	-0.29922	-0.27361	-0.27324	-0.25413	-0.1863		-0.16014	-0.15532	-0.09111	-0.28076	-0.27407	-0.41167	-0.35507	-0.39933	-0.29764	-0.26665	-0.42726	-0.15216	-0.26238	-0.61375	-0.39506	-0.40796	-0.25617	-0.18955	-0.2326
-131.561	-0.09213	-0.2082	-0.15346	-0.11022	-0.15912	-0.1941	-0.27751	-0.12368	-0.29987	-0.2738	-0.27324	-0.25292	-0.18751		-0.1593	-0.15253	-0.0926	-0.28122	-0.2751	-0.41213	-0.35452	-0.39942	-0.29801	-0.26851	-0.42651	-0.1516	-0.26238	-0.61263	-0.39423	-0.40824	-0.25533	-0.18964	-0.23715
-131.47	-0.0912	-0.20681	-0.15615	-0.11329	-0.15893	-0.19651	-0.27482	-0.12145	-0.29764	-0.27324	-0.27324	-0.25376	-0.18927		-0.16264	-0.15365	-0.09028	-0.28076	-0.27361	-0.41195	-0.35554	-0.39905	-0.29746	-0.26628	-0.42651	-0.15253	-0.26443	-0.61208	-0.39543	-0.40573	-0.25728	-0.19048	-0.23511
-131.439	-0.09065	-0.20764	-0.15532	-0.11273	-0.15995	-0.19512	-0.27695	-0.12256	-0.29885	-0.27268	-0.27389	-0.25496	-0.1889		-0.1607	-0.15578	-0.09111	-0.27992	-0.27417	-0.41074	-0.3547	-0.39933	-0.29699	-0.26739	-0.42642	-0.15355	-0.26415	-0.61245	-0.39376	-0.40833	-0.2558	-0.19131	-0.2352
-131.439	-0.09102	-0.20876	-0.15476	-0.11226	-0.16042	-0.19438	-0.27639	-0.12071	-0.29811	-0.27129	-0.27222	-0.2558	-0.18825		-0.16014	-0.15402	-0.09222	-0.28233	-0.27445	-0.41	-0.35554	-0.39757	-0.29644	-0.26693	-0.4254	-0.15318	-0.26248	-0.61124	-0.39376	-0.40722	-0.25626	-0.19122	-0.23706
-131.5	-0.09102	-0.2082	-0.15439	-0.11533	-0.15893	-0.19614	-0.2776	-0.12173	-0.30033	-0.27268	-0.2738	-0.25329	-0.18937		-0.162	-0.15587	-0.09204	-0.28057	-0.27398	-0.41028	-0.3534	-0.39896	-0.29541	-0.26647	-0.42419	-0.15318	-0.26331	-0.6117	-0.39274	-0.40749	-0.25487	-0.19169	-0.23557
-131.439	-0.09037	-0.20857	-0.15671	-0.11254	-0.16144	-0.19484	-0.27639	-0.12201	-0.29634	-0.2724	-0.27389	-0.25635	-0.18742		-0.16218	-0.15374	-0.09111	-0.28122	-0.27352	-0.41037	-0.3534	-0.39766	-0.29616	-0.26563	-0.4241	-0.15327	-0.26359	-0.61124	-0.3946	-0.40536	-0.25561	-0.19002	-0.23548
-131.5	-0.0913	-0.20978	-0.15634	-0.11301	-0.15968	-0.19567	-0.27704	-0.12247	-0.29885	-0.27092	-0.27315	-0.25431	-0.18723		-0.15958	-0.15504	-0.09232	-0.28066	-0.27315	-0.41	-0.35405	-0.39794	-0.2956	-0.26721	-0.42327	-0.15114	-0.2635	-0.61106	-0.3946	-0.40759	-0.25561	-0.19048	-0.23631
-131.409	-0.09139	-0.20829	-0.15606	-0.11152	-0.15615	-0.19456	-0.27751	-0.12108	-0.2969	-0.27055	-0.2712	-0.25348	-0.18751		-0.15912	-0.15374	-0.09083	-0.27946	-0.27305	-0.41111	-0.35285	-0.39664	-0.29606	-0.26637	-0.42419	-0.15365	-0.26489	-0.6118	-0.39497	-0.40582	-0.25691	-0.19002	-0.23529
-131.409	-0.09102	-0.20755	-0.15457	-0.11393	-0.15745	-0.19558	-0.27695	-0.12173	-0.29968	-0.27296	-0.27111	-0.25329	-0.18862		-0.15995	-0.15596	-0.09176	-0.28001	-0.27287	-0.41111	-0.35442	-0.39877	-0.29746	-0.26572	-0.42503	-0.15365	-0.26294	-0.61208	-0.39218	-0.40647	-0.25635	-0.19029	-0.23789
-131.47	-0.09083	-0.20746	-0.15596	-0.11403	-0.15643	-0.19493	-0.27556	-0.12117	-0.29848	-0.27111	-0.27027	-0.25329	-0.18946		-0.15977	-0.15569	-0.09093	-0.27714	-0.27296	-0.41083	-0.35247	-0.39794	-0.29532	-0.26498	-0.42596	-0.15383	-0.2648	-0.6117	-0.39432	-0.40731	-0.25543	-0.19122	-0.23733
-131.378	-0.0913	-0.20848	-0.15365	-0.11143	-0.15596	-0.19465	-0.27714	-0.12191	-0.29662	-0.27138	-0.2725	-0.25533	-0.18807		-0.16097	-0.15606	-0.09009	-0.27862	-0.27176	-0.41018	-0.35387	-0.39655	-0.29579	-0.2647	-0.42225	-0.15365	-0.26443	-0.613	-0.39478	-0.4049	-0.257	-0.18927	-0.23576
-131.348	-0.09139	-0.20857	-0.15327	-0.11291	-0.15801	-0.1966	-0.27556	-0.12182	-0.29801	-0.27194	-0.27222	-0.25162	-0.1876		-0.15986	-0.15365	-0.08972	-0.27927	-0.27222	-0.41158	-0.35396	-0.3971	-0.29625	-0.26405	-0.42345	-0.15133	-0.26313	-0.61254	-0.39404	-0.40388	-0.2557	-0.18927	-0.23835
-131.287	-0.09334	-0.20801	-0.15355	-0.11301	-0.15875	-0.19419	-0.2763	-0.12164	-0.2982	-0.27268	-0.27166	-0.25413	-0.18835		-0.16023	-0.15402	-0.08805	-0.28011	-0.27268	-0.40972	-0.35479	-0.39794	-0.29634	-0.26387	-0.42419	-0.15439	-0.26331	-0.61263	-0.39441	-0.40555	-0.25737	-0.18946	-0.23956
-131.287	-0.09287	-0.20644	-0.15253	-0.11106	-0.15921	-0.19317	-0.27612	-0.12164	-0.29866	-0.27129	-0.27055	-0.25171	-0.18612		-0.15866	-0.15402	-0.08953	-0.27862	-0.27176	-0.41018	-0.35331	-0.39645	-0.29616	-0.26545	-0.42419	-0.1516	-0.26257	-0.61217	-0.39348	-0.40564	-0.25756	-0.19066	-0.23409
-131.287	-0.09278	-0.20681	-0.15318	-0.11115	-0.15893	-0.19178	-0.27658	-0.12182	-0.29718	-0.27064	-0.26962	-0.25227	-0.18723		-0.15949	-0.15513	-0.08926	-0.27909	-0.27296	-0.40954	-0.35554	-0.39701	-0.29579	-0.26396	-0.42225	-0.15244	-0.26285	-0.60994	-0.39181	-0.40517	-0.25635	-0.18918	-0.23854
-131.256	-0.09213	-0.20625	-0.15467	-0.11384	-0.15801	-0.19243	-0.27574	-0.12062	-0.29848	-0.27073	-0.26888	-0.25468	-0.18816		-0.15875	-0.15504	-0.09018	-0.27769	-0.27138	-0.40722	-0.35461	-0.39673	-0.29746	-0.26443	-0.42373	-0.15262	-0.26183	-0.61031	-0.39348	-0.40629	-0.25468	-0.19178	-0.23845
-131.287	-0.09269	-0.20746	-0.15439	-0.11273	-0.15708	-0.1915	-0.27537	-0.1208	-0.29773	-0.27138	-0.26971	-0.25422	-0.1876		-0.15884	-0.15402	-0.09028	-0.27946	-0.27064	-0.40907	-0.35452	-0.39636	-0.29532	-0.26563	-0.42141	-0.15077	-0.2635	-0.60929	-0.39274	-0.4061	-0.25524	-0.19066	-0.23603
-131.195	-0.09417	-0.20718	-0.15411	-0.11273	-0.15763	-0.19252	-0.27574	-0.12006	-0.2982	-0.27176	-0.26786	-0.25441	-0.18732		-0.16051	-0.15643	-0.08916	-0.28029	-0.2738	-0.40889	-0.35396	-0.39617	-0.29597	-0.26693	-0.4228	-0.15068	-0.26201	-0.61059	-0.39293	-0.40564	-0.25645	-0.18862	-0.23678
-131.226	-0.09352	-0.20542	-0.15411	-0.11152	-0.15921	-0.19224	-0.27398	-0.12015	-0.29625	-0.27027	-0.2686	-0.25441	-0.1876		-0.15838	-0.15596	-0.09083	-0.27936	-0.27333	-0.40731	-0.35581	-0.39488	-0.29699	-0.26647	-0.4241	-0.15114	-0.26238	-0.61226	-0.39367	-0.40471	-0.25524	-0.18742	-0.23446
-131.226	-0.09297	-0.2057	-0.15494	-0.11421	-0.15754	-0.19336	-0.2751	-0.12071	-0.29885	-0.27018	-0.26934	-0.25645	-0.1864		-0.15884	-0.15708	-0.09	-0.27936	-0.27111	-0.40972	-0.35461	-0.39608	-0.29486	-0.26535	-0.42243	-0.15031	-0.26415	-0.61096	-0.39302	-0.40564	-0.25394	-0.18807	-0.23297
-131.226	-0.09241	-0.20718	-0.15504	-0.11208	-0.15912	-0.1902	-0.27593	-0.11848	-0.29848	-0.27064	-0.26916	-0.25737	-0.1864		-0.16033	-0.15578	-0.09009	-0.27955	-0.27138	-0.40666	-0.35517	-0.39599	-0.29597	-0.26637	-0.42271	-0.15383	-0.26248	-0.60994	-0.39348	-0.40545	-0.25478	-0.18955	-0.23557
-131.195	-0.09111	-0.20672	-0.15699	-0.11134	-0.15884	-0.19113	-0.27528	-0.12006	-0.29708	-0.26981	-0.27073	-0.25654	-0.18621		-0.15995	-0.15429	-0.08935	-0.27955	-0.26953	-0.40879	-0.35294	-0.39534	-0.29495	-0.26572	-0.42345	-0.15198	-0.26415	-0.61031	-0.39228	-0.40471	-0.25255	-0.18872	-0.23399
-131.226	-0.09185	-0.20486	-0.15392	-0.11217	-0.1581	-0.18918	-0.27454	-0.12024	-0.29792	-0.26944	-0.26786	-0.25478	-0.18732		-0.15995	-0.15596	-0.08898	-0.27946	-0.27194	-0.4074	-0.35433	-0.3945	-0.29495	-0.26545	-0.42327	-0.15068	-0.26331	-0.60976	-0.39154	-0.40462	-0.25561	-0.18974	-0.2339
-131.195	-0.09278	-0.20597	-0.15532	-0.11069	-0.15828	-0.19104	-0.27398	-0.12062	-0.29718	-0.26971	-0.26795	-0.25505	-0.18649		-0.15968	-0.15355	-0.08981	-0.27862	-0.27278	-0.40731	-0.35414	-0.39534	-0.29616	-0.26563	-0.42336	-0.14984	-0.26248	-0.60948	-0.39135	-0.40499	-0.25301	-0.19011	-0.23325
-131.226	-0.09222	-0.20523	-0.15578	-0.11291	-0.15819	-0.18992	-0.27343	-0.12071	-0.29681	-0.26999	-0.26804	-0.25403	-0.18649		-0.16014	-0.15606	-0.0899	-0.27899	-0.27268	-0.40796	-0.35155	-0.39636	-0.29514	-0.26758	-0.42262	-0.1504	-0.26062	-0.60818	-0.39283	-0.40629	-0.25301	-0.18658	-0.23436
-131.195	-0.09241	-0.20245	-0.15606	-0.11319	-0.15754	-0.19131	-0.27417	-0.12024	-0.29681	-0.26897	-0.26944	-0.25459	-0.18788		-0.15782	-0.15365	-0.09055	-0.27806	-0.27231	-0.40712	-0.35405	-0.39488	-0.29625	-0.26637	-0.42113	-0.15095	-0.26174	-0.60994	-0.39237	-0.40517	-0.25097	-0.18853	-0.23446
-131.134	-0.09427	-0.20495	-0.15754	-0.11356	-0.15773	-0.19011	-0.27482	-0.11959	-0.29792	-0.26944	-0.26739	-0.2557	-0.18584		-0.16097	-0.153	-0.0899	-0.27936	-0.27129	-0.40749	-0.35359	-0.3946	-0.29449	-0.2661	-0.4229	-0.15225	-0.26025	-0.60892	-0.39302	-0.40564	-0.25153	-0.18621	-0.23566
-131.042	-0.09204	-0.20403	-0.15699	-0.11412	-0.1581	-0.19178	-0.27352	-0.12136	-0.29857	-0.26814	-0.26693	-0.25366	-0.1863		-0.15977	-0.15272	-0.0887	-0.27797	-0.27324	-0.40796	-0.35238	-0.39413	-0.29606	-0.26572	-0.42113	-0.15207	-0.26109	-0.60892	-0.39191	-0.40499	-0.25274	-0.18732	-0.23409
-131.073	-0.09102	-0.20458	-0.15541	-0.11319	-0.15986	-0.19141	-0.27417	-0.12154	-0.29671	-0.26795	-0.26767	-0.25357	-0.18538		-0.15661	-0.15198	-0.09028	-0.27769	-0.2725	-0.40703	-0.35155	-0.39515	-0.29523	-0.2647	-0.42178	-0.15003	-0.26062	-0.60781	-0.39209	-0.40638	-0.25199	-0.18371	-0.23436
-131.134	-0.0925	-0.203	-0.15791	-0.11208	-0.15522	-0.19271	-0.27472	-0.12117	-0.29792	-0.26925	-0.26777	-0.25338	-0.18649		-0.1568	-0.15272	-0.08786	-0.27909	-0.27333	-0.40601	-0.35294	-0.39404	-0.29597	-0.26545	-0.42299	-0.15123	-0.26118	-0.60855	-0.39181	-0.40443	-0.25209	-0.1863	-0.23436
-130.92	-0.09065	-0.2043	-0.15578	-0.11273	-0.15745	-0.19206	-0.27482	-0.12238	-0.29783	-0.26804	-0.26767	-0.25292	-0.18695		-0.15968	-0.15429	-0.08926	-0.27834	-0.27287	-0.40712	-0.3521	-0.39497	-0.2943	-0.26396	-0.42058	-0.15179	-0.26229	-0.60874	-0.39135	-0.40545	-0.25171	-0.18742	-0.23381
-131.073	-0.09111	-0.2044	-0.1555	-0.11338	-0.1568	-0.19169	-0.27519	-0.12043	-0.29792	-0.26888	-0.26953	-0.25515	-0.18686		-0.15791	-0.15402	-0.08981	-0.27871	-0.27361	-0.40703	-0.3508	-0.3959	-0.29393	-0.26619	-0.42178	-0.15244	-0.26174	-0.60836	-0.39274	-0.40378	-0.25301	-0.18825	-0.23167
-131.012	-0.0913	-0.20495	-0.15467	-0.11162	-0.15791	-0.19076	-0.275	-0.12154	-0.29634	-0.26851	-0.26842	-0.25199	-0.18649		-0.15652	-0.15151	-0.08926	-0.27918	-0.27389	-0.40536	-0.3521	-0.39488	-0.29486	-0.26637	-0.4216	-0.15272	-0.26136	-0.60948	-0.39144	-0.40592	-0.25264	-0.18565	-0.23399
-131.042	-0.09269	-0.20421	-0.15559	-0.11254	-0.15754	-0.19011	-0.2738	-0.12071	-0.29783	-0.26712	-0.26814	-0.25413	-0.18881		-0.15773	-0.153	-0.08786	-0.27871	-0.2724	-0.40573	-0.35285	-0.39506	-0.29347	-0.26489	-0.42178	-0.15198	-0.26118	-0.60827	-0.39209	-0.40462	-0.25209	-0.1851	-0.23158
-131.042	-0.0925	-0.2069	-0.15402	-0.11171	-0.15726	-0.19224	-0.27352	-0.12062	-0.2982	-0.26814	-0.26888	-0.25357	-0.18853		-0.15606	-0.15374	-0.08833	-0.27834	-0.27305	-0.40814	-0.35025	-0.39367	-0.29263	-0.26405	-0.42271	-0.153	-0.26053	-0.60874	-0.392	-0.40592	-0.25264	-0.18658	-0.23158
-131.073	-0.0926	-0.20412	-0.15596	-0.11069	-0.16051	-0.19048	-0.27389	-0.12164	-0.2956	-0.26721	-0.2699	-0.25264	-0.1876		-0.15847	-0.15244	-0.0899	-0.28038	-0.27305	-0.40814	-0.35071	-0.39302	-0.29616	-0.26452	-0.4229	-0.1529	-0.26109	-0.60892	-0.39107	-0.40573	-0.25338	-0.18705	-0.23557
-130.92	-0.08953	-0.20403	-0.15318	-0.11124	-0.15754	-0.19113	-0.27426	-0.12062	-0.29523	-0.26721	-0.26739	-0.25246	-0.18649		-0.15661	-0.15429	-0.08842	-0.27899	-0.27101	-0.40647	-0.35303	-0.39404	-0.29384	-0.2648	-0.42048	-0.15235	-0.26155	-0.6079	-0.39033	-0.40341	-0.25144	-0.1864	-0.23297
-130.92	-0.09176	-0.2044	-0.15392	-0.10874	-0.15708	-0.1889	-0.2738	-0.11997	-0.29662	-0.26702	-0.26749	-0.25264	-0.18807		-0.15949	-0.15216	-0.08963	-0.27918	-0.27092	-0.40582	-0.35368	-0.3933	-0.29347	-0.2648	-0.42225	-0.15235	-0.2622	-0.6079	-0.39135	-0.4035	-0.2494	-0.1851	-0.23195
-130.981	-0.09139	-0.20449	-0.1504	-0.11199	-0.15754	-0.18872	-0.27417	-0.12071	-0.29588	-0.26526	-0.2686	-0.25125	-0.18621		-0.15912	-0.15244	-0.09102	-0.27825	-0.27361	-0.40295	-0.35183	-0.39218	-0.29402	-0.26415	-0.42206	-0.15142	-0.26229	-0.60744	-0.39181	-0.40619	-0.24819	-0.18584	-0.2288
-130.859	-0.0913	-0.20449	-0.15365	-0.11087	-0.1594	-0.1902	-0.2738	-0.12089	-0.29764	-0.26684	-0.26832	-0.25199	-0.18797		-0.1581	-0.15179	-0.09028	-0.27834	-0.27111	-0.40629	-0.35229	-0.39404	-0.29449	-0.26545	-0.42123	-0.15253	-0.26211	-0.60734	-0.39163	-0.40434	-0.24986	-0.18565	-0.23242
-130.951	-0.09241	-0.20505	-0.15309	-0.11329	-0.15763	-0.18918	-0.27268	-0.11997	-0.2956	-0.26702	-0.26721	-0.25051	-0.18751		-0.15606	-0.15151	-0.0899	-0.2789	-0.27138	-0.40759	-0.35192	-0.39274	-0.29514	-0.26341	-0.41974	-0.153	-0.26127	-0.60567	-0.39042	-0.40313	-0.25181	-0.18473	-0.2326
-130.981	-0.09028	-0.20542	-0.15476	-0.11152	-0.1568	-0.19048	-0.2738	-0.12024	-0.29644	-0.26693	-0.26656	-0.25079	-0.18612		-0.1606	-0.15318	-0.09	-0.27639	-0.27111	-0.40898	-0.35192	-0.39293	-0.29374	-0.26498	-0.41956	-0.15281	-0.26136	-0.60781	-0.38996	-0.40276	-0.2506	-0.18454	-0.23251
-130.89	-0.0912	-0.20384	-0.15179	-0.11199	-0.15801	-0.18844	-0.27268	-0.11969	-0.29736	-0.26591	-0.26739	-0.25144	-0.18649		-0.15828	-0.1516	-0.09065	-0.2776	-0.27194	-0.40703	-0.35006	-0.39256	-0.29393	-0.26359	-0.41891	-0.1542	-0.26257	-0.60679	-0.39061	-0.40221	-0.25097	-0.18445	-0.23307
-130.829	-0.09083	-0.20365	-0.15457	-0.11134	-0.15773	-0.1889	-0.27185	-0.11913	-0.29551	-0.26591	-0.26665	-0.2506	-0.18732		-0.15736	-0.15179	-0.09055	-0.27658	-0.27407	-0.40582	-0.35145	-0.39256	-0.29328	-0.26276	-0.41974	-0.15346	-0.26127	-0.60595	-0.39089	-0.40211	-0.25004	-0.18565	-0.23251
-130.859	-0.09102	-0.20338	-0.15429	-0.11097	-0.15522	-0.19113	-0.2724	-0.11978	-0.2969	-0.26508	-0.26758	-0.24995	-0.18603		-0.15912	-0.15262	-0.08842	-0.27806	-0.27398	-0.40777	-0.3521	-0.39126	-0.29384	-0.26405	-0.41863	-0.15346	-0.26034	-0.60456	-0.39079	-0.40332	-0.25032	-0.18491	-0.23065
-130.859	-0.0925	-0.20384	-0.15244	-0.11004	-0.15699	-0.18927	-0.27231	-0.11932	-0.29467	-0.26554	-0.26693	-0.25153	-0.1864		-0.15838	-0.15058	-0.08926	-0.27714	-0.27259	-0.40545	-0.35118	-0.39256	-0.29467	-0.26526	-0.42067	-0.15198	-0.26155	-0.60697	-0.39163	-0.40174	-0.25246	-0.18528	-0.23269
-130.737	-0.09074	-0.20347	-0.15253	-0.1118	-0.15736	-0.19039	-0.27083	-0.11922	-0.29671	-0.26684	-0.26628	-0.25227	-0.18788		-0.15949	-0.15346	-0.09111	-0.27797	-0.27324	-0.40851	-0.35071	-0.39265	-0.29291	-0.26303	-0.41974	-0.1529	-0.26099	-0.60456	-0.39089	-0.40267	-0.25144	-0.18603	-0.23149
-130.798	-0.09195	-0.20551	-0.15383	-0.11124	-0.16023	-0.18872	-0.27213	-0.1195	-0.29644	-0.26508	-0.26702	-0.25088	-0.18955		-0.15875	-0.14882	-0.09037	-0.27565	-0.27278	-0.40879	-0.35164	-0.39441	-0.29421	-0.26136	-0.41928	-0.15086	-0.26174	-0.60437	-0.3907	-0.40276	-0.25199	-0.18658	-0.23288
-130.768	-0.09157	-0.20495	-0.15439	-0.11059	-0.1593	-0.18974	-0.27055	-0.11959	-0.29662	-0.2648	-0.26702	-0.2519	-0.18835		-0.15736	-0.15095	-0.09009	-0.27751	-0.2738	-0.40768	-0.35257	-0.39311	-0.29412	-0.26313	-0.4203	-0.15123	-0.2609	-0.60632	-0.39014	-0.40202	-0.25116	-0.18593	-0.23418
-130.768	-0.09185	-0.20514	-0.15346	-0.11106	-0.15801	-0.1902	-0.27203	-0.11932	-0.29504	-0.2648	-0.26637	-0.25097	-0.18816		-0.15856	-0.15225	-0.09009	-0.27686	-0.27519	-0.4061	-0.35257	-0.39144	-0.29272	-0.26313	-0.41844	-0.15123	-0.2609	-0.60744	-0.39005	-0.40165	-0.25283	-0.18853	-0.23464
-130.829	-0.09222	-0.2056	-0.15272	-0.11273	-0.15708	-0.19057	-0.27129	-0.12238	-0.29504	-0.266	-0.26823	-0.25097	-0.18751		-0.1568	-0.15133	-0.0913	-0.27621	-0.27092	-0.40703	-0.35359	-0.39265	-0.29337	-0.26285	-0.41993	-0.15031	-0.26099	-0.60642	-0.38968	-0.4023	-0.25218	-0.18825	-0.23483
-130.768	-0.09	-0.2056	-0.15318	-0.11226	-0.15773	-0.19057	-0.27157	-0.12164	-0.2943	-0.26554	-0.26702	-0.24986	-0.18927		-0.15467	-0.153	-0.08953	-0.27686	-0.27296	-0.40647	-0.35192	-0.39274	-0.29421	-0.26331	-0.42123	-0.15365	-0.25997	-0.60465	-0.38977	-0.40304	-0.25394	-0.18742	-0.23232
-130.676	-0.08944	-0.20495	-0.1529	-0.11171	-0.15884	-0.19048	-0.27166	-0.12089	-0.29421	-0.26461	-0.26739	-0.24921	-0.18742		-0.15763	-0.15021	-0.08861	-0.27806	-0.27157	-0.40657	-0.34969	-0.39228	-0.29217	-0.26276	-0.4177	-0.15411	-0.26285	-0.6053	-0.3894	-0.40323	-0.25301	-0.18454	-0.23325
-130.676	-0.09074	-0.20467	-0.15281	-0.10976	-0.15773	-0.18835	-0.27166	-0.12071	-0.29579	-0.26508	-0.26869	-0.24875	-0.18695		-0.15504	-0.15198	-0.08898	-0.27825	-0.27111	-0.40638	-0.35053	-0.39116	-0.29374	-0.26378	-0.4215	-0.1517	-0.26062	-0.604	-0.38903	-0.40332	-0.25301	-0.18454	-0.23501
-130.615	-0.09	-0.20393	-0.15281	-0.11254	-0.15838	-0.19122	-0.27222	-0.12015	-0.29746	-0.26424	-0.26702	-0.24893	-0.18556		-0.15578	-0.15031	-0.08759	-0.27649	-0.2699	-0.40703	-0.35173	-0.39441	-0.29282	-0.2622	-0.42113	-0.15068	-0.25942	-0.6053	-0.38977	-0.40332	-0.25153	-0.18584	-0.23455
-130.707	-0.08953	-0.20365	-0.15346	-0.11069	-0.1568	-0.19104	-0.2724	-0.11941	-0.29449	-0.26303	-0.26767	-0.25097	-0.18695		-0.15745	-0.15077	-0.08888	-0.27769	-0.27166	-0.40722	-0.35136	-0.39191	-0.29198	-0.26155	-0.41909	-0.15133	-0.26044	-0.60419	-0.38894	-0.4036	-0.25069	-0.1863	-0.2352
-130.615	-0.09176	-0.2057	-0.15439	-0.11152	-0.15801	-0.19131	-0.27073	-0.11932	-0.29421	-0.26331	-0.26739	-0.25107	-0.18695		-0.15736	-0.15095	-0.08749	-0.27779	-0.27138	-0.40508	-0.35118	-0.39218	-0.29347	-0.26229	-0.41956	-0.15058	-0.2609	-0.6041	-0.39061	-0.40267	-0.25144	-0.18603	-0.23381
-130.676	-0.09037	-0.20542	-0.15587	-0.1105	-0.15559	-0.19076	-0.27166	-0.12024	-0.29541	-0.26405	-0.266	-0.24828	-0.1877		-0.1568	-0.15142	-0.08981	-0.2776	-0.27324	-0.40684	-0.34941	-0.39367	-0.29421	-0.26081	-0.41983	-0.15095	-0.25997	-0.6041	-0.38912	-0.39989	-0.25107	-0.18259	-0.23539
-130.646	-0.08935	-0.20514	-0.15439	-0.11032	-0.15726	-0.18955	-0.27027	-0.12052	-0.29532	-0.26341	-0.26647	-0.24875	-0.18732		-0.15643	-0.15058	-0.08944	-0.27751	-0.2725	-0.40647	-0.34839	-0.39228	-0.29402	-0.26331	-0.419	-0.15105	-0.25867	-0.60549	-0.39005	-0.40174	-0.25051	-0.18185	-0.23418
-130.676	-0.09083	-0.20495	-0.15429	-0.11004	-0.15875	-0.18788	-0.27018	-0.12062	-0.29421	-0.26378	-0.26693	-0.2467	-0.18584		-0.15847	-0.15049	-0.08851	-0.27584	-0.27083	-0.40415	-0.34997	-0.39265	-0.29254	-0.26174	-0.41918	-0.14901	-0.25849	-0.6027	-0.39107	-0.40072	-0.25199	-0.18315	-0.23399
-130.585	-0.08926	-0.20328	-0.15439	-0.11032	-0.15782	-0.18955	-0.27092	-0.12266	-0.29439	-0.26489	-0.2661	-0.24448	-0.18788		-0.15819	-0.14975	-0.08786	-0.27714	-0.27203	-0.40573	-0.35034	-0.39283	-0.29347	-0.26118	-0.41761	-0.14928	-0.25849	-0.60345	-0.38857	-0.40193	-0.25181	-0.18426	-0.23288
-130.615	-0.08972	-0.20449	-0.15513	-0.10985	-0.15763	-0.18751	-0.26999	-0.12062	-0.29644	-0.26378	-0.2648	-0.24568	-0.1877		-0.15763	-0.15012	-0.08796	-0.2789	-0.27092	-0.40647	-0.35006	-0.39321	-0.29365	-0.26359	-0.41798	-0.14993	-0.25719	-0.60308	-0.38866	-0.40128	-0.25023	-0.18324	-0.23
-130.646	-0.08861	-0.20328	-0.15457	-0.10985	-0.15689	-0.19057	-0.2712	-0.11959	-0.29374	-0.26396	-0.26628	-0.24587	-0.18732		-0.15921	-0.15031	-0.08953	-0.2789	-0.27036	-0.40527	-0.34923	-0.3933	-0.29309	-0.26229	-0.41863	-0.14789	-0.25737	-0.60187	-0.38884	-0.40081	-0.24995	-0.18491	-0.23019
-130.524	-0.08879	-0.20532	-0.15374	-0.10902	-0.15522	-0.18946	-0.26999	-0.11932	-0.29263	-0.26266	-0.26498	-0.24541	-0.1876		-0.15661	-0.15207	-0.08898	-0.27769	-0.27101	-0.40452	-0.34793	-0.39321	-0.29263	-0.26368	-0.419	-0.14808	-0.25914	-0.60335	-0.38727	-0.4023	-0.24717	-0.18324	-0.23214
-130.615	-0.08972	-0.20384	-0.15532	-0.11162	-0.15661	-0.1915	-0.26925	-0.12024	-0.29337	-0.26155	-0.2647	-0.24606	-0.18668		-0.15541	-0.15095	-0.08694	-0.27723	-0.27203	-0.40564	-0.3483	-0.39107	-0.29245	-0.26424	-0.41872	-0.14715	-0.25914	-0.60354	-0.38866	-0.40026	-0.24967	-0.18269	-0.23205
-130.463	-0.08888	-0.20532	-0.15439	-0.11162	-0.15708	-0.18983	-0.27046	-0.12089	-0.293	-0.26341	-0.26591	-0.24726	-0.18593		-0.15532	-0.14993	-0.0887	-0.27602	-0.26925	-0.40703	-0.3496	-0.39089	-0.29337	-0.26257	-0.42011	-0.14836	-0.25849	-0.60484	-0.38847	-0.40211	-0.24828	-0.18259	-0.23167
-130.463	-0.08926	-0.20467	-0.15309	-0.11032	-0.15671	-0.19066	-0.27073	-0.12089	-0.29374	-0.26276	-0.2661	-0.24652	-0.18835		-0.15448	-0.15058	-0.08861	-0.27732	-0.27055	-0.4061	-0.34774	-0.3907	-0.29347	-0.26368	-0.41779	-0.14938	-0.25849	-0.60233	-0.38764	-0.40072	-0.24958	-0.18139	-0.23214
-130.432	-0.08888	-0.20365	-0.15476	-0.11078	-0.15773	-0.19113	-0.27222	-0.12117	-0.29374	-0.26276	-0.2648	-0.24327	-0.18844		-0.15327	-0.15095	-0.08851	-0.2763	-0.26981	-0.40471	-0.34895	-0.39209	-0.2918	-0.26313	-0.41881	-0.14483	-0.25839	-0.60289	-0.38912	-0.401	-0.2493	-0.18361	-0.23205
-130.524	-0.08916	-0.20273	-0.15476	-0.11069	-0.15773	-0.19196	-0.26971	-0.12201	-0.29412	-0.26201	-0.26563	-0.2468	-0.18881		-0.1568	-0.15031	-0.08851	-0.27565	-0.27036	-0.40777	-0.34867	-0.39079	-0.29226	-0.26146	-0.41733	-0.14613	-0.26053	-0.60373	-0.38884	-0.3997	-0.25023	-0.18361	-0.23038
-130.524	-0.08953	-0.20365	-0.15402	-0.11189	-0.1581	-0.19271	-0.27213	-0.12219	-0.29263	-0.26248	-0.26582	-0.24596	-0.18797		-0.15578	-0.15021	-0.08972	-0.27667	-0.26981	-0.40619	-0.34913	-0.39154	-0.29328	-0.26294	-0.41798	-0.14826	-0.2596	-0.60345	-0.38801	-0.39905	-0.24958	-0.18306	-0.22889
-130.463	-0.0887	-0.20338	-0.15281	-0.11134	-0.15661	-0.19029	-0.27073	-0.12173	-0.293	-0.26313	-0.26526	-0.24494	-0.18751		-0.1555	-0.15207	-0.08861	-0.27602	-0.2686	-0.40666	-0.34784	-0.39163	-0.29263	-0.26146	-0.41891	-0.14687	-0.26016	-0.60419	-0.38922	-0.39924	-0.24912	-0.18231	-0.22898
-130.371	-0.08805	-0.20375	-0.153	-0.1092	-0.15569	-0.19094	-0.27036	-0.12108	-0.29263	-0.26201	-0.26572	-0.24791	-0.18899		-0.15624	-0.15086	-0.08879	-0.27574	-0.26842	-0.40555	-0.35099	-0.39154	-0.29309	-0.26118	-0.41779	-0.1491	-0.25942	-0.60447	-0.38903	-0.39989	-0.25023	-0.18408	-0.2314
-130.341	-0.08944	-0.20365	-0.1516	-0.11097	-0.15661	-0.18909	-0.27111	-0.11885	-0.29078	-0.26238	-0.26452	-0.24633	-0.18705		-0.1555	-0.15021	-0.08823	-0.27658	-0.26934	-0.40647	-0.3509	-0.38829	-0.29272	-0.26201	-0.41881	-0.14826	-0.25979	-0.60187	-0.38792	-0.39757	-0.24921	-0.18473	-0.23214
-130.341	-0.08675	-0.20328	-0.15337	-0.11115	-0.15606	-0.18983	-0.26981	-0.12006	-0.29217	-0.26443	-0.26443	-0.24689	-0.18584		-0.15383	-0.15068	-0.09009	-0.27639	-0.27027	-0.40527	-0.34997	-0.39024	-0.29198	-0.26146	-0.41761	-0.14771	-0.26109	-0.60243	-0.38857	-0.39868	-0.25032	-0.18445	-0.22796
-130.524	-0.08963	-0.20328	-0.15365	-0.10985	-0.15689	-0.18862	-0.27027	-0.11765	-0.29105	-0.2622	-0.26378	-0.24791	-0.18732		-0.15365	-0.14993	-0.08935	-0.27528	-0.26944	-0.40406	-0.35164	-0.38959	-0.29198	-0.26201	-0.41844	-0.14817	-0.26006	-0.60215	-0.38773	-0.39608	-0.25199	-0.18306	-0.23102
-130.463	-0.0887	-0.20328	-0.15337	-0.10865	-0.15467	-0.18918	-0.26953	-0.11987	-0.29402	-0.26266	-0.26229	-0.24745	-0.18658		-0.15532	-0.14873	-0.08805	-0.27649	-0.26971	-0.40425	-0.35108	-0.39014	-0.29365	-0.26006	-0.41853	-0.14928	-0.26118	-0.6015	-0.38903	-0.39822	-0.25264	-0.18027	-0.23019
-130.31	-0.08888	-0.20236	-0.15244	-0.10911	-0.15745	-0.18677	-0.26999	-0.1182	-0.2918	-0.26109	-0.26591	-0.24875	-0.18872		-0.15624	-0.14919	-0.0899	-0.27593	-0.26944	-0.40471	-0.35034	-0.38968	-0.29263	-0.26062	-0.41798	-0.14641	-0.26146	-0.6028	-0.38736	-0.39664	-0.25171	-0.18269	-0.23019
-130.371	-0.08823	-0.2043	-0.15151	-0.10772	-0.15652	-0.18825	-0.26888	-0.11895	-0.29152	-0.26155	-0.26526	-0.24791	-0.18686		-0.15476	-0.14956	-0.08879	-0.27547	-0.2686	-0.40397	-0.34978	-0.39005	-0.29115	-0.26164	-0.41826	-0.14715	-0.26099	-0.60298	-0.38903	-0.39636	-0.24921	-0.18185	-0.23251
-130.31	-0.08796	-0.20347	-0.1529	-0.10874	-0.1581	-0.1902	-0.26962	-0.11802	-0.29105	-0.26266	-0.26331	-0.24624	-0.18686		-0.15606	-0.14966	-0.0887	-0.27639	-0.26758	-0.40517	-0.34876	-0.38894	-0.29124	-0.26071	-0.41974	-0.14613	-0.26053	-0.60317	-0.38847	-0.39868	-0.2506	-0.18436	-0.23344
-130.31	-0.0899	-0.20263	-0.15086	-0.10957	-0.1555	-0.18899	-0.26916	-0.11997	-0.29365	-0.26201	-0.26443	-0.24763	-0.18835		-0.15494	-0.14826	-0.08712	-0.27621	-0.26879	-0.40397	-0.34895	-0.39051	-0.29226	-0.26211	-0.41946	-0.14715	-0.25997	-0.60252	-0.38792	-0.39822	-0.24735	-0.1838	-0.23
-130.31	-0.08879	-0.20338	-0.15216	-0.10985	-0.15606	-0.18779	-0.27092	-0.12071	-0.29115	-0.26443	-0.26313	-0.24689	-0.18538		-0.15726	-0.14873	-0.08907	-0.27584	-0.26851	-0.4035	-0.35016	-0.38857	-0.29217	-0.26071	-0.41742	-0.14771	-0.26053	-0.60345	-0.38894	-0.39562	-0.24875	-0.18491	-0.23427
-130.28	-0.08898	-0.20143	-0.15142	-0.10837	-0.15801	-0.18825	-0.26897	-0.11997	-0.29133	-0.26127	-0.26322	-0.2468	-0.18751		-0.15754	-0.1504	-0.08851	-0.27491	-0.26906	-0.40527	-0.35025	-0.38755	-0.29189	-0.26201	-0.41983	-0.14641	-0.25997	-0.6028	-0.38773	-0.39757	-0.24967	-0.18417	-0.23353
-130.249	-0.08861	-0.203	-0.1517	-0.10939	-0.15736	-0.18649	-0.2686	-0.11746	-0.29152	-0.26127	-0.26452	-0.24606	-0.18556		-0.15875	-0.14632	-0.08907	-0.27574	-0.26851	-0.40248	-0.34988	-0.38829	-0.29235	-0.26081	-0.41816	-0.14752	-0.26006	-0.6015	-0.38912	-0.39655	-0.24745	-0.1838	-0.23455
-130.188	-0.08796	-0.20236	-0.15309	-0.10828	-0.1555	-0.1876	-0.2699	-0.11857	-0.29161	-0.26044	-0.26545	-0.24791	-0.18463		-0.15411	-0.14947	-0.0887	-0.27677	-0.26749	-0.40313	-0.34811	-0.38662	-0.29272	-0.26118	-0.41724	-0.14557	-0.26044	-0.60261	-0.38773	-0.39868	-0.24745	-0.18343	-0.23418
-130.28	-0.08861	-0.2044	-0.15216	-0.11087	-0.15392	-0.18779	-0.26814	-0.12015	-0.29161	-0.26053	-0.26331	-0.24661	-0.18436		-0.15606	-0.15077	-0.08944	-0.27714	-0.26823	-0.40341	-0.34849	-0.3882	-0.29161	-0.26248	-0.4177	-0.1478	-0.25849	-0.60131	-0.38653	-0.39738	-0.248	-0.18111	-0.2314
-130.341	-0.08935	-0.20273	-0.1517	-0.10957	-0.15467	-0.18872	-0.26832	-0.11867	-0.29207	-0.26266	-0.2635	-0.24782	-0.18538		-0.15689	-0.15114	-0.08842	-0.27584	-0.26619	-0.40313	-0.34876	-0.38847	-0.29142	-0.2622	-0.41724	-0.14594	-0.25904	-0.59974	-0.38615	-0.3971	-0.24754	-0.18259	-0.23195
-130.249	-0.08842	-0.20384	-0.15142	-0.11115	-0.15532	-0.1876	-0.26953	-0.12052	-0.29105	-0.26322	-0.26118	-0.24745	-0.18547		-0.15661	-0.14938	-0.08823	-0.27593	-0.26842	-0.40508	-0.34867	-0.38699	-0.29096	-0.26044	-0.41677	-0.14743	-0.26016	-0.59983	-0.38764	-0.3971	-0.24791	-0.18204	-0.23464
-130.188	-0.08814	-0.203	-0.15262	-0.11115	-0.15745	-0.18899	-0.26879	-0.12052	-0.28975	-0.26201	-0.26415	-0.24782	-0.18695		-0.15671	-0.14928	-0.08851	-0.27602	-0.26739	-0.40267	-0.34839	-0.38773	-0.29272	-0.26071	-0.41603	-0.14789	-0.25886	-0.59992	-0.38699	-0.39784	-0.2467	-0.18231	-0.23242
-130.096	-0.08972	-0.20319	-0.15309	-0.10865	-0.15652	-0.18927	-0.26814	-0.11941	-0.2917	-0.26174	-0.26285	-0.24828	-0.18436		-0.15847	-0.14873	-0.08851	-0.27639	-0.26777	-0.40165	-0.34737	-0.38662	-0.29282	-0.2609	-0.41668	-0.14799	-0.25839	-0.59974	-0.38782	-0.3972	-0.24773	-0.18055	-0.23594
-130.035	-0.08805	-0.20375	-0.1516	-0.10865	-0.15699	-0.18872	-0.2686	-0.11895	-0.2917	-0.26303	-0.26341	-0.24902	-0.18194		-0.1555	-0.14826	-0.08972	-0.27398	-0.26795	-0.40267	-0.34793	-0.38745	-0.29309	-0.26016	-0.41807	-0.14687	-0.25886	-0.60289	-0.38782	-0.39636	-0.24773	-0.18482	-0.23307
-130.157	-0.09055	-0.20328	-0.15216	-0.10865	-0.15903	-0.18807	-0.26823	-0.11959	-0.29096	-0.26201	-0.26368	-0.24578	-0.18343		-0.15587	-0.14789	-0.08879	-0.27491	-0.26814	-0.40118	-0.34737	-0.38875	-0.29263	-0.25988	-0.41863	-0.14743	-0.25635	-0.60066	-0.38615	-0.39766	-0.24773	-0.18287	-0.23418
-130.219	-0.08926	-0.20236	-0.14919	-0.10874	-0.15606	-0.18918	-0.26944	-0.12024	-0.2918	-0.26174	-0.26535	-0.24698	-0.18343		-0.15643	-0.14966	-0.08721	-0.27389	-0.26916	-0.40081	-0.34607	-0.38792	-0.29226	-0.26109	-0.41853	-0.14669	-0.25932	-0.59974	-0.38773	-0.39775	-0.2493	-0.18445	-0.23316
-130.035	-0.08786	-0.20245	-0.1504	-0.10855	-0.15745	-0.1889	-0.27009	-0.11876	-0.2904	-0.26276	-0.26229	-0.24773	-0.18482		-0.15578	-0.14984	-0.08851	-0.27324	-0.26758	-0.40026	-0.34709	-0.38699	-0.29198	-0.25923	-0.41835	-0.14752	-0.25886	-0.60066	-0.38736	-0.39543	-0.24661	-0.18538	-0.23149
-130.066	-0.08833	-0.20505	-0.15003	-0.10892	-0.15494	-0.18668	-0.26934	-0.11922	-0.29031	-0.26266	-0.26498	-0.248	-0.18426		-0.15828	-0.15012	-0.08861	-0.27389	-0.26758	-0.40081	-0.34589	-0.38745	-0.29226	-0.25895	-0.41686	-0.14771	-0.25867	-0.59927	-0.38671	-0.39617	-0.24856	-0.18389	-0.22935
-130.066	-0.08888	-0.20319	-0.15068	-0.10865	-0.15448	-0.18751	-0.26823	-0.11932	-0.29087	-0.26285	-0.26415	-0.24865	-0.18287		-0.15513	-0.14771	-0.08749	-0.27472	-0.26693	-0.40109	-0.34598	-0.38829	-0.29133	-0.25886	-0.41603	-0.14696	-0.25839	-0.60168	-0.3868	-0.39655	-0.24819	-0.18269	-0.23177
-129.944	-0.08777	-0.20532	-0.15105	-0.10957	-0.15708	-0.18751	-0.26906	-0.11867	-0.29142	-0.26266	-0.26508	-0.24726	-0.18417		-0.1555	-0.14873	-0.08833	-0.27547	-0.26749	-0.40035	-0.34579	-0.38857	-0.29087	-0.25849	-0.41761	-0.14632	-0.25904	-0.59825	-0.38662	-0.3958	-0.24661	-0.18315	-0.23232
-130.005	-0.08842	-0.20449	-0.15198	-0.10874	-0.15847	-0.18816	-0.26944	-0.12034	-0.28994	-0.26396	-0.26619	-0.24791	-0.18501		-0.15624	-0.14938	-0.08907	-0.27602	-0.26749	-0.40081	-0.34598	-0.38922	-0.29235	-0.25895	-0.41529	-0.14641	-0.25932	-0.59974	-0.3881	-0.39794	-0.2467	-0.18454	-0.2288
-130.066	-0.08823	-0.20384	-0.15086	-0.11069	-0.15773	-0.18751	-0.26925	-0.1169	-0.29078	-0.26266	-0.26582	-0.2455	-0.18389		-0.15587	-0.14891	-0.08777	-0.27482	-0.26517	-0.40156	-0.34691	-0.3881	-0.29291	-0.25877	-0.41714	-0.14724	-0.26006	-0.59992	-0.38615	-0.39599	-0.24782	-0.18334	-0.23223
-130.005	-0.08851	-0.20338	-0.1478	-0.10707	-0.15559	-0.18649	-0.26851	-0.11895	-0.29022	-0.26238	-0.26582	-0.24773	-0.1838		-0.15318	-0.14993	-0.08981	-0.27343	-0.26842	-0.39979	-0.347	-0.38903	-0.29356	-0.25932	-0.41362	-0.14622	-0.25839	-0.59807	-0.38717	-0.39497	-0.24652	-0.18231	-0.22731
-130.066	-0.08796	-0.20291	-0.15207	-0.10809	-0.15782	-0.18584	-0.26888	-0.11848	-0.29003	-0.26257	-0.26424	-0.24782	-0.18296		-0.15272	-0.14956	-0.08805	-0.27398	-0.26823	-0.40016	-0.34654	-0.38717	-0.29291	-0.257	-0.41445	-0.14669	-0.2596	-0.60066	-0.38699	-0.39432	-0.24847	-0.18278	-0.22861
-130.096	-0.08972	-0.203	-0.1516	-0.10892	-0.15643	-0.18603	-0.26869	-0.12006	-0.29115	-0.26053	-0.266	-0.24717	-0.18612		-0.15596	-0.14836	-0.08907	-0.27361	-0.26795	-0.40193	-0.34607	-0.38884	-0.29365	-0.257	-0.41501	-0.14669	-0.25969	-0.60057	-0.38597	-0.39515	-0.24893	-0.18231	-0.22768
-130.005	-0.08777	-0.20236	-0.15105	-0.1093	-0.15429	-0.1851	-0.26906	-0.11922	-0.28948	-0.26238	-0.26526	-0.24476	-0.18269		-0.15532	-0.14891	-0.08833	-0.27528	-0.26619	-0.40211	-0.34561	-0.38773	-0.29254	-0.25849	-0.41473	-0.14557	-0.26025	-0.59788	-0.38662	-0.39636	-0.24698	-0.18194	-0.22806
-129.944	-0.0861	-0.20226	-0.15031	-0.10883	-0.15643	-0.18436	-0.26804	-0.11867	-0.28911	-0.26331	-0.26368	-0.24698	-0.18436		-0.15476	-0.14789	-0.0887	-0.27454	-0.26535	-0.40091	-0.34663	-0.3882	-0.29337	-0.25747	-0.41417	-0.14446	-0.25932	-0.59964	-0.38773	-0.39506	-0.2494	-0.18074	-0.22963
-129.883	-0.08703	-0.20458	-0.14882	-0.10846	-0.15457	-0.18417	-0.26832	-0.11922	-0.28818	-0.2622	-0.26498	-0.24587	-0.18204		-0.15457	-0.14919	-0.08972	-0.27398	-0.26526	-0.40211	-0.34515	-0.3869	-0.29374	-0.25895	-0.41473	-0.14483	-0.25932	-0.60029	-0.3855	-0.3945	-0.24819	-0.1825	-0.22713
-129.913	-0.08694	-0.20328	-0.14836	-0.10855	-0.15606	-0.18473	-0.26879	-0.11895	-0.29105	-0.26303	-0.26387	-0.24754	-0.18306		-0.15188	-0.14808	-0.08851	-0.27472	-0.26693	-0.39914	-0.34589	-0.38662	-0.29207	-0.25802	-0.41315	-0.14696	-0.25951	-0.59955	-0.38625	-0.39655	-0.24624	-0.18334	-0.22694
-129.944	-0.08731	-0.2031	-0.14799	-0.10772	-0.15457	-0.18482	-0.2686	-0.1183	-0.29087	-0.26285	-0.26545	-0.24652	-0.18408		-0.15309	-0.14789	-0.0899	-0.2738	-0.26693	-0.40063	-0.3444	-0.38903	-0.29235	-0.2583	-0.4139	-0.14455	-0.25997	-0.59918	-0.38597	-0.39423	-0.24689	-0.18296	-0.2287
-129.944	-0.08768	-0.20338	-0.14864	-0.10967	-0.15689	-0.18491	-0.26906	-0.11895	-0.29124	-0.26136	-0.26378	-0.2455	-0.18408		-0.15198	-0.14947	-0.08953	-0.27259	-0.26712	-0.40044	-0.34672	-0.38615	-0.293	-0.25951	-0.41538	-0.14567	-0.25886	-0.59881	-0.38615	-0.39562	-0.24633	-0.18343	-0.22806
-129.822	-0.08814	-0.20328	-0.15095	-0.10753	-0.15801	-0.18454	-0.26869	-0.1208	-0.28994	-0.26174	-0.26424	-0.24559	-0.18389		-0.15318	-0.14696	-0.08749	-0.27231	-0.26684	-0.39924	-0.34682	-0.38717	-0.29198	-0.25849	-0.41325	-0.14529	-0.25858	-0.59816	-0.38513	-0.39645	-0.2467	-0.18473	-0.23112
-129.822	-0.08694	-0.20198	-0.15077	-0.10688	-0.15689	-0.18482	-0.26851	-0.11895	-0.29142	-0.2622	-0.26331	-0.24568	-0.18315		-0.15142	-0.14808	-0.08963	-0.27315	-0.26656	-0.39942	-0.34709	-0.38513	-0.293	-0.25895	-0.41288	-0.144	-0.25812	-0.5989	-0.38458	-0.39599	-0.24689	-0.18194	-0.22722
-129.73	-0.08731	-0.20356	-0.15105	-0.10957	-0.15606	-0.18278	-0.26739	-0.11922	-0.28929	-0.26109	-0.26081	-0.24374	-0.18417		-0.15123	-0.14696	-0.08907	-0.275	-0.26758	-0.39989	-0.34477	-0.38606	-0.2918	-0.25932	-0.41352	-0.14474	-0.25747	-0.59862	-0.38634	-0.39682	-0.24652	-0.18408	-0.22815
-129.913	-0.08647	-0.20198	-0.153	-0.10939	-0.15532	-0.18343	-0.26777	-0.1195	-0.29115	-0.26044	-0.26378	-0.24494	-0.18129		-0.15225	-0.14826	-0.08944	-0.27426	-0.26656	-0.39896	-0.34542	-0.38588	-0.2917	-0.25895	-0.41371	-0.14548	-0.25756	-0.59918	-0.38421	-0.39469	-0.24717	-0.18389	-0.22926
-129.73	-0.08721	-0.20087	-0.15123	-0.10939	-0.15838	-0.18139	-0.26786	-0.11997	-0.29068	-0.2609	-0.26619	-0.24383	-0.18157		-0.15281	-0.14771	-0.09065	-0.27176	-0.26545	-0.39896	-0.34579	-0.38615	-0.29217	-0.25904	-0.4139	-0.1452	-0.25812	-0.59862	-0.38504	-0.3959	-0.24438	-0.18176	-0.22833
-129.822	-0.08721	-0.20087	-0.15086	-0.11032	-0.15643	-0.18324	-0.26823	-0.11978	-0.28901	-0.26257	-0.26405	-0.24401	-0.18389		-0.153	-0.14826	-0.08953	-0.27472	-0.26591	-0.39951	-0.34459	-0.38597	-0.29096	-0.26025	-0.41445	-0.14529	-0.2571	-0.59844	-0.38393	-0.39432	-0.24503	-0.18343	-0.22815
-129.822	-0.08786	-0.20328	-0.14993	-0.10855	-0.15541	-0.1825	-0.26823	-0.11895	-0.28985	-0.26081	-0.26396	-0.2455	-0.18417		-0.15383	-0.14715	-0.08907	-0.27157	-0.26712	-0.39933	-0.34552	-0.3856	-0.29161	-0.25923	-0.41557	-0.14427	-0.25747	-0.59834	-0.38448	-0.39562	-0.24596	-0.18417	-0.22889
-129.791	-0.08777	-0.20069	-0.14993	-0.10911	-0.15587	-0.18621	-0.26916	-0.11857	-0.29152	-0.26016	-0.26341	-0.24271	-0.18278		-0.15383	-0.14836	-0.08851	-0.27203	-0.2647	-0.39887	-0.34746	-0.3868	-0.29087	-0.26016	-0.4138	-0.14195	-0.25932	-0.59834	-0.38532	-0.3946	-0.24606	-0.18074	-0.22991
-129.761	-0.08842	-0.20254	-0.14901	-0.10568	-0.15736	-0.18306	-0.26981	-0.11783	-0.28911	-0.26118	-0.26415	-0.24485	-0.1825		-0.15225	-0.14901	-0.08823	-0.27463	-0.26517	-0.39877	-0.34598	-0.3855	-0.29133	-0.2596	-0.41408	-0.14288	-0.25812	-0.59695	-0.38532	-0.39701	-0.24401	-0.18111	-0.2314
-129.73	-0.08656	-0.20041	-0.15031	-0.10707	-0.15532	-0.18417	-0.26619	-0.11922	-0.28883	-0.26044	-0.26424	-0.24476	-0.1825		-0.15504	-0.14836	-0.08926	-0.27231	-0.2648	-0.39822	-0.34515	-0.38773	-0.29198	-0.25895	-0.41519	-0.14548	-0.25756	-0.59909	-0.38467	-0.39599	-0.24587	-0.18194	-0.23
-129.608	-0.08703	-0.19966	-0.15012	-0.1093	-0.1568	-0.18454	-0.26906	-0.11774	-0.2879	-0.26044	-0.26322	-0.24513	-0.18213		-0.15578	-0.14928	-0.08777	-0.27463	-0.26665	-0.3972	-0.34626	-0.38699	-0.29161	-0.25877	-0.41464	-0.14474	-0.25877	-0.59667	-0.38365	-0.39571	-0.24559	-0.18157	-0.22666
-129.639	-0.08712	-0.19976	-0.14743	-0.10605	-0.15745	-0.18565	-0.26842	-0.11895	-0.29105	-0.25895	-0.2635	-0.24606	-0.18259		-0.15457	-0.1491	-0.08851	-0.27343	-0.26637	-0.39831	-0.347	-0.38699	-0.29263	-0.25812	-0.41399	-0.14724	-0.25737	-0.59853	-0.38365	-0.39553	-0.24661	-0.18139	-0.22778
-129.669	-0.08777	-0.20078	-0.14993	-0.1079	-0.15819	-0.18482	-0.26739	-0.11737	-0.29022	-0.25867	-0.26276	-0.2467	-0.18213		-0.15634	-0.14845	-0.08768	-0.27157	-0.26795	-0.39636	-0.347	-0.38736	-0.29133	-0.25849	-0.41501	-0.14604	-0.25663	-0.59732	-0.38337	-0.39534	-0.2467	-0.18083	-0.22926
-129.7	-0.08768	-0.20078	-0.14845	-0.10661	-0.1555	-0.18547	-0.26619	-0.11913	-0.28957	-0.25942	-0.26276	-0.24531	-0.18287		-0.15513	-0.14836	-0.08731	-0.27333	-0.26684	-0.39831	-0.34366	-0.38727	-0.29217	-0.2583	-0.41362	-0.14325	-0.25719	-0.59779	-0.38411	-0.39515	-0.24587	-0.18185	-0.22843
-129.669	-0.08944	-0.19939	-0.14799	-0.10661	-0.15819	-0.18649	-0.26656	-0.11765	-0.28864	-0.26044	-0.26285	-0.24624	-0.18296		-0.15411	-0.14864	-0.08768	-0.27203	-0.2661	-0.39849	-0.3457	-0.38764	-0.29207	-0.25932	-0.41408	-0.14316	-0.257	-0.59695	-0.38319	-0.39469	-0.24596	-0.18296	-0.22741
-129.639	-0.08851	-0.20022	-0.14799	-0.10614	-0.15699	-0.18686	-0.26656	-0.1182	-0.28901	-0.26016	-0.26238	-0.24596	-0.18361		-0.15485	-0.14836	-0.08833	-0.27268	-0.26563	-0.3971	-0.34607	-0.38792	-0.29133	-0.25737	-0.41306	-0.14372	-0.25747	-0.59677	-0.38216	-0.39562	-0.24438	-0.17944	-0.22787
-129.669	-0.08805	-0.19902	-0.14724	-0.10939	-0.15615	-0.18593	-0.26619	-0.11987	-0.28883	-0.25942	-0.26248	-0.24503	-0.18269		-0.15318	-0.14984	-0.08898	-0.27222	-0.26591	-0.39887	-0.34542	-0.38717	-0.29105	-0.25645	-0.41445	-0.14223	-0.25802	-0.59612	-0.38383	-0.39543	-0.24438	-0.18222	-0.22945
-129.608	-0.08963	-0.19957	-0.14771	-0.10642	-0.15569	-0.1864	-0.26712	-0.11755	-0.29013	-0.26025	-0.26378	-0.24438	-0.18185		-0.15504	-0.14919	-0.08805	-0.27055	-0.26647	-0.39812	-0.34533	-0.38662	-0.29003	-0.25775	-0.41399	-0.14233	-0.2557	-0.59844	-0.38356	-0.39562	-0.2467	-0.18083	-0.22917
-129.547	-0.08888	-0.1992	-0.14641	-0.10809	-0.15485	-0.18473	-0.26739	-0.11867	-0.28808	-0.25849	-0.26257	-0.24587	-0.18129		-0.15374	-0.14771	-0.08786	-0.27222	-0.266	-0.40063	-0.34579	-0.38653	-0.29189	-0.25839	-0.41362	-0.14344	-0.2558	-0.59788	-0.38319	-0.39655	-0.24819	-0.18287	-0.22713
-129.456	-0.08786	-0.19883	-0.14919	-0.10661	-0.15513	-0.18398	-0.26702	-0.11848	-0.28846	-0.26081	-0.26405	-0.24568	-0.18269		-0.15429	-0.14845	-0.08777	-0.27287	-0.26563	-0.39961	-0.34459	-0.3868	-0.29152	-0.25737	-0.41445	-0.14353	-0.25645	-0.59705	-0.3843	-0.39423	-0.24624	-0.18018	-0.22806
-129.547	-0.08777	-0.19716	-0.14864	-0.1067	-0.15661	-0.18324	-0.26869	-0.11997	-0.2904	-0.26071	-0.26183	-0.24438	-0.18241		-0.15392	-0.14715	-0.08768	-0.27231	-0.26619	-0.39942	-0.34542	-0.38588	-0.29115	-0.25942	-0.4125	-0.14084	-0.257	-0.59584	-0.38402	-0.39441	-0.24643	-0.18204	-0.22796
-129.547	-0.08768	-0.19994	-0.14854	-0.1067	-0.15615	-0.18473	-0.26739	-0.11746	-0.28957	-0.26071	-0.26461	-0.2455	-0.18083		-0.15383	-0.14891	-0.08972	-0.27259	-0.26675	-0.39859	-0.34422	-0.38736	-0.28929	-0.25821	-0.41269	-0.14195	-0.2558	-0.59491	-0.3843	-0.39423	-0.24773	-0.18213	-0.22806
-129.456	-0.08721	-0.19994	-0.14826	-0.10772	-0.15494	-0.18389	-0.26758	-0.11746	-0.28966	-0.26044	-0.26294	-0.2442	-0.18129		-0.15578	-0.14743	-0.08926	-0.27231	-0.2661	-0.39961	-0.34524	-0.38634	-0.28901	-0.25802	-0.41018	-0.14437	-0.25784	-0.59667	-0.38458	-0.39608	-0.2481	-0.1812	-0.22991
-129.517	-0.08842	-0.19837	-0.14873	-0.10883	-0.15429	-0.18593	-0.26767	-0.1183	-0.28911	-0.26136	-0.26396	-0.24429	-0.18176		-0.15513	-0.14771	-0.08944	-0.27268	-0.26545	-0.39914	-0.34431	-0.38699	-0.28873	-0.25793	-0.41278	-0.1414	-0.25552	-0.59602	-0.38458	-0.39237	-0.24568	-0.18083	-0.22991
-129.303	-0.08592	-0.19827	-0.14669	-0.10725	-0.15355	-0.18445	-0.26888	-0.11802	-0.28771	-0.26081	-0.2647	-0.24568	-0.18204		-0.153	-0.14854	-0.08944	-0.27213	-0.26637	-0.40193	-0.34542	-0.38615	-0.28883	-0.25812	-0.41056	-0.14316	-0.25672	-0.59519	-0.38263	-0.39478	-0.24652	-0.18037	-0.2313
-129.425	-0.08805	-0.1966	-0.14622	-0.10725	-0.15355	-0.18445	-0.26675	-0.1183	-0.28781	-0.25988	-0.26276	-0.24522	-0.18269		-0.15429	-0.14826	-0.08777	-0.27315	-0.26517	-0.39859	-0.34385	-0.3855	-0.28873	-0.25617	-0.41139	-0.1439	-0.2571	-0.5963	-0.38281	-0.39488	-0.2455	-0.18157	-0.22768
-129.486	-0.08703	-0.19772	-0.14613	-0.10716	-0.15596	-0.1863	-0.26869	-0.11774	-0.28864	-0.25979	-0.26378	-0.24633	-0.18222		-0.15309	-0.14882	-0.08879	-0.27176	-0.26378	-0.39998	-0.34468	-0.38634	-0.28873	-0.25728	-0.41297	-0.14362	-0.257	-0.59575	-0.38337	-0.39562	-0.24531	-0.18027	-0.22555
-129.486	-0.08851	-0.19818	-0.14594	-0.10549	-0.15671	-0.18501	-0.26712	-0.11728	-0.28771	-0.25858	-0.26174	-0.24791	-0.18296		-0.15318	-0.14901	-0.08796	-0.27157	-0.26359	-0.39905	-0.34459	-0.38625	-0.28901	-0.25858	-0.41315	-0.14539	-0.25561	-0.59454	-0.38346	-0.3933	-0.24578	-0.18167	-0.22555
-129.486	-0.08823	-0.19735	-0.14724	-0.1067	-0.15532	-0.18426	-0.26637	-0.1195	-0.28771	-0.25858	-0.26201	-0.24773	-0.18231		-0.15198	-0.14854	-0.08712	-0.27213	-0.26452	-0.39812	-0.34357	-0.38523	-0.28901	-0.25719	-0.4126	-0.14465	-0.25682	-0.59714	-0.38383	-0.39478	-0.24606	-0.17981	-0.22676
-129.364	-0.08786	-0.19855	-0.14724	-0.10744	-0.1542	-0.18417	-0.26702	-0.11857	-0.28799	-0.25969	-0.26248	-0.24763	-0.18064		-0.15179	-0.14882	-0.08861	-0.27111	-0.2647	-0.39738	-0.34412	-0.38513	-0.28855	-0.25672	-0.41204	-0.14567	-0.25663	-0.59584	-0.38198	-0.3946	-0.24606	-0.18018	-0.22546
-129.364	-0.08814	-0.19864	-0.14669	-0.10763	-0.15429	-0.18408	-0.26712	-0.11913	-0.28818	-0.25867	-0.26266	-0.24865	-0.18287		-0.15133	-0.14817	-0.08749	-0.27176	-0.26405	-0.39942	-0.34561	-0.38467	-0.28855	-0.25654	-0.41325	-0.144	-0.25858	-0.59473	-0.38235	-0.39562	-0.24457	-0.18157	-0.22416
-129.425	-0.08759	-0.19799	-0.14465	-0.10577	-0.1555	-0.18473	-0.26767	-0.11867	-0.28744	-0.25886	-0.26285	-0.24735	-0.18139		-0.1516	-0.14557	-0.08629	-0.27324	-0.26211	-0.39831	-0.34459	-0.38504	-0.28818	-0.2557	-0.41176	-0.14131	-0.25505	-0.595	-0.38319	-0.39154	-0.24522	-0.18194	-0.22574
-129.364	-0.08851	-0.19874	-0.14715	-0.10725	-0.15643	-0.18593	-0.26795	-0.11867	-0.28669	-0.25775	-0.26266	-0.24596	-0.18194		-0.15318	-0.14882	-0.08666	-0.27129	-0.26266	-0.39738	-0.34412	-0.38467	-0.28781	-0.25691	-0.41167	-0.14446	-0.25737	-0.59435	-0.38254	-0.39228	-0.24606	-0.17981	-0.22611
-129.395	-0.08768	-0.1979	-0.1452	-0.10744	-0.1555	-0.18389	-0.26693	-0.11746	-0.28744	-0.25914	-0.26396	-0.24578	-0.18463		-0.15216	-0.14557	-0.08573	-0.27073	-0.26313	-0.39738	-0.34542	-0.38532	-0.28771	-0.25524	-0.41241	-0.1439	-0.25672	-0.59519	-0.38374	-0.39358	-0.24587	-0.18129	-0.22639
-129.272	-0.08731	-0.19614	-0.14687	-0.10818	-0.15457	-0.18417	-0.26814	-0.11746	-0.28679	-0.25867	-0.26322	-0.24745	-0.1825		-0.15383	-0.14687	-0.08638	-0.27009	-0.26443	-0.39794	-0.34552	-0.38383	-0.28725	-0.2558	-0.41306	-0.14223	-0.25691	-0.59473	-0.38179	-0.39228	-0.24541	-0.17897	-0.22583
-129.303	-0.08712	-0.19558	-0.14632	-0.10753	-0.15504	-0.18278	-0.26702	-0.1169	-0.28883	-0.25858	-0.26341	-0.2467	-0.18092		-0.15383	-0.14715	-0.0861	-0.27009	-0.26155	-0.39692	-0.34348	-0.38504	-0.28948	-0.25552	-0.41121	-0.14353	-0.25598	-0.59454	-0.38216	-0.39181	-0.24494	-0.17851	-0.22694
-129.395	-0.08861	-0.19744	-0.14502	-0.10763	-0.15513	-0.18361	-0.26684	-0.11811	-0.28762	-0.25877	-0.26341	-0.24485	-0.1825		-0.15522	-0.14808	-0.08749	-0.2712	-0.26248	-0.39803	-0.34468	-0.38458	-0.28994	-0.2558	-0.41139	-0.14353	-0.25533	-0.59398	-0.38189	-0.39181	-0.24522	-0.17823	-0.22648
-129.303	-0.08703	-0.19605	-0.14427	-0.10716	-0.15457	-0.18241	-0.26647	-0.11663	-0.2879	-0.25747	-0.26238	-0.24708	-0.17972		-0.15457	-0.14669	-0.08759	-0.27092	-0.26155	-0.39729	-0.34348	-0.38625	-0.28994	-0.25608	-0.41139	-0.14158	-0.25533	-0.59343	-0.38365	-0.39246	-0.24689	-0.17795	-0.22759
-129.272	-0.08953	-0.19707	-0.14622	-0.10642	-0.15272	-0.18538	-0.26535	-0.11746	-0.28725	-0.2571	-0.26341	-0.24615	-0.18176		-0.15216	-0.14938	-0.08777	-0.27018	-0.2609	-0.39729	-0.34255	-0.38495	-0.28938	-0.25524	-0.41111	-0.14372	-0.25663	-0.59287	-0.38244	-0.39256	-0.24457	-0.17684	-0.22731
-129.333	-0.08823	-0.19716	-0.14706	-0.10865	-0.1542	-0.18538	-0.26582	-0.11895	-0.28836	-0.25802	-0.26276	-0.24429	-0.18129		-0.15207	-0.14715	-0.08814	-0.27046	-0.26034	-0.39617	-0.34329	-0.38523	-0.28892	-0.25561	-0.41093	-0.14372	-0.25645	-0.59278	-0.38383	-0.39126	-0.24485	-0.17832	-0.2275
-129.211	-0.08721	-0.19772	-0.14446	-0.10642	-0.15327	-0.18463	-0.26572	-0.11709	-0.28679	-0.25775	-0.26211	-0.24457	-0.18092		-0.15253	-0.14836	-0.08703	-0.27064	-0.26248	-0.3958	-0.3431	-0.38476	-0.28706	-0.25441	-0.41083	-0.14242	-0.257	-0.59148	-0.383	-0.39302	-0.24624	-0.17851	-0.22694
-129.181	-0.0861	-0.19799	-0.14678	-0.10661	-0.153	-0.18473	-0.26517	-0.11802	-0.28762	-0.2571	-0.26155	-0.24633	-0.1812		-0.1516	-0.14771	-0.08592	-0.26981	-0.26285	-0.39608	-0.34292	-0.38532	-0.28846	-0.2532	-0.40981	-0.14325	-0.25635	-0.59371	-0.383	-0.39218	-0.24476	-0.18074	-0.22666
-129.242	-0.08666	-0.19735	-0.14817	-0.10698	-0.1529	-0.1838	-0.26582	-0.11765	-0.2879	-0.25867	-0.26248	-0.24587	-0.18027		-0.15383	-0.14743	-0.08851	-0.26777	-0.26313	-0.39478	-0.34273	-0.3855	-0.28799	-0.25505	-0.41065	-0.14214	-0.25505	-0.59213	-0.38291	-0.39144	-0.24392	-0.1787	-0.22509
-129.272	-0.08805	-0.19697	-0.14836	-0.11013	-0.15504	-0.18296	-0.26535	-0.11913	-0.28706	-0.25737	-0.26164	-0.2468	-0.18027		-0.15262	-0.14632	-0.08907	-0.26925	-0.26248	-0.39543	-0.34329	-0.38467	-0.28799	-0.25496	-0.41018	-0.1427	-0.25478	-0.59315	-0.38291	-0.39209	-0.24429	-0.17888	-0.22499
-129.089	-0.08629	-0.1966	-0.14641	-0.10883	-0.15541	-0.18528	-0.26535	-0.11755	-0.28614	-0.2571	-0.26025	-0.2467	-0.18		-0.15235	-0.14706	-0.08842	-0.26999	-0.26183	-0.39488	-0.34218	-0.38467	-0.28808	-0.25552	-0.40805	-0.14223	-0.25357	-0.59204	-0.38179	-0.39256	-0.24568	-0.17953	-0.22666
-129.211	-0.08545	-0.19818	-0.14891	-0.10772	-0.15532	-0.18519	-0.26526	-0.117	-0.28577	-0.25654	-0.26127	-0.24921	-0.18213		-0.15179	-0.14882	-0.08656	-0.27055	-0.26183	-0.39515	-0.34357	-0.38402	-0.28771	-0.25478	-0.41241	-0.14316	-0.25403	-0.59296	-0.38235	-0.39042	-0.24633	-0.18083	-0.22908
-129.089	-0.08573	-0.19716	-0.14984	-0.1079	-0.15235	-0.18538	-0.26526	-0.11737	-0.28818	-0.25775	-0.26164	-0.24652	-0.18102		-0.15021	-0.14891	-0.08684	-0.26971	-0.26016	-0.39441	-0.34264	-0.38337	-0.28883	-0.25719	-0.4113	-0.14038	-0.2519	-0.59185	-0.38068	-0.39079	-0.24578	-0.18139	-0.22796
-129.211	-0.08545	-0.19902	-0.14724	-0.10596	-0.15337	-0.18714	-0.26591	-0.117	-0.28734	-0.25765	-0.26201	-0.2493	-0.18241		-0.1529	-0.14882	-0.08777	-0.27083	-0.26266	-0.39701	-0.34236	-0.3843	-0.28911	-0.25496	-0.41232	-0.14075	-0.25487	-0.59213	-0.3817	-0.39218	-0.248	-0.1812	-0.22889
-129.181	-0.08527	-0.19735	-0.14873	-0.10744	-0.15476	-0.18417	-0.26572	-0.11737	-0.28716	-0.25784	-0.26174	-0.25051	-0.18083		-0.15411	-0.14901	-0.08768	-0.26925	-0.26313	-0.39441	-0.34273	-0.38606	-0.2892	-0.2558	-0.41139	-0.14186	-0.25264	-0.59027	-0.38356	-0.39218	-0.24429	-0.18231	-0.22824
-129.089	-0.08684	-0.19679	-0.14669	-0.10633	-0.15374	-0.18473	-0.26572	-0.11616	-0.28641	-0.25839	-0.26099	-0.24828	-0.18111		-0.153	-0.14641	-0.08768	-0.27083	-0.26174	-0.39358	-0.34218	-0.38458	-0.28883	-0.25431	-0.41083	-0.14186	-0.25292	-0.59241	-0.38189	-0.39218	-0.24587	-0.18315	-0.22657
-128.998	-0.08527	-0.19753	-0.14567	-0.10698	-0.15559	-0.18296	-0.26545	-0.11728	-0.28697	-0.25849	-0.26118	-0.24773	-0.18027		-0.15383	-0.14659	-0.08749	-0.26934	-0.26313	-0.39376	-0.34403	-0.3855	-0.28706	-0.25459	-0.41056	-0.14288	-0.25264	-0.59157	-0.38142	-0.39098	-0.24643	-0.18	-0.22629
-129.089	-0.08573	-0.19883	-0.14734	-0.10911	-0.15374	-0.18361	-0.26526	-0.11588	-0.28567	-0.25775	-0.26099	-0.24893	-0.17944		-0.15327	-0.14604	-0.08731	-0.26869	-0.26368	-0.39386	-0.34245	-0.38411	-0.28855	-0.2545	-0.41111	-0.1427	-0.25441	-0.59101	-0.38105	-0.39079	-0.2442	-0.18037	-0.22629
-129.089	-0.08638	-0.19902	-0.14669	-0.10716	-0.15374	-0.18148	-0.26656	-0.11746	-0.28641	-0.25691	-0.26071	-0.24689	-0.18046		-0.15383	-0.14771	-0.08694	-0.26971	-0.26164	-0.39478	-0.34283	-0.38448	-0.28669	-0.25635	-0.41037	-0.1426	-0.25385	-0.59389	-0.38114	-0.39089	-0.24503	-0.18148	-0.22639
-129.12	-0.08796	-0.19902	-0.14771	-0.10753	-0.1516	-0.18389	-0.26545	-0.1182	-0.28716	-0.25589	-0.25839	-0.24763	-0.17962		-0.15365	-0.14715	-0.08656	-0.27138	-0.2635	-0.39265	-0.34283	-0.38337	-0.28716	-0.25487	-0.40944	-0.14047	-0.25366	-0.59268	-0.3804	-0.39246	-0.24448	-0.18055	-0.22852
-129.12	-0.0861	-0.19642	-0.14511	-0.10809	-0.15142	-0.18204	-0.26572	-0.11709	-0.28706	-0.25608	-0.26025	-0.24977	-0.18074		-0.15318	-0.14641	-0.08759	-0.26814	-0.26368	-0.39395	-0.34171	-0.38356	-0.28799	-0.25468	-0.41056	-0.14251	-0.25468	-0.59111	-0.38105	-0.39163	-0.24531	-0.1812	-0.22574
-128.967	-0.08582	-0.19966	-0.14715	-0.10605	-0.1517	-0.18361	-0.26452	-0.1182	-0.28641	-0.2557	-0.26034	-0.24643	-0.17925		-0.15272	-0.14632	-0.08656	-0.2686	-0.26174	-0.3945	-0.34292	-0.38328	-0.28577	-0.25515	-0.41	-0.14335	-0.25274	-0.59306	-0.3804	-0.3907	-0.24392	-0.17935	-0.22499
-129.059	-0.08712	-0.19772	-0.14594	-0.1079	-0.15439	-0.18204	-0.26313	-0.11607	-0.28716	-0.25589	-0.25765	-0.24893	-0.18176		-0.15105	-0.14604	-0.08638	-0.26981	-0.26238	-0.39386	-0.34245	-0.38383	-0.28725	-0.25617	-0.41046	-0.14149	-0.25255	-0.5925	-0.37994	-0.39024	-0.24253	-0.17768	-0.2236
-128.967	-0.08601	-0.19902	-0.1465	-0.10577	-0.15253	-0.18213	-0.26368	-0.11709	-0.28679	-0.25515	-0.25802	-0.24596	-0.18046		-0.15003	-0.14687	-0.08731	-0.26777	-0.26238	-0.39311	-0.34245	-0.38068	-0.28771	-0.25663	-0.40768	-0.14158	-0.25329	-0.59064	-0.38105	-0.3894	-0.24253	-0.17962	-0.2275
-128.967	-0.08536	-0.19827	-0.14743	-0.10698	-0.15337	-0.18398	-0.26424	-0.11774	-0.28716	-0.2558	-0.25877	-0.24643	-0.1799		-0.15309	-0.14604	-0.08619	-0.26916	-0.26266	-0.39265	-0.34208	-0.38189	-0.28771	-0.2571	-0.4113	-0.14103	-0.25292	-0.59166	-0.37957	-0.39098	-0.24457	-0.18037	-0.22917
-129.028	-0.08712	-0.19818	-0.14678	-0.10475	-0.15031	-0.18398	-0.26368	-0.11579	-0.28595	-0.25719	-0.25784	-0.2468	-0.18167		-0.15077	-0.14594	-0.0861	-0.2686	-0.26146	-0.39367	-0.34338	-0.38189	-0.28771	-0.25561	-0.40805	-0.14195	-0.25468	-0.59111	-0.38114	-0.39116	-0.24476	-0.1799	-0.22518
-128.906	-0.08601	-0.19716	-0.14771	-0.10623	-0.15114	-0.18315	-0.26313	-0.11746	-0.28539	-0.25635	-0.25877	-0.24476	-0.18092		-0.15309	-0.14659	-0.08768	-0.26842	-0.26016	-0.39274	-0.34366	-0.38272	-0.28623	-0.257	-0.40935	-0.14279	-0.25153	-0.59074	-0.38012	-0.38977	-0.24568	-0.17953	-0.22564
-128.906	-0.08508	-0.19697	-0.14724	-0.10391	-0.15031	-0.18463	-0.26517	-0.1157	-0.28549	-0.25478	-0.25839	-0.24568	-0.1787		-0.15105	-0.14604	-0.08721	-0.26767	-0.25988	-0.39228	-0.34301	-0.38216	-0.28641	-0.25691	-0.40694	-0.14316	-0.24986	-0.59129	-0.38087	-0.39033	-0.24652	-0.18	-0.22611
-128.845	-0.08517	-0.19809	-0.14752	-0.10642	-0.15123	-0.18371	-0.26424	-0.11486	-0.28706	-0.25441	-0.25645	-0.24531	-0.1812		-0.14836	-0.14641	-0.08703	-0.26851	-0.26109	-0.39265	-0.34255	-0.38337	-0.2853	-0.25756	-0.40842	-0.14362	-0.24875	-0.59204	-0.37947	-0.38847	-0.24745	-0.17907	-0.22314
-128.845	-0.08527	-0.19799	-0.1478	-0.10531	-0.15253	-0.18296	-0.26387	-0.11616	-0.28586	-0.25617	-0.25821	-0.24559	-0.18055		-0.14956	-0.14715	-0.08629	-0.26786	-0.26062	-0.392	-0.34116	-0.38161	-0.28614	-0.25654	-0.40916	-0.14307	-0.25069	-0.59259	-0.38142	-0.38838	-0.24299	-0.17972	-0.22657
-128.906	-0.08471	-0.1967	-0.14938	-0.10679	-0.15337	-0.18436	-0.26378	-0.11718	-0.28623	-0.25505	-0.25849	-0.24513	-0.18157		-0.15003	-0.14529	-0.08703	-0.26823	-0.26053	-0.39218	-0.33939	-0.38356	-0.28484	-0.25626	-0.40694	-0.14298	-0.25097	-0.59018	-0.38077	-0.39089	-0.24438	-0.17842	-0.22518
-128.815	-0.08582	-0.19567	-0.14854	-0.10456	-0.14956	-0.1825	-0.26535	-0.11635	-0.28502	-0.25654	-0.25895	-0.24401	-0.18129		-0.14891	-0.1465	-0.08508	-0.26767	-0.25997	-0.39144	-0.34125	-0.38291	-0.2866	-0.25543	-0.40935	-0.1439	-0.25088	-0.59185	-0.38068	-0.38987	-0.24309	-0.17805	-0.22481
-128.815	-0.08499	-0.19623	-0.14919	-0.10494	-0.15133	-0.1825	-0.26545	-0.11635	-0.28558	-0.25431	-0.25793	-0.24448	-0.18009		-0.14799	-0.14502	-0.0861	-0.26916	-0.2609	-0.39265	-0.34116	-0.38189	-0.28521	-0.2571	-0.40759	-0.1427	-0.25004	-0.59278	-0.38022	-0.38949	-0.24225	-0.17935	-0.22527
-128.723	-0.08629	-0.19744	-0.1491	-0.10679	-0.1504	-0.18231	-0.26535	-0.11431	-0.28549	-0.25663	-0.2596	-0.24476	-0.17953		-0.14928	-0.14492	-0.08656	-0.26897	-0.26174	-0.39321	-0.34013	-0.38087	-0.28577	-0.25608	-0.40768	-0.14195	-0.25032	-0.59111	-0.38022	-0.38949	-0.24392	-0.17786	-0.22592
-128.754	-0.08573	-0.19688	-0.14984	-0.1067	-0.15216	-0.18129	-0.26387	-0.11755	-0.28474	-0.25478	-0.25663	-0.24448	-0.18037		-0.15031	-0.14483	-0.08675	-0.26786	-0.26034	-0.39172	-0.3406	-0.38189	-0.28502	-0.25608	-0.40861	-0.14251	-0.25051	-0.59194	-0.38133	-0.38801	-0.24207	-0.1787	-0.22527
-128.845	-0.0861	-0.19438	-0.14826	-0.10512	-0.15272	-0.18194	-0.26461	-0.11848	-0.28567	-0.25422	-0.25867	-0.24429	-0.18074		-0.14993	-0.14604	-0.0861	-0.26869	-0.26099	-0.39274	-0.33884	-0.38077	-0.28688	-0.25385	-0.40786	-0.14093	-0.2506	-0.59111	-0.38152	-0.38866	-0.24262	-0.17925	-0.22453
[truncated: 17,549 more rows]
