# Supplementary material for: Copine-6 is a TRPM3 escort protein controlling the sensitivity of sensory neurons to noxious heat
Source: EMBO J. 2025 Jun 19;44(15):4222–51. doi: 10.1038/s44318-025-00487-0 (PMC12317139; doi:10.1038/s44318-025-00487-0)
Supplement: Supplementary file 12 — EV Figure Source Data [file 44318_2025_487_MOESM12_ESM.zip › Figure EV3/7C.xlsx]

## Sheet: C
RAMP
-80			80
TRPM3	TRPM3+Copine-6		TRPM3	TRPM3+Copine-6
8.87791	15.6845		50.4324	106.431
13.2447	21.8457		92.3884	124.277
8.9427	18.165		64.5846	101.725
17.6321	27.7038		111.803	106.77
20.2535	18.8053		98.6073	101.904
20.4187	45.8875		63.4232	150.343
13.0812	44.7468		76.2527	140.827
7.66092	29.9775		35.5366	87.9748
15.6767	20.3665		71.3588	71.0515
17.507	20.5227		84.3805	93.0251
21.5564	35.006		84.7359	112.48
7.53173	28.9117		42.2077	186.267
	18.5131			78.8051
	28.1617			81.7696
	27.8143			50.9525
	31.2146			107.902
	35.2476			158.388
	14.3824			80.1066
	28.7081			177.151
