# Supplementary material for: Copine-6 is a TRPM3 escort protein controlling the sensitivity of sensory neurons to noxious heat
Source: EMBO J. 2025 Jun 19;44(15):4222–51. doi: 10.1038/s44318-025-00487-0 (PMC12317139; doi:10.1038/s44318-025-00487-0)
Supplement: Supplementary file 12 — EV Figure Source Data [file 44318_2025_487_MOESM12_ESM.zip › Figure EV3/7D.xlsx]

## Sheet: TRPM3
	TRPM3
0	-3.66211	-0.915527	-2.13623	-4.57764	-4.27246	-2.13623	-3.66211	-2.44141	-2.44141	-4.57764	-1.2207	-0.610352	-4.27246	-4.88281	-1.83105	-3.35693	-1.83105	-3.35693	-4.27246	-4.88281	-3.66211
0.05	-5.18799	-1.52588	-3.05176	-6.10352	-2.44141	-2.13623	-2.13623	-2.44141	-2.74658	-2.74658	-3.35693	-1.83105	-4.27246	-5.79834	-3.96729	-3.35693	-3.05176	-4.57764	-4.27246	-4.88281	-4.88281
0.1	-6.40869	-3.35693	-4.27246	-3.96729	-1.2207	-1.2207	-2.74658	-1.52588	-6.40869	-6.10352	-3.66211	-2.13623	-5.79834	-7.01904	-2.74658	-3.96729	-0.610352	-3.35693	-4.57764	-6.10352	-3.35693
0.15	-6.10352	-2.44141	-3.35693	-4.27246	-2.44141	-4.57764	-3.35693	-3.05176	-6.40869	-3.05176	-4.27246	-2.74658	-5.79834	-6.10352	-3.96729	-3.66211	-2.74658	-3.35693	-5.79834	-6.71387	-6.10352
0.2	-7.62939	-5.18799	-5.79834	-3.35693	-4.88281	-1.83105	-4.57764	-3.66211	-7.93457	-3.96729	-2.13623	-3.05176	-4.57764	-3.96729	-3.35693	-5.79834	-2.74658	-4.27246	-6.10352	-7.01904	-5.49316
0.25	-6.40869	-3.66211	-4.57764	-2.74658	-5.79834	-3.35693	-2.44141	-3.35693	-5.49316	-3.66211	-5.18799	-6.10352	-5.49316	-2.13623	-4.88281	-2.74658	-4.88281	-4.57764	-6.40869	-4.88281	-4.88281
0.3	-7.93457	-5.79834	-5.79834	-0.915527	-5.79834	-1.52588	-4.88281	-2.44141	-5.79834	-5.49316	-4.27246	-3.66211	-5.49316	-0.610352	-3.96729	-3.66211	-3.35693	-3.66211	-5.49316	-6.71387	-3.35693
0.35	-5.79834	-3.05176	-6.10352	-3.35693	-3.35693	-2.74658	-2.13623	-1.83105	-2.44141	-5.49316	-4.88281	-4.57764	-4.27246	-0.915527	-4.27246	-2.74658	-5.49316	-5.79834	-6.10352	-6.10352	-2.74658
0.4	-7.01904	-3.35693	-6.10352	-3.96729	-1.2207	-2.74658	-3.96729	0	-2.74658	-5.79834	-3.35693	-3.05176	-4.57764	-3.05176	-4.57764	-4.57764	-3.35693	-4.27246	-3.96729	-8.54492	-1.52588
0.45	-4.88281	-3.66211	-6.40869	-4.27246	1.52588	-1.83105	-2.74658	-2.44141	-1.83105	-4.57764	-3.35693	-3.66211	-2.44141	-3.66211	-6.71387	-3.66211	-3.66211	-4.57764	-3.05176	-5.79834	-5.18799
0.5	-4.88281	-2.74658	-5.49316	-2.44141	-2.44141	0	-3.66211	-3.66211	-2.44141	-2.74658	-3.35693	-4.57764	-3.66211	-3.66211	-5.49316	-4.88281	-3.96729	-3.35693	-2.44141	-5.79834	-4.27246
0.55	-4.57764	-3.05176	-5.79834	-1.2207	-3.96729	0.305176	-3.05176	-4.88281	-1.2207	-0.610352	-3.66211	-5.18799	-3.35693	-5.79834	-7.01904	-3.96729	-7.62939	-4.27246	-4.88281	-5.18799	-5.18799
0.6	-4.57764	-1.83105	-2.44141	-0.915527	-5.79834	0.915527	-3.66211	-5.79834	-3.96729	-2.74658	-4.88281	-5.79834	-4.88281	-3.96729	-5.79834	-3.66211	-7.93457	-4.57764	-3.66211	-5.79834	-5.49316
0.65	-3.66211	-1.52588	-2.74658	-0.610352	-4.57764	-2.44141	-3.96729	-4.88281	-2.13623	-3.35693	-3.96729	-3.35693	-3.96729	-4.57764	-5.18799	-2.44141	-7.62939	-5.49316	-7.01904	-6.71387	-5.79834
0.7	-5.79834	-4.88281	-3.05176	-1.52588	-3.35693	-2.74658	-4.27246	-3.66211	-2.44141	-4.27246	-3.66211	-2.44141	-4.88281	-3.05176	-4.27246	-5.18799	-6.10352	-6.71387	-4.88281	-6.71387	-5.18799
0.75	-6.10352	-4.88281	-3.96729	0	-3.35693	-3.35693	-2.13623	-2.74658	-2.44141	-5.18799	-6.10352	-2.44141	-5.18799	-5.18799	-1.2207	-4.57764	-5.18799	-4.27246	-6.10352	-5.79834	-4.88281
0.8	-7.62939	-4.88281	-3.96729	0.305176	-2.44141	-2.74658	-3.35693	-4.88281	-4.57764	-6.10352	-5.49316	-2.74658	-6.10352	-4.57764	-2.13623	-5.18799	-3.35693	-3.05176	-5.18799	-8.23975	-5.18799
0.85	-6.40869	-3.35693	-4.88281	-0.305176	-3.05176	-2.13623	-3.05176	-3.96729	-3.96729	-6.71387	-4.27246	-2.74658	-3.05176	-5.79834	-1.52588	-4.57764	-5.18799	-3.35693	-7.01904	-6.10352	-3.05176
0.9	-6.40869	-3.35693	-3.66211	-2.13623	-2.13623	-2.13623	-3.05176	-5.49316	-2.44141	-4.27246	-4.57764	-4.27246	-4.27246	-4.57764	-3.35693	-6.40869	-4.27246	-3.96729	-7.01904	-5.49316	-3.66211
0.95	-4.57764	-4.57764	-4.57764	-2.13623	-1.52588	-0.610352	-2.44141	-5.49316	-3.66211	-3.96729	-2.44141	-3.05176	-4.88281	-3.35693	-1.52588	-5.49316	-3.35693	-3.66211	-7.01904	-4.88281	-3.66211
1	-3.05176	-5.18799	-2.44141	-3.66211	-3.35693	-0.915527	-2.44141	-4.88281	-2.44141	-2.13623	-3.05176	-3.66211	-4.27246	-0.305176	-2.44141	-4.27246	-2.44141	-4.57764	-7.01904	-5.18799	-4.88281
1.05	-3.66211	-4.88281	-4.27246	-3.66211	-2.74658	0	-3.35693	-3.96729	-3.35693	-3.05176	-1.2207	-2.13623	-1.83105	-4.88281	-3.05176	-4.88281	-2.13623	-3.96729	-6.10352	-7.01904	-4.88281
1.1	-3.35693	-1.52588	-1.83105	-4.57764	-3.05176	-2.13623	-2.13623	-6.10352	-3.66211	-2.74658	-3.05176	-3.66211	-1.2207	-3.35693	-3.05176	-3.96729	-2.44141	-5.79834	-3.96729	-6.71387	-6.40869
1.15	-4.88281	-0.915527	-2.74658	-3.66211	-5.18799	-3.96729	-3.66211	-3.96729	-4.57764	-3.66211	-2.74658	-3.05176	-1.52588	-3.96729	-2.44141	-3.35693	-2.44141	-4.57764	-5.79834	-7.01904	-4.88281
1.2	-6.10352	-2.13623	-1.83105	-3.35693	-3.05176	-4.27246	-1.83105	-3.05176	-2.13623	-3.35693	-4.27246	-5.49316	-3.05176	-1.83105	-4.57764	-2.13623	-4.88281	-6.40869	-6.71387	-5.18799	-4.57764
1.25	-7.32422	-1.83105	-2.44141	-1.2207	-3.96729	-2.74658	-3.05176	-0.305176	-3.05176	-4.57764	-3.35693	-5.79834	-4.27246	-2.74658	-3.66211	-2.74658	-3.35693	-3.66211	-8.23975	-5.18799	-3.96729
1.3	-6.71387	-1.83105	-1.52588	-1.83105	-1.83105	-3.66211	-4.27246	-2.44141	-2.13623	-2.13623	-2.13623	-6.71387	-4.57764	-3.66211	-5.18799	-0.610352	-1.52588	-5.49316	-7.93457	-4.27246	-6.71387
1.35	-7.32422	-3.66211	-4.27246	-2.13623	-3.05176	-1.83105	-4.27246	-3.35693	-2.13623	-3.35693	-0.610352	-4.57764	-3.66211	-3.96729	-4.27246	-4.27246	-1.52588	-5.18799	-6.71387	-4.27246	-6.10352
1.4	-6.10352	-3.35693	-4.57764	-3.66211	-1.52588	-2.13623	-3.05176	-4.88281	-0.915527	-2.13623	-3.35693	-4.88281	-5.49316	-5.79834	-6.10352	-3.35693	-3.66211	-5.18799	-6.10352	-3.66211	-6.10352
1.45	-6.71387	-4.27246	-3.66211	-2.13623	-2.13623	-1.2207	-4.27246	-4.27246	-1.2207	-4.27246	-3.05176	-3.35693	-4.27246	-4.57764	-4.27246	-4.27246	-3.35693	-1.83105	-3.66211	-6.71387	-3.35693
1.5	-5.49316	-2.44141	-4.27246	-4.27246	-1.83105	-2.74658	-1.52588	-3.35693	-0.915527	-3.05176	-3.96729	-5.18799	-3.35693	-3.35693	-3.96729	-2.13623	-4.88281	-3.66211	-6.71387	-6.71387	-3.05176
1.55	-6.71387	-3.96729	-3.96729	-3.35693	-2.44141	-1.83105	-2.13623	-2.13623	-1.52588	-3.05176	-2.74658	-5.79834	-3.66211	-4.88281	-3.96729	-3.66211	-3.05176	-3.35693	-6.40869	-9.15527	-1.83105
1.6	-4.57764	-1.83105	-3.96729	-4.88281	-0.610352	-1.83105	-0.610352	-1.83105	-1.83105	-4.27246	-4.57764	-6.10352	-3.05176	-5.49316	-3.35693	-1.83105	-4.27246	-4.57764	-7.62939	-7.01904	-4.88281
1.65	-7.01904	-3.35693	-3.35693	-3.35693	-1.83105	-1.2207	-1.52588	-2.74658	-2.74658	-3.96729	-3.66211	-4.57764	-4.88281	-3.66211	-1.83105	-2.44141	-3.05176	-4.57764	-7.93457	-7.62939	-3.35693
1.7	-6.40869	-3.35693	-6.10352	-3.05176	-2.13623	-1.2207	-0.610352	-2.44141	-2.13623	-3.35693	-3.05176	-4.57764	-2.13623	-3.35693	-5.49316	-3.96729	-5.18799	-5.79834	-7.32422	-4.88281	-4.57764
1.75	-7.01904	-3.96729	-6.40869	-3.05176	-3.35693	0.915527	-1.83105	-3.05176	-5.49316	-4.88281	-3.66211	-5.18799	-3.35693	-3.35693	-6.71387	-6.10352	-4.88281	-6.10352	-5.18799	-5.79834	-3.35693
1.8	-4.88281	-2.13623	-5.49316	-2.74658	-2.13623	-0.305176	-2.74658	-2.74658	-3.66211	-5.79834	-2.44141	-3.66211	-1.2207	-3.66211	-7.01904	-4.27246	-5.79834	-5.49316	-6.10352	-5.49316	-4.88281
1.85	-6.71387	-3.05176	-3.35693	-3.66211	-2.44141	0.610352	-2.13623	-3.66211	-3.35693	-4.88281	-1.83105	-2.44141	-2.44141	-3.35693	-6.40869	-4.57764	-6.71387	-6.10352	-3.35693	-6.71387	-4.88281
1.9	-6.10352	-2.44141	-2.74658	-1.52588	-2.13623	-0.610352	-1.2207	-4.27246	-3.35693	-2.74658	-3.96729	-1.2207	-2.44141	-5.49316	-5.18799	-3.66211	-4.88281	-5.49316	-2.74658	-5.49316	-6.71387
1.95	-7.32422	-3.35693	-1.2207	0	-2.74658	-2.44141	-2.74658	-5.79834	-5.18799	-2.44141	-4.88281	-1.52588	-3.66211	-4.57764	-3.05176	-5.79834	-3.66211	-4.27246	-0.610352	-6.71387	-6.40869
2	-7.01904	-4.88281	-3.66211	-2.13623	-4.88281	-3.05176	-4.57764	-3.66211	-5.18799	-3.05176	-4.88281	-1.83105	-2.44141	-5.49316	-2.13623	-5.18799	-4.88281	-4.57764	-3.05176	-5.18799	-4.57764
2.05	-5.79834	-6.40869	-3.96729	-3.05176	-3.66211	-3.66211	-3.05176	-4.27246	-5.49316	-3.35693	-5.18799	-4.88281	-3.96729	-4.57764	-3.35693	-4.88281	-3.96729	-4.88281	-3.96729	-6.40869	-3.96729
2.1	-4.88281	-6.40869	-5.79834	-3.96729	-2.74658	-3.35693	-4.57764	-3.66211	-4.88281	-4.88281	-3.35693	-4.57764	-2.44141	-4.88281	-2.74658	-3.96729	-3.96729	-3.35693	-5.79834	-5.79834	-4.57764
2.15	-4.27246	-5.49316	-5.49316	-5.18799	-2.44141	-4.27246	-2.74658	-3.66211	-4.88281	-1.83105	-3.35693	-3.66211	-2.74658	-2.44141	-2.74658	-1.83105	-3.66211	-4.57764	-5.79834	-4.88281	-6.71387
2.2	-4.57764	-5.79834	-6.10352	-3.96729	-2.44141	-2.74658	-2.74658	-1.83105	-1.83105	-3.05176	-3.35693	-1.52588	-2.13623	-5.49316	-1.2207	-4.57764	-4.27246	-3.66211	-4.57764	-4.88281	-6.40869
2.25	-3.35693	-4.57764	-3.05176	-3.35693	-1.52588	-2.44141	-2.13623	-3.35693	-2.74658	-4.27246	-4.57764	-3.05176	-2.74658	-5.18799	-2.13623	-3.05176	-4.27246	-4.57764	-1.52588	-5.79834	-6.71387
2.3	-3.35693	-3.05176	-2.44141	-1.2207	-3.35693	-3.05176	-4.57764	-2.13623	-1.52588	-5.18799	-3.96729	-3.05176	-2.74658	-5.79834	-0.915527	-1.2207	-4.27246	-4.27246	-4.27246	-6.71387	-4.88281
2.35	-5.79834	-3.66211	-3.05176	-3.66211	-2.44141	-4.27246	-3.05176	-4.57764	-2.44141	-3.96729	-4.88281	-2.74658	-3.05176	-4.57764	-2.44141	-2.44141	-4.88281	-5.79834	-4.27246	-6.10352	-4.27246
2.4	-7.32422	-4.57764	-2.74658	-3.35693	-3.96729	-2.13623	-3.66211	-3.96729	-4.27246	-6.10352	-1.2207	-1.83105	-3.66211	-5.79834	-2.44141	-4.27246	-3.35693	-5.49316	-5.49316	-5.18799	-3.35693
2.45	-6.71387	-4.27246	-0.610352	-4.88281	-2.13623	-2.44141	-3.35693	-3.66211	-3.05176	-4.57764	-0.915527	-3.35693	-1.83105	-3.66211	-4.57764	-5.18799	-2.74658	-6.71387	-3.05176	-4.27246	-3.96729
2.5	-8.8501	-6.40869	-3.05176	-3.05176	-2.44141	-0.610352	-3.96729	-3.05176	-3.96729	-5.49316	0.915527	-3.05176	-0.915527	-2.74658	-4.27246	-5.79834	-2.13623	-5.49316	-3.35693	-5.79834	-3.05176
2.55	-8.23975	-3.96729	-1.52588	-3.05176	-1.83105	-2.44141	-1.83105	-1.52588	-1.83105	-4.27246	-3.96729	-5.18799	-3.66211	-2.44141	-7.01904	-3.35693	-3.96729	-4.57764	-5.18799	-4.57764	-3.66211
2.6	-9.46045	-3.05176	-2.74658	-0.610352	-1.83105	-1.83105	-4.57764	-1.2207	-2.74658	-5.79834	-4.27246	-3.66211	-5.18799	-3.35693	-5.18799	-4.27246	-2.13623	-2.44141	-7.01904	-7.93457	-3.05176
2.65	-9.15527	-0.610352	-2.74658	-2.13623	-1.83105	-3.05176	-3.35693	0.610352	-2.13623	-4.27246	-5.79834	-5.18799	-5.18799	-3.66211	-4.27246	-3.35693	-4.27246	-5.18799	-9.46045	-6.71387	-4.88281
2.7	-9.15527	-1.52588	-3.35693	-1.83105	-1.52588	-1.52588	-3.96729	1.2207	-3.66211	-4.57764	-3.35693	-4.27246	-6.40869	-5.49316	-3.05176	-5.79834	-3.66211	-3.05176	-6.40869	-6.10352	-2.74658
2.75	-6.71387	-1.83105	-4.88281	-4.57764	0.915527	-3.35693	-3.05176	-2.74658	-3.05176	-2.74658	-2.74658	-5.49316	-5.49316	-6.40869	-3.66211	-4.27246	-5.79834	-3.66211	-5.18799	-4.27246	-6.71387
2.8	-5.79834	-3.66211	-3.96729	-4.27246	-0.915527	-2.13623	-4.57764	-4.57764	-2.44141	-1.52588	-2.44141	-4.57764	-6.10352	-5.18799	-2.74658	-4.27246	-4.27246	-3.35693	-4.27246	-4.88281	-6.40869
2.85	-4.88281	-4.57764	-4.88281	-3.96729	-2.13623	-3.66211	-3.05176	-4.88281	-0.610352	0.305176	-2.74658	-5.49316	-5.49316	-5.18799	-5.49316	-3.96729	-5.18799	-4.57764	-5.79834	-5.18799	-8.23975
2.9	-5.49316	-3.05176	-2.74658	-1.83105	-3.05176	0.305176	-2.13623	-4.27246	-3.35693	-2.74658	-3.66211	-5.49316	-7.01904	-3.05176	-5.79834	-5.18799	-2.44141	-5.49316	-4.27246	-7.01904	-6.71387
2.95	-2.74658	-1.52588	-2.44141	-0.915527	-2.74658	-0.915527	-2.13623	-3.05176	-3.05176	-4.27246	-2.44141	-4.27246	-3.96729	-3.05176	-6.71387	-3.66211	-3.35693	-4.27246	-5.79834	-6.71387	-6.71387
3	-5.49316	-5.79834	-3.35693	-1.83105	-2.13623	-0.305176	-3.05176	-3.05176	-5.79834	-4.57764	-2.44141	-1.83105	-1.83105	-2.13623	-7.32422	-4.57764	-4.27246	-3.66211	-6.40869	-4.88281	-5.49316
3.05	-4.57764	-5.18799	-3.66211	-0.915527	-1.52588	-2.74658	-1.2207	-1.83105	-4.57764	-4.27246	-3.66211	-3.66211	-0.610352	-3.35693	-6.10352	-3.66211	-3.35693	-3.05176	-7.01904	-1.83105	-4.27246
3.1	-6.10352	-5.49316	-3.66211	-1.83105	-0.305176	-2.74658	-3.66211	-3.05176	-5.18799	-3.66211	-2.74658	-3.66211	-1.83105	-2.74658	-5.79834	-7.32422	-0.305176	-3.66211	-5.49316	-5.49316	-3.96729
3.15	-4.57764	-2.74658	-5.49316	-1.52588	-2.13623	-1.83105	-3.96729	-0.610352	-2.13623	-3.35693	-2.13623	-3.66211	-0.915527	-3.66211	-3.35693	-6.71387	-2.13623	-5.18799	-6.10352	-6.10352	-3.35693
3.2	-4.57764	-2.74658	-3.96729	-2.13623	-2.74658	-2.13623	-3.35693	-2.74658	-3.35693	-3.96729	-3.96729	-3.35693	-3.05176	-4.57764	-3.96729	-5.79834	-3.05176	-7.01904	-3.96729	-9.15527	-2.44141
3.25	-5.49316	-3.05176	-5.18799	-2.13623	-3.66211	-0.915527	-4.27246	-2.74658	-4.88281	-4.88281	-3.35693	-2.44141	-2.44141	-5.18799	-2.13623	-3.05176	-5.18799	-6.40869	-6.10352	-7.93457	-4.88281
3.3	-4.57764	-3.96729	-2.74658	-3.05176	-4.27246	-2.44141	-2.44141	-3.66211	-4.57764	-3.96729	-7.32422	-4.27246	-2.74658	-2.13623	-2.74658	-1.52588	-5.49316	-6.71387	-6.10352	-7.01904	-4.88281
3.35	-6.10352	-5.79834	-3.35693	-2.44141	-4.27246	0	-3.05176	-2.74658	-3.05176	-2.74658	-4.88281	-5.18799	-3.05176	-4.57764	-3.96729	-1.2207	-4.88281	-5.18799	-6.10352	-7.62939	-4.88281
3.4	-4.27246	-4.57764	-2.44141	-2.74658	-1.83105	0	-3.66211	-5.49316	-3.35693	-3.96729	-5.79834	-7.62939	-4.27246	-3.05176	-3.35693	0	-5.18799	-3.96729	-2.13623	-7.62939	-5.49316
3.45	-3.66211	-3.35693	-2.13623	-3.66211	-3.96729	0.305176	-5.49316	-3.96729	-3.96729	-4.57764	-1.83105	-5.79834	-3.35693	-4.88281	-1.52588	0.305176	-4.57764	-2.13623	-3.66211	-9.46045	-5.49316
3.5	-3.96729	-3.66211	-0.915527	-5.18799	-2.44141	-0.305176	-2.74658	-5.18799	-5.79834	-2.13623	-1.2207	-5.49316	-3.66211	-3.66211	-4.27246	-1.2207	-5.18799	-3.35693	-4.57764	-7.93457	-7.01904
3.55	-4.57764	-3.05176	-1.2207	-3.05176	-5.49316	0	-3.35693	-1.83105	-6.40869	-4.27246	-1.83105	-4.27246	-4.27246	-5.49316	-3.05176	-2.74658	-3.05176	-3.35693	-5.79834	-6.71387	-6.40869
3.6	-5.49316	-3.96729	-0.305176	-3.96729	-3.05176	-2.13623	-3.05176	-3.66211	-3.35693	-2.13623	-1.83105	-1.83105	-2.44141	-5.49316	-4.57764	-3.05176	-2.44141	-5.79834	-5.49316	-6.40869	-8.54492
3.65	-7.01904	-5.79834	-3.35693	-3.96729	-2.74658	-2.74658	-3.66211	-4.27246	-1.2207	-3.05176	-0.610352	-0.915527	-1.83105	-4.88281	-2.74658	-2.74658	-2.74658	-5.18799	-5.49316	-6.10352	-6.40869
3.7	-4.88281	-4.88281	-4.27246	-5.18799	-0.610352	-5.49316	-2.13623	-5.18799	1.52588	-1.83105	-3.35693	-3.66211	-3.96729	-4.88281	-3.66211	-1.52588	-3.96729	-4.27246	-6.10352	-4.88281	-4.88281
3.75	-4.27246	-3.96729	-6.10352	-3.35693	-0.610352	-4.57764	-3.05176	-4.27246	-2.13623	-4.27246	-3.96729	-3.35693	-5.49316	-3.35693	-2.44141	-1.83105	-2.44141	-1.83105	-4.27246	-4.27246	-3.96729
3.8	-2.44141	-1.2207	-3.96729	-4.57764	-1.2207	-4.27246	-2.13623	-3.05176	-3.05176	-3.35693	-4.57764	-5.18799	-5.49316	-0.610352	-3.35693	-2.44141	-2.74658	-4.57764	-5.49316	-3.96729	-4.27246
3.85	-4.27246	-2.44141	-3.05176	-4.27246	-1.83105	-1.52588	-3.66211	-0.610352	-5.18799	-4.57764	-1.83105	-3.05176	-5.49316	-2.13623	-3.66211	-5.18799	-0.610352	-3.96729	-4.57764	-4.88281	-3.35693
3.9	-3.66211	-0.610352	-2.44141	-5.49316	-0.610352	-1.83105	-5.18799	-2.13623	-5.49316	-4.88281	-3.35693	-4.27246	-4.57764	-2.44141	-2.74658	-3.35693	-2.74658	-5.18799	-4.88281	-3.66211	-6.71387
3.95	-6.71387	-3.66211	-2.44141	-5.79834	-1.52588	-1.52588	-6.71387	-2.13623	-5.49316	-5.18799	-1.83105	-1.52588	-6.10352	-3.66211	-1.2207	-3.66211	-2.44141	-4.88281	-5.79834	-6.40869	-5.18799
4	-6.40869	-4.57764	-3.35693	-4.57764	-1.83105	-3.05176	-5.18799	-2.13623	-2.74658	-3.35693	-2.44141	-2.74658	-4.57764	-5.79834	-3.05176	-1.83105	-4.88281	-5.18799	-7.01904	-5.79834	-7.32422
4.05	-7.32422	-5.18799	-1.83105	-3.05176	-3.35693	-1.52588	-3.66211	-2.74658	-2.74658	-4.57764	-3.66211	-2.44141	-5.79834	-5.79834	-3.35693	-4.57764	-3.66211	-4.88281	-4.27246	-6.40869	-6.10352
4.1	-4.88281	-3.66211	-2.44141	-3.05176	-2.13623	-2.44141	-2.74658	-3.66211	-2.44141	-3.05176	-3.05176	-3.66211	-3.96729	-7.32422	-4.88281	-4.27246	-4.27246	-4.88281	-6.40869	-4.27246	-7.01904
4.15	-6.10352	-5.49316	-2.13623	-4.27246	-1.2207	-2.74658	-1.83105	-4.57764	-3.35693	-4.88281	-1.83105	-3.05176	-4.88281	-4.57764	-4.88281	-8.23975	-3.35693	-5.49316	-4.88281	-5.18799	-5.79834
4.2	-7.01904	-4.88281	-4.88281	-2.13623	0.305176	-2.44141	-0.305176	-3.35693	-2.74658	-4.27246	-2.44141	-4.88281	-4.57764	-4.88281	-4.27246	-6.71387	-3.35693	-4.57764	-6.40869	-2.44141	-4.88281
4.25	-7.62939	-4.88281	-5.18799	-0.915527	-0.305176	-2.74658	-2.44141	-3.96729	-4.88281	-3.66211	-3.66211	-5.18799	-4.57764	-3.35693	-3.05176	-5.79834	-2.74658	-3.66211	-5.49316	-5.49316	-3.35693
4.3	-6.10352	-5.18799	-6.40869	-1.52588	-3.05176	-1.52588	-3.35693	-2.13623	-3.96729	-3.66211	-3.66211	-5.49316	-2.13623	-5.18799	-1.2207	-3.05176	-4.57764	-4.88281	-6.40869	-5.79834	-3.35693
4.35	-5.18799	-5.49316	-4.27246	-2.13623	-2.13623	-2.13623	-3.05176	-2.74658	-3.96729	-2.44141	-4.27246	-5.18799	-3.96729	-4.88281	-3.35693	-3.35693	-3.05176	-5.18799	-5.49316	-9.15527	-4.27246
4.4	-3.66211	-5.49316	-4.27246	-1.52588	-2.13623	-0.915527	-2.44141	-4.57764	-2.44141	-4.27246	-4.88281	-3.96729	-2.74658	-4.88281	-3.05176	-3.35693	-5.18799	-4.57764	-5.49316	-7.32422	-5.49316
4.45	-5.79834	-4.57764	-1.52588	-2.13623	-1.2207	-1.83105	-2.74658	-5.79834	-2.44141	-2.13623	-6.10352	-3.35693	-3.35693	-3.35693	-3.35693	-3.35693	-4.57764	-4.57764	-4.88281	-7.93457	-5.79834
4.5	-6.40869	-4.57764	-3.05176	-0.915527	-0.915527	-0.915527	-3.66211	-5.49316	-0.915527	-2.74658	-4.57764	-3.35693	-3.05176	-4.27246	-3.05176	-3.66211	-4.27246	-4.27246	-5.18799	-6.71387	-4.88281
4.55	-5.79834	-5.18799	-2.13623	-3.05176	-1.2207	-1.52588	-3.35693	-5.79834	-2.44141	-3.35693	-4.57764	-4.57764	-5.18799	-4.88281	-3.05176	-4.27246	-4.88281	-4.27246	-3.35693	-5.79834	-5.18799
4.6	-3.96729	-5.79834	-3.66211	-2.44141	-3.66211	-2.13623	-3.66211	-4.27246	-3.05176	-4.27246	-2.13623	-2.74658	-3.96729	-6.71387	-0.915527	-3.05176	-4.57764	-3.05176	-4.88281	-5.49316	-3.35693
4.65	-5.18799	-5.18799	-3.66211	-4.27246	-3.05176	-2.13623	-1.2207	-4.27246	-3.66211	-3.66211	-3.05176	-1.83105	-4.27246	-4.88281	-3.96729	-5.18799	-5.79834	-4.88281	-4.88281	-4.88281	-3.35693
4.7	-7.32422	-4.57764	-4.27246	-3.96729	-4.27246	-0.610352	-2.13623	-2.13623	-3.66211	-5.49316	-3.66211	-1.83105	-3.96729	-4.57764	-2.74658	-5.18799	-3.66211	-3.66211	-6.40869	-3.96729	-2.74658
4.75	-7.93457	-1.83105	-2.13623	-4.88281	-3.05176	-2.44141	-2.44141	-1.52588	-2.74658	-3.66211	-4.88281	-2.44141	-1.83105	-3.66211	-3.66211	-5.18799	-3.05176	-3.96729	-5.49316	-5.18799	-3.96729
4.8	-7.62939	-2.74658	-4.88281	-4.27246	-4.57764	-2.44141	-4.27246	0.305176	-3.96729	-5.18799	-3.35693	-1.83105	-2.44141	-3.66211	-3.66211	-5.18799	-3.66211	-2.74658	-7.62939	-4.88281	-3.35693
4.85	-4.57764	-1.83105	-3.05176	-4.88281	-2.44141	-4.27246	-2.74658	-1.52588	-3.35693	-3.05176	-5.18799	-4.57764	-3.66211	-3.35693	-5.79834	-4.88281	-4.57764	-4.27246	-7.62939	-5.18799	-5.18799
4.9	-3.66211	-4.27246	-4.57764	-2.44141	-1.2207	-2.44141	-5.18799	-0.610352	-4.88281	-3.05176	-3.96729	-2.74658	-5.49316	-1.52588	-4.27246	-4.57764	-2.74658	-2.44141	-5.79834	-5.79834	-5.79834
4.95	-3.35693	-4.57764	-2.74658	-2.74658	-0.915527	-4.27246	-5.18799	-1.2207	-4.57764	-1.2207	-4.88281	-3.66211	-4.57764	-1.2207	-3.96729	-2.74658	-3.35693	-4.88281	-7.32422	-7.01904	-6.40869
5	-6.10352	-6.10352	-3.05176	-2.13623	-2.44141	-2.13623	-5.18799	0.610352	-4.27246	-2.44141	-3.96729	-2.44141	-4.27246	-2.44141	-3.05176	-4.88281	-2.74658	-3.35693	-6.10352	-6.71387	-3.05176
5.05	-6.10352	-4.27246	-3.05176	-2.74658	-0.610352	-1.83105	-3.96729	-3.05176	-2.74658	-3.66211	-4.88281	-4.88281	-4.27246	-3.35693	-2.74658	-4.27246	-3.05176	-4.57764	-6.71387	-6.71387	-6.40869
5.1	-6.40869	-3.35693	-2.44141	-0.915527	-3.35693	-0.915527	-3.96729	-3.66211	-1.83105	-3.96729	-3.66211	-4.27246	-4.57764	-3.66211	-0.305176	-4.88281	-1.83105	-3.66211	-5.49316	-7.93457	-7.01904
5.15	-6.10352	-1.52588	-3.05176	-2.74658	-3.66211	-1.2207	-2.44141	-5.18799	-0.610352	-3.96729	-3.05176	-3.66211	-3.66211	-4.57764	-4.57764	-3.66211	-3.05176	-3.35693	-5.49316	-6.10352	-8.23975
5.2	-6.40869	-2.13623	-1.83105	-3.96729	-3.66211	-0.915527	-2.44141	-3.66211	-3.05176	-4.57764	-2.44141	-3.66211	-3.96729	-4.27246	-6.10352	-3.66211	-1.83105	-3.96729	-3.66211	-7.01904	-6.71387
5.25	-4.57764	-2.13623	-2.13623	-4.57764	-2.74658	-4.57764	-2.74658	-3.66211	-2.74658	-5.49316	-2.44141	-3.96729	-4.27246	-5.49316	-6.10352	-3.05176	-3.96729	-3.66211	-5.49316	-5.79834	-5.18799
5.3	-6.71387	-5.79834	-3.96729	-4.88281	-3.05176	-4.27246	-3.66211	-3.35693	-4.27246	-4.27246	-0.610352	-3.35693	-5.18799	-3.66211	-4.57764	-5.79834	-3.66211	-3.05176	-4.27246	-6.10352	-4.88281
5.35	-3.96729	-5.49316	-4.57764	-2.74658	-1.52588	-4.27246	-2.44141	-3.96729	-1.83105	-4.88281	-2.13623	-6.10352	-5.18799	-5.49316	-3.66211	-4.27246	-5.49316	-3.66211	-4.88281	-2.44141	-3.35693
5.4	-5.49316	-6.71387	-3.35693	-1.2207	0.305176	-2.74658	-4.27246	-3.66211	-2.13623	-4.88281	-2.13623	-5.18799	-5.49316	-3.66211	-4.57764	-3.35693	-3.96729	-1.52588	-5.49316	-4.27246	-3.35693
5.45	-4.57764	-4.88281	-5.49316	-2.44141	-0.610352	-3.35693	-3.05176	-3.66211	-1.52588	-4.88281	-3.35693	-5.49316	-3.35693	-4.88281	-4.27246	-1.2207	-5.18799	-4.57764	-7.01904	-3.35693	-2.74658
5.5	-6.71387	-4.57764	-4.27246	-2.74658	0	-1.83105	-4.27246	-2.74658	-2.74658	-3.66211	-3.96729	-4.88281	-5.18799	-4.88281	-5.79834	-3.35693	-3.05176	-4.27246	-5.49316	-6.71387	-3.05176
5.55	-5.79834	-4.27246	-5.79834	-2.13623	0	-1.83105	-4.88281	-3.35693	-3.96729	-3.66211	-3.05176	-3.96729	-2.74658	-4.27246	-5.18799	-3.66211	-3.35693	-5.49316	-5.49316	-6.71387	-4.88281
5.6	-5.49316	-4.57764	-3.35693	-2.13623	-1.2207	-2.13623	-3.66211	-3.66211	-2.13623	-3.35693	-3.66211	-3.66211	-4.27246	-0.610352	-2.44141	-4.88281	-2.74658	-6.10352	-4.88281	-6.71387	-5.79834
5.65	-4.27246	-3.66211	-5.49316	-1.2207	-2.74658	-0.305176	-2.74658	-2.44141	-1.83105	-3.66211	-2.44141	-3.05176	-4.88281	-2.44141	-2.74658	-5.49316	-3.66211	-4.57764	-4.27246	-5.49316	-4.57764
5.7	-3.96729	-1.2207	-3.96729	-2.13623	-2.74658	0.610352	-1.2207	-2.44141	-4.27246	-3.05176	-4.57764	-5.18799	-5.79834	-1.83105	-3.35693	-3.96729	-3.05176	-5.18799	-3.05176	-4.57764	-5.79834
5.75	-3.05176	-0.610352	-4.27246	-1.2207	-4.88281	-0.610352	-2.74658	-1.83105	-3.66211	-2.44141	-3.66211	-3.35693	-4.88281	-2.44141	-4.88281	-2.44141	-3.05176	-3.35693	-4.27246	-4.27246	-5.49316
5.8	-6.10352	-3.35693	-4.57764	-2.74658	-3.05176	-1.83105	-0.305176	-3.35693	-3.35693	-1.2207	-3.96729	-4.27246	-3.35693	-3.05176	-9.76562	-3.66211	-3.96729	-5.49316	-6.10352	-3.96729	-6.71387
5.85	-6.10352	-5.18799	-3.35693	-2.44141	-2.44141	-2.13623	-0.610352	-2.44141	-2.74658	-4.27246	-4.57764	-4.57764	-2.74658	-3.35693	-9.76562	-3.66211	-3.35693	-2.74658	-7.01904	-2.74658	-3.96729
5.9	-7.93457	-5.18799	-2.74658	-3.05176	-2.13623	-2.44141	-1.83105	-4.27246	-3.05176	-2.74658	-5.18799	-4.57764	-1.83105	-3.96729	-10.376	-3.66211	-2.13623	-3.35693	-6.71387	-4.27246	-3.96729
5.95	-7.93457	-5.79834	-4.88281	-2.44141	-3.96729	-2.13623	-2.13623	-2.44141	-3.05176	-4.27246	-2.74658	-2.44141	-0.915527	-4.57764	-6.71387	-3.96729	-3.96729	-3.35693	-5.49316	-4.88281	-2.44141
6	-6.10352	-3.35693	-4.27246	-3.05176	-2.44141	-4.57764	-1.83105	-3.05176	-2.74658	-3.05176	-5.79834	-2.13623	-3.35693	-4.57764	-6.40869	-4.88281	-5.18799	-3.66211	-5.49316	-6.40869	-4.27246
6.05	-5.79834	-4.57764	-4.88281	-1.83105	-3.35693	-2.74658	-3.96729	-1.52588	-4.88281	-3.66211	-3.96729	0.305176	-2.74658	-3.35693	-2.13623	-4.88281	-5.49316	-3.05176	-5.79834	-6.10352	-5.79834
6.1	-2.13623	-3.96729	-4.57764	-3.35693	-1.83105	-3.96729	-3.35693	-1.52588	-3.96729	-2.44141	-4.27246	-2.44141	-4.57764	-1.83105	-1.2207	-3.66211	-6.71387	-5.79834	-7.93457	-5.49316	-5.79834
6.15	-3.05176	-5.79834	-4.88281	-3.66211	-4.57764	-0.610352	-4.27246	-0.610352	-3.35693	-2.44141	-3.35693	-1.83105	-3.66211	-3.96729	-1.83105	-3.96729	-5.79834	-5.18799	-6.71387	-6.10352	-3.66211
6.2	-1.2207	-2.13623	-3.35693	-4.88281	-2.13623	0	-2.13623	-3.05176	-2.13623	-2.74658	-4.57764	-4.57764	-3.66211	-4.27246	-1.52588	-0.915527	-5.79834	-5.18799	-5.79834	-5.49316	-4.88281
6.25	-3.05176	-1.83105	-1.83105	-4.57764	-4.27246	-1.2207	-3.96729	-1.83105	-3.66211	-3.05176	-4.88281	-3.66211	-3.96729	-3.96729	-0.915527	-3.35693	-4.88281	-3.35693	-6.71387	-6.71387	-3.96729
6.3	-3.35693	-0.915527	-2.44141	-4.27246	-1.83105	-2.13623	-1.83105	-3.35693	-3.35693	-1.83105	-5.49316	-5.18799	-3.96729	-3.05176	-3.35693	-4.57764	-5.49316	-3.35693	-7.01904	-4.88281	-5.79834
6.35	-3.96729	-0.915527	-1.52588	-3.05176	-3.35693	-1.2207	-1.52588	-2.44141	-6.71387	-4.88281	-4.27246	-6.10352	-4.57764	-1.52588	-3.05176	-5.79834	-3.66211	-1.83105	-4.88281	-7.01904	-5.18799
6.4	-3.35693	1.2207	-1.83105	-3.05176	-1.83105	-3.66211	-0.610352	-3.05176	-5.79834	-4.57764	-2.74658	-5.18799	-2.74658	-3.35693	-3.96729	-4.88281	-3.35693	-2.13623	-5.79834	-7.32422	-6.40869
6.45	-5.18799	-3.05176	-1.52588	-3.05176	-1.83105	-2.74658	-2.44141	-3.35693	-5.18799	-7.01904	-0.305176	-3.05176	-1.83105	-3.05176	-1.83105	-7.32422	-2.13623	-3.05176	-3.35693	-8.8501	-5.49316
6.5	-3.96729	-2.44141	-2.13623	-3.35693	-0.610352	-3.96729	-2.74658	-3.35693	-4.57764	-5.18799	-3.35693	-4.27246	-1.83105	-5.79834	-2.44141	-5.49316	-2.44141	-2.44141	-4.88281	-6.40869	-4.57764
6.55	-6.10352	-4.27246	-2.13623	-2.13623	-1.52588	-1.83105	-6.10352	-3.35693	-4.88281	-2.74658	-2.74658	-5.18799	-2.44141	-4.27246	-2.13623	-4.88281	-0.915527	0	-5.18799	-7.32422	-5.79834
6.6	-5.49316	-2.74658	-4.57764	-3.35693	-2.44141	-3.05176	-7.32422	-2.74658	-4.27246	-2.44141	-3.66211	-6.71387	-1.52588	-4.57764	-3.66211	-4.27246	-4.88281	-2.13623	-7.62939	-5.18799	-4.57764
6.65	-7.62939	-3.35693	-5.18799	-2.74658	-2.13623	-1.2207	-7.01904	-3.35693	-3.96729	-1.2207	-1.83105	-6.10352	-5.18799	-3.96729	-4.88281	-3.96729	-4.27246	-3.35693	-7.93457	-6.40869	-4.27246
6.7	-6.40869	-3.35693	-5.49316	-2.44141	-0.610352	-3.05176	-4.57764	-4.88281	-2.44141	-3.66211	-2.13623	-5.79834	-3.96729	-2.44141	-3.35693	-2.44141	-5.79834	-5.18799	-8.54492	-5.18799	-3.35693
6.75	-6.71387	-2.74658	-3.05176	-3.35693	-2.13623	-3.05176	-2.44141	-5.49316	-2.44141	-1.2207	-2.44141	-5.18799	-4.88281	-2.74658	-1.83105	-2.74658	-3.96729	-5.79834	-7.32422	-7.32422	-4.27246
6.8	-5.79834	-2.74658	-4.88281	-2.44141	-1.52588	-3.35693	-1.83105	-5.49316	-0.915527	-0.915527	-1.2207	-3.35693	-1.2207	-3.96729	-2.44141	-3.35693	-4.57764	-5.79834	-5.79834	-6.71387	-3.35693
6.85	-5.18799	-0.915527	-4.27246	-3.35693	-2.13623	0	-2.13623	-5.79834	-3.05176	-1.52588	-2.74658	-4.88281	-2.74658	-2.44141	-4.57764	-4.27246	-2.74658	-4.88281	-3.35693	-7.62939	-4.27246
6.9	-5.49316	-0.610352	-5.49316	-1.83105	-2.44141	-0.305176	-4.88281	-5.18799	-3.66211	-3.05176	-2.13623	-3.05176	-0.915527	-3.05176	-2.74658	-3.66211	-3.35693	-2.44141	-5.49316	-8.23975	-4.27246
6.95	-7.93457	-1.83105	-3.66211	-3.66211	-1.52588	-0.915527	-4.57764	-3.66211	-3.66211	-1.83105	-3.66211	-4.57764	-1.83105	-1.52588	-4.88281	-4.57764	-3.66211	-3.66211	-5.49316	-7.01904	-3.05176
7	-7.62939	-2.74658	-3.05176	-2.74658	-2.74658	-0.915527	-4.27246	-2.13623	-3.96729	-3.96729	-3.66211	-3.35693	-1.83105	-3.66211	-4.27246	-3.66211	-5.49316	-2.74658	-7.32422	-4.88281	-0.610352
7.05	-6.71387	-3.66211	-0.610352	-4.27246	-2.13623	-2.44141	-3.05176	-3.05176	-3.96729	-2.44141	-5.49316	-3.35693	-2.13623	-3.96729	-5.49316	-3.05176	-4.27246	-3.96729	-6.40869	-4.88281	-2.44141
7.1	-5.49316	-5.49316	-1.83105	-3.66211	-4.57764	-1.83105	-2.44141	-1.83105	-3.66211	-4.88281	-3.96729	-2.74658	-2.13623	-5.18799	-5.18799	-4.27246	-4.88281	-6.10352	-5.49316	-4.88281	-3.35693
7.15	-4.57764	-4.57764	-0.915527	-4.27246	-3.05176	-3.66211	-1.52588	-3.66211	-2.74658	-3.05176	-4.27246	-5.18799	-5.18799	-3.35693	-6.71387	-3.05176	-3.66211	-6.71387	-4.88281	-5.49316	-6.10352
7.2	-4.88281	-4.57764	-1.52588	-3.05176	-3.05176	-2.44141	-1.83105	-3.66211	-4.88281	-2.74658	-3.05176	-3.35693	-5.79834	-1.83105	-3.66211	-3.96729	-4.27246	-5.18799	-4.27246	-6.71387	-5.18799
7.25	-2.74658	-3.05176	-1.83105	-6.10352	-3.05176	-3.05176	-0.610352	-4.57764	-4.27246	-1.83105	-4.88281	-3.66211	-6.71387	0	-3.35693	-3.05176	-4.27246	-6.40869	-5.18799	-7.62939	-5.79834
7.3	-5.18799	-5.49316	-3.66211	-4.27246	-3.66211	-0.915527	-2.74658	-3.35693	-3.66211	-3.05176	-4.27246	-2.13623	-4.88281	-2.13623	-3.35693	-3.96729	-4.27246	-5.49316	-4.27246	-7.93457	-2.44141
7.35	-5.18799	-3.35693	-3.66211	-4.57764	-0.610352	-0.305176	-2.74658	-5.18799	-2.44141	-3.66211	-5.79834	-3.96729	-4.88281	-4.27246	-4.57764	-2.13623	-4.27246	-5.49316	-2.74658	-5.79834	-2.44141
7.4	-6.10352	-4.27246	-3.66211	-3.35693	-2.44141	0.305176	-5.49316	-3.66211	-2.44141	-4.57764	-2.44141	-3.35693	-3.05176	-4.88281	-3.66211	-1.83105	-4.27246	-2.44141	-4.27246	-6.10352	-2.44141
7.45	-4.57764	-3.96729	-2.74658	-4.88281	-2.44141	-0.915527	-5.18799	-5.18799	-0.610352	-3.35693	-2.74658	-4.27246	-1.52588	-4.88281	-5.79834	-2.74658	-4.88281	-3.66211	-3.96729	-4.57764	-4.57764
7.5	-4.88281	-4.57764	-3.05176	-4.88281	-4.88281	-0.915527	-5.49316	-3.66211	-3.96729	-5.18799	-1.83105	-3.96729	-1.83105	-2.44141	-4.88281	-5.49316	-2.74658	-3.05176	-4.27246	-5.49316	-5.18799
7.55	-2.74658	-2.74658	-1.52588	-3.66211	-3.35693	-5.18799	-3.05176	-3.05176	-2.74658	-4.27246	-1.83105	-3.96729	-0.915527	-2.44141	-4.57764	-4.27246	-3.66211	-3.05176	-4.57764	-4.88281	-5.49316
7.6	-4.57764	-4.57764	-2.13623	-4.88281	-4.27246	-5.18799	-2.44141	-1.83105	-4.57764	-5.49316	-1.83105	-1.83105	-0.305176	-1.83105	-2.74658	-6.10352	-4.27246	-2.74658	-3.96729	-4.88281	-7.01904
7.65	-3.96729	-3.05176	-2.13623	-1.83105	-1.52588	-6.10352	-1.2207	-3.35693	-3.35693	-4.27246	-4.27246	-5.18799	-2.44141	-3.35693	-3.96729	-3.35693	-6.10352	-3.66211	-6.71387	-2.44141	-6.71387
7.7	-5.79834	-3.35693	-2.44141	-2.44141	-3.05176	-2.74658	-2.44141	-3.66211	-5.49316	-3.35693	-3.66211	-5.18799	-3.96729	-2.74658	-4.27246	-4.57764	-5.49316	-2.74658	-5.79834	-5.18799	-4.57764
7.75	-4.57764	-3.96729	-5.79834	-2.44141	-3.05176	-2.13623	-2.44141	-3.66211	-5.79834	-2.13623	-3.96729	-5.18799	-4.27246	-4.88281	-3.35693	-2.44141	-7.32422	-6.10352	-7.32422	-5.79834	-4.57764
7.8	-6.10352	-2.44141	-5.18799	-2.44141	-3.35693	-1.52588	-3.66211	-1.2207	-4.88281	-3.05176	-3.96729	-4.88281	-4.57764	-5.79834	-2.44141	-4.57764	-5.18799	-5.49316	-4.88281	-6.71387	-2.13623
7.85	-6.71387	-2.13623	-4.57764	-2.13623	-2.13623	-2.74658	-3.35693	-2.44141	-4.27246	-4.57764	-2.44141	-4.57764	-3.05176	-7.32422	-2.13623	-3.35693	-4.88281	-5.49316	-5.49316	-6.40869	-4.27246
7.9	-7.01904	-0.915527	-3.66211	-4.88281	-2.13623	-2.74658	-3.05176	-2.13623	-2.13623	-3.35693	-3.35693	-4.27246	-2.74658	-4.27246	-3.05176	-2.44141	-2.13623	-5.18799	-4.57764	-7.01904	-4.88281
7.95	-5.79834	-2.44141	-4.57764	-3.66211	-1.83105	-1.83105	-3.05176	-2.13623	-0.610352	-2.44141	-3.66211	-2.44141	-2.74658	-5.79834	-4.27246	-2.74658	-2.13623	-4.27246	-5.18799	-5.79834	-5.49316
8	-5.49316	-3.66211	-2.13623	-3.35693	-0.305176	1.83105	-3.66211	-4.27246	-3.35693	-4.57764	-6.10352	-3.66211	-4.27246	-4.57764	-2.44141	-3.96729	-1.83105	-3.35693	-3.96729	-7.62939	-7.01904
8.05	-3.05176	-2.74658	-2.13623	-0.305176	0.610352	1.52588	-3.35693	-5.18799	-3.35693	-4.27246	-5.49316	-3.35693	-2.74658	-6.71387	-0.305176	-4.88281	-3.05176	-3.96729	-6.10352	-7.01904	-3.66211
8.1	-4.88281	-3.66211	-1.83105	-1.52588	0.915527	-0.305176	-2.13623	-7.32422	-4.57764	-2.13623	-4.57764	-3.35693	-3.35693	-4.88281	-2.74658	-7.32422	-3.96729	-5.49316	-4.88281	-7.32422	-4.27246
8.15	-4.57764	-4.88281	-2.44141	-1.2207	-0.915527	-2.74658	-0.915527	-5.79834	-4.57764	-3.35693	-4.57764	-3.35693	-2.74658	-4.27246	-2.44141	-4.57764	-6.10352	-3.66211	-6.40869	-4.27246	-2.74658
8.2	-5.49316	-4.27246	-1.2207	-3.66211	-0.610352	-4.27246	-1.52588	-6.10352	-3.05176	-1.83105	-5.18799	-3.96729	-3.35693	-1.83105	-3.66211	-5.49316	-3.05176	-3.05176	-4.27246	-6.71387	-5.18799
8.25	-5.79834	-4.88281	-3.35693	-3.66211	-3.05176	-4.27246	-2.44141	-3.35693	-2.44141	-2.74658	-3.35693	-3.96729	-2.74658	-1.83105	-2.13623	-6.10352	-5.79834	-3.96729	-6.40869	-5.49316	-3.05176
8.3	-5.49316	-3.96729	-2.44141	-3.35693	-1.2207	-3.66211	-3.05176	-2.13623	-0.915527	-2.74658	-5.49316	-6.40869	-6.10352	-2.13623	-3.05176	-6.71387	-6.10352	-5.18799	-4.27246	-6.40869	-3.35693
8.35	-6.10352	-5.18799	-4.57764	-1.52588	-1.2207	-2.13623	-4.57764	-2.44141	-3.05176	-4.27246	-3.66211	-5.49316	-4.88281	-3.35693	-1.83105	-5.79834	-5.79834	-4.88281	-4.57764	-7.01904	-3.66211
8.4	-4.57764	-4.57764	-3.35693	-3.66211	-0.610352	-3.66211	-2.13623	-3.96729	-1.83105	-3.35693	-2.74658	-5.49316	-6.40869	-2.74658	-2.44141	-3.05176	-4.88281	-6.40869	-4.27246	-6.10352	-3.96729
8.45	-5.18799	-6.71387	-5.18799	-4.57764	-1.83105	-0.915527	-4.27246	-1.83105	-3.05176	-4.27246	-2.13623	-2.74658	-5.49316	-2.44141	-1.2207	-4.27246	-4.57764	-3.05176	-4.27246	-6.10352	-2.44141
8.5	-4.57764	-4.27246	-3.66211	-4.27246	-1.83105	-0.915527	-2.74658	-3.66211	-3.35693	-2.74658	-3.66211	-5.18799	-6.10352	-3.96729	-2.13623	-2.74658	-4.57764	-2.74658	-2.44141	-4.27246	-4.88281
8.55	-4.27246	-3.66211	-1.83105	-1.83105	-5.18799	-0.915527	-4.57764	-1.83105	-3.35693	-3.35693	-3.05176	-3.96729	-4.88281	-3.66211	-2.13623	-3.96729	-4.88281	-0.915527	-5.18799	-6.10352	-5.18799
8.6	-5.79834	-3.05176	-1.52588	-3.66211	-3.66211	-2.13623	-2.44141	-2.44141	-2.44141	-1.52588	-3.66211	-3.66211	-2.44141	-3.66211	-4.88281	-3.35693	-7.01904	-3.96729	-5.18799	-5.49316	-6.40869
8.65	-6.40869	-2.74658	-1.2207	-4.27246	-3.96729	-2.44141	-3.35693	-0.610352	-4.57764	-3.96729	-3.35693	-1.83105	-2.13623	-1.83105	-3.66211	-3.35693	-5.49316	-2.74658	-6.71387	-6.10352	-4.57764
8.7	-4.27246	-1.2207	-0.610352	-7.01904	-1.83105	-3.66211	-4.27246	-1.83105	-3.35693	-3.05176	-3.35693	-1.83105	-1.83105	-1.83105	-6.10352	-1.83105	-4.27246	-4.57764	-7.01904	-6.10352	-4.57764
8.75	-5.18799	-3.66211	-3.66211	-8.23975	-2.13623	-0.915527	-4.57764	-2.74658	-4.88281	-4.27246	-1.52588	-0.610352	0.305176	-1.52588	-5.49316	-3.66211	-3.05176	-4.57764	-7.62939	-5.49316	-4.27246
8.8	-3.35693	-2.13623	-4.27246	-6.10352	-1.83105	-1.52588	-2.74658	-4.57764	-3.35693	-3.96729	-4.88281	-3.05176	-3.05176	-2.44141	-5.18799	-4.27246	-3.66211	-4.27246	-7.93457	-4.27246	-4.57764
8.85	-4.57764	-5.49316	-4.27246	-3.35693	-2.44141	-1.52588	-4.88281	-4.57764	-4.88281	-5.49316	-4.57764	-2.44141	-4.57764	-1.2207	-4.27246	-5.18799	-1.83105	-2.74658	-6.40869	-6.10352	-5.49316
8.9	-4.27246	-3.35693	-3.96729	-2.13623	-4.27246	-4.57764	-3.66211	-3.05176	-4.57764	-4.57764	-5.49316	-3.05176	-4.88281	-2.44141	-3.05176	-3.35693	-3.96729	-5.49316	-6.10352	-3.96729	-4.88281
8.95	-5.79834	-4.88281	-3.35693	-2.74658	-4.27246	-2.74658	-4.27246	-1.83105	-5.49316	-4.27246	-3.66211	-3.35693	-4.57764	-3.96729	-2.44141	-3.35693	-2.74658	-5.18799	-4.27246	-5.18799	-4.57764
9	-3.96729	-3.35693	-3.05176	-3.05176	-2.74658	-2.74658	-2.74658	-3.35693	-3.05176	-3.96729	-3.66211	-5.49316	-4.88281	-5.49316	-1.83105	-1.52588	-4.27246	-4.57764	-4.27246	-1.52588	-5.18799
9.05	-4.57764	-3.05176	-2.74658	-3.35693	-3.35693	-1.2207	-2.44141	-3.05176	-2.44141	-3.35693	-2.74658	-4.88281	-5.49316	-3.66211	-1.52588	-3.35693	-2.44141	-3.05176	-5.49316	-3.66211	-5.18799
9.1	-5.49316	-3.96729	-3.66211	-1.83105	-2.13623	-0.610352	-0.915527	-3.05176	-1.2207	-1.83105	-2.74658	-5.79834	-4.57764	-5.79834	-3.96729	-3.66211	-2.74658	-2.74658	-6.40869	-2.44141	-4.57764
9.15	-5.49316	-3.05176	-3.05176	-2.13623	-3.05176	0	-2.44141	-1.83105	-3.35693	-3.05176	-4.27246	-6.71387	-4.57764	-3.66211	-4.57764	-3.05176	-1.2207	-1.83105	-4.88281	-4.88281	-7.01904
9.2	-3.96729	-1.2207	-4.27246	-0.610352	-2.13623	-1.83105	-2.44141	-3.05176	-3.35693	-2.74658	-2.44141	-5.79834	-2.13623	-5.79834	-5.49316	-2.13623	-2.44141	-2.13623	-6.71387	-6.71387	-6.40869
9.25	-3.96729	-1.83105	-4.27246	-1.83105	-1.83105	-3.05176	-2.44141	-2.44141	-3.96729	-3.96729	-0.610352	-4.57764	-1.2207	-4.88281	-5.18799	-3.96729	-3.05176	-3.35693	-5.49316	-6.40869	-7.01904
9.3	-3.66211	-4.27246	-5.18799	-1.83105	-2.74658	-4.27246	-1.83105	-1.52588	-3.66211	-4.88281	-1.2207	-3.05176	-2.74658	-5.18799	-4.88281	-4.27246	-3.35693	-2.74658	-7.32422	-5.49316	-5.79834
9.35	-4.27246	-5.49316	-2.44141	-1.2207	-1.2207	-4.57764	-2.44141	-3.05176	-2.13623	-3.05176	-1.2207	-3.05176	-4.57764	-3.66211	-3.66211	-5.79834	-2.44141	-3.35693	-4.88281	-6.71387	-6.71387
9.4	-4.57764	-6.40869	-3.35693	-0.915527	-2.44141	-3.66211	-1.83105	-1.52588	-2.74658	-3.05176	-2.44141	-2.74658	-4.27246	-3.05176	-4.27246	-6.71387	-5.49316	-4.27246	-5.79834	-6.71387	-4.88281
9.45	-5.79834	-5.49316	-2.44141	-2.44141	-0.305176	-3.35693	-2.13623	-1.2207	-2.13623	-0.915527	-4.57764	-4.27246	-7.01904	-2.44141	-5.79834	-7.01904	-4.57764	-4.88281	-3.66211	-7.93457	-5.18799
9.5	-4.27246	-4.88281	-3.66211	-1.2207	-1.2207	-1.83105	-2.44141	-1.83105	-3.96729	-2.74658	-3.35693	-2.44141	-6.40869	-1.83105	-3.66211	-5.79834	-4.27246	-3.66211	-5.18799	-7.93457	-4.57764
9.55	-3.35693	-3.05176	-2.74658	-3.66211	-2.44141	-3.35693	-2.13623	-3.05176	-1.83105	-3.35693	-4.57764	-3.66211	-7.01904	0	-4.57764	-3.66211	-4.27246	-4.88281	-4.57764	-6.71387	-3.66211
9.6	-4.88281	-2.74658	-3.35693	-2.44141	-2.13623	-2.13623	-2.44141	-3.05176	-0.915527	-4.27246	-3.05176	-2.13623	-3.35693	-2.44141	-4.27246	-5.49316	-3.35693	-3.35693	-3.96729	-5.79834	-1.83105
9.65	-3.96729	-0.305176	-1.83105	-3.05176	0.305176	-2.44141	-0.915527	-5.18799	1.52588	-3.96729	-6.10352	-6.40869	-3.96729	-2.74658	-5.49316	-4.57764	-4.57764	-5.49316	-3.05176	-3.96729	-3.96729
9.7	-5.18799	-1.2207	-1.83105	-0.610352	-1.83105	-2.13623	-1.83105	-3.66211	0.305176	-2.74658	-3.96729	-5.79834	-1.2207	-3.66211	-3.35693	-4.27246	-3.05176	-3.96729	-7.01904	-5.18799	-3.66211
9.75	-5.18799	-1.83105	-1.2207	-0.915527	-2.13623	-3.35693	0.915527	-4.88281	0.915527	-1.2207	-3.96729	-6.10352	-1.83105	-2.44141	-4.57764	-5.49316	-3.96729	-4.57764	-7.62939	-3.96729	-5.79834
9.8	-5.79834	-2.74658	-1.52588	-0.610352	-4.88281	-1.2207	-0.915527	-3.35693	-2.13623	-3.96729	-3.35693	-4.57764	-0.915527	-3.05176	-4.57764	-5.18799	-2.13623	-2.74658	-8.8501	-5.49316	-5.79834
9.85	-3.35693	-2.44141	-0.915527	-1.2207	-3.66211	-4.57764	-3.05176	-4.57764	-1.83105	-3.96729	-3.35693	-4.27246	-2.13623	-2.74658	-5.18799	-3.35693	-2.74658	-4.57764	-6.71387	-5.18799	-7.01904
9.9	-6.40869	-5.49316	-3.96729	-2.74658	-5.18799	-2.44141	-4.88281	-1.2207	-4.57764	-5.79834	-3.35693	-2.13623	-1.83105	-2.74658	-3.66211	-6.40869	-3.66211	-5.18799	-6.10352	-6.10352	-4.88281
9.95	-6.71387	-3.66211	-4.27246	-2.74658	-3.66211	-1.83105	-3.35693	-2.13623	-4.57764	-5.18799	-4.88281	-5.18799	-4.57764	-4.88281	-4.57764	-3.35693	-4.88281	-4.88281	-3.66211	-4.57764	-5.18799
10	-8.54492	-4.88281	-4.27246	-2.44141	-4.27246	-0.305176	-4.88281	0	-3.66211	-5.79834	-4.27246	-4.57764	-4.57764	-3.05176	-3.35693	-5.18799	-3.66211	-2.13623	-3.05176	-7.01904	-4.88281
10.05	-7.62939	-3.35693	-3.35693	-3.66211	-3.05176	-2.13623	-3.05176	-2.74658	-2.13623	-3.05176	-4.57764	-4.57764	-6.40869	-2.13623	-4.27246	-3.35693	-4.88281	-4.57764	-4.57764	-7.32422	-5.49316
10.1	-8.23975	-3.05176	-2.74658	-1.83105	-2.44141	-2.13623	-3.35693	-1.83105	-2.44141	-3.66211	-3.66211	-3.96729	-4.27246	-1.83105	-3.35693	-5.49316	-5.18799	-5.18799	-3.96729	-8.54492	-4.27246
10.15	-6.40869	-2.44141	-1.83105	-2.13623	-0.610352	-2.74658	-0.305176	-4.88281	-2.74658	-3.05176	-4.27246	-3.05176	-4.57764	-3.96729	-2.44141	-3.35693	-7.01904	-5.79834	-3.66211	-6.10352	-6.71387
10.2	-5.18799	-2.44141	-1.52588	-2.74658	-2.74658	-2.74658	-1.2207	-4.27246	-3.05176	-2.44141	-3.05176	-3.96729	-3.35693	-2.44141	0	-3.66211	-5.49316	-5.49316	-4.57764	-5.49316	-7.32422
10.25	-3.66211	-3.05176	-3.35693	-3.35693	-1.83105	-3.05176	-0.610352	-3.05176	-2.13623	-1.83105	-2.44141	-4.57764	-3.66211	-4.57764	-3.35693	-3.66211	-5.79834	-3.66211	-5.18799	-3.35693	-7.01904
10.3	-3.35693	-3.05176	-3.05176	-4.57764	-3.66211	-1.2207	-0.610352	-1.83105	-4.57764	-2.74658	-2.74658	-5.49316	-3.96729	-3.05176	-3.96729	-3.96729	-3.35693	-3.05176	-6.10352	-3.96729	-7.62939
10.35	-2.44141	-1.83105	-3.66211	-2.74658	-4.57764	-3.35693	0	-0.915527	-3.96729	-4.27246	-1.52588	-5.79834	-1.52588	-3.96729	-4.57764	-1.2207	-4.27246	-2.44141	-7.62939	-4.88281	-5.18799
10.4	-5.49316	-2.74658	-3.66211	-3.66211	-5.79834	-3.66211	-1.2207	-2.13623	-3.66211	-2.74658	-1.2207	-4.88281	-1.83105	-2.13623	-4.57764	-3.35693	-4.27246	-3.05176	-6.40869	-5.79834	-3.66211
10.45	-5.18799	-3.66211	-3.66211	-2.74658	-3.96729	-4.57764	-1.2207	-2.44141	-4.57764	-3.35693	-1.2207	-2.44141	-1.2207	-3.35693	-3.66211	-3.96729	-3.96729	-1.2207	-6.40869	-4.27246	-2.13623
10.5	-5.49316	-2.13623	-2.74658	-2.74658	-0.610352	-4.27246	-4.57764	-3.35693	-4.27246	-3.96729	-3.66211	-1.83105	-2.44141	-3.35693	-3.96729	-5.18799	-1.83105	-0.915527	-4.27246	-7.32422	-5.18799
10.55	-4.88281	-3.66211	-4.27246	-2.44141	-1.2207	-2.74658	-5.18799	-1.52588	-5.79834	-4.57764	-2.74658	-0.610352	-1.83105	-4.88281	-2.13623	-4.57764	-4.27246	-0.915527	-5.49316	-7.01904	-4.88281
10.6	-4.88281	-3.66211	-3.05176	-2.74658	-1.2207	-3.05176	-4.57764	-2.13623	-4.27246	-3.05176	-5.49316	-3.66211	-3.05176	-4.88281	-2.13623	-3.35693	-3.35693	-3.66211	-3.66211	-7.01904	-6.10352
10.65	-5.49316	-3.96729	-4.57764	-1.2207	-3.05176	-1.2207	-3.96729	-3.05176	-4.27246	-4.57764	-4.27246	-3.66211	-3.05176	-3.35693	-1.2207	-3.05176	-3.35693	-4.57764	-3.96729	-5.79834	-5.79834
10.7	-3.35693	-4.27246	-3.05176	-2.74658	-2.44141	-2.44141	-2.44141	-4.57764	-1.52588	-2.74658	-4.57764	-7.01904	-4.27246	-1.2207	-2.44141	-3.05176	-4.27246	-6.10352	-3.66211	-4.27246	-5.18799
10.75	-5.49316	-6.71387	-4.57764	-1.52588	-3.05176	-2.74658	-3.05176	-4.27246	-2.44141	-3.66211	-2.13623	-5.49316	-3.66211	-3.35693	-3.66211	-4.57764	-4.27246	-4.27246	-3.66211	-5.79834	-2.13623
10.8	-5.18799	-3.66211	-4.27246	-3.35693	-3.35693	-2.44141	-2.13623	-6.10352	-2.74658	-2.44141	-2.74658	-5.49316	-5.49316	-4.27246	-4.57764	-2.74658	-4.27246	-4.57764	-3.66211	-5.79834	-3.66211
10.85	-4.57764	-3.05176	-3.35693	-2.13623	-4.88281	-3.05176	-2.74658	-4.27246	-1.83105	-2.44141	-2.13623	-3.96729	-3.96729	-4.57764	-3.35693	-3.96729	-4.57764	-2.44141	-6.40869	-6.40869	-2.74658
10.9	-4.57764	-2.44141	-3.35693	-4.27246	-3.66211	-3.35693	-1.83105	-4.88281	-1.2207	0.305176	-3.05176	-4.88281	-4.27246	-4.88281	-7.01904	-5.49316	-5.79834	-4.57764	-5.49316	-4.57764	-5.49316
10.95	-5.18799	-3.66211	-3.05176	-3.05176	-3.66211	-1.2207	-1.52588	-2.44141	-4.88281	-2.44141	-3.66211	-4.88281	-3.05176	-6.10352	-7.01904	-4.57764	-4.57764	-2.74658	-6.71387	-3.96729	-5.49316
11	-3.35693	-2.13623	-0.915527	-4.57764	-2.13623	-3.35693	-1.83105	-3.35693	-4.57764	-2.44141	-4.88281	-2.44141	-4.57764	-4.88281	-7.93457	-3.66211	-4.27246	-3.05176	-5.79834	-5.18799	-6.40869
11.05	-4.27246	-5.49316	-4.27246	-3.05176	-2.44141	-1.2207	-2.13623	-1.83105	-5.49316	-5.18799	-3.66211	-0.610352	-3.05176	-4.27246	-4.57764	-3.96729	-3.66211	-3.35693	-5.79834	-6.40869	-2.74658
11.1	-2.44141	-4.57764	-3.05176	-3.96729	-0.610352	-3.35693	0.305176	-3.05176	-2.13623	-5.79834	-4.88281	-4.27246	-4.88281	-4.88281	-3.66211	-1.83105	-3.35693	-2.44141	-4.88281	-4.57764	-1.2207
11.15	-4.57764	-7.01904	-4.27246	-2.13623	-2.74658	-1.52588	-1.2207	-3.05176	-3.66211	-5.79834	-4.57764	-3.96729	-4.57764	-2.74658	-1.2207	-2.74658	-1.52588	-1.2207	-4.88281	-6.40869	-3.35693
11.2	-5.49316	-5.18799	-3.35693	-3.96729	-2.74658	-2.44141	-0.610352	-2.74658	-2.74658	-4.88281	-5.79834	-4.88281	-4.27246	-1.83105	-2.74658	-2.13623	-3.96729	-4.88281	-4.57764	-5.79834	-4.27246
11.25	-7.62939	-5.18799	-3.66211	-4.57764	-4.57764	0	-3.05176	-1.2207	-3.96729	-4.88281	-4.57764	-4.88281	-4.27246	-2.74658	-3.05176	-4.27246	-4.88281	-5.18799	-3.66211	-8.23975	-3.66211
11.3	-6.40869	-3.35693	-3.05176	-4.57764	-2.44141	-0.610352	-3.05176	-4.27246	-3.35693	-4.88281	-4.27246	-3.35693	-3.35693	-4.27246	-2.13623	-1.83105	-8.54492	-7.62939	-3.35693	-5.79834	-5.18799
11.35	-5.49316	-2.44141	-3.05176	-4.57764	-4.57764	-1.52588	-3.66211	-4.27246	-2.13623	-2.74658	-5.18799	-3.66211	-2.74658	-3.66211	-1.2207	-2.74658	-4.88281	-6.71387	-5.79834	-6.71387	-5.79834
11.4	-4.88281	-3.05176	-4.57764	-3.96729	-3.66211	-2.44141	-3.35693	-4.27246	-0.915527	-1.2207	-4.57764	-3.35693	-2.74658	-5.49316	-4.88281	-1.83105	-6.10352	-7.01904	-7.32422	-4.88281	-7.32422
11.45	-4.27246	-3.05176	-2.74658	-3.05176	-4.57764	-2.74658	-4.27246	-2.13623	-3.35693	-3.35693	-5.49316	-4.57764	-3.05176	-2.13623	-5.18799	-2.44141	-5.79834	-5.18799	-6.10352	-5.79834	-8.23975
11.5	-2.13623	-2.44141	-3.35693	-1.83105	-4.88281	-3.96729	-3.66211	-1.83105	-3.96729	-3.05176	-3.05176	-3.35693	-2.13623	-2.13623	-5.79834	-2.13623	-5.79834	-5.18799	-7.32422	-6.71387	-6.71387
11.55	-4.57764	-3.05176	-3.66211	-3.66211	-5.18799	-5.18799	-1.83105	-1.2207	-5.18799	-2.74658	-2.13623	-2.44141	-1.52588	-1.83105	-3.35693	-5.18799	-4.57764	-4.27246	-6.71387	-6.40869	-4.88281
11.6	-3.66211	-4.57764	-4.27246	-2.74658	-6.10352	-5.18799	-0.915527	-3.05176	-4.27246	-3.35693	-2.13623	-2.44141	-1.83105	-5.18799	-2.44141	-6.10352	-2.74658	-3.35693	-8.23975	-3.96729	-2.74658
11.65	-3.96729	-4.88281	-3.35693	-2.74658	-4.27246	-4.88281	-4.27246	-3.96729	-3.66211	-2.44141	-1.83105	-2.74658	-3.35693	-5.18799	-2.44141	-7.32422	-2.13623	-2.74658	-7.93457	-5.79834	-4.57764
11.7	-2.44141	-4.57764	-4.27246	-1.83105	-4.27246	-3.96729	-4.27246	-1.83105	-2.74658	-3.35693	-1.83105	-2.74658	-1.2207	-5.79834	-2.13623	-4.88281	-4.88281	-3.35693	-8.54492	-5.49316	-3.05176
11.75	-4.57764	-2.74658	-2.74658	-2.44141	-1.52588	-3.96729	-5.79834	-2.13623	-0.915527	-2.13623	-4.27246	-4.57764	-2.13623	-5.49316	-4.88281	-5.18799	-3.96729	-4.57764	-5.79834	-5.18799	-4.88281
11.8	-5.18799	-3.05176	-4.27246	-0.305176	-1.52588	-3.05176	-4.27246	-3.35693	-3.05176	-5.79834	-3.66211	-3.96729	-0.915527	-5.49316	-3.66211	-3.96729	-4.27246	-3.35693	-6.10352	-4.27246	-4.88281
11.85	-6.10352	-3.05176	-2.44141	-2.44141	-3.35693	-3.96729	-3.35693	-2.74658	-2.74658	-5.18799	-4.88281	-5.49316	-2.74658	-4.27246	-2.74658	-4.57764	-2.44141	-3.35693	-5.79834	-5.18799	-7.32422
11.9	-7.32422	-4.88281	-5.79834	-2.44141	-3.66211	-2.44141	-3.35693	-2.74658	-3.96729	-5.79834	-3.05176	-4.88281	-2.74658	-6.71387	-3.05176	-5.79834	-1.52588	-2.13623	-5.18799	-5.79834	-5.49316
11.95	-7.32422	-2.44141	-5.18799	-4.27246	-3.66211	-2.74658	-2.74658	-4.57764	-3.66211	-3.66211	-3.66211	-7.62939	-4.88281	-6.10352	-5.18799	-5.49316	-3.35693	-3.05176	-3.05176	-5.49316	-6.10352
12	-6.71387	-2.44141	-5.79834	-4.27246	-4.57764	-2.13623	-2.74658	-4.27246	-3.96729	-2.74658	-1.52588	-6.40869	-4.27246	-5.79834	-6.10352	-3.96729	-4.88281	-2.13623	-5.79834	-6.10352	-4.88281
12.05	-8.23975	-2.13623	-3.35693	-4.57764	-2.74658	-2.44141	-1.52588	-5.18799	-1.52588	-1.83105	-1.52588	-6.10352	-3.66211	-3.05176	-5.79834	-4.27246	-7.32422	-3.96729	-4.88281	-4.88281	-7.01904
12.1	-8.54492	-3.05176	-0.915527	-2.74658	-2.13623	-1.52588	-2.44141	-2.44141	-3.05176	-4.57764	-1.52588	-5.49316	-3.05176	-2.13623	-4.88281	-4.27246	-5.49316	-2.13623	-7.32422	-5.49316	-5.18799
12.15	-5.79834	-1.83105	0.610352	-2.13623	-2.13623	-4.27246	-3.05176	-4.88281	-2.74658	-3.96729	-3.05176	-6.10352	-3.05176	-2.44141	-4.27246	-3.05176	-5.79834	-3.35693	-7.62939	-5.49316	-4.27246
12.2	-5.49316	-4.88281	-2.13623	-0.915527	-3.96729	-2.44141	-3.96729	-3.05176	-3.66211	-4.27246	-2.44141	-3.66211	-1.83105	-2.13623	-1.83105	-5.18799	-4.27246	-4.57764	-6.10352	-6.71387	-2.13623
12.25	-4.27246	-4.57764	-2.44141	0	-2.74658	-1.2207	-2.44141	-4.27246	-2.13623	-3.66211	-4.27246	-4.88281	-4.27246	-4.88281	-3.66211	-3.35693	-5.18799	-6.71387	-5.49316	-5.49316	-2.74658
12.3	-4.57764	-5.79834	-3.35693	1.2207	-2.74658	-0.915527	-3.35693	-4.88281	-2.74658	-4.88281	-4.88281	-4.27246	-3.35693	-2.44141	-2.44141	-3.96729	-4.88281	-3.05176	-4.57764	-7.01904	-4.57764
12.35	-2.74658	-5.49316	-4.57764	-1.52588	-1.83105	-1.52588	-1.83105	-6.10352	-3.35693	-3.35693	-4.88281	-4.88281	-5.49316	-2.74658	-4.57764	-1.83105	-6.71387	-5.49316	-5.18799	-7.62939	-3.35693
12.4	-5.49316	-6.10352	-5.49316	-2.13623	-1.2207	-1.83105	-2.44141	-5.49316	-5.49316	-2.74658	-5.79834	-4.27246	-4.88281	-0.610352	-3.66211	-3.05176	-6.10352	-3.35693	-4.57764	-6.71387	-1.2207
12.45	-4.88281	-4.88281	-4.88281	-4.57764	-0.915527	-1.52588	-0.915527	-5.49316	-5.49316	-3.96729	-4.88281	-4.88281	-5.79834	-1.2207	-3.96729	-3.96729	-7.01904	-3.35693	-3.96729	-4.57764	-2.74658
12.5	-6.10352	-4.27246	-3.35693	-5.49316	-3.35693	-0.915527	-2.74658	-2.74658	-4.88281	-4.27246	-3.05176	-5.49316	-4.27246	0.305176	-2.13623	-6.71387	-4.88281	-3.05176	-6.10352	-6.10352	-5.18799
12.55	-4.27246	-2.13623	-3.35693	-4.27246	-2.13623	-0.915527	-1.83105	-1.83105	-2.44141	-3.05176	-1.52588	-4.57764	-2.13623	-2.44141	-3.66211	-5.18799	-5.18799	-5.18799	-7.93457	-4.57764	-5.79834
12.6	-3.05176	-1.2207	-0.915527	-3.66211	-2.74658	0.610352	-2.13623	-2.13623	-4.57764	-3.35693	-4.27246	-4.88281	-3.05176	-2.13623	-2.13623	-5.79834	-3.35693	-4.88281	-6.71387	-4.27246	-6.40869
12.65	-0.915527	0.610352	-0.610352	-1.83105	-2.74658	-2.13623	-0.610352	-3.05176	-3.35693	-4.27246	-3.35693	-3.05176	-2.44141	-3.66211	-2.74658	-3.96729	-3.35693	-5.18799	-6.10352	-4.27246	-4.57764
12.7	-3.35693	-3.96729	-0.915527	-4.57764	-2.44141	-3.05176	-1.83105	-3.05176	-1.83105	-5.49316	-4.88281	-1.83105	-3.35693	-3.66211	-2.44141	-7.01904	-4.27246	-4.27246	-3.96729	-4.88281	-5.49316
12.75	-4.27246	-6.10352	-2.13623	-3.96729	-2.13623	-3.66211	-1.83105	-2.13623	-3.05176	-6.71387	-4.88281	-1.83105	-4.57764	-3.35693	-2.74658	-4.57764	-3.66211	-3.35693	-5.49316	-3.66211	-4.88281
12.8	-4.88281	-6.71387	-2.74658	-3.35693	-0.915527	-3.35693	-3.66211	-2.74658	-2.44141	-6.71387	-3.35693	-2.13623	-5.18799	-2.44141	-3.66211	-4.88281	-3.96729	-1.83105	-5.18799	-6.10352	-5.18799
12.85	-5.18799	-7.01904	-5.49316	-4.57764	-2.44141	-2.13623	-3.66211	0	-4.27246	-7.01904	-0.305176	-1.52588	-4.27246	-2.74658	-3.96729	-1.83105	-5.49316	-2.74658	-7.93457	-6.10352	-1.52588
12.9	-6.10352	-5.49316	-4.57764	-4.27246	-2.13623	-2.44141	-4.27246	-0.305176	-4.27246	-5.79834	-3.05176	-3.05176	-4.88281	-3.66211	-4.57764	-1.83105	-5.18799	-3.05176	-5.79834	-7.01904	-2.44141
12.95	-6.40869	-4.88281	-3.66211	-2.44141	-3.05176	-2.13623	-4.88281	-1.83105	-6.10352	-6.10352	-3.66211	-2.44141	-3.35693	-3.66211	-5.18799	-2.44141	-5.79834	-4.88281	-6.10352	-5.49316	-2.13623
13	-5.49316	-3.05176	-1.52588	-3.35693	-3.96729	-4.27246	-4.88281	-3.35693	-4.27246	-2.74658	-4.57764	-3.35693	-3.05176	-1.52588	-5.18799	-2.44141	-5.49316	-6.40869	-4.57764	-6.10352	-4.88281
13.05	-5.79834	-3.96729	-3.96729	-2.13623	-3.66211	-2.44141	-3.35693	-2.44141	-3.05176	-4.27246	-3.05176	-3.66211	-0.915527	-3.66211	-5.79834	-4.88281	-5.49316	-5.49316	-5.18799	-5.18799	-3.66211
13.1	-5.49316	-1.83105	-1.83105	-2.44141	-3.05176	-2.44141	-2.13623	-3.66211	-2.13623	-2.44141	-3.05176	-4.57764	-2.74658	-5.18799	-5.49316	-4.57764	-5.49316	-5.79834	-3.66211	-5.49316	-6.71387
13.15	-5.18799	-2.13623	-3.05176	-0.915527	-3.96729	-1.52588	-2.13623	-1.83105	-1.2207	-2.13623	-0.915527	-3.05176	-1.2207	-4.57764	-3.96729	-4.57764	-5.49316	-3.35693	-5.79834	-5.18799	-4.27246
13.2	-5.49316	-1.52588	-2.44141	-3.05176	-2.44141	-1.83105	-0.610352	-3.66211	0	-0.305176	-0.915527	-3.05176	-2.13623	-4.57764	-5.18799	-5.79834	-6.10352	-4.57764	-5.18799	-6.10352	-5.18799
13.25	-4.57764	-2.74658	-3.66211	-2.44141	-2.44141	0	0	-3.05176	-3.66211	-3.66211	-1.2207	-1.83105	-2.13623	-4.57764	-3.35693	-6.71387	-4.88281	-2.44141	-6.71387	-5.49316	-3.05176
13.3	-3.96729	-0.915527	-2.13623	-3.35693	-0.915527	-3.35693	0	-3.35693	-3.35693	-4.27246	-1.83105	-2.74658	-3.05176	-5.18799	-5.18799	-5.18799	-4.57764	-2.13623	-5.18799	-5.79834	-3.96729
13.35	-4.27246	-3.35693	-4.27246	-2.13623	-3.35693	-1.52588	-2.13623	-4.27246	-6.10352	-4.57764	0	-2.44141	-1.83105	-4.88281	-3.35693	-5.79834	-3.35693	-3.05176	-3.35693	-6.71387	-4.27246
13.4	-3.35693	-1.52588	-3.35693	-1.52588	-2.13623	-3.05176	-0.610352	-4.88281	-3.05176	-1.83105	-2.74658	-6.10352	-3.96729	-5.49316	-5.79834	-3.66211	-4.57764	-3.66211	-3.35693	-4.88281	-5.49316
13.45	-5.18799	-3.35693	-3.66211	-0.915527	-3.66211	-2.13623	-3.96729	-3.96729	-4.27246	-0.915527	-3.35693	-4.88281	-4.57764	-3.66211	-6.10352	-3.35693	-3.35693	-2.74658	-4.27246	-6.40869	-7.93457
13.5	-5.49316	-3.35693	-3.05176	-3.96729	-2.13623	-4.57764	-2.44141	-2.44141	-2.13623	0.610352	-4.27246	-5.79834	-5.49316	-3.96729	-6.71387	-2.13623	-5.49316	-5.18799	-5.79834	-4.88281	-7.62939
13.55	-6.71387	-4.57764	-3.66211	-3.66211	-1.52588	-3.35693	-4.88281	-0.305176	-1.52588	0.915527	-3.66211	-4.57764	-5.49316	-3.66211	-6.40869	-3.66211	-3.96729	-3.96729	-5.49316	-5.18799	-5.79834
13.6	-3.35693	-4.88281	-4.57764	-4.27246	0.915527	-3.05176	-4.27246	-3.35693	-2.13623	0.305176	-3.05176	-4.57764	-3.35693	-3.35693	-5.49316	-3.35693	-3.96729	-5.49316	-4.27246	-5.18799	-5.18799
13.65	-3.96729	-5.79834	-4.27246	-2.13623	-2.13623	-1.83105	-4.57764	-3.66211	-1.83105	-1.52588	-3.66211	-3.96729	-2.44141	-1.83105	-4.27246	-3.96729	-3.05176	-2.74658	-4.88281	-7.32422	-3.96729
13.7	-3.66211	-5.18799	-4.27246	-2.13623	-3.05176	-1.83105	-1.2207	-4.88281	-0.915527	-2.13623	-2.13623	-2.74658	-0.915527	-3.35693	-6.71387	-2.44141	-3.96729	-3.35693	-5.49316	-6.71387	-3.35693
13.75	-3.66211	-5.18799	-1.83105	-1.2207	-3.35693	-1.2207	-0.610352	-4.88281	-4.27246	-2.74658	-4.57764	-4.57764	-2.74658	-2.44141	-6.40869	-2.13623	-3.35693	-2.74658	-4.27246	-7.01904	-4.27246
13.8	-3.35693	-3.35693	0.305176	-1.2207	-3.35693	-2.44141	-1.2207	-3.96729	-4.88281	-1.83105	-4.27246	-2.44141	-3.35693	-3.66211	-6.10352	-0.305176	-3.66211	-3.35693	-5.49316	-6.10352	-3.05176
13.85	-5.79834	-3.96729	-0.610352	-3.35693	-3.05176	-2.74658	-1.2207	-3.35693	-5.79834	-3.05176	-3.66211	-1.52588	-4.57764	-2.74658	-4.88281	-3.35693	-4.27246	-4.27246	-4.88281	-6.10352	-4.57764
13.9	-4.27246	-3.66211	-1.52588	-3.66211	-4.27246	-3.05176	0.610352	-1.83105	-4.57764	-4.57764	-4.27246	-2.13623	-4.27246	-3.05176	-3.35693	-3.05176	-3.66211	-2.74658	-5.18799	-4.88281	-4.57764
13.95	-5.18799	-4.27246	-1.2207	-4.27246	-3.35693	-4.27246	-2.13623	-1.83105	-3.66211	-4.27246	-3.35693	-2.74658	-3.66211	-1.83105	-4.88281	-4.27246	-2.44141	-2.44141	-4.27246	-7.62939	-7.32422
14	-5.18799	-4.88281	-2.74658	-3.96729	-4.57764	-3.66211	-4.27246	-0.305176	-3.35693	-4.88281	-1.2207	-3.66211	-2.13623	-3.35693	-3.35693	-4.57764	-5.79834	-4.57764	-7.32422	-6.40869	-6.71387
14.05	-4.27246	-4.27246	-3.35693	-3.66211	-4.57764	-3.05176	-6.71387	-1.2207	-3.35693	-3.96729	-2.44141	-4.88281	-3.66211	-3.96729	-4.57764	-6.40869	-5.49316	-4.88281	-7.01904	-7.32422	-7.32422
14.1	-2.74658	-3.96729	-6.10352	-1.83105	-3.66211	-0.915527	-5.79834	-1.52588	-4.88281	-5.18799	-1.83105	-3.96729	-2.44141	-4.57764	-1.52588	-7.01904	-5.79834	-6.40869	-8.23975	-4.88281	-6.10352
14.15	-2.44141	-1.83105	-3.96729	-3.05176	-4.27246	-3.05176	-3.35693	-1.52588	-3.05176	-3.66211	-4.57764	-4.57764	-2.44141	-2.44141	-0.305176	-5.49316	-5.49316	-5.49316	-7.62939	-5.49316	-6.71387
14.2	-4.88281	-4.57764	-4.88281	-1.83105	-4.57764	-2.13623	-2.44141	-0.915527	-3.66211	-3.66211	-3.35693	-3.35693	0	-4.88281	-1.52588	-5.18799	-4.27246	-4.27246	-5.79834	-5.18799	-3.96729
14.25	-5.18799	-2.74658	-2.74658	-2.44141	-2.44141	-3.05176	-0.305176	-3.35693	-3.05176	-3.66211	-4.88281	-4.88281	-1.2207	-3.35693	-3.05176	-2.13623	-4.27246	-3.66211	-2.74658	-4.88281	-5.79834
14.3	-3.66211	-3.96729	-3.35693	-2.13623	-4.27246	-2.13623	-3.05176	-3.35693	-3.35693	-3.35693	-4.27246	-3.05176	-1.2207	-4.27246	-2.44141	-1.83105	-2.13623	-2.13623	-3.66211	-6.40869	-4.27246
14.35	-5.18799	-3.05176	-1.83105	-3.05176	-1.52588	-2.13623	-1.52588	-6.10352	-1.83105	-1.83105	-4.27246	-4.88281	-2.44141	-3.96729	-3.35693	-2.13623	-3.66211	-4.88281	-4.57764	-4.57764	-5.18799
14.4	-4.57764	-2.44141	-1.2207	-1.83105	-3.05176	-1.2207	-2.44141	-3.35693	-5.49316	-4.27246	-2.13623	-2.74658	-2.44141	-3.66211	-1.83105	-3.66211	-3.05176	-3.35693	-5.79834	-4.88281	-3.66211
14.45	-4.88281	-1.2207	-0.915527	-3.66211	-0.915527	-4.27246	-3.05176	-5.18799	-4.57764	-3.35693	-2.13623	-3.35693	-3.05176	-4.27246	-3.66211	-2.74658	-3.35693	-5.18799	-5.49316	-7.01904	-5.18799
14.5	-6.71387	-2.74658	-2.44141	-3.66211	-1.52588	-4.57764	-3.35693	-3.05176	-5.18799	-6.10352	0	-2.13623	-1.83105	-2.44141	-1.52588	-6.10352	-2.74658	-4.88281	-6.10352	-7.93457	-3.35693
14.55	-5.79834	-3.05176	-2.74658	-3.05176	-0.305176	-3.96729	-1.83105	-3.66211	-3.96729	-3.66211	-2.74658	-4.88281	-5.49316	-4.88281	-4.57764	-5.49316	-4.27246	-4.27246	-6.71387	-5.49316	-3.66211
14.6	-6.10352	-5.18799	-4.57764	-1.83105	-0.610352	-1.83105	-2.74658	-2.13623	-4.27246	-4.27246	-2.13623	-4.27246	-6.10352	-2.44141	-3.35693	-6.10352	-2.74658	-0.610352	-6.10352	-5.18799	-3.66211
14.65	-4.57764	-4.57764	-5.18799	-4.57764	-1.2207	-3.35693	-0.915527	-1.83105	-2.44141	-1.52588	-4.27246	-5.18799	-7.32422	-2.74658	-5.18799	-3.96729	-3.96729	-3.66211	-7.32422	-3.66211	-3.66211
14.7	-5.79834	-4.57764	-5.49316	-3.35693	-2.74658	-3.66211	-2.74658	-2.44141	-2.74658	0	-4.27246	-3.35693	-6.10352	-3.35693	-4.57764	-3.35693	-3.05176	-3.35693	-5.79834	-4.88281	-2.13623
14.75	-4.88281	-2.74658	-5.18799	-3.35693	-1.83105	-4.88281	-1.83105	-6.10352	-3.35693	-0.610352	-5.18799	-3.66211	-2.74658	-3.96729	-3.66211	-0.915527	-4.88281	-4.27246	-4.27246	-4.27246	-3.05176
14.8	-6.71387	-3.35693	-4.88281	-2.74658	-3.66211	-4.88281	-4.27246	-5.79834	-4.27246	-1.52588	-4.57764	-3.05176	-1.83105	-3.66211	-2.13623	-1.83105	-4.27246	-5.79834	-5.18799	-7.32422	-3.05176
14.85	-5.49316	-3.35693	-5.49316	-2.13623	-3.96729	-3.96729	-1.83105	-6.71387	-3.05176	-3.35693	-2.74658	-3.35693	-1.2207	-4.27246	-3.35693	-2.13623	-4.88281	-7.62939	-4.27246	-5.49316	-5.49316
14.9	-6.10352	-2.74658	-3.66211	-2.44141	-6.10352	-3.05176	-2.13623	-5.49316	-3.66211	-4.88281	-3.35693	-3.66211	-3.66211	-2.44141	-4.57764	-3.66211	-3.96729	-7.32422	-3.96729	-5.49316	-6.10352
14.95	-5.18799	-0.610352	-3.35693	-2.13623	-4.27246	-3.66211	-0.915527	-4.88281	-4.27246	-4.57764	-1.83105	-3.05176	-2.74658	-3.35693	-4.57764	-3.66211	-4.57764	-4.57764	-5.49316	-5.79834	-6.10352
15	-7.32422	-3.66211	-3.35693	-3.05176	-4.27246	-2.74658	-1.52588	-3.35693	-5.79834	-4.57764	-1.83105	-2.44141	-3.05176	-2.44141	-3.66211	-5.49316	-2.74658	-2.74658	-5.18799	-7.32422	-5.49316
15.05	-6.71387	-5.18799	-3.05176	-2.13623	-3.35693	-2.13623	-0.610352	-1.52588	-6.71387	-4.57764	-2.13623	-3.66211	-3.05176	-4.57764	-2.74658	-5.49316	-2.13623	-1.83105	-6.71387	-6.10352	-5.18799
15.1	-6.40869	-4.57764	-2.13623	-1.52588	-2.44141	-2.74658	-2.13623	-2.13623	-6.71387	-5.18799	-2.13623	-4.27246	-3.05176	-2.74658	-3.05176	-5.18799	-1.2207	-2.44141	-5.49316	-7.01904	-5.79834
15.15	-4.27246	-4.88281	-3.66211	-2.13623	-2.74658	-1.52588	-1.83105	0.305176	-6.10352	-4.88281	-2.13623	-3.05176	-3.05176	-4.27246	-4.27246	-4.27246	-3.96729	-4.27246	-7.01904	-6.10352	-3.96729
15.2	-4.88281	-5.18799	-2.44141	-2.13623	-0.915527	-1.52588	-2.13623	-1.2207	-6.71387	-2.44141	-4.27246	-3.35693	-4.88281	-2.74658	-6.10352	-3.35693	-4.27246	-4.57764	-5.18799	-7.32422	-3.96729
15.25	-3.96729	-4.88281	-4.27246	-0.610352	0	-0.610352	-1.2207	-2.13623	-6.71387	-2.44141	-4.57764	-3.05176	-4.27246	-3.96729	-3.96729	-4.27246	-6.10352	-3.96729	-5.79834	-7.01904	-3.35693
15.3	-5.18799	-3.35693	-3.66211	-4.88281	-0.915527	-1.83105	-2.44141	-3.96729	-4.57764	-0.610352	-5.49316	-4.57764	-5.18799	-2.13623	-3.35693	-3.96729	-5.49316	-4.27246	-5.49316	-7.93457	-4.88281
15.35	-4.88281	-3.96729	-5.79834	-4.27246	-1.52588	-0.610352	-2.44141	-4.27246	-2.74658	-1.83105	-3.66211	-2.74658	-2.44141	-5.79834	-1.83105	-4.57764	-7.01904	-2.44141	-6.10352	-6.40869	-3.35693
15.4	-5.18799	-1.52588	-3.96729	-4.88281	-1.52588	-0.610352	-1.83105	-5.18799	-2.13623	-2.74658	-5.49316	-3.66211	-4.57764	-6.10352	-3.66211	-3.05176	-6.71387	-2.13623	-5.49316	-4.27246	-5.49316
15.45	-3.35693	-3.35693	-3.66211	-2.13623	-2.74658	0.305176	-3.96729	-3.05176	-3.05176	-3.66211	-4.27246	-1.2207	-3.05176	-6.71387	-1.83105	-3.35693	-5.49316	-1.52588	-7.62939	-5.49316	-3.35693
15.5	-5.79834	-3.05176	-1.2207	-4.27246	-2.44141	-0.610352	-2.13623	-3.05176	-1.52588	-1.2207	-5.79834	-2.13623	-4.57764	-6.10352	-4.27246	-3.96729	-4.57764	-3.35693	-5.49316	-6.10352	-5.79834
15.55	-6.71387	-3.05176	-0.915527	-2.74658	-4.57764	-0.915527	-2.74658	-2.13623	-1.52588	-5.18799	-4.88281	-3.05176	-4.27246	-5.18799	-2.74658	-3.05176	-2.74658	-3.66211	-7.32422	-5.18799	-4.88281
15.6	-5.49316	-1.83105	1.2207	-3.66211	-3.35693	-3.96729	-1.52588	-3.66211	0.610352	-5.79834	-3.35693	-2.44141	-3.66211	-3.35693	-4.88281	-2.44141	-2.13623	-3.66211	-6.10352	-4.57764	-7.01904
15.65	-5.18799	-4.57764	-3.05176	-3.35693	-2.74658	-2.44141	-1.52588	-2.13623	-0.305176	-6.71387	0	-1.52588	-0.915527	-2.13623	-3.66211	-4.27246	-3.05176	-2.74658	-7.01904	-4.57764	-4.88281
15.7	-5.18799	-3.05176	-3.96729	-3.66211	-0.305176	-2.44141	-0.305176	-3.05176	1.52588	-4.27246	-4.27246	-4.88281	-1.2207	-3.35693	-5.49316	-4.27246	-3.35693	-3.96729	-4.27246	-4.88281	-4.57764
15.75	-5.79834	-4.57764	-6.10352	-2.44141	-0.610352	-3.05176	-3.35693	-3.05176	0.305176	-4.88281	-4.57764	-3.66211	-1.52588	-3.66211	-5.49316	-4.88281	-1.2207	-3.05176	-3.35693	-7.93457	-2.44141
15.8	-4.57764	-2.44141	-6.40869	-3.96729	0	-5.49316	-3.35693	-5.49316	0.610352	-4.57764	-6.10352	-3.66211	-3.05176	-2.44141	-7.62939	-2.44141	-3.66211	-6.40869	-4.88281	-7.62939	-3.05176
15.85	-4.88281	-2.74658	-4.27246	-2.13623	-2.13623	-4.57764	-4.27246	-3.05176	-1.52588	-5.49316	-5.18799	-1.83105	-4.88281	-2.74658	-7.62939	-5.18799	-3.66211	-4.88281	-4.27246	-8.23975	-0.305176
15.9	-4.57764	-3.05176	-3.66211	-3.96729	-2.13623	-3.96729	-3.35693	-4.57764	-3.05176	-3.35693	-5.18799	-3.05176	-5.18799	-3.35693	-6.40869	-4.27246	-5.18799	-7.93457	-4.57764	-6.71387	-3.66211
15.95	-4.57764	-2.13623	-4.27246	-1.2207	-6.10352	-2.74658	-4.88281	-1.83105	-2.13623	-3.05176	-4.27246	-3.35693	-5.79834	-3.05176	-3.05176	-3.66211	-2.74658	-6.40869	-6.71387	-7.93457	-3.96729
16	-5.18799	-2.74658	-4.88281	-2.13623	-5.79834	-0.610352	-5.18799	-3.05176	0.610352	-1.2207	-4.27246	-3.96729	-6.10352	-4.57764	-4.27246	-4.27246	-3.66211	-4.88281	-7.01904	-6.71387	-6.40869
16.05	-7.01904	-3.96729	-3.66211	-1.2207	-5.49316	0	-5.49316	-4.57764	-2.44141	-3.35693	-3.66211	-4.88281	-6.71387	-2.74658	-4.57764	-4.27246	-2.74658	-2.74658	-5.49316	-6.71387	-5.79834
16.1	-5.49316	-3.35693	-2.44141	-2.74658	-3.05176	-2.74658	-2.13623	-4.88281	-2.74658	-4.27246	-3.35693	-4.88281	-4.57764	-5.49316	-5.49316	-2.44141	-4.88281	-2.13623	-6.10352	-5.49316	-3.66211
16.15	-7.32422	-4.27246	-2.74658	-3.35693	-3.35693	-4.57764	-2.13623	-4.27246	-6.10352	-4.88281	-1.83105	-3.66211	-2.13623	-3.66211	-6.40869	-3.35693	-5.18799	-2.44141	-5.49316	-5.49316	-4.88281
16.2	-5.18799	-3.96729	-3.96729	-1.83105	-2.13623	-5.79834	0	-3.05176	-6.10352	-4.27246	-3.05176	-5.18799	-2.74658	-4.88281	-3.66211	-3.96729	-6.10352	-2.74658	-5.79834	-4.57764	-6.40869
16.25	-6.71387	-4.88281	-2.74658	-1.2207	-3.96729	-5.79834	-2.13623	-3.35693	-6.71387	-4.57764	-2.13623	-3.35693	-3.66211	-3.05176	-2.74658	-5.18799	-3.05176	-2.44141	-5.49316	-6.40869	-7.93457
16.3	-4.57764	-5.49316	-5.79834	-2.44141	-4.88281	-4.27246	-2.44141	-1.83105	-6.10352	-4.57764	-3.35693	-2.44141	-2.44141	-3.66211	-1.52588	-3.66211	-5.49316	-4.88281	-7.93457	-5.79834	-4.88281
16.35	-5.49316	-3.96729	-4.27246	-1.2207	-5.18799	-4.57764	-3.35693	-0.610352	-5.18799	-3.96729	-4.57764	-3.35693	-2.74658	-2.74658	-3.66211	-5.18799	-4.27246	-4.88281	-6.10352	-7.93457	-2.74658
16.4	-4.57764	-3.66211	-4.88281	-1.2207	-5.18799	-2.44141	-4.27246	-1.83105	-6.10352	-5.18799	-3.96729	-2.13623	-1.52588	-3.35693	-2.74658	-3.66211	-5.18799	-3.96729	-6.71387	-7.01904	-2.44141
16.45	-6.10352	-1.83105	-0.915527	-2.44141	-5.49316	-3.35693	-3.66211	-3.05176	-2.74658	-4.27246	-4.27246	-2.74658	-1.52588	-1.52588	-3.05176	-4.57764	-4.57764	-3.96729	-4.88281	-7.32422	-3.66211
16.5	-5.79834	-3.96729	-0.610352	-2.74658	-4.57764	-0.610352	-3.05176	-3.05176	-1.83105	-3.35693	-3.05176	-2.13623	-1.52588	-4.27246	-2.44141	-4.88281	-3.66211	-3.66211	-6.10352	-6.71387	-4.57764
16.55	-5.49316	-3.35693	0.915527	-4.27246	-2.13623	-0.610352	-1.52588	-3.96729	-0.915527	-2.74658	-5.49316	-4.57764	-4.57764	-2.44141	-2.74658	-3.66211	-3.96729	-4.88281	-4.27246	-5.49316	-5.18799
16.6	-4.88281	-5.18799	0	-3.05176	-3.35693	-1.2207	-2.74658	-3.05176	-2.13623	-3.05176	-4.27246	-2.74658	-4.57764	-3.35693	-0.915527	-2.13623	-2.13623	-2.44141	-7.32422	-5.79834	-4.27246
16.65	-6.71387	-5.18799	-2.13623	-4.88281	-1.83105	-1.83105	-2.13623	-3.66211	-2.44141	-1.83105	-4.27246	-2.74658	-6.10352	-0.915527	-4.88281	-3.96729	-3.05176	-5.49316	-7.01904	-5.49316	-5.49316
16.7	-5.49316	-3.66211	-2.13623	-2.74658	-2.13623	-0.610352	-3.05176	-2.44141	-4.27246	-4.88281	-3.35693	-2.74658	-4.88281	-1.83105	-4.27246	-4.88281	-2.74658	-4.88281	-7.93457	-3.96729	-3.35693
16.75	-5.79834	-2.74658	-2.13623	-4.57764	-0.610352	-3.96729	-3.66211	-4.88281	-3.66211	-5.18799	-3.35693	-3.35693	-4.27246	-2.44141	-5.49316	-3.96729	-3.05176	-6.71387	-7.01904	-5.79834	-5.49316
16.8	-4.88281	-3.35693	-5.49316	-4.27246	-3.35693	-3.05176	-2.74658	-3.35693	-4.57764	-7.62939	-2.44141	-3.35693	-1.52588	-3.66211	-3.96729	-4.57764	-4.88281	-5.79834	-7.32422	-5.79834	-4.27246
16.85	-3.96729	-1.83105	-5.18799	-4.88281	-2.74658	-4.88281	-1.83105	-3.66211	-0.915527	-7.93457	-5.18799	-4.88281	-3.05176	-5.49316	-3.96729	-4.27246	-6.10352	-5.49316	-7.01904	-6.71387	-6.10352
16.9	-5.49316	-3.35693	-7.01904	-2.74658	-2.44141	-3.66211	-4.27246	-3.05176	-2.44141	-8.23975	-4.27246	-3.35693	-2.13623	-4.27246	-2.74658	-4.88281	-5.79834	-2.44141	-5.49316	-7.01904	-5.49316
16.95	-5.49316	-1.83105	-5.79834	-4.27246	-0.915527	-4.57764	-3.05176	-3.35693	-1.2207	-5.79834	-4.88281	-3.66211	-4.27246	-3.35693	-3.66211	-2.74658	-6.71387	-3.66211	-5.79834	-5.49316	-3.96729
17	-7.01904	-1.83105	-3.05176	-3.35693	-2.44141	-2.44141	-3.96729	-0.610352	-2.13623	-4.57764	-3.05176	-1.2207	-3.66211	-3.66211	-4.27246	-4.27246	-4.27246	-3.35693	-3.96729	-5.79834	-1.2207
17.05	-4.27246	-0.610352	-3.05176	-3.05176	-1.52588	-2.13623	-0.915527	-3.05176	-1.83105	-2.44141	-4.57764	-3.05176	-3.35693	-4.57764	-3.05176	-2.44141	-4.27246	-6.10352	-2.44141	-5.18799	-2.44141
17.1	-4.88281	-1.2207	-3.05176	-1.83105	-4.88281	-0.305176	-3.05176	-2.44141	-1.52588	-1.52588	-0.305176	-1.52588	-2.44141	-3.66211	-1.83105	-3.96729	-2.44141	-5.18799	-3.35693	-7.93457	-2.13623
17.15	-4.27246	-2.74658	-5.18799	-3.35693	-2.74658	0.305176	-1.52588	-3.05176	-0.610352	1.52588	-0.305176	-2.74658	-1.2207	-4.57764	-3.96729	-3.05176	-3.96729	-5.49316	-4.27246	-6.71387	-5.49316
17.2	-4.88281	-3.96729	-3.66211	-2.74658	-4.27246	-0.610352	-3.66211	-2.74658	-4.27246	-0.610352	-1.2207	-2.13623	-0.610352	-2.74658	-4.88281	-5.18799	-2.13623	-3.66211	-4.57764	-7.62939	-6.40869
17.25	-2.74658	-3.05176	-3.05176	-4.27246	-1.83105	-3.05176	-3.05176	-5.18799	-4.88281	-0.305176	-2.44141	-3.05176	-1.2207	-3.05176	-6.40869	-3.66211	-3.05176	-3.66211	-5.49316	-7.62939	-6.10352
17.3	-5.79834	-4.27246	-2.13623	-2.74658	-4.88281	-3.66211	-3.66211	-4.88281	-5.18799	-2.74658	-2.44141	-2.44141	-1.52588	-0.915527	-6.10352	-6.71387	-2.13623	-3.05176	-4.57764	-7.93457	-5.79834
17.35	-6.71387	-3.05176	-2.74658	-1.52588	-2.44141	-3.96729	-1.83105	-4.88281	-4.57764	-1.83105	-3.96729	-4.88281	-3.05176	-2.74658	-6.10352	-5.79834	-2.44141	-5.79834	-6.10352	-6.10352	-4.88281
17.4	-7.93457	-2.13623	-1.52588	0.610352	-1.2207	-3.66211	-3.35693	-3.96729	-4.27246	-2.44141	-3.35693	-4.57764	-4.27246	-1.52588	-4.57764	-5.79834	-1.83105	-4.88281	-5.18799	-7.62939	-6.10352
17.45	-7.32422	-1.83105	-2.74658	-1.52588	-1.2207	-2.74658	-1.2207	-2.74658	-3.35693	-3.05176	-3.05176	-4.27246	-3.05176	-1.52588	-2.74658	-3.35693	-4.57764	-5.18799	-6.71387	-7.32422	-4.57764
17.5	-7.62939	-2.13623	-1.52588	-1.83105	-1.52588	-1.52588	-1.83105	-1.2207	-3.35693	-1.83105	-3.35693	-3.05176	-6.71387	-2.44141	-2.74658	-3.66211	-4.88281	-3.66211	-3.35693	-8.54492	-5.49316
17.55	-5.79834	-2.13623	-2.44141	-2.74658	-1.2207	-1.2207	-0.915527	-1.2207	-3.05176	-2.74658	-3.05176	-2.44141	-6.10352	-2.44141	-0.915527	-1.52588	-6.10352	-3.35693	-3.66211	-5.18799	-5.49316
17.6	-4.27246	-3.35693	-2.44141	-4.88281	-4.27246	-3.05176	-0.610352	-1.83105	-2.44141	-2.44141	-3.35693	-2.44141	-6.10352	-1.2207	-1.83105	-1.52588	-3.35693	-4.27246	-4.27246	-4.88281	-6.71387
17.65	-4.57764	-4.57764	-4.88281	-4.88281	-3.96729	-2.74658	-1.2207	-3.66211	-2.74658	-3.35693	-3.35693	-3.05176	-3.05176	-3.66211	-2.13623	-2.13623	-3.05176	-3.66211	-7.01904	-3.05176	-4.88281
17.7	-4.88281	-2.44141	-3.05176	-6.40869	-4.88281	-2.44141	0.305176	-4.27246	-2.44141	-3.35693	-6.40869	-3.96729	-3.66211	-3.66211	-4.57764	-2.74658	-2.13623	-3.96729	-6.40869	-3.05176	-7.62939
17.75	-4.27246	-2.44141	-3.35693	-5.18799	-3.96729	-1.83105	-3.05176	-3.35693	-2.74658	-3.35693	-4.88281	-1.83105	-1.83105	-4.88281	-3.05176	-1.52588	-2.44141	-3.05176	-6.10352	-4.27246	-7.01904
17.8	-5.49316	-1.83105	-3.05176	-5.49316	-3.96729	-2.74658	-2.74658	-3.35693	-2.13623	-2.44141	-4.88281	-1.2207	-3.66211	-2.74658	-5.79834	-3.96729	-2.44141	-4.88281	-4.88281	-6.40869	-6.40869
17.85	-6.40869	-3.66211	-3.35693	-2.44141	-4.57764	-1.83105	-2.74658	-2.74658	-5.49316	-4.57764	-3.96729	-1.2207	-3.96729	-3.05176	-3.35693	-3.66211	-2.13623	-3.35693	-5.79834	-6.10352	-4.57764
17.9	-7.93457	-1.83105	-0.915527	-2.13623	-2.74658	-5.18799	-3.05176	-4.57764	-6.10352	-3.66211	-4.88281	-1.2207	-3.05176	-2.74658	-3.96729	-6.40869	-2.74658	-3.35693	-5.79834	-7.01904	-6.10352
17.95	-8.23975	-4.27246	-3.35693	-1.52588	-2.44141	-3.66211	-3.66211	-3.05176	-7.01904	-4.57764	-2.74658	0	-0.915527	-3.35693	-3.35693	-5.79834	-5.18799	-2.44141	-5.49316	-6.71387	-5.18799
18	-5.79834	-3.05176	-2.74658	-4.57764	-0.305176	-3.35693	-3.35693	-2.74658	-5.79834	-3.66211	-3.96729	-2.13623	-3.66211	-4.88281	-4.88281	-4.27246	-6.40869	-3.66211	-4.88281	-6.10352	-5.18799
18.05	-4.88281	-3.96729	-4.27246	-3.05176	-1.83105	-0.915527	-4.27246	-0.610352	-5.79834	-5.18799	-3.05176	-0.915527	-3.66211	-4.57764	-3.05176	-3.66211	-5.18799	-3.35693	-3.96729	-5.79834	-4.88281
18.1	-3.05176	-2.74658	-3.05176	-4.88281	-2.44141	-1.83105	-2.44141	-1.52588	-3.05176	-2.44141	-4.57764	-5.18799	-4.57764	-4.57764	-2.44141	-2.74658	-5.18799	-5.79834	-5.18799	-5.18799	-3.05176
18.15	-3.35693	-3.96729	-2.13623	-3.35693	-3.66211	-2.44141	-3.35693	-1.2207	-2.44141	-3.35693	-3.05176	-4.27246	-3.05176	-5.18799	-1.83105	-5.49316	-4.57764	-4.27246	-5.49316	-5.49316	-0.305176
18.2	-3.05176	-3.35693	-1.52588	-4.88281	-0.610352	-2.74658	-1.2207	-4.57764	-1.83105	-2.13623	-4.27246	-5.79834	-4.27246	-4.88281	-2.44141	-5.18799	-3.35693	-5.18799	-5.79834	-4.27246	-3.66211
18.25	-4.27246	-4.27246	-1.52588	-3.66211	-3.05176	-3.05176	-2.44141	-3.66211	-2.74658	-2.13623	-2.44141	-4.57764	-3.66211	-4.27246	-0.915527	-4.88281	-2.13623	-4.57764	-7.01904	-5.18799	-3.96729
18.3	-5.49316	-4.27246	-3.35693	-3.66211	-1.83105	-1.83105	-1.52588	-4.27246	-0.915527	-0.305176	-3.35693	-4.27246	-5.18799	-4.88281	-3.35693	-4.57764	-4.88281	-4.27246	-6.10352	-3.05176	-5.18799
18.35	-7.62939	-4.88281	-3.05176	-1.83105	-3.35693	-0.305176	-2.13623	-3.35693	-3.96729	-2.74658	-1.83105	-3.66211	-5.49316	-3.66211	-3.66211	-2.44141	-3.35693	-1.83105	-4.27246	-5.49316	-4.88281
18.4	-6.10352	-2.74658	-2.13623	-2.13623	-2.44141	-1.2207	-1.52588	-4.27246	-3.05176	-3.96729	-1.83105	-2.74658	-4.27246	-2.74658	-5.79834	-0.915527	-6.10352	-1.83105	-5.49316	-4.88281	-4.27246
18.45	-7.01904	-4.88281	-0.915527	-3.66211	-4.57764	-1.52588	-3.05176	-3.05176	-3.96729	-4.27246	-1.52588	-0.915527	-3.35693	-0.305176	-6.40869	-3.35693	-3.35693	-0.915527	-4.27246	-6.10352	-4.27246
18.5	-5.18799	-4.57764	-1.83105	-3.35693	-3.05176	-1.2207	-2.13623	-4.57764	-4.27246	-4.88281	-4.27246	-3.66211	-3.05176	-1.83105	-5.18799	-4.27246	-3.66211	-2.13623	-4.27246	-4.57764	-3.66211
18.55	-5.79834	-5.18799	-1.2207	-2.44141	-3.66211	-3.05176	-4.57764	-4.27246	-5.79834	-5.79834	-5.49316	-2.74658	-4.27246	-0.915527	-3.96729	-6.40869	-1.83105	0.305176	-3.05176	-7.01904	-4.57764
18.6	-4.57764	-4.57764	-3.66211	-3.96729	-2.44141	-2.13623	-4.57764	-3.66211	-5.49316	-6.10352	-5.18799	-3.35693	-4.57764	-1.2207	-1.83105	-5.18799	-3.35693	-1.52588	-3.35693	-7.32422	-3.05176
18.65	-6.40869	-2.13623	-5.18799	-3.05176	-1.52588	-2.44141	-4.88281	-2.13623	-4.27246	-4.88281	-5.18799	-3.66211	-7.01904	0	-4.27246	-6.40869	-3.35693	-1.83105	-1.83105	-9.15527	-2.74658
18.7	-4.57764	-2.74658	-5.79834	-3.35693	0	-0.915527	-3.66211	-1.52588	-5.49316	-4.57764	-2.44141	-2.74658	-5.79834	-1.83105	-2.44141	-3.66211	-4.57764	-4.27246	-4.27246	-8.23975	-4.27246
18.75	-4.27246	-2.44141	-3.66211	-3.35693	-1.2207	-2.74658	-1.83105	-2.13623	-2.74658	-2.74658	-3.35693	-3.96729	-4.88281	-0.610352	-2.13623	-3.05176	-4.88281	-7.01904	-4.88281	-7.93457	-5.49316
18.8	-5.18799	-4.27246	-4.27246	-1.2207	-0.915527	-2.44141	-0.610352	-2.13623	-0.610352	-2.13623	-2.44141	-3.05176	-2.74658	-4.88281	-3.66211	-2.74658	-5.49316	-5.18799	-6.10352	-7.32422	-5.18799
18.85	-5.79834	-3.66211	-3.05176	-3.05176	-1.52588	-2.74658	-0.915527	-3.96729	-1.83105	-3.05176	-4.27246	-4.27246	-4.27246	-3.66211	-5.49316	-4.88281	-5.79834	-5.49316	-4.57764	-6.71387	-6.40869
18.9	-3.96729	-3.35693	-3.66211	-3.05176	-3.66211	-2.44141	-3.05176	-2.44141	-4.27246	-3.35693	-4.27246	-0.915527	-4.27246	-5.79834	-4.88281	-3.35693	-3.96729	-3.96729	-6.10352	-5.18799	-6.10352
18.95	-7.32422	-3.35693	-3.35693	-5.79834	-3.35693	-1.83105	-2.13623	-2.74658	-5.18799	-1.2207	-4.57764	-2.44141	-5.79834	-4.88281	-8.23975	-5.18799	-4.57764	-6.40869	-4.88281	-3.66211	-7.01904
19	-6.40869	-3.35693	-3.05176	-3.66211	-2.74658	-0.610352	-0.915527	-1.2207	-5.49316	-3.35693	-4.88281	-3.05176	-4.27246	-4.27246	-7.32422	-4.57764	-4.57764	-4.88281	-4.88281	-2.13623	-5.49316
19.05	-5.49316	-1.2207	-2.13623	-3.66211	-1.83105	-3.05176	-1.2207	-3.35693	-3.66211	-1.83105	-5.49316	-4.57764	-2.44141	-2.44141	-7.93457	-5.18799	-3.05176	-4.27246	-3.66211	-4.88281	-7.01904
19.1	-4.27246	-2.74658	-4.27246	-2.44141	-2.44141	-2.44141	-2.13623	-1.83105	-3.66211	-2.44141	-3.35693	-3.05176	-0.915527	-1.83105	-5.18799	-3.35693	-4.88281	-4.27246	-4.27246	-4.88281	-5.79834
19.15	-3.35693	-2.44141	-2.74658	-3.05176	-0.610352	-3.66211	-1.83105	-3.05176	-2.13623	-2.13623	-5.79834	-5.18799	-4.57764	-2.44141	-5.79834	-3.35693	-6.10352	-3.66211	-4.57764	-4.88281	-6.40869
19.2	-4.27246	-4.27246	-3.05176	-2.13623	-0.610352	-2.44141	-4.57764	-2.74658	-3.66211	-3.66211	-3.66211	-4.57764	-4.27246	-3.05176	-3.35693	-2.74658	-5.49316	-2.13623	-4.57764	-6.71387	-5.18799
19.25	-4.27246	-3.66211	-1.52588	-4.57764	-1.2207	-3.35693	-3.35693	-0.610352	-1.52588	-3.96729	-3.66211	-6.40869	-4.88281	-2.13623	-2.44141	-1.52588	-5.18799	-3.96729	-5.49316	-3.66211	-5.18799
19.3	-4.88281	-5.79834	-2.74658	-3.96729	-3.35693	-3.66211	-4.27246	1.52588	-2.44141	-5.49316	-1.52588	-4.27246	-3.96729	-4.27246	-2.13623	-4.27246	-3.35693	-3.35693	-5.18799	-2.74658	-3.05176
19.35	-3.35693	-5.18799	-1.52588	-4.27246	-2.44141	-4.88281	-1.83105	-1.2207	-3.66211	-5.49316	-1.83105	-3.35693	-4.27246	-4.27246	-1.2207	-3.05176	-4.57764	-4.27246	-4.57764	-0.610352	-5.18799
19.4	-3.35693	-4.88281	-0.915527	-2.74658	-5.49316	-3.66211	-3.66211	-0.610352	-3.96729	-5.18799	-1.83105	-0.610352	-5.18799	-5.49316	-0.610352	-2.13623	-4.57764	-1.52588	-6.71387	-2.74658	-3.96729
19.45	-4.27246	-3.96729	-2.74658	-4.27246	-3.35693	-1.83105	-3.35693	-3.35693	-2.13623	-1.83105	-2.74658	-0.915527	-5.18799	-6.40869	-2.74658	-2.74658	-5.49316	-4.27246	-7.01904	-4.57764	-5.18799
19.5	-5.49316	-3.35693	-3.05176	-5.49316	-4.57764	-0.915527	-2.74658	-3.05176	-4.27246	-3.96729	-3.35693	-2.74658	-5.49316	-6.10352	-2.74658	-3.66211	-3.35693	-4.57764	-7.01904	-7.93457	-4.88281
19.55	-5.18799	-2.13623	-2.74658	-5.18799	-2.74658	-2.74658	-2.44141	-2.74658	-2.74658	-1.83105	-1.2207	-3.96729	-3.66211	-5.18799	-3.35693	-3.35693	-2.74658	-7.32422	-9.76562	-9.76562	-5.79834
19.6	-6.71387	-2.74658	-3.35693	-5.18799	-3.05176	-4.27246	-2.13623	-2.74658	-3.66211	-3.35693	-0.915527	-3.35693	-1.52588	-2.74658	-3.05176	-5.18799	-1.52588	-5.79834	-7.01904	-10.6812	-4.27246
19.65	-7.62939	-1.83105	-2.44141	-2.13623	-2.44141	-5.49316	-0.610352	-2.44141	-2.13623	-3.35693	-3.35693	-5.79834	-2.44141	-3.35693	-4.27246	-4.88281	-1.52588	-4.57764	-5.79834	-8.23975	-3.05176
19.7	-8.54492	-2.74658	-1.83105	-0.915527	-2.13623	-5.79834	-3.35693	-3.35693	-3.35693	-4.57764	-3.66211	-6.40869	-2.74658	-2.13623	-4.57764	-5.49316	-0.915527	-4.27246	-3.05176	-8.54492	-3.05176
19.75	-6.10352	-3.05176	-3.66211	-2.13623	-2.13623	-4.57764	-1.52588	-2.44141	-1.83105	-5.49316	-4.27246	-7.32422	-1.83105	-2.44141	-4.27246	-5.79834	-3.66211	-5.49316	-4.27246	-6.10352	-3.35693
19.8	-6.71387	-3.05176	-2.13623	-2.74658	-0.915527	-1.2207	-2.44141	-2.44141	-1.83105	-3.66211	-3.66211	-6.10352	-5.18799	-2.13623	-5.49316	-5.49316	-3.66211	-5.79834	-3.05176	-4.88281	-2.74658
19.85	-4.27246	-3.35693	-1.83105	-2.13623	0.610352	0	-1.52588	-3.66211	-2.13623	-3.66211	-3.35693	-4.88281	-3.35693	-1.83105	-2.44141	-3.66211	-6.40869	-4.57764	-4.27246	-2.44141	-3.35693
19.9	-3.96729	-2.44141	-1.52588	-3.66211	-3.05176	-3.35693	-3.05176	-5.79834	-2.74658	-1.2207	-3.66211	-4.57764	-4.27246	-1.83105	-1.83105	-4.27246	-4.57764	-4.88281	-4.27246	-5.18799	-5.18799
19.95	-2.74658	-3.35693	-4.57764	-3.05176	-0.610352	-3.05176	-3.05176	-5.18799	-3.05176	-2.13623	-3.35693	-4.27246	-2.74658	-5.79834	-1.2207	-3.05176	-4.88281	-4.57764	-4.57764	-5.18799	-4.88281
20	-3.96729	-2.13623	-2.44141	-4.57764	-2.44141	-5.49316	-3.66211	-5.79834	-4.27246	-3.96729	-6.10352	-3.05176	-5.49316	-4.88281	-3.35693	-4.57764	-3.05176	-4.88281	-3.05176	-6.40869	-7.62939
20.05	-1.83105	-1.83105	-3.05176	-3.96729	-2.44141	-4.57764	-4.57764	-3.96729	-3.66211	-5.49316	-4.57764	-0.610352	-5.49316	-6.10352	-3.96729	-2.13623	-3.35693	-5.18799	-5.79834	-6.10352	-6.40869
20.1	-3.05176	-1.2207	-1.83105	-5.79834	-2.44141	-3.05176	-2.44141	-3.35693	-3.66211	-4.88281	-4.27246	0	-4.88281	-3.66211	-7.01904	-4.57764	-3.96729	-6.40869	-5.49316	-5.79834	-5.49316
20.15	-3.35693	-2.13623	-2.44141	-4.88281	-3.35693	-0.915527	-0.915527	-0.610352	-4.57764	-6.40869	-3.35693	-0.305176	-4.27246	-3.35693	-6.40869	-5.49316	-3.66211	-4.88281	-6.71387	-4.88281	-3.96729
20.2	-5.49316	-1.52588	-1.2207	-4.57764	-0.915527	-2.44141	-1.52588	-2.13623	-5.49316	-5.18799	-3.35693	-2.44141	-3.05176	-1.83105	-7.93457	-7.01904	-2.44141	-4.57764	-5.18799	-5.79834	-4.88281
20.25	-5.18799	-3.35693	-4.27246	-3.05176	-1.2207	-1.52588	-3.05176	-0.610352	-4.27246	-6.10352	-0.305176	-1.83105	-2.74658	-2.13623	-5.79834	-5.79834	-4.88281	-3.05176	-7.62939	-5.79834	-3.66211
20.3	-6.10352	-3.66211	-4.88281	-3.66211	0	-2.44141	-3.35693	-2.44141	-4.88281	-3.35693	-2.74658	-4.57764	-5.18799	-1.83105	-5.79834	-5.18799	-4.88281	-3.05176	-5.18799	-7.32422	-6.40869
20.35	-5.79834	-4.88281	-5.79834	-1.2207	-0.610352	-1.2207	-3.66211	-3.05176	-5.79834	-3.66211	-3.05176	-4.57764	-4.88281	-2.13623	-2.44141	-3.96729	-4.27246	-1.83105	-4.27246	-8.54492	-6.10352
20.4	-7.01904	-3.05176	-4.88281	-3.96729	-2.13623	-2.13623	-1.52588	-2.74658	-3.35693	-1.52588	-4.88281	-5.49316	-4.88281	-2.74658	-3.66211	-2.13623	-4.57764	-3.05176	-4.88281	-6.71387	-6.71387
20.45	-7.01904	-3.96729	-5.18799	-3.66211	-3.96729	-2.13623	-2.74658	-2.13623	-3.66211	-2.44141	-5.79834	-3.66211	-3.05176	-4.88281	-3.05176	-4.27246	-4.57764	-2.13623	-4.88281	-6.10352	-3.66211
20.5	-6.40869	-1.2207	-3.05176	-5.18799	-1.83105	-1.83105	-2.44141	-4.57764	-2.13623	-2.13623	-6.10352	-3.96729	-2.13623	-5.49316	-4.27246	-3.96729	-4.57764	-3.35693	-5.49316	-4.88281	-4.57764
20.55	-4.57764	-2.44141	-3.35693	-2.74658	-3.05176	-1.52588	-3.66211	-3.05176	-3.05176	-1.83105	-4.27246	-1.52588	-1.52588	-5.18799	-3.35693	-2.13623	-3.05176	-3.35693	-6.71387	-5.79834	-3.05176
20.6	-4.57764	-2.13623	-2.74658	-3.66211	-2.44141	-0.610352	-1.52588	-3.66211	-1.2207	-0.915527	-3.05176	-1.52588	-2.13623	-3.66211	-4.88281	-3.35693	-4.88281	-4.57764	-5.49316	-5.49316	-5.18799
20.65	-4.88281	-3.35693	-1.2207	-4.27246	-3.35693	1.2207	-1.83105	-2.74658	-5.18799	-2.74658	-3.35693	-2.44141	-4.27246	-3.05176	-3.35693	-4.27246	-2.44141	-5.18799	-4.88281	-5.79834	-4.27246
20.7	-4.88281	-1.83105	-0.305176	-4.88281	-2.44141	-1.83105	-1.52588	-3.35693	-3.35693	-3.66211	-3.96729	-2.44141	-3.66211	-3.05176	-3.05176	-3.35693	-4.57764	-4.57764	-5.79834	-4.27246	-4.27246
20.75	-6.10352	-4.27246	-1.83105	-5.18799	-3.66211	-2.44141	-2.44141	-3.05176	-5.18799	-6.71387	-3.05176	0	-3.05176	-3.66211	-3.35693	-4.27246	-4.57764	-3.66211	-4.57764	-4.57764	-3.96729
20.8	-3.66211	-4.57764	-3.05176	-4.88281	-3.05176	-2.74658	-1.83105	-3.66211	-4.27246	-5.49316	-4.57764	-3.35693	-3.05176	-4.88281	-2.44141	-1.52588	-6.71387	-3.05176	-5.49316	-3.66211	-4.27246
20.85	-4.57764	-5.79834	-2.13623	-4.27246	-3.66211	-3.66211	-4.88281	-4.57764	-3.35693	-5.49316	-4.88281	-3.35693	-3.66211	-3.05176	-3.96729	-4.57764	-3.35693	-2.13623	-4.27246	-7.01904	-5.18799
20.9	-4.27246	-4.57764	-3.96729	-5.49316	-5.49316	-3.35693	-4.88281	-4.57764	-2.44141	-3.66211	-3.35693	-3.66211	-3.35693	-3.96729	-5.18799	-3.35693	-3.66211	-3.66211	-5.79834	-7.62939	-4.27246
20.95	-6.71387	-5.18799	-2.74658	-4.57764	-4.88281	-3.66211	-4.88281	-2.74658	-2.44141	-2.74658	-4.57764	-3.66211	-5.79834	-3.35693	-7.62939	-4.57764	-2.44141	-4.57764	-5.18799	-6.71387	-3.96729
21	-4.88281	-5.18799	-3.96729	-3.96729	-3.35693	-0.915527	-2.13623	-3.35693	-2.74658	-2.44141	-3.66211	-4.57764	-4.27246	-3.66211	-6.71387	-2.13623	-4.27246	-4.88281	-6.10352	-5.49316	-3.96729
21.05	-7.01904	-4.57764	-2.74658	-3.05176	-4.27246	-3.05176	-3.05176	-4.27246	-1.2207	-0.610352	-4.27246	-4.57764	-3.35693	-2.13623	-5.49316	-4.57764	-3.66211	-5.18799	-4.88281	-6.71387	-3.05176
21.1	-5.79834	-3.35693	-4.27246	-1.83105	-2.13623	-2.44141	-2.44141	-4.27246	0	0.305176	-2.74658	-4.57764	-1.83105	-5.49316	-4.88281	-5.18799	-3.96729	-3.66211	-6.10352	-8.23975	-2.44141
21.15	-6.10352	-2.44141	-2.74658	-2.44141	-1.83105	-3.05176	-2.13623	-4.88281	-2.74658	-0.610352	-4.57764	-5.79834	-3.35693	-4.27246	-3.96729	-5.49316	-3.05176	-5.18799	-3.66211	-8.8501	-5.18799
21.2	-3.66211	-1.2207	-3.66211	-2.13623	-2.13623	-3.05176	-0.305176	-2.74658	-4.27246	-2.74658	-3.96729	-2.44141	-3.05176	-4.88281	-1.52588	-4.27246	-3.96729	-4.27246	-5.49316	-9.15527	-5.49316
21.25	-4.88281	-2.13623	-3.66211	-4.57764	-1.83105	-2.44141	1.83105	-2.44141	-5.18799	-3.96729	-5.18799	-2.13623	-4.88281	-3.96729	-3.66211	-5.18799	-3.66211	-7.01904	-4.27246	-7.93457	-7.62939
21.3	-3.66211	-2.44141	-3.05176	-3.96729	-2.44141	-1.2207	1.52588	-1.83105	-6.10352	-6.10352	-3.66211	-2.44141	-4.57764	-4.57764	-3.96729	-3.35693	-3.05176	-4.57764	-5.79834	-5.49316	-6.71387
21.35	-4.57764	-1.83105	-0.305176	-2.44141	-1.83105	-3.35693	-2.13623	-4.57764	-5.49316	-5.49316	-2.44141	-3.35693	-4.88281	-4.88281	-5.79834	-4.57764	-1.83105	-4.88281	-5.79834	-5.18799	-7.62939
21.4	-4.27246	-2.13623	-2.13623	-1.83105	-2.74658	-3.35693	-4.57764	-3.35693	-5.49316	-5.49316	-0.915527	-4.27246	-2.13623	-5.18799	-4.57764	-3.05176	-3.66211	-5.18799	-6.40869	-5.49316	-6.10352
21.45	-4.57764	-1.2207	-2.74658	-3.05176	-1.52588	-5.49316	-5.18799	-4.27246	-3.05176	-3.05176	-3.05176	-6.10352	-4.57764	-4.57764	-5.18799	-3.05176	-4.88281	-5.18799	-4.57764	-5.49316	-5.49316
21.5	-4.88281	-2.74658	-5.18799	-3.05176	-3.66211	-3.35693	-6.71387	-3.96729	-3.66211	-2.74658	-2.13623	-3.66211	-2.74658	-3.66211	-2.74658	-2.13623	-5.18799	-3.35693	-2.44141	-7.01904	-4.27246
21.55	-4.27246	-2.13623	-5.18799	-4.88281	-3.35693	-4.27246	-3.66211	-3.66211	-1.2207	-2.44141	-3.96729	-3.66211	-4.57764	-0.915527	-3.96729	-3.05176	-7.32422	-4.57764	-3.05176	-5.79834	-3.66211
21.6	-5.79834	-5.49316	-4.88281	-2.44141	-3.96729	-1.83105	-3.05176	-2.13623	-2.44141	-4.57764	-3.05176	-0.610352	-3.96729	-1.83105	-4.88281	-4.88281	-6.10352	-3.05176	-3.35693	-7.32422	-1.83105
21.65	-4.57764	-4.27246	-5.18799	-3.05176	-2.13623	-1.83105	-1.83105	-4.57764	-3.05176	-3.05176	-4.27246	-3.35693	-4.88281	-2.13623	-4.88281	-3.96729	-7.01904	-4.27246	-4.57764	-6.40869	-5.18799
21.7	-3.05176	-4.57764	-3.35693	-0.305176	-3.05176	0	-2.44141	-2.44141	-2.74658	-2.74658	-3.96729	-2.74658	-5.49316	-1.2207	-3.96729	-2.44141	-6.10352	-3.66211	-7.32422	-7.93457	-4.57764
21.75	-3.05176	-3.05176	-3.96729	-2.74658	-1.2207	-0.915527	0	-3.05176	-1.2207	-0.915527	-4.57764	-4.57764	-4.27246	-3.35693	-5.18799	-2.44141	-6.40869	-3.96729	-8.23975	-6.10352	-6.40869
21.8	-4.88281	-2.74658	-2.44141	-3.66211	-1.52588	0.305176	-0.610352	-0.610352	-3.35693	-2.44141	-4.57764	-5.49316	-3.66211	-4.57764	-3.66211	-3.35693	-4.88281	-3.35693	-7.01904	-5.18799	-5.79834
21.85	-4.57764	-1.2207	0.305176	-7.01904	-0.915527	-2.74658	-0.915527	-1.83105	-3.96729	-2.74658	-3.66211	-4.88281	-2.44141	-6.10352	-4.57764	-2.74658	-4.57764	-5.18799	-7.32422	-3.96729	-6.10352
21.9	-6.40869	-4.57764	0.610352	-6.71387	-3.66211	-3.05176	-1.83105	-1.52588	-5.18799	-4.27246	-2.13623	-3.05176	-1.83105	-4.27246	-3.96729	-6.10352	-4.57764	-5.49316	-5.79834	-4.27246	-6.10352
21.95	-4.27246	-2.74658	0.305176	-5.49316	-4.57764	-4.27246	-0.915527	-2.13623	-3.35693	-3.66211	-3.05176	-4.57764	-4.27246	-3.96729	-5.18799	-5.18799	-4.88281	-4.57764	-4.88281	-2.74658	-5.79834
22	-5.49316	-4.88281	-0.610352	-2.74658	-5.49316	-3.35693	-4.88281	-1.83105	-4.27246	-3.05176	-3.35693	-4.57764	-5.49316	-1.83105	-4.88281	-5.79834	-2.74658	-3.66211	-3.66211	-6.10352	-5.49316
22.05	-4.57764	-3.35693	-3.35693	-4.27246	-4.27246	-2.44141	-4.27246	-2.44141	-3.35693	-2.74658	-5.49316	-4.88281	-5.18799	-1.2207	-4.57764	-3.96729	-4.88281	-4.27246	-5.49316	-4.88281	-3.35693
22.1	-5.18799	-3.35693	-2.74658	-3.66211	-1.83105	-2.13623	-4.88281	-2.44141	-3.35693	-2.74658	-6.71387	-2.44141	-5.79834	-3.05176	-5.18799	-5.79834	-3.35693	-2.44141	-4.27246	-7.01904	-2.13623
22.15	-3.35693	-3.35693	-3.05176	-3.35693	0.305176	-0.610352	-3.05176	-4.57764	-3.05176	-4.57764	-5.18799	-2.13623	-3.35693	-3.66211	-3.66211	-3.05176	-3.96729	-3.05176	-4.27246	-5.18799	-2.13623
22.2	-5.18799	-2.13623	-2.74658	-2.13623	-2.13623	-1.52588	-3.66211	-3.96729	-2.74658	-2.74658	-4.57764	-0.915527	-4.57764	-3.05176	-1.83105	-3.05176	-0.915527	-2.44141	-4.27246	-8.23975	-2.13623
22.25	-6.71387	-3.66211	-6.10352	-1.52588	-3.05176	-0.915527	-3.05176	-3.96729	-1.83105	-2.44141	-2.13623	-2.13623	-3.35693	-5.79834	-3.96729	-1.83105	-2.74658	-3.35693	-5.18799	-6.10352	-2.74658
22.3	-6.10352	-1.83105	-4.57764	-3.05176	-4.57764	-0.915527	-2.44141	-4.57764	-3.05176	-3.05176	-3.35693	-4.27246	-3.66211	-4.88281	-4.57764	-2.13623	-2.13623	-2.74658	-3.96729	-6.10352	-5.18799
22.35	-3.66211	-0.305176	-4.88281	-3.35693	-4.88281	-2.13623	-3.66211	-4.57764	-2.74658	-2.74658	-2.44141	-4.88281	-1.52588	-6.40869	-5.49316	-1.83105	-3.35693	-1.52588	-6.10352	-5.18799	-6.71387
22.4	-4.57764	-2.44141	-3.66211	-5.18799	-2.44141	-3.05176	-2.74658	-4.88281	-2.74658	-1.52588	-3.66211	-4.88281	-3.96729	-3.96729	-7.01904	-4.27246	-3.66211	-3.66211	-3.35693	-3.96729	-7.32422
22.45	-4.57764	-3.35693	-3.35693	-3.66211	-4.27246	-2.74658	-1.83105	-2.74658	-3.35693	-3.96729	-2.74658	-3.96729	-3.05176	-4.57764	-6.40869	-4.88281	-4.27246	-1.83105	-4.88281	-3.05176	-5.79834
22.5	-5.18799	-3.66211	-1.83105	-3.35693	-1.52588	-4.57764	-3.66211	-3.96729	-3.05176	-3.35693	-1.83105	-4.88281	-3.66211	-3.35693	-7.32422	-5.79834	-3.35693	-2.44141	-3.35693	-4.27246	-6.10352
22.55	-4.27246	-1.52588	-3.35693	-3.35693	-3.05176	-3.35693	-4.88281	-1.52588	-3.05176	-6.10352	-1.83105	-5.49316	-2.13623	-3.96729	-5.49316	-3.66211	-5.18799	-3.66211	-5.79834	-4.88281	-4.27246
22.6	-4.57764	-1.52588	-2.13623	-4.88281	-1.52588	-3.35693	-5.49316	-1.52588	-2.74658	-4.57764	-5.49316	-5.79834	-4.27246	-3.96729	-6.71387	-3.96729	-3.96729	-4.57764	-4.57764	-6.10352	-4.27246
22.65	-6.10352	-1.83105	-2.74658	-2.44141	-2.13623	-1.2207	-3.96729	-0.305176	-6.10352	-5.49316	-5.49316	-3.96729	-4.57764	-2.13623	-4.27246	-3.96729	-4.27246	-4.88281	-4.57764	-7.32422	-2.74658
22.7	-6.10352	-1.83105	-2.44141	-3.35693	-1.83105	-3.05176	-1.83105	-0.305176	-5.79834	-1.83105	-6.71387	-3.96729	-5.18799	0	-4.27246	-3.96729	-4.27246	-7.32422	-3.66211	-5.49316	-4.57764
22.75	-9.15527	-5.18799	-3.05176	-2.13623	-1.2207	-1.2207	-1.2207	0.305176	-5.79834	-2.13623	-3.66211	-2.13623	-3.05176	-2.44141	-3.05176	-4.88281	-4.27246	-6.40869	-3.35693	-4.88281	-3.05176
22.8	-7.01904	-2.44141	-3.05176	-4.57764	0.305176	-2.74658	0.305176	-2.44141	-4.27246	-1.83105	-4.27246	-3.35693	-3.35693	-2.44141	-3.05176	-3.35693	-5.18799	-6.10352	-2.44141	-3.35693	-5.79834
22.85	-6.10352	-3.35693	-3.66211	-3.66211	-2.74658	-2.44141	-0.915527	-2.13623	-3.05176	-2.44141	-2.44141	-1.2207	-3.05176	-3.35693	-1.83105	-2.74658	-3.66211	-3.35693	-6.40869	-6.40869	-4.57764
22.9	-5.79834	-2.44141	-6.71387	-3.96729	-2.74658	-3.05176	-0.915527	-4.57764	-0.915527	-2.74658	-2.74658	-3.35693	-3.05176	-3.05176	-3.66211	-5.18799	-6.71387	-4.27246	-8.23975	-7.01904	-7.01904
22.95	-6.40869	-3.35693	-6.10352	-1.83105	-4.57764	-1.52588	-1.83105	-1.83105	-3.05176	-4.27246	-3.05176	-3.96729	-4.88281	-4.27246	-4.27246	-5.49316	-4.57764	-3.05176	-10.376	-7.62939	-7.32422
23	-6.40869	-1.83105	-3.66211	-3.66211	-2.13623	-3.05176	-1.2207	-2.13623	-2.74658	-4.88281	-2.44141	-5.49316	-4.88281	-3.66211	-4.88281	-3.66211	-4.27246	-4.57764	-10.0708	-6.71387	-7.62939
23.05	-7.32422	-3.66211	-3.35693	-4.57764	-3.35693	-2.13623	-3.35693	-1.52588	-5.79834	-4.27246	-2.74658	-3.35693	-4.88281	-2.44141	-4.27246	-5.18799	-4.27246	-3.96729	-8.23975	-6.40869	-5.18799
23.1	-5.18799	-2.44141	-2.44141	-5.79834	-1.83105	-1.83105	-2.13623	-3.35693	-5.49316	-3.35693	-3.66211	-5.49316	-6.71387	-4.27246	-2.74658	-3.35693	-4.27246	-3.96729	-7.01904	-4.27246	-3.35693
23.15	-3.96729	-3.05176	-2.13623	-2.44141	-2.74658	-1.83105	-3.66211	-3.96729	-5.49316	-3.05176	-6.40869	-3.66211	-6.40869	-2.74658	-1.52588	-4.88281	-3.66211	-1.2207	-4.27246	-6.71387	-3.35693
23.2	-3.35693	-1.83105	-4.57764	-3.66211	-4.57764	-2.44141	-2.44141	-2.44141	-2.44141	-3.66211	-7.62939	-4.57764	-4.88281	-3.66211	0	-3.66211	-5.49316	-3.66211	-4.27246	-6.71387	-3.05176
23.25	-4.57764	-4.27246	-4.27246	-3.66211	-3.35693	-2.44141	-3.96729	-0.305176	-1.2207	-3.66211	-7.62939	-3.96729	-4.57764	-3.66211	-0.610352	-5.49316	-4.88281	-3.05176	-3.35693	-6.71387	-1.83105
23.3	-3.05176	-4.88281	-5.18799	-4.27246	-1.83105	-3.35693	-2.13623	-2.13623	-1.52588	-5.18799	-4.88281	-4.57764	-3.96729	-4.57764	-0.915527	-3.66211	-5.79834	-5.49316	-4.88281	-3.96729	-4.57764
23.35	-4.88281	-4.27246	-4.27246	-3.05176	-2.74658	-3.96729	-3.35693	-2.44141	-2.44141	-3.96729	-2.13623	-3.96729	-4.57764	-3.05176	-0.915527	-4.27246	-3.96729	-3.66211	-5.49316	-4.88281	-5.79834
23.4	-5.18799	-3.05176	-4.57764	-3.05176	-4.27246	-1.83105	-1.83105	-2.13623	-0.915527	-2.74658	0.305176	-4.88281	-3.66211	-4.88281	-2.44141	-4.88281	-6.71387	-5.49316	-6.10352	-5.18799	-5.18799
23.45	-6.10352	-2.13623	-1.2207	-3.96729	-4.88281	-0.305176	-3.05176	-4.57764	-3.05176	-1.83105	-2.44141	-4.57764	-4.88281	-3.35693	-3.05176	-5.49316	-4.88281	-4.88281	-4.88281	-5.79834	-5.79834
23.5	-5.18799	-1.83105	-2.13623	-4.88281	-5.79834	-0.915527	-2.74658	-5.79834	-2.74658	-2.44141	-1.83105	-4.57764	-1.83105	-4.88281	-4.27246	-2.74658	-5.79834	-3.05176	-6.10352	-5.79834	-5.79834
23.55	-7.62939	-3.66211	-2.13623	-7.32422	-3.96729	-1.2207	-2.44141	-6.71387	-2.44141	-1.52588	-2.13623	-2.74658	-3.05176	-3.35693	-6.71387	-3.35693	-4.88281	-2.74658	-4.88281	-4.57764	-6.10352
23.6	-6.40869	-6.10352	-4.27246	-3.96729	-2.44141	0.305176	-1.52588	-5.18799	-2.13623	-3.35693	-0.610352	-4.57764	-1.83105	-5.49316	-6.10352	-3.05176	-5.18799	-2.44141	-6.10352	-3.96729	-3.96729
23.65	-6.40869	-5.49316	-2.44141	-1.83105	0.305176	-2.13623	-3.05176	-4.88281	-1.52588	-3.35693	-1.52588	-5.79834	-3.05176	-4.27246	-7.32422	-6.40869	-3.05176	-1.52588	-3.96729	-6.71387	-3.96729
23.7	-4.88281	-4.57764	-3.96729	0.610352	-1.2207	-0.915527	-2.74658	-2.44141	-2.74658	-5.79834	-0.305176	-6.10352	-1.52588	-5.18799	-5.79834	-6.71387	-5.49316	-3.35693	-5.49316	-7.01904	-2.44141
23.75	-3.35693	-2.44141	-2.74658	-0.305176	-0.610352	-2.74658	-2.44141	-2.44141	-2.44141	-4.27246	-3.05176	-6.10352	-3.35693	-4.57764	-6.40869	-6.71387	-5.18799	-4.57764	-3.05176	-7.93457	-3.35693
23.8	-3.96729	-2.13623	-4.88281	0.305176	-2.44141	-1.83105	-1.83105	0	-4.57764	-5.18799	-2.13623	-3.05176	-3.05176	-4.57764	-4.27246	-5.49316	-5.79834	-4.27246	-4.27246	-8.8501	-3.05176
23.85	-4.27246	-0.915527	-3.66211	-3.66211	-2.44141	-3.66211	-1.2207	-2.44141	-3.66211	-2.74658	-3.05176	-3.35693	-3.66211	-0.610352	-3.66211	-4.57764	-5.49316	-6.71387	-3.96729	-8.8501	-3.96729
23.9	-6.40869	-2.13623	-2.74658	-3.66211	-4.27246	-2.74658	-2.13623	-0.915527	-3.66211	-3.66211	-2.74658	-2.13623	-1.83105	-0.915527	-3.35693	-6.10352	-4.88281	-5.18799	-5.79834	-8.54492	-4.27246
23.95	-6.71387	-1.2207	-3.35693	-4.88281	-3.35693	-2.74658	-1.52588	-4.57764	-4.57764	-2.44141	-4.27246	-4.88281	-3.35693	-1.2207	-5.49316	-4.27246	-3.96729	-5.79834	-4.57764	-6.71387	-8.8501
24	-5.18799	-2.13623	-3.96729	-2.44141	-4.88281	-3.35693	-3.35693	-2.74658	-4.27246	-3.96729	-3.96729	-2.13623	-3.66211	-2.74658	-3.35693	-2.74658	-3.66211	-3.66211	-7.01904	-6.71387	-7.62939
24.05	-5.49316	-2.74658	-5.49316	-3.35693	-2.74658	-3.66211	-2.44141	-3.05176	-3.05176	-3.66211	-4.57764	-0.610352	-6.10352	-2.74658	-5.79834	-3.05176	-4.57764	-4.27246	-6.40869	-4.88281	-8.8501
24.1	-5.18799	-3.66211	-4.88281	-1.2207	-2.44141	-2.44141	-4.57764	-0.915527	-4.88281	-4.57764	-3.35693	-2.13623	-5.18799	-1.52588	-3.35693	-4.57764	-4.27246	-3.05176	-5.18799	-4.27246	-4.88281
24.15	-3.66211	-1.83105	-2.44141	-1.52588	-0.915527	-4.57764	-3.35693	-1.2207	-4.27246	-4.57764	-2.74658	-3.35693	-4.27246	-2.13623	-4.27246	-4.57764	-3.35693	-3.05176	-3.66211	-4.27246	-4.57764
24.2	-6.40869	-5.18799	-3.05176	-0.610352	-3.35693	-4.27246	-3.35693	-1.83105	-5.49316	-2.74658	-0.915527	-2.13623	-2.13623	-0.915527	-3.66211	-6.10352	-3.05176	-1.83105	-3.66211	-4.27246	-3.05176
24.25	-5.79834	-4.27246	-1.52588	-0.915527	-2.74658	-5.79834	-0.915527	-2.44141	-3.05176	-2.13623	-3.05176	-4.27246	-5.79834	-2.74658	-5.49316	-5.49316	-2.74658	-3.05176	-3.66211	-3.66211	-3.35693
24.3	-7.01904	-5.49316	-2.13623	0.305176	-1.83105	-4.88281	-2.74658	-3.35693	-3.96729	-1.52588	-3.35693	-2.13623	-6.71387	-1.52588	-4.57764	-5.18799	-2.13623	-1.83105	-3.66211	-7.93457	-3.05176
24.35	-5.18799	-2.74658	-3.35693	-3.05176	-0.915527	-4.27246	-2.13623	-3.35693	-1.83105	-2.13623	-3.35693	-3.35693	-4.88281	-2.44141	-3.66211	-3.35693	-3.35693	-5.18799	-5.49316	-7.93457	-1.52588
24.4	-5.18799	-3.05176	-2.44141	-3.96729	-1.83105	-1.83105	-3.66211	-3.05176	-3.05176	-3.35693	-2.44141	-3.35693	-1.83105	-3.96729	-3.96729	-4.27246	-2.13623	-4.27246	-4.88281	-7.93457	-0.915527
24.45	-2.74658	-5.49316	-3.05176	-6.71387	-0.305176	-1.2207	-3.05176	-5.49316	-4.27246	-4.57764	-2.13623	-3.96729	-0.610352	-3.96729	-3.66211	-2.74658	-3.35693	-5.18799	-4.57764	-4.57764	-4.57764
24.5	-3.35693	-5.18799	-2.74658	-5.18799	-2.44141	-1.52588	-3.35693	-4.57764	-5.18799	-3.35693	-3.05176	-3.35693	-2.13623	-3.05176	-3.05176	-4.27246	-2.13623	-3.96729	-6.10352	-5.49316	-6.40869
24.55	-4.57764	-4.27246	-4.27246	-6.10352	-2.13623	-0.915527	-2.74658	-3.35693	-2.44141	-2.13623	-2.13623	-3.35693	-2.44141	-4.88281	-5.18799	-3.96729	-3.96729	-4.27246	-7.62939	-3.96729	-8.54492
24.6	-6.71387	-2.13623	-1.83105	-6.10352	-1.83105	-2.44141	-0.610352	-2.13623	-3.05176	-3.66211	-3.05176	-5.18799	-4.57764	-3.66211	-3.96729	-5.18799	-3.05176	-2.74658	-6.10352	-4.57764	-8.8501
24.65	-5.79834	-1.2207	-3.66211	-5.18799	-3.05176	-3.66211	-0.915527	-1.2207	-2.44141	-4.57764	-3.35693	-5.18799	-4.27246	-5.18799	-4.27246	-3.96729	-5.18799	-2.44141	-8.8501	-4.88281	-6.71387
24.7	-86.0596	-79.3457	-79.9561	-80.5664	-75.0732	-65.3076	-39.978	0	-4.27246	-2.74658	-3.05176	-3.66211	-4.57764	-3.96729	42.1143	58.2886	69.5801	75.3784	74.4629	76.2939	75.6836
24.75	-469.055	-451.66	-439.453	-419.617	-386.658	-317.688	-180.054	27.1606	2.13623	0.610352	-4.57764	-7.32422	-9.76562	-19.2261	224.304	328.064	400.696	440.674	468.445	497.437	514.526
24.8	-989.075	-923.767	-868.225	-805.054	-720.52	-587.769	-354.309	-24.4141	-38.147	-17.395	-4.27246	14.3433	36.6211	52.7954	454.712	669.861	850.83	993.958	1122.44	1255.49	1385.8
24.85	-1257.93	-1129.76	-1017.15	-911.56	-794.067	-639.343	-402.527	-85.144	-76.5991	-38.7573	-3.05176	37.2314	90.332	160.522	615.54	941.467	1262.21	1582.64	1882.63	2211.91	2558.59
24.9	-1343.69	-1114.2	-927.734	-785.522	-650.024	-507.507	-328.369	-102.844	-78.4302	-39.3677	-4.27246	43.9453	119.324	267.334	736.084	1189.88	1687.93	2224.43	2737.73	3296.2	3902.59
24.95	-1481.02	-1119.69	-843.811	-644.226	-487.366	-353.088	-232.849	-96.1304	-66.8335	-35.4004	-2.74658	42.4194	144.043	384.216	895.996	1495.36	2168.88	2919.01	3641.97	4414.98	5257.87
25	-1770.02	-1267.09	-890.503	-628.357	-429.077	-285.645	-187.378	-101.318	-61.9507	-32.3486	-4.27246	44.8608	178.223	516.357	1099.55	1843.57	2672.42	3589.17	4487.3	5421.75	6450.2
25.05	-2145.08	-1527.4	-1059.27	-726.013	-479.736	-306.396	-205.078	-126.648	-77.5146	-39.6729	-3.96729	56.1523	228.577	647.278	1313.17	2174.99	3118.9	4156.49	5172.42	6213.99	7370.61
25.1	-2498.47	-1805.42	-1264.95	-877.686	-581.055	-381.47	-256.042	-169.983	-103.76	-52.4902	-5.79834	68.0542	277.71	762.024	1496.89	2441.41	3462.83	4573.97	5666.2	6764.83	8001.4
25.15	-2763.98	-2039.18	-1450.2	-1019.59	-690.002	-461.731	-316.467	-210.571	-132.141	-65.3076	-3.35693	85.4492	323.486	848.694	1636.35	2626.04	3694.46	4850.16	5978.7	7109.07	8397.83
25.2	-2933.96	-2197.27	-1582.03	-1125.49	-769.348	-525.513	-361.633	-245.667	-152.893	-74.1577	-2.44141	96.1304	355.225	909.424	1725.16	2738.95	3835.45	5013.43	6164.86	7307.13	8631.9
25.25	-3022.77	-2284.85	-1660.16	-1190.49	-822.449	-564.27	-393.982	-265.808	-168.457	-84.2285	-1.2207	106.201	376.282	944.824	1779.48	2802.43	3915.41	5105.29	6264.34	7413.02	8769.23
25.3	-3059.69	-2321.78	-1697.39	-1225.59	-848.083	-588.989	-410.156	-278.625	-173.95	-88.1958	-2.13623	110.779	387.878	962.83	1806.34	2838.75	3958.44	5149.84	6318.05	7468.87	8841.55
25.35	-3064.58	-2331.54	-1712.34	-1239.62	-859.985	-598.145	-415.955	-282.898	-178.528	-92.1631	-1.52588	114.746	394.592	973.511	1819.76	2854.61	3977.66	5170.29	6342.47	7496.64	8876.04
25.4	-3050.54	-2321.47	-1709.29	-1237.18	-859.375	-599.67	-412.598	-281.982	-176.697	-90.0269	-5.18799	112	393.372	974.426	1820.07	2861.02	3984.68	5172.42	6352.84	7508.54	8883.06
25.45	-3029.48	-2305.6	-1696.78	-1225.28	-856.018	-594.177	-410.461	-279.236	-176.392	-90.6372	-5.18799	112	395.508	976.562	1816.71	2859.19	3983.15	5166.32	6352.54	7505.19	8880
25.5	-3000.18	-2283.94	-1682.43	-1214.29	-849.609	-588.684	-406.189	-277.405	-171.509	-89.7217	-6.71387	110.779	393.066	973.511	1810.61	2856.75	3976.44	5150.76	6340.94	7497.86	8870.54
25.55	-2972.41	-2265.01	-1664.12	-1200.87	-839.539	-580.139	-402.527	-273.438	-169.373	-87.8906	-2.44141	110.779	391.846	969.238	1808.17	2849.43	3966.98	5139.16	6330.57	7490.54	8859.56
25.6	-2940.06	-2245.79	-1646.73	-1191.1	-828.857	-574.341	-395.203	-272.217	-166.016	-85.7544	-2.13623	110.168	386.963	965.576	1805.73	2843.93	3955.99	5125.73	6317.75	7485.05	8838.2
25.65	-2914.43	-2231.14	-1628.72	-1181.03	-822.144	-568.237	-389.099	-266.418	-163.574	-81.7871	-0.305176	109.863	382.08	964.05	1803.28	2834.78	3944.09	5114.14	6303.1	7475.28	8816.22
25.7	-2891.24	-2218.02	-1613.16	-1168.21	-814.819	-561.829	-380.249	-260.62	-159.607	-79.0405	-0.915527	109.558	377.502	959.778	1794.13	2826.54	3930.36	5099.18	6288.15	7463.38	8797
25.75	-2873.84	-2203.98	-1597.29	-1155.4	-805.664	-554.81	-375.061	-254.517	-158.997	-78.7354	-1.52588	106.812	372.62	957.336	1786.5	2816.16	3922.12	5087.28	6274.11	7445.68	8775.33
25.8	-2852.17	-2187.5	-1582.64	-1140.44	-797.119	-550.842	-370.789	-250.854	-155.945	-78.7354	-0.610352	104.37	372.009	951.843	1779.48	2811.89	3913.27	5076.9	6261.9	7430.42	8750.92
25.85	-2832.34	-2172.24	-1568.91	-1129.76	-787.659	-545.654	-365.601	-247.192	-152.893	-77.2095	-0.610352	102.844	369.873	946.96	1773.38	2807.92	3905.64	5066.53	6252.14	7415.16	8721.31
25.9	-2808.23	-2157.29	-1558.23	-1116.64	-779.724	-539.551	-361.633	-244.141	-152.588	-76.9043	-3.96729	99.1821	368.652	939.636	1769.71	2807.62	3898.01	5056.76	6240.23	7399.6	8685.3
25.95	-2789	-2143.86	-1548.16	-1103.82	-768.738	-534.058	-361.023	-242.31	-151.062	-73.2422	-5.18799	97.6562	366.516	938.11	1766.05	2806.4	3892.82	5049.74	6231.38	7381.29	8652.65
26	-2771.3	-2137.45	-1539.61	-1094.36	-762.939	-527.039	-358.887	-238.953	-150.146	-72.6318	-4.27246	97.6562	365.906	936.584	1762.39	2805.79	3884.89	5043.33	6220.09	7370.91	8628.54
26.05	-2755.74	-2132.57	-1528.32	-1085.82	-755.615	-521.851	-355.225	-237.732	-146.484	-72.0215	-4.88281	95.2148	362.854	935.364	1757.51	2802.12	3881.53	5040.28	6214.9	7366.64	8614.81
26.1	-2738.34	-2128.91	-1519.78	-1078.19	-750.732	-518.188	-353.394	-234.985	-144.653	-73.2422	-4.88281	95.2148	362.244	933.228	1755.98	2798.77	3874.82	5037.23	6210.94	7370	8611.45
26.15	-2719.73	-2118.23	-1510.31	-1074.22	-743.408	-517.273	-350.037	-234.68	-141.296	-72.0215	-5.49316	92.7734	360.107	932.007	1755.68	2792.05	3869.93	5031.13	6206.36	7371.83	8612.37
26.2	-2704.16	-2106.32	-1506.35	-1066.59	-736.694	-512.085	-347.29	-231.323	-140.381	-73.5474	-4.27246	93.0786	361.023	927.734	1755.37	2784.42	3862.61	5029.3	6196.29	7370	8614.81
26.25	-2691.35	-2090.45	-1500.24	-1062.32	-729.37	-507.812	-340.576	-231.018	-138.855	-73.2422	-5.18799	92.4683	358.887	924.072	1753.23	2778.32	3861.08	5023.5	6183.17	7367.55	8616.03
26.3	-2683.41	-2080.08	-1494.14	-1055.3	-728.76	-503.235	-338.135	-228.882	-137.329	-72.6318	-2.44141	94.6045	360.413	920.715	1752.93	2772.22	3856.81	5013.12	6168.52	7368.47	8625.18
26.35	-2679.44	-2069.7	-1484.07	-1051.64	-724.487	-501.099	-335.388	-227.966	-135.193	-68.9697	-1.52588	94.6045	358.887	917.358	1748.66	2764.59	3853.45	4994.51	6159.36	7373.66	8631.9
26.4	-2673.65	-2060.24	-1474	-1044.92	-721.741	-496.521	-333.557	-222.473	-136.719	-69.8853	0.610352	94.9097	358.887	915.222	1748.96	2759.4	3845.52	4979.25	6152.95	7375.18	8636.17
26.45	-2665.1	-2045.59	-1461.49	-1041.87	-717.468	-497.131	-331.726	-221.252	-133.972	-67.749	-1.83105	94.2993	357.666	915.527	1745.91	2755.13	3836.06	4967.04	6150.51	7366.64	8627.32
26.5	-2660.83	-2035.52	-1455.69	-1038.51	-712.585	-493.164	-331.726	-217.896	-133.972	-69.5801	-1.2207	93.9941	357.056	915.222	1745.3	2751.77	3824.77	4960.33	6143.49	7348.94	8613.89
26.55	-2651.37	-2023.01	-1452.64	-1036.68	-707.397	-491.638	-328.979	-217.59	-131.226	-68.9697	-4.88281	90.6372	352.478	913.696	1741.94	2749.33	3813.48	4957.58	6133.73	7330.02	8597.41
26.6	-2646.48	-2014.77	-1451.42	-1033.63	-704.651	-487.976	-330.505	-216.98	-132.751	-69.8853	-4.57764	91.2476	351.257	911.255	1741.94	2745.67	3804.63	4958.5	6122.74	7309.88	8583.68
26.65	-2640.69	-2007.75	-1450.2	-1033.63	-702.515	-486.145	-327.454	-216.98	-131.531	-68.6646	-6.40869	91.5527	349.121	908.813	1741.03	2743.84	3799.13	4956.05	6113.59	7300.72	8571.17
26.7	-2637.63	-2003.78	-1447.45	-1029.97	-699.158	-482.483	-325.623	-214.539	-130.615	-67.749	-6.10352	92.4683	348.206	904.236	1737.98	2741.09	3794.25	4956.36	6114.2	7299.19	8561.1
26.75	-2628.48	-1998.29	-1442.26	-1028.14	-696.411	-481.567	-322.266	-216.675	-130.615	-67.4438	-5.79834	91.8579	348.816	900.879	1735.23	2740.17	3791.81	4951.17	6118.77	7309.27	8547.97
26.8	-2619.02	-1992.19	-1437.07	-1025.7	-695.496	-480.957	-321.045	-215.759	-130.615	-65.3076	-4.57764	90.6372	349.121	899.963	1734.01	2737.43	3790.28	4944.46	6123.35	7323.91	8541.26
26.85	-2610.17	-1987.92	-1436.16	-1023.56	-695.496	-481.262	-319.214	-214.844	-129.7	-63.7817	-5.49316	89.4165	347.9	898.132	1730.96	2734.38	3787.54	4931.64	6126.1	7343.44	8535.46
26.9	-2607.73	-1984.86	-1436.77	-1022.64	-695.496	-480.042	-317.383	-213.623	-129.7	-65.3076	-5.79834	86.9751	348.206	900.879	1729.74	2731.32	3783.26	4921.26	6127.32	7356.87	8537.29
26.95	-2602.23	-1979.68	-1439.21	-1019.29	-695.496	-479.126	-316.772	-212.097	-126.648	-64.3921	-5.18799	87.5854	347.595	900.574	1727.6	2729.19	3776.86	4911.5	6119.08	7364.5	8539.12
27	-2595.83	-1976.01	-1438.9	-1018.37	-693.054	-475.769	-314.026	-211.792	-125.427	-64.0869	-3.05176	88.1958	346.68	902.405	1726.07	2722.78	3770.75	4904.79	6109.01	7362.37	8540.96
27.05	-2585.75	-1968.08	-1438.6	-1012.27	-691.223	-471.497	-311.279	-209.656	-125.427	-64.3921	-4.88281	88.8062	341.797	901.794	1724.24	2717.59	3769.23	4904.79	6097.11	7356.26	8540.65
27.1	-2580.57	-1961.06	-1434.94	-1010.74	-688.171	-469.36	-310.669	-208.74	-126.038	-63.4766	-4.57764	90.0269	339.355	903.32	1719.67	2711.18	3773.19	4908.14	6087.95	7342.22	8533.33
27.15	-2575.68	-1958.01	-1431.88	-1011.05	-686.951	-466.919	-310.669	-206.909	-126.038	-62.561	-5.49316	89.7217	338.135	902.1	1717.53	2710.27	3772.58	4909.36	6080.32	7330.02	8526.92
27.2	-2572.02	-1953.74	-1425.78	-1012.88	-682.068	-466.309	-311.279	-206.299	-125.122	-61.6455	-4.57764	87.2803	339.05	901.184	1713.26	2708.44	3775.33	4910.58	6076.05	7319.34	8522.64
27.25	-2568.36	-1949.77	-1422.42	-1010.44	-679.016	-464.172	-311.279	-205.383	-125.732	-61.6455	-4.27246	87.2803	342.102	898.438	1713.56	2711.79	3772.28	4909.36	6070.86	7316.28	8522.95
27.3	-2565	-1942.44	-1415.71	-1009.22	-675.049	-464.783	-308.533	-205.383	-123.596	-59.8145	-4.57764	86.6699	343.628	900.269	1713.56	2712.4	3772.58	4907.84	6067.2	7315.37	8528.14
27.35	-2561.95	-1940.31	-1414.18	-1004.03	-674.744	-461.121	-308.533	-204.468	-123.596	-60.73	-2.13623	87.5854	347.29	897.827	1714.78	2712.71	3768.62	4908.45	6062.62	7314.76	8531.19
27.4	-2554.93	-1939.09	-1410.22	-1004.03	-671.387	-460.205	-307.617	-206.299	-122.07	-61.6455	-3.35693	85.144	346.68	899.353	1713.87	2712.1	3763.12	4911.5	6060.79	7315.98	8522.34
27.45	-2550.05	-1942.75	-1409.61	-1002.2	-673.828	-459.29	-308.838	-203.857	-122.986	-63.7817	-0.915527	86.6699	349.121	895.996	1715.39	2713.93	3756.1	4916.08	6051.33	7314.76	8507.69
27.5	-2547.61	-1943.97	-1407.47	-1004.33	-671.082	-458.374	-305.786	-204.163	-120.85	-62.561	0	83.9233	346.985	897.217	1714.48	2713.62	3751.53	4914.86	6044.31	7315.37	8500.06
27.55	-2542.11	-1941.22	-1406.25	-1000.67	-668.945	-457.458	-304.26	-200.195	-123.596	-63.1714	0	83.6182	345.764	895.996	1717.83	2713.93	3748.78	4913.64	6032.1	7313.54	8502.2
27.6	-2534.79	-1935.42	-1404.11	-997.925	-665.894	-459.9	-303.65	-201.111	-122.681	-60.73	-1.2207	85.144	344.543	897.522	1719.97	2711.79	3750	4906.01	6024.17	7315.37	8503.42
27.65	-2525.94	-1929.02	-1404.72	-991.516	-663.757	-459.29	-303.65	-199.28	-122.07	-61.3403	-2.13623	86.6699	348.206	899.048	1723.02	2706.3	3749.39	4901.12	6021.12	7320.56	8507.69
27.7	-2514.95	-1918.95	-1403.2	-986.023	-663.147	-459.595	-302.734	-200.195	-120.544	-58.2886	-5.79834	84.2285	344.543	899.963	1718.75	2699.89	3751.53	4896.24	6025.39	7326.35	8513.79
27.75	-2503.66	-1913.76	-1403.81	-979.919	-663.757	-457.458	-305.786	-200.195	-122.986	-58.8989	-4.57764	83.9233	343.628	899.658	1717.22	2693.79	3752.14	4898.68	6033.02	7325.13	8523.25
27.8	-2490.23	-1910.4	-1402.89	-980.53	-665.894	-458.069	-303.345	-198.975	-122.375	-58.5938	-4.88281	83.0078	340.271	900.269	1716	2690.12	3752.75	4902.34	6039.73	7322.39	8526
27.85	-2478.64	-1916.2	-1402.28	-982.056	-664.673	-456.543	-302.734	-196.533	-121.765	-59.8145	-2.13623	85.144	339.05	900.269	1717.53	2687.68	3752.14	4909.06	6051.64	7312.01	8524.78
27.9	-2465.52	-1919.86	-1401.98	-982.361	-662.231	-457.458	-300.903	-198.059	-120.85	-62.2559	-4.27246	84.5337	337.524	902.405	1717.53	2691.65	3750.92	4911.5	6063.23	7300.11	8512.27
27.95	-2458.8	-1923.83	-1402.28	-981.14	-662.842	-456.238	-303.345	-198.975	-119.019	-61.9507	-2.44141	85.144	337.524	903.32	1716.92	2694.09	3753.05	4910.89	6059.88	7287.29	8496.7
28	-2453.31	-1922	-1401.37	-978.699	-663.452	-453.796	-303.04	-199.585	-116.882	-59.8145	-3.66211	83.9233	337.83	903.015	1712.34	2693.18	3752.44	4908.14	6045.84	7281.19	8478.09
28.05	-2452.7	-1921.08	-1396.18	-978.088	-664.673	-449.829	-306.396	-199.28	-119.019	-61.6455	-3.35693	82.7026	337.219	904.236	1709.9	2689.82	3752.14	4906.31	6029.05	7270.81	8468.93
28.1	-2449.65	-1919.86	-1393.43	-976.562	-666.809	-449.524	-305.786	-197.144	-118.713	-61.3403	-3.35693	83.6182	339.661	901.489	1708.07	2687.38	3750	4900.21	6015.01	7259.22	8467.41
28.15	-2450.26	-1918.33	-1392.52	-975.952	-665.588	-449.219	-302.429	-196.228	-119.629	-62.2559	-2.13623	84.8389	343.323	902.405	1707.46	2681.88	3748.17	4893.49	6008.91	7246.7	8469.24
28.2	-2448.43	-1912.54	-1394.96	-973.816	-664.673	-449.219	-299.377	-195.923	-117.798	-61.0352	-4.27246	84.8389	344.238	900.879	1707.76	2681.27	3746.95	4890.75	6004.94	7243.04	8469.54
28.25	-2449.04	-1906.43	-1394.04	-971.375	-660.4	-449.524	-299.988	-198.059	-118.408	-60.4248	-4.57764	83.0078	344.543	903.015	1707.76	2682.19	3746.95	4889.83	6006.16	7245.18	8472.9
28.3	-2448.73	-1899.11	-1393.13	-970.764	-661.316	-447.693	-299.988	-195.007	-120.239	-60.1196	-5.79834	83.6182	344.238	901.489	1709.9	2685.85	3742.98	4889.22	6008.91	7256.16	8479.92
28.35	-2453.31	-1889.95	-1388.85	-970.154	-659.485	-445.862	-300.903	-193.787	-120.239	-58.5938	-4.27246	81.1768	342.712	899.048	1711.43	2686.77	3739.93	4888.92	6017.46	7263.79	8488.77
28.4	-2453.92	-1878.66	-1386.11	-970.764	-661.011	-444.031	-301.819	-193.176	-118.408	-57.9834	-4.27246	82.7026	340.576	895.691	1712.34	2688.9	3734.13	4888.31	6025.09	7265.01	8493.65
28.45	-2454.22	-1871.64	-1382.45	-973.511	-659.485	-444.031	-301.514	-195.312	-117.188	-57.6782	-3.66211	84.2285	338.135	894.47	1712.65	2687.38	3733.22	4883.73	6035.16	7257.39	8497.31
28.5	-2453	-1868.29	-1381.53	-971.985	-656.738	-442.81	-299.988	-195.923	-115.662	-58.8989	-3.35693	85.7544	339.05	892.639	1713.26	2684.02	3730.47	4881.29	6045.84	7253.11	8497.92
28.55	-2447.81	-1862.18	-1375.43	-969.849	-655.212	-443.115	-297.852	-198.059	-115.967	-59.2041	-3.66211	83.9233	336.304	895.081	1712.04	2680.97	3733.22	4875.18	6053.16	7256.47	8487.55
28.6	-2442.93	-1857.6	-1372.38	-964.355	-657.959	-442.2	-298.462	-195.618	-116.882	-60.73	-2.44141	85.4492	338.745	896.301	1712.65	2678.53	3728.94	4873.66	6053.47	7258.91	8472.9
28.65	-2442.63	-1851.2	-1368.1	-963.135	-658.875	-442.2	-296.021	-194.702	-115.967	-58.8989	-1.2207	84.8389	338.44	896.912	1707.15	2673.95	3725.59	4873.05	6054.69	7256.16	8457.64
28.7	-2445.37	-1846.01	-1366.27	-960.388	-661.011	-440.369	-296.021	-193.176	-119.324	-60.4248	-1.2207	84.5337	340.271	895.081	1705.02	2673.65	3717.96	4879.46	6057.13	7248.84	8449.1
28.75	-2448.43	-1840.21	-1363.22	-960.999	-658.264	-441.589	-295.105	-195.312	-117.798	-58.5938	-3.05176	82.7026	341.797	895.691	1701.97	2673.34	3710.63	4887.08	6059.88	7238.16	8446.04
28.8	-2456.05	-1837.46	-1366.88	-958.557	-655.518	-439.148	-296.326	-195.007	-118.408	-59.8145	-1.83105	83.9233	343.933	894.775	1703.19	2674.26	3700.87	4894.41	6059.57	7232.36	8450.32
28.85	-2460.63	-1836.24	-1369.93	-956.421	-652.771	-440.369	-294.8	-195.618	-116.272	-59.8145	-4.57764	81.1768	341.492	894.47	1704.1	2673.34	3698.43	4896.55	6059.88	7227.48	8452.76
28.9	-2460.33	-1840.52	-1374.82	-951.233	-651.855	-439.758	-297.241	-195.312	-115.662	-61.3403	-3.96729	83.313	340.576	892.334	1708.07	2672.12	3695.68	4898.07	6055.3	7220.15	8452.45
28.95	-2452.7	-1843.87	-1377.56	-952.454	-654.602	-441.284	-296.326	-194.702	-113.22	-60.73	-6.40869	81.4819	336.304	891.113	1710.51	2674.87	3698.12	4895.32	6044.01	7216.8	8450.01
29	-2444.76	-1848.45	-1379.09	-951.843	-655.823	-439.758	-298.157	-191.65	-114.441	-61.3403	-5.49316	82.0923	334.473	887.146	1712.65	2675.17	3702.09	4897.46	6031.8	7211.91	8448.49
29.05	-2437.13	-1849.06	-1378.17	-953.674	-657.349	-439.758	-295.715	-192.566	-115.662	-60.73	-6.71387	81.1768	332.642	885.01	1712.65	2678.83	3706.05	4900.21	6025.39	7208.25	8442.38
29.1	-2434.69	-1850.89	-1374.82	-950.317	-656.738	-440.674	-297.241	-192.261	-115.967	-59.2041	-3.35693	81.1768	331.726	885.01	1712.34	2678.83	3708.19	4901.73	6020.2	7204.59	8437.8
29.15	-2433.78	-1850.89	-1373.6	-947.266	-656.128	-440.674	-294.8	-192.566	-113.831	-57.373	-4.88281	82.7026	332.642	885.62	1709.29	2679.14	3708.8	4898.38	6014.4	7210.69	8429.26
29.2	-2435.61	-1848.14	-1373.29	-942.383	-656.738	-439.453	-294.189	-194.092	-118.408	-58.2886	-3.96729	82.7026	333.557	887.146	1708.98	2677.31	3713.38	4895.94	6004.03	7215.27	8423.16
29.25	-2431.95	-1842.35	-1375.43	-938.11	-659.18	-440.674	-290.527	-195.007	-117.493	-58.5938	-2.74658	82.0923	335.388	886.536	1706.54	2674.87	3717.65	4893.49	5991.21	7218.93	8422.24
29.3	-2430.11	-1839.9	-1376.95	-938.11	-661.316	-438.538	-290.222	-194.702	-119.324	-57.6782	-0.610352	83.313	337.524	886.536	1704.41	2668.76	3722.23	4893.49	5985.72	7213.75	8430.18
29.35	-2425.54	-1837.16	-1375.12	-937.195	-661.926	-437.012	-288.086	-192.871	-117.798	-58.2886	-3.66211	81.7871	338.135	883.789	1701.66	2667.54	3725.89	4895.63	5983.89	7205.2	8439.94
29.4	-2421.57	-1838.68	-1372.07	-935.669	-660.4	-435.181	-292.053	-193.481	-117.188	-58.2886	-5.18799	83.0078	339.355	885.315	1701.97	2665.71	3731.69	4895.94	5990.6	7194.82	8445.43
29.45	-2415.47	-1843.26	-1372.68	-932.007	-659.79	-433.35	-292.969	-191.65	-115.967	-58.8989	-7.62939	82.0923	341.187	886.23	1703.19	2668.76	3733.83	4893.19	5996.09	7191.16	8443.91
29.5	-2409.36	-1848.14	-1368.1	-928.65	-653.992	-435.791	-293.274	-190.125	-115.051	-57.373	-6.40869	79.9561	339.661	886.536	1704.1	2669.07	3739.32	4883.42	6003.72	7190.55	8438.42
29.55	-2401.43	-1851.5	-1365.97	-926.514	-651.855	-436.096	-293.274	-190.43	-116.272	-57.9834	-4.88281	81.1768	341.187	885.925	1706.24	2672.73	3741.15	4870.91	6004.64	7192.38	8427.73
29.6	-2397.16	-1849.37	-1360.17	-926.819	-651.245	-440.369	-292.969	-190.735	-116.272	-56.1523	-4.57764	81.7871	339.355	888.062	1705.02	2672.12	3743.59	4857.48	6002.81	7192.38	8425.6
29.65	-2398.38	-1841.74	-1358.64	-926.514	-654.297	-439.148	-292.969	-189.514	-115.967	-56.7627	-3.66211	84.5337	339.05	886.23	1702.88	2670.29	3742.68	4850.77	5998.54	7193.6	8432.01
29.7	-2402.95	-1834.11	-1358.95	-928.65	-653.687	-437.317	-291.443	-191.04	-114.441	-57.373	-4.57764	82.7026	335.999	887.146	1700.74	2663.88	3739.93	4847.72	5998.84	7197.57	8438.42
29.75	-2405.4	-1829.83	-1362.3	-930.786	-655.518	-437.012	-291.443	-191.956	-115.662	-58.8989	-3.66211	83.0078	336.304	884.094	1700.74	2659	3734.13	4849.55	5995.48	7198.49	8443.91
29.8	-2405.7	-1831.05	-1366.58	-936.584	-652.466	-436.707	-289.917	-194.092	-115.662	-55.8472	-3.66211	80.5664	335.388	885.01	1699.22	2651.98	3730.16	4852.6	5995.18	7198.49	8444.82
29.85	-2401.43	-1831.67	-1368.1	-938.416	-650.635	-435.181	-289.612	-194.092	-117.188	-58.5938	-4.57764	80.8716	336.304	884.705	1698.3	2649.23	3728.64	4860.84	5998.23	7194.82	8441.16
29.9	-2401.43	-1831.97	-1369.02	-943.298	-648.193	-435.791	-292.053	-192.871	-116.882	-57.6782	-3.66211	81.4819	336.609	887.451	1696.47	2647.4	3728.64	4866.03	6006.77	7189.64	8430.48
29.95	-2402.34	-1832.89	-1372.68	-943.604	-649.109	-432.739	-293.579	-190.125	-116.272	-59.2041	0	83.6182	339.05	887.451	1695.86	2648.01	3722.84	4869.69	6013.18	7183.23	8425.6
30	-2399.9	-1828.61	-1370.24	-944.214	-649.414	-433.655	-292.664	-190.125	-113.831	-59.2041	-1.2207	81.7871	335.693	888.367	1692.5	2651.06	3720.09	4868.47	6014.71	7173.16	8424.38
30.05	-2398.07	-1825.26	-1366.27	-941.162	-650.33	-430.908	-293.274	-190.125	-116.272	-58.5938	-0.610352	83.6182	335.388	890.198	1691.89	2655.94	3718.26	4866.03	6010.13	7161.25	8432.62
30.1	-2395.32	-1820.07	-1361.69	-942.383	-647.583	-432.129	-291.138	-190.43	-114.746	-57.6782	-4.57764	81.1768	332.031	893.25	1692.2	2662.05	3721.01	4857.48	6005.25	7152.71	8441.77
30.15	-2397.46	-1817.32	-1357.73	-942.078	-644.226	-431.519	-292.664	-188.293	-115.662	-58.2886	-3.66211	83.313	332.947	892.639	1694.34	2662.66	3723.45	4850.16	6001.59	7144.78	8448.18
30.2	-2393.8	-1810.61	-1355.29	-943.604	-642.395	-432.739	-290.222	-189.209	-114.746	-59.5093	-4.57764	81.4819	333.252	892.639	1693.73	2664.49	3724.06	4842.83	6003.42	7142.64	8445.13
30.25	-2385.25	-1805.11	-1351.32	-941.467	-644.836	-433.655	-292.053	-188.599	-115.662	-59.5093	-3.05176	83.0078	334.473	891.418	1694.95	2662.05	3725.59	4840.39	6008	7141.42	8441.16
30.3	-2371.22	-1798.4	-1349.79	-936.584	-646.667	-435.486	-290.833	-188.904	-113.831	-57.9834	-4.27246	81.7871	334.473	891.113	1690.67	2659.61	3724.67	4841	6014.4	7146.91	8438.11
30.35	-2359.62	-1795.04	-1342.77	-933.838	-646.973	-435.791	-291.138	-188.599	-115.967	-59.8145	-4.27246	81.1768	335.999	891.724	1690.98	2655.64	3728.94	4844.97	6012.27	7148.44	8442.99
30.4	-2352.6	-1795.65	-1338.2	-933.533	-644.226	-437.012	-289.917	-187.378	-115.662	-58.2886	-3.66211	79.9561	337.83	890.198	1689.15	2655.64	3729.86	4849.55	6000.67	7154.24	8446.35
30.45	-2352.91	-1803.89	-1333.31	-934.448	-641.785	-435.791	-289.001	-187.073	-116.882	-58.8989	-1.83105	80.8716	339.661	891.113	1691.89	2650.76	3729.55	4854.74	5988.77	7156.68	8449.71
30.5	-2349.55	-1808.78	-1330.26	-931.702	-641.174	-437.012	-287.17	-185.547	-116.577	-59.8145	-3.66211	79.3457	336.914	888.062	1691.59	2650.76	3730.16	4858.4	5977.78	7159.42	8448.49
30.55	-2348.33	-1812.13	-1327.21	-929.26	-639.648	-435.486	-289.001	-187.378	-114.136	-59.8145	-4.57764	79.9561	336.304	887.756	1692.81	2651.06	3732.6	4860.84	5972.9	7157.9	8447.57
30.6	-2344.97	-1807.56	-1329.04	-928.04	-642.7	-433.655	-288.086	-185.547	-114.136	-58.8989	-7.01904	79.6509	337.219	885.925	1694.95	2655.94	3733.52	4859.62	5970.15	7158.81	8447.27
30.65	-2349.85	-1803.59	-1331.79	-926.819	-642.395	-431.213	-288.391	-186.157	-114.746	-56.4575	-5.49316	78.4302	336.609	886.841	1696.47	2659.61	3735.66	4861.45	5971.07	7159.42	8446.35
30.7	-2354.43	-1799.62	-1335.14	-923.462	-642.09	-429.688	-287.17	-188.599	-115.662	-57.0679	-2.44141	79.3457	337.83	886.536	1701.05	2664.18	3734.13	4868.47	5969.54	7161.56	8440.25
30.75	-2362.06	-1801.45	-1335.14	-927.124	-642.7	-429.993	-288.391	-190.125	-114.441	-54.9316	-2.13623	80.8716	337.219	890.198	1702.88	2665.1	3736.88	4872.74	5968.32	7164.92	8430.18
30.8	-2371.22	-1802.37	-1335.14	-925.293	-642.395	-428.467	-287.17	-189.819	-112.915	-53.7109	-2.13623	81.4819	338.135	889.893	1700.13	2665.41	3733.83	4880.37	5967.71	7171.94	8417.05
30.85	-2379.76	-1799.01	-1332.4	-927.429	-641.174	-426.941	-285.95	-191.65	-112.61	-54.3213	-4.57764	78.7354	334.778	892.029	1693.42	2666.32	3731.38	4885.56	5967.41	7174.99	8410.34
30.9	-2384.03	-1795.96	-1328.12	-928.345	-642.7	-426.331	-286.865	-191.04	-114.746	-54.9316	-4.27246	80.5664	335.999	891.113	1692.2	2669.07	3728.03	4891.36	5962.52	7174.99	8418.27
30.95	-2387.08	-1792.91	-1326.6	-932.617	-642.395	-428.162	-286.255	-191.65	-114.136	-54.3213	-3.96729	79.6509	335.693	890.808	1690.67	2667.54	3728.64	4890.44	5963.13	7173.77	8432.62
31	-2385.56	-1794.43	-1325.38	-933.228	-645.142	-428.162	-287.781	-190.735	-115.967	-57.6782	-3.35693	81.7871	335.693	888.977	1691.89	2667.54	3729.55	4888.31	5966.19	7175.9	8448.49
31.05	-2382.81	-1794.74	-1324.77	-934.448	-645.447	-430.603	-289.001	-191.65	-115.051	-57.6782	-4.88281	81.4819	337.524	889.587	1692.2	2668.46	3729.55	4881.9	5969.85	7182.01	8453.67
31.1	-2378.85	-1795.65	-1329.35	-932.617	-648.804	-428.467	-289.917	-189.209	-114.746	-58.2886	-3.35693	83.313	339.355	889.893	1690.37	2669.37	3724.98	4878.23	5970.15	7189.94	8454.89
31.15	-2373.05	-1793.21	-1333.01	-934.448	-648.499	-427.551	-289.307	-190.43	-113.22	-57.6782	-4.27246	79.3457	335.693	889.282	1684.57	2673.65	3727.11	4880.07	5975.34	7194.21	8447.57
31.2	-2367.25	-1791.38	-1333.92	-933.838	-649.414	-425.72	-290.833	-189.819	-116.272	-58.8989	-2.13623	79.0405	335.388	889.282	1682.74	2676.7	3728.33	4888.92	5979.31	7195.13	8436.28
31.25	-2359.92	-1788.33	-1333.92	-936.89	-648.193	-425.11	-289.612	-189.514	-115.662	-56.4575	-2.74658	77.5146	333.557	888.977	1681.82	2680.05	3727.72	4890.44	5979.31	7201.84	8427.12
31.3	-2351.38	-1787.11	-1336.06	-935.059	-649.719	-423.279	-292.053	-186.768	-116.272	-56.1523	-3.35693	78.4302	334.473	887.451	1684.27	2677.31	3725.28	4892.27	5976.87	7205.81	8420.71
31.35	-2340.7	-1782.84	-1339.72	-934.143	-649.109	-424.194	-291.748	-188.293	-114.441	-54.3213	-5.79834	77.5146	332.947	886.841	1684.57	2675.48	3723.14	4887.7	5972.9	7208.56	8412.17
31.4	-2333.68	-1780.4	-1339.42	-932.617	-650.635	-423.584	-292.969	-188.599	-114.441	-56.4575	-3.05176	78.4302	334.778	887.146	1687.32	2670.9	3723.45	4886.78	5963.44	7205.51	8405.46
31.45	-2332.46	-1778.87	-1338.81	-935.059	-649.414	-426.025	-291.138	-189.209	-113.525	-55.542	-3.05176	79.9561	335.083	887.146	1683.96	2666.93	3721.92	4882.2	5953.98	7204.59	8395.39
31.5	-2334.59	-1781.92	-1332.4	-934.753	-650.024	-424.805	-290.527	-187.683	-116.272	-57.6782	-0.305176	80.8716	335.693	888.062	1683.65	2663.57	3724.67	4877.93	5944.82	7200.93	8391.72
31.55	-2334.59	-1781.31	-1328.74	-933.838	-646.362	-427.551	-285.95	-186.768	-114.441	-57.0679	0.305176	83.0078	335.083	889.587	1680.91	2659.91	3724.37	4872.13	5940.86	7196.66	8390.81
31.6	-2336.43	-1780.7	-1327.51	-934.753	-645.447	-426.331	-284.119	-187.073	-113.22	-58.8989	-0.305176	83.6182	336.304	892.639	1681.82	2655.64	3727.42	4868.77	5943.3	7188.72	8388.67
31.65	-2338.87	-1775.51	-1329.35	-932.617	-642.395	-427.551	-282.288	-189.514	-111.694	-58.8989	-4.57764	79.3457	336.304	891.724	1683.04	2658.39	3729.55	4868.16	5950.32	7182.62	8383.79
31.7	-2344.67	-1773.38	-1331.18	-930.176	-640.869	-427.856	-285.645	-191.65	-111.694	-59.2041	-5.79834	79.6509	335.999	892.639	1684.27	2659	3733.22	4870.91	5959.17	7174.07	8381.65
31.75	-2348.63	-1771.85	-1337.89	-928.65	-638.123	-427.246	-286.255	-190.125	-113.22	-58.2886	-5.18799	81.4819	335.999	890.503	1686.71	2662.05	3733.22	4869.69	5961.61	7173.16	8380.13
31.8	-2353.21	-1774.6	-1339.11	-924.683	-635.376	-425.72	-287.476	-187.683	-112.915	-57.0679	-4.27246	83.313	334.167	889.893	1686.1	2658.69	3732.91	4871.22	5967.71	7170.1	8380.13
31.85	-2351.99	-1775.51	-1341.55	-922.546	-632.324	-424.5	-286.865	-187.683	-114.441	-59.2041	-1.83105	84.8389	334.473	887.146	1688.84	2655.94	3726.2	4872.13	5974.12	7164.92	8375.55
31.9	-2350.46	-1775.21	-1340.64	-924.988	-633.545	-426.025	-288.086	-188.293	-112.915	-58.8989	-2.74658	82.7026	335.999	887.146	1690.67	2652.28	3723.14	4873.05	5983.28	7160.34	8373.72
31.95	-2344.36	-1774.29	-1340.94	-926.514	-632.935	-424.805	-288.086	-186.157	-113.831	-57.6782	-4.27246	84.5337	335.388	883.484	1690.06	2651.98	3719.18	4871.83	5986.94	7162.17	8375.24
32	-2339.17	-1772.77	-1340.03	-932.007	-632.935	-423.584	-287.476	-186.768	-115.967	-55.542	-6.10352	81.7871	334.167	885.01	1690.98	2651.37	3718.26	4865.72	5990.3	7169.49	8378.91
32.05	-2328.8	-1768.8	-1338.81	-934.448	-633.85	-426.025	-287.17	-185.852	-116.577	-54.9316	-3.66211	82.0923	335.083	883.484	1692.81	2652.28	3722.53	4861.76	5990.91	7177.43	8381.96
32.1	-2321.78	-1769.41	-1335.14	-938.721	-632.935	-427.856	-285.95	-187.988	-114.136	-54.0161	-1.83105	80.5664	335.693	884.399	1694.95	2651.37	3727.72	4856.26	5998.23	7186.89	8380.13
32.15	-2311.71	-1770.94	-1330.87	-937.5	-632.629	-426.941	-285.034	-187.988	-112.61	-55.542	-2.44141	81.7871	337.219	884.705	1698	2656.25	3735.05	4861.15	6002.2	7189.94	8380.43
32.2	-2306.52	-1773.38	-1327.21	-937.5	-631.104	-428.162	-285.645	-192.261	-112	-55.8472	-2.44141	81.1768	335.999	886.536	1695.86	2660.83	3741.46	4865.42	6004.64	7183.53	8375.55
32.25	-2301.94	-1777.34	-1329.65	-935.059	-632.935	-426.331	-285.95	-192.261	-114.441	-57.6782	-0.610352	81.7871	337.524	887.146	1695.56	2665.1	3739.32	4866.94	6007.08	7175.9	8371.58
32.3	-2298.89	-1780.09	-1333.01	-932.617	-630.798	-426.331	-283.813	-193.481	-114.746	-57.0679	-4.27246	79.0405	334.778	886.536	1690.98	2667.85	3733.22	4866.33	6015.62	7170.41	8366.7
32.35	-2297.06	-1779.48	-1340.03	-931.091	-630.493	-424.805	-285.034	-193.176	-117.188	-58.5938	-4.57764	80.2612	336.304	888.062	1688.54	2668.76	3725.89	4868.16	6024.78	7166.44	8363.65
32.4	-2295.23	-1773.68	-1344.91	-933.228	-627.136	-427.246	-281.982	-190.735	-114.136	-57.0679	-6.40869	79.6509	333.252	886.23	1684.88	2667.54	3720.4	4867.86	6036.38	7162.78	8366.39
32.45	-2300.42	-1768.19	-1344.6	-933.838	-627.136	-427.246	-283.508	-187.378	-115.662	-57.9834	-5.49316	81.1768	334.473	881.958	1681.52	2661.74	3717.65	4870	6043.7	7153.32	8372.19
32.5	-2306.82	-1759.95	-1341.86	-936.89	-625.916	-428.162	-283.813	-189.209	-115.051	-57.9834	-4.57764	78.125	331.726	879.211	1677.55	2659	3713.99	4868.77	6050.11	7144.78	8375.24
32.55	-2314.76	-1756.59	-1334.84	-937.5	-629.578	-428.162	-286.255	-187.988	-114.136	-57.6782	-2.74658	77.8198	332.642	875.549	1676.64	2654.42	3711.85	4871.52	6049.5	7132.57	8380.13
32.6	-2326.05	-1757.51	-1330.87	-940.857	-631.714	-427.246	-286.255	-189.514	-112.915	-55.8472	-1.83105	78.7354	332.031	873.108	1673.89	2652.89	3708.5	4871.52	6047.36	7124.63	8377.08
32.65	-2333.37	-1763.61	-1327.21	-936.279	-633.85	-425.415	-286.865	-188.599	-115.967	-57.9834	-1.2207	79.6509	330.811	875.854	1674.5	2653.2	3710.94	4874.57	6042.18	7116.09	8373.41
32.7	-2335.21	-1770.02	-1325.07	-933.228	-632.629	-426.941	-286.56	-188.293	-116.577	-56.4575	-0.305176	81.1768	330.505	877.991	1675.11	2656.25	3711.24	4877.01	6035.46	7114.56	8361.21
32.75	-2332.46	-1779.48	-1321.11	-932.007	-632.019	-426.941	-284.424	-187.378	-117.798	-57.9834	1.52588	82.0923	333.252	881.042	1678.47	2655.33	3713.38	4879.46	6028.14	7117	8353.27
32.8	-2326.35	-1782.84	-1316.22	-930.786	-630.493	-427.856	-282.898	-187.683	-117.493	-57.373	-0.915527	80.2612	332.031	881.958	1678.16	2657.47	3712.46	4878.85	6018.07	7123.41	8350.22
32.85	-2321.78	-1789.25	-1310.42	-929.26	-629.883	-426.025	-286.255	-189.819	-116.577	-57.6782	-1.83105	79.6509	332.336	885.925	1676.94	2657.47	3712.16	4873.66	6006.77	7126.77	8353.58
32.9	-2313.84	-1791.99	-1309.2	-926.514	-629.883	-425.11	-285.339	-188.904	-116.272	-58.8989	-5.79834	79.9561	332.336	886.841	1673.58	2658.39	3711.24	4863.59	5992.43	7132.87	8359.07
32.95	-2311.71	-1794.74	-1308.9	-925.293	-628.662	-424.805	-286.865	-187.988	-116.272	-58.2886	-5.79834	79.0405	330.505	886.536	1670.23	2658.69	3713.99	4855.96	5984.19	7138.67	8363.95
33	-2310.18	-1791.99	-1315	-926.819	-625.916	-426.025	-284.424	-189.819	-115.662	-58.8989	-5.18799	80.5664	331.421	883.484	1670.53	2661.44	3712.16	4847.72	5979.31	7147.22	8365.48
33.05	-2313.23	-1788.33	-1319.89	-932.007	-627.136	-427.551	-284.729	-191.04	-113.831	-56.4575	-5.18799	80.8716	331.116	883.179	1672.67	2663.57	3712.46	4843.14	5976.26	7149.35	8367.62
33.1	-2314.76	-1782.84	-1326.6	-934.143	-626.526	-426.331	-285.034	-191.345	-113.525	-54.9316	-3.05176	81.4819	332.642	878.906	1671.45	2668.46	3707.89	4840.09	5978.09	7151.49	8370.97
33.15	-2317.2	-1776.43	-1327.51	-933.838	-626.831	-427.246	-285.339	-191.04	-114.746	-55.2368	-3.96729	79.9561	330.811	878.906	1669.92	2672.73	3705.44	4839.17	5981.75	7153.32	8372.19
33.2	-2319.34	-1770.63	-1330.57	-933.228	-630.188	-426.331	-289.001	-188.293	-114.441	-56.1523	-2.13623	80.2612	331.421	879.822	1666.26	2677.61	3703	4839.17	5985.41	7157.29	8370.67
33.25	-2323.91	-1768.8	-1332.09	-935.059	-630.798	-425.11	-286.865	-187.073	-112.305	-55.542	-1.83105	78.4302	329.895	880.432	1662.6	2675.17	3702.09	4840.09	5992.13	7164.92	8372.5
33.3	-2326.97	-1769.41	-1332.7	-935.974	-633.24	-422.363	-285.95	-186.768	-113.831	-56.1523	-2.44141	78.4302	329.59	879.822	1662.9	2673.95	3703.92	4844.97	5993.35	7172.85	8381.04
33.35	-2331.85	-1772.16	-1330.57	-938.721	-631.104	-423.889	-286.56	-189.209	-113.831	-54.9316	-2.44141	78.125	329.59	881.042	1663.21	2671.51	3708.19	4849.24	5996.09	7178.04	8392.33
33.4	-2333.98	-1775.21	-1330.26	-939.331	-632.629	-423.279	-287.781	-187.683	-114.746	-56.1523	-1.83105	80.5664	331.726	882.568	1664.43	2670.9	3708.8	4851.38	5989.99	7176.82	8405.76
33.45	-2341.61	-1774.6	-1328.74	-942.993	-629.883	-423.584	-288.086	-188.293	-113.525	-53.7109	-4.27246	79.3457	330.505	881.653	1663.51	2670.9	3711.85	4851.38	5984.19	7171.33	8412.48
33.5	-2351.07	-1776.43	-1329.96	-942.383	-628.357	-421.448	-289.307	-187.683	-113.22	-56.7627	-4.57764	79.9561	332.947	882.263	1668.7	2669.68	3714.9	4853.52	5978.09	7162.78	8418.27
33.55	-2357.48	-1777.95	-1330.57	-943.604	-625.916	-421.448	-287.17	-187.683	-111.389	-54.6265	-6.10352	80.5664	331.116	882.263	1668.4	2668.46	3717.35	4852.6	5975.34	7156.07	8422.85
33.6	-2356.87	-1784.36	-1333.01	-938.416	-625.61	-418.091	-285.95	-186.768	-113.22	-56.4575	-4.27246	80.8716	330.811	882.874	1668.09	2667.24	3720.4	4857.18	5974.43	7147.83	8426.51
33.65	-2348.94	-1785.28	-1333.62	-935.059	-624.695	-419.922	-283.813	-188.904	-112.61	-55.8472	-5.18799	79.0405	327.759	884.705	1665.04	2668.46	3719.79	4858.4	5974.73	7145.08	8423.46
33.7	-2339.78	-1786.5	-1336.36	-930.176	-627.136	-419.312	-285.339	-187.683	-114.136	-55.542	-2.44141	79.9561	328.674	885.315	1665.34	2669.37	3719.79	4857.48	5972.29	7141.72	8421.02
33.75	-2329.1	-1782.84	-1337.89	-930.481	-625	-422.668	-283.813	-189.209	-111.389	-55.8472	-2.44141	81.1768	329.895	883.484	1663.82	2664.79	3716.74	4855.04	5973.51	7136.54	8420.41
33.8	-2315.37	-1777.95	-1337.59	-929.871	-625.305	-423.279	-285.339	-187.378	-114.441	-58.5938	-0.915527	80.5664	331.421	883.179	1665.34	2659	3715.82	4851.07	5973.82	7125.24	8423.16
33.85	-2303.77	-1769.1	-1335.45	-932.922	-624.39	-426.941	-285.034	-188.904	-115.662	-59.2041	-2.44141	80.2612	333.862	882.568	1666.26	2653.81	3711.85	4842.53	5973.51	7112.12	8419.49
33.9	-2299.5	-1766.97	-1334.23	-937.5	-626.221	-426.941	-284.729	-187.378	-115.662	-58.8989	-2.44141	80.2612	335.083	884.705	1667.79	2648.32	3709.11	4834.29	5971.07	7099	8413.39
33.95	-2300.42	-1763	-1336.67	-940.552	-625.916	-428.162	-281.982	-187.683	-114.441	-57.6782	-5.49316	78.7354	332.642	882.874	1667.48	2651.06	3706.05	4828.49	5963.13	7094.12	8408.2
34	-2306.52	-1763	-1339.11	-941.467	-626.526	-428.162	-281.372	-185.852	-113.831	-56.4575	-5.79834	79.0405	331.421	883.484	1670.84	2653.5	3703.92	4826.97	5957.03	7092.59	8410.64
34.05	-2311.4	-1763.61	-1343.08	-942.383	-628.357	-428.772	-282.288	-186.462	-113.22	-57.6782	-5.79834	79.6509	329.285	880.127	1672.67	2660.52	3699.04	4822.08	5950.01	7100.52	8415.83
34.1	-2313.23	-1768.49	-1341.25	-940.247	-627.747	-428.772	-283.508	-184.326	-111.389	-57.6782	-4.27246	77.5146	328.674	880.127	1673.89	2660.83	3697.51	4820.56	5952.45	7111.51	8421.94
34.15	-2308.35	-1773.07	-1339.72	-938.11	-625.916	-427.551	-283.508	-184.326	-112.61	-60.1196	-3.96729	77.5146	329.285	879.822	1673.28	2659.3	3693.24	4819.64	5956.73	7124.63	8420.11
34.2	-2310.49	-1775.82	-1334.84	-937.5	-626.526	-427.551	-282.593	-185.242	-112.61	-59.2041	-2.74658	77.5146	329.895	881.042	1675.42	2654.42	3690.8	4821.17	5964.05	7131.96	8422.24
34.25	-2315.98	-1776.43	-1333.31	-934.753	-626.526	-426.331	-279.846	-187.683	-113.22	-58.8989	-0.915527	80.5664	331.116	879.822	1672.97	2652.59	3685.3	4822.69	5970.46	7132.57	8423.77
34.3	-2326.66	-1777.04	-1329.96	-933.533	-627.747	-427.246	-280.151	-189.209	-116.577	-57.6782	-1.2207	79.3457	329.59	882.263	1674.19	2649.23	3682.86	4821.78	5976.56	7130.43	8421.63
34.35	-2331.24	-1775.82	-1328.43	-932.312	-630.493	-429.382	-281.067	-189.209	-115.967	-57.0679	-1.2207	79.6509	332.031	881.958	1673.58	2647.71	3682.86	4821.17	5976.56	7130.43	8412.17
34.4	-2336.43	-1777.04	-1325.99	-934.753	-629.883	-430.908	-279.846	-187.988	-114.136	-55.2368	-2.74658	78.125	329.895	883.484	1669.62	2644.35	3686.22	4816.28	5978.7	7136.84	8402.4
34.45	-2333.68	-1777.95	-1326.6	-934.448	-630.798	-430.298	-278.32	-187.683	-114.746	-56.4575	-4.57764	79.3457	331.726	881.958	1666.26	2644.96	3688.66	4815.37	5977.48	7151.79	8397.52
34.5	-2332.46	-1779.48	-1326.29	-932.007	-629.272	-432.129	-278.931	-188.599	-112	-55.2368	-5.79834	79.3457	330.811	880.737	1662.6	2644.04	3694.15	4815.37	5973.21	7162.78	8399.35
34.55	-2327.58	-1779.79	-1331.18	-925.598	-627.441	-429.077	-279.846	-187.073	-112.305	-56.4575	-4.88281	81.1768	332.642	880.127	1663.82	2644.65	3693.24	4815.67	5961	7170.72	8409.42
34.6	-2322.69	-1779.17	-1334.84	-917.664	-624.695	-429.688	-279.236	-187.378	-110.474	-55.8472	-5.79834	78.7354	329.895	879.517	1665.04	2642.21	3692.63	4817.5	5950.01	7177.43	8422.85
34.65	-2318.42	-1778.56	-1341.25	-909.729	-625.61	-428.772	-279.846	-187.073	-112.915	-56.7627	-3.66211	79.0405	331.421	879.822	1669.31	2643.74	3693.24	4824.83	5941.77	7182.31	8431.7
34.7	-2315.37	-1775.21	-1344.3	-909.424	-623.779	-428.467	-278.931	-187.683	-112.61	-57.0679	-4.57764	76.5991	331.421	880.127	1670.53	2642.82	3696.59	4830.02	5940.25	7186.28	8435.36
34.75	-2313.84	-1775.82	-1347.96	-910.339	-624.695	-424.805	-278.32	-185.852	-114.441	-57.373	-1.83105	77.8198	332.947	877.991	1672.97	2639.77	3703.92	4840.39	5943.91	7186.58	8437.8
34.8	-2312.93	-1774.29	-1349.79	-915.527	-625.61	-423.279	-276.489	-187.073	-115.967	-57.9834	-2.13623	77.8198	331.726	879.822	1674.19	2637.94	3708.5	4844.67	5953.67	7190.25	8434.14
34.85	-2312.62	-1777.65	-1345.21	-919.189	-628.052	-422.058	-277.71	-184.937	-114.136	-56.7627	-1.83105	79.3457	333.252	881.958	1673.89	2633.97	3712.16	4848.94	5961.91	7192.38	8432.31
34.9	-2310.79	-1779.79	-1336.67	-923.157	-626.831	-423.889	-278.015	-187.378	-113.525	-55.8472	-4.57764	80.2612	334.473	881.042	1668.4	2630.62	3712.77	4846.8	5968.63	7197.27	8427.12
34.95	-2306.52	-1782.84	-1329.65	-922.852	-627.441	-424.805	-280.762	-184.937	-114.441	-57.0679	-4.88281	79.3457	335.693	882.568	1667.48	2629.39	3713.68	4844.36	5968.93	7200.62	8416.44
35	-2296.75	-1781.92	-1322.63	-922.241	-625.305	-427.856	-280.151	-185.547	-112.61	-57.373	-4.27246	80.5664	335.083	881.042	1667.18	2628.48	3713.07	4840.09	5962.83	7203.06	8393.55
35.05	-2288.21	-1783.14	-1325.38	-923.157	-624.695	-428.162	-281.067	-185.242	-113.525	-57.0679	-2.44141	80.8716	335.693	881.348	1672.36	2626.04	3713.07	4838.26	5950.93	7202.45	8378.3
35.1	-2285.16	-1777.34	-1329.35	-921.631	-624.39	-430.603	-278.625	-185.547	-112	-56.4575	-5.18799	79.9561	331.726	877.991	1671.45	2626.65	3713.38	4836.12	5940.86	7200.93	8375.24
35.15	-2291.56	-1776.12	-1336.06	-919.189	-625	-429.993	-281.372	-186.157	-112.61	-55.2368	-5.18799	79.9561	330.811	879.211	1671.75	2627.87	3716.74	4831.24	5936.28	7190.86	8382.87
35.2	-2301.64	-1774.29	-1342.16	-920.105	-625.61	-428.467	-279.541	-185.242	-111.389	-56.7627	-5.79834	79.6509	330.505	881.653	1668.4	2630.62	3716.13	4824.83	5934.14	7183.84	8392.94
35.25	-2312.32	-1773.68	-1342.16	-921.631	-625.61	-427.551	-279.236	-183.105	-110.168	-57.0679	-1.83105	78.125	330.505	885.315	1666.26	2630	3719.18	4822.39	5939.03	7177.43	8402.4
35.3	-2318.42	-1771.85	-1342.16	-922.852	-626.221	-428.162	-278.32	-185.547	-111.084	-58.5938	-2.13623	77.8198	332.336	886.23	1666.87	2632.45	3717.65	4823.61	5945.13	7179.57	8406.68
35.35	-2323	-1769.1	-1340.64	-924.072	-627.441	-430.603	-279.236	-185.242	-112	-57.373	-2.44141	76.5991	331.726	886.536	1668.7	2631.84	3720.4	4828.19	5953.37	7175.9	8415.53
35.4	-2323.91	-1768.19	-1342.77	-924.683	-625	-429.688	-279.846	-186.462	-112.915	-56.4575	-3.05176	77.8198	333.557	881.653	1665.95	2633.67	3717.04	4830.32	5960.39	7168.88	8425.9
35.45	-2319.95	-1766.97	-1340.33	-926.514	-623.474	-426.331	-280.762	-186.768	-114.136	-57.0679	-3.35693	78.4302	330.811	880.432	1665.34	2637.33	3717.96	4831.24	5970.46	7156.07	8437.8
35.5	-2314.15	-1766.66	-1339.72	-926.208	-626.526	-423.889	-281.067	-186.157	-114.441	-57.9834	-1.2207	82.7026	331.421	877.38	1666.87	2643.43	3717.65	4829.1	5974.73	7143.25	8444.52
35.55	-2310.18	-1766.66	-1336.36	-926.514	-627.136	-423.279	-279.236	-187.073	-113.525	-56.1523	-0.915527	82.7026	329.895	879.822	1668.4	2641.6	3715.82	4826.66	5977.48	7141.42	8443.91
35.6	-2300.42	-1763.92	-1333.62	-922.546	-628.662	-425.11	-278.015	-187.073	-114.746	-58.5938	-2.44141	81.7871	329.285	878.296	1672.67	2640.08	3712.16	4827.88	5971.68	7145.69	8439.03
35.65	-2292.48	-1761.47	-1331.79	-920.41	-626.831	-429.382	-280.151	-187.378	-114.136	-56.1523	-3.35693	79.9561	328.369	878.601	1674.19	2634.58	3710.02	4828.8	5966.49	7148.44	8433.23
35.7	-2284.24	-1763	-1335.14	-918.579	-626.526	-429.382	-281.372	-183.716	-113.831	-57.6782	-3.66211	80.2612	328.979	877.991	1675.11	2631.53	3707.28	4831.24	5958.56	7146	8429.57
35.75	-2282.41	-1765.44	-1334.84	-922.241	-625.305	-429.077	-281.372	-184.326	-113.525	-54.6265	-3.96729	78.4302	328.064	879.822	1670.84	2627.56	3708.5	4829.71	5954.59	7138.37	8424.68
35.8	-2283.02	-1767.27	-1337.89	-924.988	-626.221	-426.636	-282.898	-183.716	-115.051	-55.8472	-2.74658	78.4302	329.59	880.127	1669.62	2629.09	3707.58	4829.1	5952.76	7131.35	8418.88
35.85	-2283.02	-1762.08	-1335.14	-928.65	-627.136	-427.856	-281.067	-184.631	-111.694	-54.3213	-3.96729	78.4302	330.505	880.737	1668.09	2630.31	3709.41	4826.66	5953.37	7124.33	8411.87
35.9	-2281.8	-1757.81	-1334.23	-929.565	-626.221	-426.636	-281.372	-182.8	-111.389	-54.6265	-5.49316	80.5664	332.947	880.432	1668.4	2630.92	3708.5	4829.71	5952.76	7118.53	8406.07
35.95	-2280.27	-1752.93	-1330.87	-929.565	-622.864	-427.551	-280.762	-183.716	-110.779	-55.8472	-7.32422	79.3457	332.642	881.348	1667.48	2630.62	3706.36	4831.24	5957.03	7119.14	8402.71
36	-2277.53	-1755.37	-1329.96	-930.176	-626.526	-426.331	-281.982	-182.495	-112	-55.8472	-4.27246	79.9561	332.947	879.822	1669.62	2631.53	3705.14	4829.71	5961.3	7124.02	8405.76
36.05	-2278.14	-1757.51	-1328.12	-933.533	-625.305	-427.246	-278.931	-184.021	-111.694	-55.542	-3.66211	78.4302	332.947	879.822	1667.79	2628.48	3702.39	4824.83	5970.15	7134.09	8407.9
36.1	-2277.83	-1760.56	-1325.68	-934.143	-625.916	-427.551	-278.32	-182.19	-114.136	-55.542	-1.83105	77.8198	332.642	879.822	1667.18	2626.34	3703.92	4823.61	5975.34	7142.64	8414
36.15	-2278.14	-1761.78	-1322.63	-933.838	-626.526	-430.908	-275.574	-184.631	-112.61	-54.6265	-1.52588	78.7354	332.336	880.737	1662.9	2624.51	3705.44	4822.39	5979.31	7147.83	8420.71
36.2	-2276.92	-1765.44	-1322.02	-934.143	-632.629	-430.298	-275.269	-182.19	-115.662	-55.8472	-1.2207	81.1768	332.031	881.042	1659.85	2621.77	3706.05	4822.69	5977.78	7149.35	8429.26
36.25	-2274.17	-1766.97	-1318.97	-935.059	-633.545	-429.077	-274.048	-183.105	-113.525	-54.6265	-3.05176	78.4302	328.979	877.991	1655.27	2622.38	3707.89	4820.86	5972.6	7152.71	8429.26
36.3	-2271.73	-1769.41	-1316.22	-934.448	-633.85	-427.246	-276.489	-183.411	-113.22	-55.8472	-2.13623	78.125	329.285	880.127	1655.27	2624.82	3711.24	4820.25	5964.66	7154.85	8429.26
36.35	-2270.51	-1768.49	-1319.27	-935.059	-633.24	-427.551	-276.489	-183.716	-111.694	-55.8472	-3.35693	76.5991	328.674	880.432	1655.58	2631.84	3710.94	4818.12	5954.59	7164	8428.96
36.4	-2274.17	-1768.19	-1320.5	-932.007	-631.104	-428.772	-278.625	-182.495	-112	-53.7109	-3.66211	76.2939	330.811	881.653	1657.71	2634.28	3711.85	4819.03	5949.1	7175.9	8427.12
36.45	-2275.09	-1763.92	-1320.5	-930.176	-630.493	-430.908	-278.931	-184.326	-112.61	-55.542	-3.66211	78.4302	331.421	881.348	1660.77	2636.11	3710.02	4819.34	5940.55	7183.53	8415.22
36.5	-2279.05	-1759.64	-1316.22	-929.565	-631.409	-434.57	-279.846	-183.716	-112.305	-55.8472	-2.13623	78.7354	331.421	881.042	1665.95	2636.11	3710.02	4820.56	5931.4	7184.14	8405.46
36.55	-2278.44	-1755.37	-1313.17	-929.565	-631.714	-434.875	-279.541	-184.631	-110.474	-57.6782	-2.13623	80.5664	332.336	879.822	1666.87	2634.89	3703	4820.25	5925.9	7186.58	8395.69
36.6	-2279.36	-1755.98	-1307.68	-930.176	-632.935	-434.265	-281.372	-184.021	-111.389	-56.7627	-3.35693	79.0405	329.59	879.822	1666.26	2632.14	3699.95	4818.73	5928.34	7188.11	8395.69
36.65	-2281.49	-1756.9	-1308.9	-928.65	-635.376	-433.044	-282.593	-184.021	-112	-56.7627	-2.74658	78.7354	332.031	876.77	1662.9	2630	3696.29	4818.12	5931.7	7187.5	8397.52
36.7	-2291.87	-1758.73	-1310.42	-929.26	-635.986	-432.129	-280.762	-184.937	-111.694	-54.3213	-1.2207	79.0405	331.421	877.686	1657.1	2622.38	3695.98	4818.42	5940.55	7185.97	8399.66
36.75	-2300.72	-1758.73	-1313.17	-929.26	-635.681	-431.213	-279.236	-185.547	-112.915	-56.4575	-0.915527	79.0405	332.031	877.075	1654.66	2617.8	3700.26	4823.91	5950.32	7181.4	8404.54
36.8	-2312.93	-1758.73	-1315	-930.786	-633.85	-434.265	-279.541	-187.073	-111.389	-55.2368	-1.2207	77.5146	330.505	878.601	1649.78	2611.39	3707.58	4827.88	5959.17	7170.72	8410.95
36.85	-2318.12	-1757.51	-1320.5	-933.228	-634.155	-434.57	-281.372	-185.852	-112	-56.7627	0	78.7354	330.811	879.822	1649.17	2611.08	3708.5	4826.66	5963.44	7165.53	8417.66
36.9	-2325.74	-1755.07	-1321.72	-934.753	-632.019	-435.791	-281.677	-185.852	-110.779	-55.542	-0.305176	77.2095	329.285	880.127	1650.39	2612	3710.02	4820.56	5968.93	7165.83	8417.05
36.95	-2334.9	-1752.62	-1320.19	-932.617	-633.545	-433.655	-281.067	-184.937	-112	-56.4575	-0.915527	78.4302	329.895	880.432	1654.05	2613.53	3712.46	4813.23	5969.24	7169.19	8410.34
37	-2347.11	-1750.79	-1315.92	-932.617	-633.24	-433.96	-279.236	-184.937	-110.779	-54.9316	-2.44141	76.9043	328.979	882.263	1658.94	2615.05	3713.07	4805.6	5975.34	7172.55	8400.57
37.05	-2352.29	-1752.62	-1313.17	-930.176	-635.681	-431.824	-280.151	-183.105	-111.389	-56.4575	-2.13623	79.6509	330.811	879.822	1661.68	2615.66	3713.99	4804.69	5983.58	7168.88	8394.47
37.1	-2350.46	-1751.71	-1309.51	-931.396	-632.629	-432.129	-280.151	-185.547	-112.61	-55.542	-5.18799	80.5664	328.674	879.822	1662.6	2618.71	3713.99	4805.6	5998.23	7159.12	8386.23
37.15	-2343.44	-1753.54	-1305.54	-931.396	-634.46	-431.213	-282.898	-185.242	-113.831	-55.8472	-4.57764	83.6182	329.285	877.991	1664.43	2621.46	3711.85	4812.62	6003.42	7146.3	8383.48
37.2	-2338.56	-1754.15	-1302.19	-932.922	-634.155	-433.655	-281.677	-187.073	-112.61	-54.6265	-5.49316	82.7026	328.674	877.686	1661.99	2622.38	3708.19	4818.73	6005.25	7139.89	8385.01
37.25	-2331.24	-1757.2	-1298.52	-931.091	-634.766	-432.434	-282.593	-187.378	-115.051	-56.1523	-4.27246	81.7871	331.421	877.075	1664.43	2625.43	3708.19	4827.27	6001.28	7137.15	8388.67
37.3	-2320.86	-1758.42	-1295.17	-932.617	-632.019	-436.401	-281.677	-190.43	-112.305	-55.2368	-4.27246	81.7871	331.726	876.16	1663.82	2626.65	3709.72	4833.68	5999.45	7137.76	8389.28
37.35	-2312.32	-1762.08	-1293.03	-931.396	-631.714	-435.791	-283.508	-189.819	-113.831	-56.1523	-0.915527	83.313	332.642	874.329	1664.73	2630.62	3710.02	4839.48	5995.48	7138.98	8393.55
37.4	-2304.99	-1757.81	-1292.42	-929.565	-629.883	-437.927	-281.372	-190.125	-111.084	-56.1523	-1.52588	80.5664	329.895	870.667	1661.68	2635.8	3706.97	4844.06	5992.43	7144.17	8399.96
37.45	-2297.06	-1759.34	-1292.72	-926.514	-631.104	-436.401	-285.034	-188.599	-109.863	-56.7627	-1.2207	79.9561	330.2	870.361	1661.07	2643.43	3705.14	4851.99	5992.43	7142.94	8407.9
37.5	-2286.07	-1760.86	-1295.47	-928.345	-630.798	-436.707	-283.203	-188.293	-108.643	-56.4575	-3.35693	77.2095	331.116	869.751	1659.85	2648.62	3700.26	4855.04	5994.57	7145.08	8418.88
37.55	-2274.17	-1766.66	-1297.61	-925.293	-631.104	-437.317	-281.677	-186.157	-109.863	-55.2368	-2.44141	76.9043	332.031	868.835	1660.16	2648.93	3703.61	4856.87	5997.92	7148.44	8423.16
37.6	-2262.88	-1770.02	-1301.88	-925.293	-630.493	-437.317	-279.236	-188.293	-112.915	-54.9316	-3.66211	77.5146	331.726	869.446	1664.12	2651.98	3709.72	4853.52	6002.2	7156.68	8412.17
37.65	-2256.77	-1770.94	-1303.41	-922.852	-632.629	-437.012	-278.931	-187.988	-112	-54.9316	-3.35693	77.8198	331.116	870.667	1666.87	2651.98	3718.87	4849.55	6005.25	7161.56	8398.74
37.7	-2258.91	-1765.75	-1304.02	-921.936	-633.24	-434.265	-278.32	-188.293	-110.779	-54.9316	-3.66211	78.4302	332.642	869.446	1665.95	2653.5	3724.98	4844.06	6009.52	7164.92	8384.71
37.75	-2267.46	-1759.95	-1299.44	-920.105	-632.935	-434.265	-278.32	-188.599	-112.305	-56.1523	-2.74658	77.2095	332.947	869.751	1667.79	2654.11	3730.16	4841	6015.32	7165.22	8379.21
37.8	-2276.92	-1755.37	-1297.91	-916.138	-633.24	-435.486	-280.151	-188.599	-112	-56.7627	-1.52588	77.8198	332.947	870.056	1669.01	2657.47	3734.13	4839.17	6015.01	7165.22	8377.99
37.85	-2288.51	-1759.03	-1297.91	-915.222	-631.409	-435.791	-279.846	-189.514	-112	-54.9316	1.2207	79.3457	332.642	875.244	1669.01	2655.94	3736.57	4836.43	6014.4	7167.36	8376.77
37.9	-2293.7	-1763.92	-1298.22	-912.17	-631.104	-437.317	-277.71	-189.209	-111.694	-57.6782	-0.610352	78.4302	330.505	876.465	1669.92	2654.42	3739.93	4835.51	6013.49	7168.88	8370.06
37.95	-2297.06	-1768.19	-1293.03	-912.476	-629.272	-439.758	-278.32	-189.514	-109.863	-55.542	0	79.9561	328.369	878.601	1671.14	2649.84	3741.76	4836.43	6014.71	7164.92	8357.85
38	-2295.53	-1769.41	-1288.76	-913.696	-630.188	-438.232	-277.1	-187.988	-110.474	-57.373	-0.610352	81.1768	328.064	878.296	1672.36	2648.01	3739.01	4837.34	6015.01	7161.87	8348.39
38.05	-2296.45	-1766.66	-1281.74	-916.138	-630.493	-438.538	-276.489	-187.073	-111.084	-56.1523	-3.66211	81.4819	326.538	877.991	1669.92	2644.96	3739.62	4841	6021.42	7154.24	8341.06
38.1	-2291.56	-1762.39	-1284.48	-914.917	-631.714	-435.791	-277.1	-186.768	-112	-57.0679	-3.66211	83.0078	328.369	877.38	1671.45	2645.26	3738.1	4842.83	6026	7149.35	8340.15
38.15	-2288.51	-1756.9	-1288.76	-917.664	-633.545	-438.538	-277.1	-186.768	-108.337	-55.2368	-5.18799	79.6509	328.369	880.127	1672.36	2644.35	3735.96	4839.48	6029.36	7143.86	8339.23
38.2	-2286.38	-1752.62	-1295.78	-919.495	-635.681	-434.57	-278.625	-186.462	-110.779	-55.8472	-3.96729	78.7354	329.895	879.517	1673.89	2645.26	3733.83	4835.21	6027.53	7140.2	8338.93
38.25	-2285.77	-1745	-1301.27	-923.157	-634.46	-431.824	-277.1	-187.988	-110.474	-56.4575	-5.79834	76.2939	329.895	882.874	1674.19	2643.43	3730.16	4828.49	6027.53	7142.33	8337.4
38.3	-2283.94	-1745.61	-1301.57	-923.157	-636.292	-427.551	-280.151	-187.378	-112.915	-58.2886	-4.27246	78.4302	332.642	882.874	1678.77	2643.13	3725.89	4825.44	6023.56	7142.03	8336.79
38.35	-2288.21	-1750.18	-1299.44	-924.988	-633.545	-426.636	-278.931	-188.904	-111.084	-56.7627	-3.96729	78.4302	331.726	886.23	1679.38	2642.82	3717.96	4824.83	6025.7	7137.76	8339.23
38.4	-2288.82	-1753.23	-1293.33	-924.377	-635.681	-426.636	-278.931	-186.157	-113.831	-57.6782	-2.74658	79.6509	330.505	884.094	1680.3	2643.13	3713.07	4831.54	6024.17	7124.63	8344.42
38.45	-2291.56	-1753.54	-1289.06	-927.124	-635.071	-429.688	-277.71	-188.293	-113.525	-56.4575	-3.66211	80.2612	328.369	885.315	1676.33	2644.65	3707.89	4836.43	6021.42	7112.73	8343.2
38.5	-2290.04	-1755.98	-1289.67	-925.903	-635.681	-432.434	-278.015	-187.073	-114.746	-59.2041	-2.74658	83.0078	329.285	887.146	1676.33	2645.57	3704.22	4838.26	6015.32	7104.49	8338.32
38.55	-2288.51	-1755.37	-1293.33	-923.462	-636.597	-436.096	-276.794	-187.378	-113.525	-57.0679	-5.49316	80.8716	326.843	887.451	1675.11	2648.62	3699.34	4835.82	6010.44	7104.49	8330.69
38.6	-2287.6	-1754.46	-1295.47	-919.495	-638.428	-435.791	-280.151	-186.462	-113.525	-57.373	-3.35693	79.9561	328.979	888.062	1679.99	2651.06	3696.29	4839.48	6009.83	7106.63	8326.11
38.65	-2289.73	-1749.57	-1300.35	-921.326	-640.259	-435.486	-280.151	-187.073	-111.694	-54.9316	-3.66211	78.4302	327.759	888.367	1681.82	2657.17	3693.24	4840.39	6009.52	7114.26	8327.03
38.7	-2297.67	-1748.05	-1303.41	-924.988	-639.954	-434.875	-278.931	-184.021	-112.305	-53.7109	-1.83105	78.4302	329.895	885.01	1682.43	2656.56	3692.63	4841.92	6008.91	7122.5	8332.52
38.75	-2303.16	-1746.83	-1307.37	-930.176	-637.817	-435.486	-276.489	-183.716	-112.305	-53.7109	-4.27246	80.8716	330.2	881.042	1682.13	2654.11	3691.1	4838.87	6005.55	7130.43	8330.08
38.8	-2308.04	-1749.88	-1310.73	-932.617	-638.428	-436.707	-277.71	-181.885	-111.389	-52.1851	-2.13623	83.0078	329.895	877.991	1682.43	2648.01	3691.41	4835.51	6000.67	7136.84	8329.77
38.85	-2304.08	-1751.1	-1315.61	-933.228	-638.428	-434.875	-276.489	-183.105	-110.168	-51.2695	-1.83105	84.2285	328.979	876.465	1679.38	2643.13	3692.63	4832.46	6000.06	7145.39	8332.82
38.9	-2298.58	-1752.62	-1311.65	-936.279	-640.869	-432.739	-278.015	-184.021	-111.694	-53.1006	-1.52588	82.0923	328.064	878.601	1676.94	2640.38	3697.2	4830.02	5998.54	7150.57	8342.59
38.95	-2293.09	-1750.79	-1307.68	-939.026	-640.869	-431.824	-279.541	-186.768	-112.915	-54.6265	-2.74658	82.0923	329.59	878.906	1673.58	2644.04	3700.56	4828.49	5995.48	7157.29	8349.91
39	-2294.62	-1746.22	-1302.19	-942.688	-641.174	-430.908	-279.236	-186.768	-112.61	-54.9316	-2.13623	80.5664	330.2	879.517	1672.06	2644.04	3704.53	4826.05	5994.57	7162.17	8353.27
39.05	-2298.58	-1738.28	-1299.74	-942.383	-641.785	-429.382	-280.151	-186.768	-114.136	-56.1523	-3.66211	79.9561	329.285	876.77	1670.23	2644.96	3705.14	4828.19	5992.13	7168.88	8351.75
39.1	-2303.47	-1730.65	-1295.47	-938.721	-639.648	-431.519	-281.677	-187.073	-112.61	-56.7627	-3.05176	78.125	327.759	879.211	1670.53	2643.43	3705.44	4830.93	5989.99	7170.72	8349.91
39.15	-2300.11	-1726.07	-1296.08	-934.448	-639.648	-430.603	-281.677	-184.326	-113.831	-57.373	-3.66211	79.3457	328.369	878.906	1670.53	2644.96	3703	4830.93	5986.33	7174.99	8347.47
39.2	-2297.06	-1723.94	-1296.39	-931.396	-635.376	-430.603	-282.288	-182.495	-112.915	-55.2368	-3.66211	77.8198	327.148	879.822	1671.45	2646.48	3703.31	4830.93	5987.24	7176.82	8345.34
39.25	-2291.56	-1722.11	-1298.52	-927.429	-634.155	-429.993	-282.898	-180.969	-114.136	-56.4575	-3.66211	78.7354	328.979	876.77	1672.06	2648.32	3703.61	4832.76	5983.58	7177.43	8344.42
39.3	-2290.65	-1720.89	-1298.52	-928.345	-635.376	-432.434	-282.288	-181.885	-112.915	-54.9316	-3.96729	78.4302	328.369	876.77	1669.92	2647.71	3705.14	4830.32	5979.61	7177.73	8340.45
39.35	-2290.95	-1718.44	-1299.13	-925.293	-638.123	-433.655	-281.067	-182.495	-113.22	-55.542	-2.74658	79.9561	329.59	873.108	1667.79	2644.04	3707.89	4828.8	5973.21	7180.48	8337.1
39.4	-2287.9	-1712.34	-1299.44	-926.208	-637.817	-434.875	-277.71	-184.631	-112.305	-54.3213	-3.05176	78.125	326.538	872.803	1662.29	2640.08	3711.55	4826.05	5971.68	7181.7	8334.96
39.45	-2281.19	-1708.37	-1301.57	-926.514	-638.428	-433.96	-278.32	-185.852	-113.22	-55.2368	-2.44141	78.4302	327.759	871.582	1662.9	2637.63	3717.04	4828.49	5971.07	7179.87	8338.93
39.5	-2278.75	-1706.54	-1304.93	-930.176	-634.46	-434.265	-275.879	-186.157	-112.305	-55.8472	-2.44141	77.5146	326.538	871.582	1660.46	2636.41	3722.84	4832.15	5973.82	7179.26	8347.47
39.55	-2276	-1709.29	-1307.07	-929.871	-635.376	-432.129	-277.1	-185.242	-115.662	-57.373	-2.13623	78.7354	327.148	870.361	1660.77	2637.94	3731.38	4842.22	5978.09	7181.09	8359.68
39.6	-2273.56	-1709.59	-1306.46	-928.345	-633.85	-434.265	-275.879	-186.768	-115.662	-57.373	-3.05176	80.8716	328.064	871.277	1656.8	2641.6	3733.52	4850.46	5988.46	7180.79	8367
39.65	-2271.73	-1711.12	-1308.29	-926.514	-634.46	-430.908	-277.405	-185.852	-115.967	-59.8145	-2.13623	83.313	330.811	870.056	1655.88	2644.65	3733.52	4856.26	5996.7	7178.96	8373.41
39.7	-2270.81	-1709.9	-1307.98	-924.988	-632.935	-429.382	-277.1	-185.547	-114.136	-56.1523	-3.96729	81.1768	328.064	871.582	1653.44	2649.54	3733.22	4853.82	6010.13	7175.6	8371.28
39.75	-2273.56	-1713.87	-1307.68	-921.936	-632.629	-426.941	-279.541	-184.631	-112.305	-54.9316	-3.05176	80.8716	327.148	872.803	1657.1	2650.45	3737.79	4850.16	6018.68	7167.66	8371.58
39.8	-2273.86	-1721.5	-1308.29	-922.546	-631.104	-427.856	-278.931	-186.157	-110.474	-52.1851	-4.27246	79.3457	327.759	875.549	1660.46	2653.81	3739.93	4841.61	6022.95	7163.09	8377.08
39.85	-2271.42	-1735.84	-1304.93	-921.631	-632.019	-426.941	-278.931	-183.411	-109.253	-52.1851	-3.05176	79.0405	329.895	874.329	1663.82	2652.28	3745.73	4842.22	6024.78	7158.81	8387.15
39.9	-2262.27	-1747.13	-1301.88	-923.462	-633.24	-428.162	-278.625	-185.547	-109.558	-53.7109	-3.96729	79.3457	330.505	872.192	1668.09	2651.37	3745.73	4839.17	6032.1	7159.73	8388.67
39.95	-2254.33	-1755.98	-1298.22	-923.157	-638.123	-429.382	-279.236	-183.411	-109.253	-54.6265	-2.44141	79.3457	331.726	872.192	1672.36	2645.87	3742.37	4836.12	6037.6	7156.37	8386.84
40	-2249.15	-1761.47	-1298.22	-923.767	-638.733	-429.382	-277.405	-184.631	-110.474	-55.542	-2.44141	80.8716	332.336	872.498	1672.67	2643.13	3733.22	4826.05	6043.4	7152.71	8374.94
40.05	-2252.2	-1765.14	-1299.44	-925.598	-639.648	-430.298	-278.625	-184.326	-113.831	-57.373	-2.13623	78.7354	331.421	876.77	1674.5	2642.52	3724.37	4817.5	6043.7	7146	8358.76
40.1	-2257.69	-1759.64	-1301.27	-925.903	-636.597	-433.655	-278.931	-184.937	-114.136	-57.6782	-2.74658	79.9561	331.421	879.211	1673.89	2642.21	3717.04	4811.71	6037.9	7144.78	8341.98
40.15	-2265.32	-1755.37	-1298.83	-926.819	-635.376	-434.265	-278.625	-183.411	-113.22	-57.373	-1.2207	78.7354	332.642	880.737	1674.8	2639.77	3715.21	4808.96	6032.41	7146.91	8332.82
40.2	-2265.62	-1747.44	-1297.61	-927.734	-634.766	-433.655	-277.1	-183.411	-112	-57.373	-3.35693	78.125	330.505	878.296	1675.72	2639.16	3715.21	4810.49	6022.64	7152.4	8333.74
40.25	-2263.79	-1742.55	-1294.86	-928.65	-635.376	-433.044	-278.015	-183.411	-111.389	-56.1523	-2.13623	76.5991	330.505	876.77	1674.19	2638.55	3717.96	4811.1	6014.1	7149.66	8340.15
40.3	-2263.18	-1735.53	-1298.22	-927.734	-637.207	-431.519	-278.625	-183.716	-111.694	-55.8472	-3.35693	77.2095	331.421	874.329	1677.25	2638.85	3714.9	4809.27	6004.33	7145.69	8348.08
40.35	-2268.68	-1727.91	-1297	-925.293	-637.817	-432.739	-276.794	-183.105	-110.474	-53.7109	-3.96729	75.0732	330.2	871.887	1675.72	2636.72	3717.96	4805.91	5999.15	7136.23	8349.61
40.4	-2275.09	-1720.58	-1298.52	-922.546	-637.512	-431.213	-277.1	-184.631	-111.389	-54.3213	-2.74658	75.6836	330.505	871.887	1677.55	2634.89	3719.18	4801.33	5993.35	7133.79	8339.23
40.45	-2276.92	-1719.67	-1297.61	-922.241	-636.597	-432.129	-275.269	-184.021	-109.558	-55.2368	-3.05176	75.9888	331.421	875.244	1676.64	2632.14	3722.84	4799.5	5992.13	7131.96	8325.5
40.5	-2268.98	-1725.77	-1299.74	-919.495	-636.902	-431.213	-275.269	-183.105	-111.389	-57.9834	-2.74658	77.5146	332.947	873.413	1677.25	2630.31	3725.28	4803.47	5991.21	7133.48	8316.35
40.55	-2253.72	-1730.96	-1300.35	-920.105	-632.935	-433.655	-273.743	-183.411	-110.474	-56.4575	-4.88281	76.5991	332.031	874.634	1676.94	2631.84	3724.98	4808.35	5995.18	7137.45	8316.65
40.6	-2235.41	-1735.53	-1302.49	-917.664	-633.85	-435.486	-275.574	-183.411	-111.389	-56.4575	-3.66211	79.3457	332.336	871.277	1678.47	2634.28	3724.67	4812.62	5997.01	7146.3	8324.28
40.65	-2227.17	-1739.81	-1302.49	-917.358	-632.935	-438.232	-275.269	-185.852	-108.948	-54.3213	-3.35693	78.7354	332.031	872.803	1678.47	2634.28	3720.7	4812.32	6002.5	7154.85	8329.16
40.7	-2222.6	-1738.28	-1302.19	-911.865	-632.629	-436.401	-275.574	-185.242	-110.779	-57.0679	-4.57764	79.3457	332.642	870.972	1682.43	2631.23	3722.23	4818.73	6005.25	7163.09	8329.77
40.75	-2228.09	-1738.89	-1301.27	-912.476	-631.409	-439.148	-276.794	-186.157	-109.863	-56.1523	-4.88281	79.0405	332.336	873.413	1683.65	2629.7	3728.33	4824.83	6006.47	7162.78	8328.86
40.8	-2236.02	-1738.28	-1304.63	-911.865	-632.935	-437.622	-276.794	-182.495	-111.389	-58.5938	-2.44141	81.4819	333.862	873.718	1685.79	2627.26	3731.08	4830.32	6002.5	7159.42	8341.98
40.85	-2242.43	-1734.01	-1304.02	-914.612	-633.24	-438.538	-274.658	-179.749	-110.474	-57.0679	-3.96729	79.0405	330.811	873.718	1684.57	2626.95	3731.99	4829.71	5997.62	7153.02	8362.12
40.9	-2245.79	-1724.55	-1300.35	-915.222	-634.46	-435.791	-277.71	-182.495	-112.305	-56.7627	-3.66211	78.7354	330.811	874.634	1686.71	2624.51	3729.25	4827.27	5994.87	7149.66	8380.13
40.95	-2239.99	-1711.12	-1298.22	-918.884	-632.629	-434.57	-276.489	-184.937	-109.558	-54.9316	-5.18799	77.2095	329.59	876.465	1686.1	2626.65	3724.67	4818.12	5991.52	7149.66	8385.01
41	-2237.55	-1707.15	-1296.08	-920.41	-631.714	-433.35	-279.236	-184.326	-109.863	-54.6265	-3.66211	78.125	331.116	874.329	1684.27	2626.04	3720.4	4811.71	5993.65	7146.91	8381.04
41.05	-2236.02	-1705.63	-1294.86	-922.852	-629.578	-433.655	-277.1	-187.073	-111.389	-54.9316	-5.79834	78.4302	330.2	875.549	1682.74	2629.7	3714.6	4806.82	5999.76	7146.3	8370.67
41.1	-2241.52	-1708.37	-1292.11	-924.072	-634.155	-434.57	-278.015	-187.073	-112	-54.6265	-3.05176	79.0405	330.811	875.244	1683.35	2630.31	3712.16	4804.69	6006.77	7148.13	8363.04
41.15	-2245.18	-1710.82	-1292.11	-922.241	-634.766	-433.96	-278.32	-190.125	-111.694	-53.1006	-2.44141	80.2612	331.726	875.549	1682.74	2630.92	3710.02	4801.33	6010.44	7158.2	8353.27
41.2	-2245.79	-1714.48	-1290.89	-918.579	-637.207	-433.96	-279.846	-189.209	-112.305	-55.8472	-3.05176	79.6509	332.336	876.77	1680.6	2631.23	3714.9	4799.5	6012.57	7168.58	8347.47
41.25	-2244.26	-1716.31	-1293.95	-916.138	-635.376	-434.57	-280.762	-189.514	-112	-56.7627	-3.05176	79.9561	332.947	877.991	1679.99	2635.19	3715.82	4797.67	6014.4	7176.21	8343.51
41.3	-2245.79	-1723.94	-1297.61	-917.664	-635.681	-434.265	-279.236	-187.378	-112.61	-57.9834	-1.2207	79.6509	333.862	879.211	1681.21	2634.58	3715.21	4798.28	6021.73	7174.68	8341.67
41.35	-2244.26	-1726.38	-1300.35	-917.664	-636.597	-430.908	-278.015	-187.073	-113.22	-57.0679	-3.35693	78.7354	332.031	876.77	1681.52	2636.72	3713.68	4800.72	6026.61	7168.58	8334.66
41.4	-2245.79	-1729.13	-1299.44	-916.138	-636.292	-429.382	-278.931	-186.768	-112	-56.1523	-2.74658	77.5146	332.336	879.211	1682.13	2636.41	3708.19	4800.72	6029.05	7166.14	8322.45
41.45	-2247.62	-1727.29	-1300.96	-915.833	-636.292	-426.941	-279.541	-185.852	-111.389	-55.542	-4.27246	79.9561	332.947	879.822	1684.27	2635.19	3699.65	4798.28	6022.95	7174.07	8305.05
41.5	-2255.55	-1726.68	-1300.66	-915.833	-632.935	-427.246	-279.236	-184.326	-109.558	-54.9316	-4.88281	78.125	331.421	880.127	1688.23	2635.19	3699.04	4800.11	6021.42	7181.4	8289.49
41.55	-2263.18	-1724.85	-1301.57	-914.612	-630.493	-426.941	-279.236	-186.157	-110.779	-56.7627	-4.88281	79.0405	331.116	879.517	1692.81	2635.8	3698.43	4804.69	6019.59	7189.94	8279.42
41.6	-2273.56	-1727.91	-1301.27	-915.833	-630.188	-429.077	-278.015	-186.462	-110.168	-54.3213	-3.66211	78.7354	329.59	880.737	1695.25	2637.94	3700.26	4812.01	6020.2	7186.89	8280.33
41.65	-2276.92	-1734.62	-1304.63	-913.086	-629.272	-429.077	-278.32	-187.683	-111.389	-55.542	-1.83105	80.2612	329.59	879.517	1695.56	2638.55	3697.81	4823	6020.51	7182.01	8287.05
41.7	-2274.17	-1738.59	-1305.24	-913.696	-628.052	-430.603	-278.015	-186.768	-109.863	-54.9316	-1.83105	77.8198	327.454	881.348	1694.64	2639.77	3699.04	4829.71	6020.81	7174.07	8286.74
41.75	-2269.29	-1740.72	-1308.59	-910.645	-627.747	-429.993	-279.236	-187.073	-111.389	-55.8472	-0.915527	77.2095	330.505	880.127	1697.08	2640.69	3705.14	4834.29	6015.32	7165.53	8281.55
41.8	-2271.12	-1742.25	-1313.17	-909.424	-625.61	-429.993	-276.489	-185.547	-109.863	-55.2368	-2.13623	76.5991	329.895	880.432	1696.78	2640.99	3713.07	4830.32	6010.13	7153.02	8273.01
41.85	-2273.56	-1741.94	-1316.53	-907.288	-626.221	-427.246	-278.625	-184.631	-112.61	-57.373	-2.13623	78.7354	329.285	878.296	1698.91	2642.21	3719.18	4828.49	6008.91	7142.03	8269.04
41.9	-2275.39	-1741.94	-1317.14	-906.067	-624.695	-428.772	-279.541	-184.326	-111.084	-57.6782	-4.27246	79.9561	327.454	880.432	1695.56	2641.6	3722.84	4826.35	6011.96	7124.63	8264.16
41.95	-2278.14	-1744.38	-1321.41	-906.677	-625.916	-427.246	-281.372	-182.495	-112.915	-58.2886	-3.35693	82.7026	327.759	879.822	1694.95	2640.38	3720.7	4828.19	6013.79	7113.04	8259.28
42	-2278.75	-1745.3	-1324.46	-908.508	-624.39	-429.688	-280.762	-182.495	-112	-55.2368	-5.49316	80.2612	325.623	880.432	1689.15	2640.08	3719.18	4827.58	6016.54	7104.8	8251.34
42.05	-2277.53	-1748.96	-1326.29	-910.95	-626.831	-429.688	-282.898	-183.105	-111.694	-55.8472	-4.57764	80.8716	325.928	880.432	1687.93	2637.33	3714.29	4825.44	6019.9	7099.91	8251.34
42.1	-2275.09	-1751.71	-1325.38	-917.969	-628.052	-430.908	-280.151	-184.937	-109.863	-54.9316	-4.88281	78.4302	323.792	881.653	1688.23	2636.11	3706.36	4816.89	6023.25	7099.91	8250.73
42.15	-2273.86	-1757.2	-1322.63	-921.631	-628.662	-429.382	-281.372	-185.547	-109.253	-55.8472	-3.96729	79.0405	325.012	879.517	1689.76	2630	3698.43	4812.01	6027.22	7101.44	8245.85
42.2	-2271.73	-1758.12	-1317.44	-924.377	-627.747	-429.077	-280.762	-188.599	-107.727	-57.0679	-4.27246	79.9561	325.623	877.686	1689.76	2627.26	3689.88	4804.99	6027.22	7106.63	8234.56
42.25	-2268.07	-1761.17	-1312.26	-926.819	-629.578	-427.246	-281.067	-187.683	-107.727	-57.373	-0.915527	79.6509	329.285	875.549	1691.28	2623.29	3684.69	4799.19	6025.7	7109.68	8232.73
42.3	-2262.88	-1761.17	-1307.07	-927.734	-628.357	-427.246	-278.931	-187.073	-107.422	-54.9316	-2.13623	80.8716	330.811	874.939	1688.23	2622.99	3678.59	4790.95	6022.95	7113.04	8231.2
42.35	-2260.13	-1757.2	-1301.57	-927.429	-628.662	-425.72	-278.625	-184.021	-109.863	-55.542	-1.83105	80.8716	334.167	877.686	1687.01	2624.21	3680.11	4787.29	6018.07	7112.73	8231.2
42.4	-2254.94	-1746.52	-1299.44	-924.072	-626.526	-428.162	-278.32	-184.326	-109.558	-55.2368	-3.05176	81.4819	335.083	880.127	1682.43	2625.73	3682.25	4785.77	6011.35	7110.6	8229.98
42.45	-2254.94	-1737.67	-1300.05	-922.852	-626.526	-426.941	-276.489	-182.8	-112	-55.542	-2.13623	80.8716	334.167	884.094	1678.77	2621.46	3684.39	4788.21	6004.94	7104.8	8236.08
42.5	-2251.59	-1729.13	-1300.96	-922.852	-624.39	-427.246	-275.269	-184.937	-112.305	-56.1523	-5.18799	78.4302	330.811	884.705	1676.33	2621.46	3682.25	4792.18	5999.76	7101.14	8253.48
42.55	-2252.5	-1724.55	-1298.22	-923.767	-623.779	-427.856	-276.794	-184.326	-110.474	-56.1523	-4.88281	79.0405	329.59	887.756	1675.72	2620.54	3683.47	4797.06	5996.09	7098.08	8269.65
42.6	-2256.77	-1723.33	-1297.3	-925.293	-624.084	-426.331	-278.32	-185.852	-111.389	-56.4575	-4.88281	80.5664	329.59	887.146	1678.77	2623.9	3681.64	4799.8	5991.52	7106.32	8282.47
42.65	-2270.2	-1725.46	-1294.56	-925.903	-624.39	-425.415	-278.931	-183.716	-109.253	-54.9316	-4.88281	78.7354	328.979	886.536	1679.38	2622.99	3685	4804.99	5991.82	7114.87	8293.76
42.7	-2283.02	-1729.13	-1294.86	-923.157	-623.169	-422.058	-281.067	-185.242	-111.084	-55.8472	-3.35693	78.7354	329.895	884.094	1683.65	2622.68	3686.52	4806.52	5992.43	7125.85	8298.95
42.75	-2296.14	-1732.79	-1294.86	-924.377	-624.695	-423.584	-279.541	-185.547	-109.863	-54.0161	-2.74658	77.5146	331.421	884.705	1684.57	2620.85	3688.96	4803.47	5994.26	7131.35	8299.87
42.8	-2305.3	-1735.23	-1295.47	-924.988	-623.779	-423.889	-280.151	-185.852	-111.694	-55.2368	-2.44141	78.7354	330.811	882.874	1681.52	2618.71	3688.66	4802.86	5991.21	7134.7	8294.98
42.85	-2308.35	-1735.84	-1293.03	-927.429	-620.728	-424.805	-279.846	-187.378	-111.389	-55.542	-4.27246	76.2939	328.369	885.01	1677.55	2617.19	3690.49	4798.28	5992.13	7135.93	8284
42.9	-2304.38	-1738.59	-1290.59	-927.429	-620.117	-424.805	-281.677	-187.073	-111.084	-56.4575	-4.27246	80.2612	328.064	884.094	1676.33	2616.27	3692.63	4796.45	5985.11	7137.45	8272.71
42.95	-2304.99	-1742.55	-1288.15	-928.345	-619.507	-425.72	-280.151	-187.073	-109.253	-53.7109	-3.05176	79.9561	328.369	883.789	1675.11	2613.53	3696.59	4792.79	5984.8	7143.55	8260.8
43	-2307.74	-1743.16	-1286.93	-926.819	-620.728	-425.11	-278.931	-185.852	-110.779	-56.1523	-2.74658	80.5664	330.2	879.822	1676.33	2609.25	3699.95	4794.31	5982.67	7151.18	8252.87
43.05	-2315.98	-1742.25	-1283.57	-925.903	-622.253	-428.162	-278.015	-186.768	-110.474	-55.542	-2.74658	79.9561	330.505	879.517	1676.33	2605.9	3705.44	4794.01	5982.67	7151.18	8244.02
43.1	-2320.56	-1745	-1286.62	-924.988	-623.779	-426.636	-278.015	-186.768	-112.61	-56.7627	-1.83105	81.1768	332.947	877.075	1677.25	2603.45	3705.44	4793.4	5980.22	7148.13	8239.75
43.15	-2320.56	-1745.3	-1286.62	-922.852	-623.169	-426.025	-276.489	-187.988	-111.389	-56.1523	-3.05176	79.9561	330.811	874.634	1674.8	2602.23	3703.92	4791.56	5978.39	7141.11	8234.86
43.2	-2317.5	-1750.18	-1289.67	-922.241	-627.136	-424.194	-279.541	-188.904	-113.22	-56.4575	-1.2207	79.9561	332.947	872.192	1676.33	2601.62	3699.65	4793.4	5974.73	7131.65	8236.39
43.25	-2311.4	-1751.71	-1290.89	-924.377	-627.747	-424.5	-277.1	-189.819	-112.305	-57.373	-3.96729	76.9043	331.726	871.582	1676.94	2602.54	3695.68	4797.97	5973.51	7127.08	8240.36
43.3	-2302.86	-1752.93	-1292.11	-923.767	-628.357	-423.279	-278.32	-190.125	-113.525	-57.9834	-3.35693	77.2095	333.557	869.446	1679.38	2602.84	3693.54	4808.65	5979.92	7122.5	8244.32
43.35	-2293.4	-1750.79	-1296.08	-925.598	-626.526	-422.668	-278.015	-192.261	-113.22	-57.373	-6.10352	77.2095	331.726	871.582	1680.91	2607.73	3692.02	4814.45	5990.91	7121.28	8238.53
43.4	-2288.21	-1748.96	-1295.78	-925.293	-629.272	-424.805	-278.931	-190.43	-111.084	-56.1523	-4.88281	79.0405	332.642	872.498	1683.65	2611.39	3693.85	4816.28	5997.92	7116.09	8234.56
43.45	-2286.68	-1749.27	-1298.83	-924.072	-628.967	-425.415	-278.931	-189.514	-107.727	-53.1006	-4.57764	80.8716	332.642	872.192	1682.43	2614.14	3690.49	4813.84	6000.06	7114.87	8233.34
43.5	-2287.29	-1751.4	-1297.3	-923.462	-631.409	-426.025	-278.931	-185.852	-109.863	-55.542	-3.35693	80.8716	332.336	872.192	1682.74	2611.39	3688.96	4813.23	5996.09	7113.65	8240.36
43.55	-2283.33	-1750.49	-1297.91	-922.852	-631.409	-427.856	-278.625	-186.462	-112	-54.6265	-3.96729	81.7871	332.642	870.972	1680.3	2611.39	3684.69	4810.79	5986.33	7117.61	8244.63
43.6	-2278.75	-1752.93	-1297	-921.631	-631.104	-427.551	-277.71	-185.547	-112.915	-55.2368	-2.44141	81.4819	334.473	875.549	1679.99	2608.95	3682.86	4806.52	5979.31	7119.14	8247.68
43.65	-2270.2	-1751.71	-1294.86	-915.222	-630.188	-426.025	-274.963	-187.378	-114.136	-54.3213	-2.74658	80.5664	332.642	876.77	1680.6	2613.53	3680.73	4799.5	5973.51	7117.61	8248.29
43.7	-2268.98	-1751.71	-1291.2	-911.865	-629.883	-424.805	-275.574	-187.683	-114.136	-54.0161	-3.05176	79.6509	332.642	879.822	1683.35	2618.1	3676.76	4793.4	5971.68	7113.34	8249.21
43.75	-2266.54	-1748.05	-1289.37	-912.781	-630.798	-424.805	-276.184	-188.599	-112.915	-56.1523	-4.27246	81.4819	331.116	878.296	1687.62	2624.82	3670.65	4790.04	5968.02	7112.12	8253.17
43.8	-2264.4	-1744.69	-1288.15	-914.917	-629.272	-425.415	-276.489	-184.631	-111.389	-55.542	-4.27246	79.9561	330.505	877.38	1688.23	2626.65	3670.35	4791.56	5964.97	7114.26	8258.06
43.85	-2256.47	-1739.5	-1291.2	-914.001	-625.916	-424.194	-278.931	-186.157	-111.694	-56.1523	-4.88281	81.7871	329.895	876.465	1690.37	2627.87	3669.13	4796.75	5960.69	7124.63	8261.41
43.9	-2254.33	-1738.59	-1292.72	-916.138	-627.136	-425.11	-278.32	-185.852	-110.779	-53.4058	-4.27246	78.7354	329.59	877.991	1690.06	2628.48	3672.18	4797.97	5957.34	7135.31	8265.99
43.95	-2255.25	-1741.33	-1296.39	-915.222	-624.695	-423.584	-278.931	-187.378	-109.863	-52.7954	-3.35693	78.125	329.59	876.465	1686.71	2630	3670.65	4804.99	5954.28	7146.61	8272.4
44	-2258.61	-1743.77	-1294.56	-916.443	-624.39	-423.889	-277.405	-187.073	-109.253	-53.7109	-3.66211	75.0732	328.369	877.075	1683.35	2631.84	3675.54	4808.04	5952.76	7148.13	8278.81
44.05	-2263.49	-1746.22	-1294.56	-915.527	-626.526	-423.279	-281.067	-187.073	-109.558	-56.1523	-1.83105	76.2939	331.421	876.465	1681.82	2633.97	3679.81	4812.93	5943.91	7144.78	8289.18
44.1	-2270.2	-1746.22	-1296.39	-916.748	-629.272	-423.584	-278.625	-185.852	-108.643	-55.2368	-1.83105	76.9043	332.336	877.991	1679.99	2633.06	3686.22	4815.67	5939.03	7141.42	8298.95
44.15	-2271.73	-1746.52	-1300.66	-916.138	-632.935	-422.363	-280.151	-185.547	-110.474	-57.0679	-3.05176	77.5146	332.642	878.296	1679.99	2629.39	3688.96	4818.12	5932.92	7138.06	8312.68
44.2	-2276.61	-1749.88	-1304.02	-917.664	-630.798	-424.194	-278.931	-187.683	-110.168	-54.6265	-3.96729	76.5991	332.642	880.127	1679.38	2625.43	3692.02	4816.89	5930.79	7138.98	8323.67
44.25	-2277.83	-1757.81	-1307.98	-920.105	-632.935	-423.279	-278.625	-187.073	-110.168	-56.1523	-3.05176	80.2612	333.252	879.822	1680.3	2622.38	3690.8	4817.5	5928.04	7142.03	8329.16
44.3	-2281.8	-1761.17	-1309.2	-921.631	-631.714	-423.279	-278.015	-186.462	-108.032	-54.3213	-3.35693	79.9561	331.726	882.263	1679.38	2622.38	3691.41	4820.86	5930.48	7145.69	8318.48
44.35	-2279.97	-1762.08	-1311.95	-919.8	-632.629	-421.753	-280.762	-187.683	-108.948	-55.2368	-2.13623	79.9561	332.642	885.925	1680.91	2623.9	3692.32	4824.22	5932.62	7139.89	8301.7
44.4	-2275.09	-1759.34	-1314.7	-922.241	-630.798	-423.889	-280.762	-188.293	-107.727	-53.4058	-3.35693	77.2095	331.116	886.536	1678.16	2625.73	3695.07	4819.95	5934.75	7131.35	8277.59
44.45	-2271.42	-1759.03	-1315.92	-920.105	-628.967	-423.279	-282.288	-189.209	-108.337	-55.2368	-3.05176	76.5991	332.031	886.536	1678.16	2624.82	3699.34	4817.81	5936.89	7124.02	8255.31
44.5	-2270.51	-1756.59	-1315	-923.462	-626.526	-425.11	-281.677	-189.209	-108.948	-55.2368	-6.10352	76.9043	330.505	887.451	1676.94	2625.73	3699.34	4813.23	5932.92	7120.06	8234.25
44.55	-2271.73	-1758.42	-1311.95	-924.072	-629.578	-422.668	-281.677	-186.462	-110.474	-54.6265	-3.66211	76.2939	331.726	888.367	1679.38	2627.26	3697.51	4812.32	5928.96	7117.61	8227.23
44.6	-2273.25	-1760.86	-1309.81	-922.852	-631.714	-420.837	-280.762	-185.242	-109.863	-52.4902	-5.18799	76.5991	331.116	887.146	1679.69	2627.26	3694.76	4810.79	5927.12	7117.31	8226.93
44.65	-2271.73	-1766.36	-1304.93	-921.021	-635.071	-418.701	-281.067	-184.326	-112	-54.6265	-3.35693	76.9043	329.59	886.23	1683.04	2626.34	3695.07	4810.79	5928.34	7113.65	8232.42
44.7	-2267.76	-1766.97	-1299.44	-919.8	-634.155	-421.448	-281.372	-187.683	-112	-55.2368	-3.66211	79.9561	328.369	885.315	1682.74	2627.56	3691.1	4810.49	5929.26	7110.9	8234.56
44.75	-2262.88	-1767.58	-1295.17	-921.021	-634.155	-423.584	-279.541	-186.157	-111.694	-55.8472	-3.05176	81.7871	328.979	884.705	1682.74	2627.26	3687.74	4808.96	5937.19	7113.65	8233.64
44.8	-2257.69	-1765.14	-1294.56	-919.495	-632.324	-424.194	-277.71	-187.073	-111.694	-56.7627	-6.10352	80.5664	327.759	882.263	1680.3	2633.06	3681.64	4808.35	5949.1	7128.6	8232.42
44.85	-2255.86	-1764.83	-1296.08	-919.189	-631.714	-422.363	-278.931	-185.547	-110.474	-55.8472	-6.71387	80.5664	327.759	882.874	1676.64	2636.72	3680.11	4811.1	5962.22	7142.94	8229.98
44.9	-2258.61	-1766.36	-1303.1	-919.189	-631.104	-419.617	-280.762	-187.683	-110.168	-57.0679	-7.62939	79.6509	327.759	880.432	1673.58	2642.21	3676.45	4813.23	5970.46	7152.4	8229.37
44.95	-2267.15	-1765.75	-1305.54	-919.8	-629.578	-419.006	-281.067	-184.937	-108.948	-55.542	-6.71387	78.125	326.843	881.653	1670.84	2643.43	3677.98	4817.81	5979.92	7156.98	8226.62
45	-2273.56	-1759.64	-1307.68	-918.579	-628.357	-417.48	-282.898	-188.599	-109.253	-56.1523	-5.49316	79.0405	327.148	881.958	1671.75	2645.57	3677.67	4817.2	5986.94	7159.12	8217.77
45.05	-2284.24	-1754.15	-1305.54	-921.021	-628.662	-418.396	-281.067	-187.683	-110.168	-53.1006	-4.57764	77.8198	328.979	884.705	1674.5	2644.96	3680.73	4809.88	5991.82	7157.59	8206.18
45.1	-2288.82	-1747.74	-1305.54	-918.884	-628.357	-416.565	-279.846	-188.599	-109.253	-53.4058	-3.66211	79.9561	329.59	880.737	1672.97	2644.96	3680.11	4800.72	5990.6	7154.24	8199.16
45.15	-2288.21	-1741.64	-1301.27	-921.021	-628.357	-416.565	-278.931	-188.293	-110.779	-52.7954	-3.66211	77.8198	329.59	879.822	1672.97	2644.96	3683.17	4789.73	5988.46	7149.96	8193.97
45.2	-2280.27	-1738.89	-1300.96	-919.8	-630.493	-417.175	-279.846	-188.904	-110.779	-55.542	-2.44141	79.0405	330.2	877.991	1672.36	2645.26	3687.44	4779.05	5981.14	7143.25	8193.66
45.25	-2279.05	-1737.67	-1298.22	-921.631	-631.714	-417.786	-277.405	-186.768	-108.948	-54.3213	-1.83105	78.7354	328.369	877.686	1671.75	2643.43	3690.8	4767.15	5982.97	7136.23	8195.5
45.3	-2278.44	-1735.84	-1295.17	-917.969	-633.24	-415.955	-277.405	-185.852	-112.305	-57.6782	-3.35693	79.3457	327.454	877.686	1674.8	2645.26	3692.02	4761.05	5982.67	7131.96	8204.04
45.35	-2283.63	-1732.48	-1289.98	-918.274	-631.714	-417.48	-276.489	-186.462	-110.779	-57.0679	-5.49316	78.7354	326.538	878.601	1675.42	2648.62	3693.24	4760.44	5979.92	7130.74	8211.67
45.4	-2285.16	-1733.4	-1288.76	-916.748	-633.545	-415.039	-277.1	-186.462	-112.61	-57.0679	-3.05176	80.5664	329.59	878.906	1677.86	2651.06	3691.1	4768.98	5970.76	7131.04	8221.13
45.45	-2285.77	-1733.7	-1286.01	-916.138	-632.019	-417.786	-276.489	-186.157	-111.694	-55.542	-5.18799	77.8198	328.979	876.77	1676.33	2648.93	3691.1	4783.02	5960.08	7135.31	8222.96
45.5	-2283.33	-1737.67	-1283.57	-914.612	-634.46	-417.48	-279.541	-186.157	-112.61	-55.2368	-4.88281	78.7354	331.421	876.77	1677.55	2647.71	3690.19	4798.28	5949.4	7137.76	8218.08
45.55	-2280.88	-1741.03	-1282.65	-915.527	-632.935	-419.312	-281.067	-186.157	-109.558	-54.0161	-4.88281	77.5146	329.895	878.296	1676.33	2645.26	3688.96	4806.52	5944.82	7138.98	8204.65
45.6	-2275.7	-1745.61	-1283.87	-913.086	-632.935	-419.006	-283.203	-184.937	-109.253	-53.7109	-3.66211	79.0405	332.642	877.686	1676.33	2640.99	3684.69	4814.76	5946.04	7137.15	8192.44
45.65	-2272.03	-1741.64	-1285.71	-913.696	-628.967	-421.143	-281.982	-187.988	-108.337	-54.3213	-5.79834	77.8198	330.811	877.075	1676.94	2640.08	3679.2	4816.28	5947.88	7134.4	8183.59
45.7	-2270.2	-1738.28	-1286.93	-912.476	-630.798	-421.143	-281.372	-186.768	-108.337	-52.7954	-6.10352	79.0405	331.421	876.77	1677.25	2637.63	3675.54	4819.03	5945.43	7127.99	8185.12
45.75	-2274.48	-1737.06	-1289.98	-914.612	-632.019	-421.143	-279.541	-185.852	-108.948	-52.4902	-6.40869	79.0405	329.895	877.075	1675.11	2636.11	3670.65	4816.89	5942.69	7124.02	8184.2
45.8	-2272.34	-1740.11	-1289.67	-915.527	-634.46	-422.058	-278.931	-183.716	-110.779	-55.542	-4.57764	78.7354	330.2	878.906	1677.86	2635.19	3671.57	4817.5	5939.94	7120.06	8186.34
45.85	-2262.88	-1740.72	-1290.28	-917.358	-634.46	-425.415	-279.236	-185.242	-111.694	-56.4575	-3.96729	78.7354	330.2	878.601	1676.94	2637.02	3673.4	4819.95	5936.58	7116.7	8189.09
45.9	-2252.5	-1745.91	-1291.5	-918.579	-635.681	-427.551	-278.931	-183.411	-111.084	-56.7627	-0.915527	78.7354	332.642	880.737	1677.55	2633.67	3674.01	4823.3	5938.11	7117.31	8202.82
45.95	-2246.7	-1743.47	-1294.25	-917.664	-634.766	-427.246	-276.794	-183.716	-109.558	-57.373	-3.96729	76.5991	328.979	878.601	1676.03	2631.84	3672.49	4824.22	5940.55	7123.11	8218.38
46	-2247.31	-1741.94	-1294.86	-920.715	-635.681	-424.805	-278.931	-184.021	-110.474	-56.1523	-4.27246	76.5991	329.59	878.296	1679.08	2629.7	3672.18	4823	5946.35	7129.52	8229.37
46.05	-2249.15	-1732.48	-1297.91	-924.072	-634.766	-421.753	-278.32	-184.937	-110.779	-57.0679	-6.71387	78.125	328.979	877.686	1683.04	2630.62	3671.26	4817.2	5947.27	7141.72	8235.47
46.1	-2252.5	-1725.77	-1296.39	-926.819	-631.409	-422.058	-280.151	-183.411	-110.168	-55.2368	-4.57764	79.6509	329.59	880.127	1688.54	2628.48	3677.67	4809.88	5947.88	7149.05	8235.78
46.15	-2249.15	-1724.55	-1299.44	-927.734	-628.662	-422.668	-279.541	-184.937	-110.474	-55.8472	-4.57764	79.9561	328.674	881.653	1692.81	2626.95	3680.42	4802.55	5949.1	7155.76	8232.12
46.2	-2247.62	-1725.16	-1298.52	-929.26	-629.272	-426.331	-281.067	-183.411	-109.558	-54.0161	-4.88281	79.3457	327.759	882.568	1693.42	2623.29	3685.3	4799.19	5955.51	7155.15	8228.15
46.25	-2247.62	-1723.33	-1300.96	-927.429	-629.272	-426.941	-281.982	-183.411	-110.168	-54.9316	-3.35693	79.3457	328.979	880.432	1688.54	2623.29	3688.05	4797.36	5962.83	7152.71	8228.46
46.3	-2245.48	-1717.83	-1301.27	-926.819	-630.493	-428.772	-280.151	-184.021	-110.474	-54.9316	-3.96729	78.125	329.285	880.737	1687.32	2623.9	3693.85	4795.84	5968.63	7149.96	8230.59
46.35	-2242.74	-1711.12	-1304.93	-923.767	-632.935	-428.162	-281.067	-184.326	-111.084	-55.542	-2.13623	79.0405	332.642	879.517	1685.79	2625.43	3697.2	4795.84	5968.32	7150.27	8236.08
46.4	-2246.7	-1709.29	-1307.37	-924.377	-633.24	-427.246	-278.32	-185.242	-108.337	-54.3213	-2.74658	78.7354	332.336	880.432	1683.65	2620.54	3696.9	4794.92	5970.15	7153.02	8239.75
46.45	-2251.89	-1707.15	-1309.81	-922.241	-634.766	-424.805	-280.762	-184.631	-109.558	-56.7627	-4.27246	80.5664	331.421	877.38	1683.96	2618.41	3698.43	4795.53	5970.15	7152.4	8240.97
46.5	-2258	-1704.41	-1311.65	-922.546	-633.545	-426.636	-280.762	-185.547	-107.727	-56.4575	-4.57764	79.9561	329.285	877.075	1683.04	2615.05	3702.7	4795.53	5972.9	7146.91	8236.69
46.55	-2258.91	-1701.97	-1314.7	-922.852	-632.019	-425.11	-281.372	-182.19	-107.117	-56.1523	-2.74658	81.1768	329.895	875.244	1682.74	2613.83	3700.26	4793.4	5977.17	7138.67	8235.47
46.6	-2259.52	-1698.91	-1315.61	-924.377	-629.272	-425.72	-279.236	-180.664	-106.506	-53.7109	-3.66211	77.5146	328.979	875.549	1679.99	2613.53	3697.51	4790.34	5983.58	7130.43	8238.53
46.65	-2254.03	-1698	-1314.39	-923.767	-628.967	-424.805	-279.236	-182.495	-109.558	-55.542	-3.35693	77.5146	330.2	877.38	1681.82	2612.92	3692.63	4789.73	5987.24	7120.97	8249.82
46.7	-2248.84	-1690.37	-1307.07	-925.903	-628.052	-426.025	-278.32	-184.326	-109.253	-55.542	-4.88281	76.9043	329.59	878.906	1682.43	2615.36	3689.27	4786.99	5987.24	7114.87	8261.41
46.75	-2246.09	-1687.01	-1300.96	-924.072	-627.441	-424.194	-278.931	-184.326	-110.474	-55.8472	-3.66211	78.125	330.2	877.075	1683.35	2615.36	3689.27	4786.99	5985.41	7119.75	8271.79
46.8	-2244.87	-1683.96	-1296.39	-921.936	-625.916	-424.805	-276.794	-185.547	-110.168	-56.1523	-3.96729	75.9888	327.759	877.38	1681.82	2617.49	3692.63	4784.24	5986.94	7136.23	8274.23
46.85	-2244.26	-1687.32	-1295.17	-916.443	-628.662	-425.415	-278.625	-183.716	-110.779	-54.3213	-1.52588	76.5991	328.369	876.465	1681.52	2619.32	3698.12	4781.49	5989.99	7156.07	8277.28
46.9	-2246.4	-1693.12	-1294.56	-912.781	-625.305	-425.415	-280.762	-184.631	-110.474	-52.1851	-2.44141	76.9043	328.064	875.549	1678.47	2623.29	3701.17	4776.31	5994.87	7175.9	8279.72
46.95	-2243.65	-1702.58	-1295.78	-910.339	-626.526	-424.5	-281.982	-182.495	-113.22	-52.4902	-2.44141	78.7354	329.59	874.329	1679.99	2626.95	3703.61	4778.14	5995.79	7181.7	8286.44
47	-2243.04	-1708.07	-1299.44	-908.813	-626.221	-425.72	-281.677	-182.8	-112	-54.3213	-3.66211	77.5146	330.811	873.413	1679.69	2631.53	3702.39	4781.19	5996.09	7178.34	8289.18
47.05	-2237.24	-1709.9	-1305.54	-909.119	-628.357	-426.331	-279.846	-180.359	-112	-55.2368	-1.52588	80.2612	333.862	875.244	1682.74	2633.97	3703.92	4789.43	5996.09	7168.27	8286.44
47.1	-2232.67	-1703.8	-1310.42	-907.593	-628.662	-427.551	-278.931	-181.885	-110.779	-57.373	-3.66211	77.8198	331.421	873.413	1678.77	2637.02	3703.92	4795.84	5992.74	7155.46	8277.89
47.15	-2226.56	-1697.69	-1308.9	-906.677	-630.798	-427.856	-280.151	-182.19	-110.779	-55.8472	-3.66211	79.0405	332.336	873.718	1676.03	2632.14	3706.67	4806.52	5989.99	7133.18	8266.3
47.2	-2223.21	-1692.5	-1307.98	-907.593	-634.766	-427.856	-281.067	-183.105	-111.084	-56.4575	-6.10352	77.8198	331.421	871.582	1673.58	2626.95	3704.22	4812.01	5984.5	7118.23	8261.11
47.25	-2224.43	-1691.89	-1304.02	-907.593	-634.46	-429.993	-281.372	-180.969	-111.084	-56.7627	-4.57764	77.8198	330.2	871.887	1672.36	2616.88	3704.22	4817.5	5984.5	7108.46	8262.63
47.3	-2222.29	-1689.15	-1304.63	-905.151	-632.019	-430.298	-281.372	-183.411	-112	-57.9834	-3.66211	78.7354	329.895	870.056	1671.45	2610.78	3701.48	4815.37	5979.61	7106.93	8264.16
47.35	-2223.21	-1689.76	-1305.54	-907.898	-631.409	-429.993	-281.372	-183.411	-111.084	-56.7627	-3.05176	79.3457	329.285	871.582	1675.11	2604.68	3701.78	4811.4	5975.34	7102.97	8263.86
47.4	-2220.15	-1690.98	-1308.9	-909.119	-628.967	-426.331	-281.372	-184.937	-110.474	-56.1523	-3.35693	80.2612	330.2	867.92	1674.19	2603.76	3699.95	4807.13	5972.29	7099.61	8260.19
47.45	-2221.37	-1692.5	-1306.46	-912.781	-629.272	-424.805	-281.067	-183.716	-110.779	-55.2368	-4.88281	78.7354	329.285	868.53	1674.19	2607.42	3700.26	4804.08	5971.07	7097.47	8262.02
47.5	-2221.68	-1693.42	-1304.32	-912.476	-630.798	-424.5	-281.067	-183.411	-110.168	-56.1523	-4.57764	79.0405	330.811	867.004	1673.28	2615.66	3700.87	4802.25	5967.41	7096.56	8269.65
47.55	-2225.95	-1697.08	-1300.35	-915.222	-630.798	-424.5	-277.1	-182.495	-108.948	-54.9316	-3.66211	79.3457	330.2	868.835	1671.45	2619.93	3703	4795.53	5970.15	7097.17	8284.3
47.6	-2228.39	-1699.52	-1299.44	-913.086	-633.24	-419.922	-276.794	-183.105	-112.915	-57.0679	-4.57764	79.6509	330.811	868.225	1671.75	2623.9	3707.28	4792.48	5975.65	7093.81	8302
47.65	-2233.28	-1703.19	-1297.3	-912.781	-633.24	-419.617	-277.1	-184.631	-113.831	-56.4575	-4.27246	79.9561	331.421	869.751	1669.92	2625.73	3714.29	4789.12	5983.28	7084.96	8311.77
47.7	-2236.63	-1706.24	-1300.66	-912.17	-633.24	-417.48	-277.71	-182.19	-114.136	-57.0679	-2.44141	80.5664	332.947	867.31	1669.92	2628.78	3715.21	4785.77	5989.07	7082.21	8319.7
47.75	-2240.3	-1711.12	-1301.57	-913.696	-629.272	-420.837	-277.71	-182.8	-112	-56.7627	-3.35693	78.7354	332.031	866.394	1669.31	2631.23	3713.68	4781.19	5992.13	7085.27	8325.81
47.8	-2237.24	-1715.39	-1303.1	-911.865	-628.052	-422.668	-279.846	-182.8	-113.22	-56.7627	-3.05176	80.2612	331.116	864.868	1671.14	2633.67	3710.94	4781.49	5992.43	7095.64	8332.82
47.85	-2235.41	-1716.61	-1300.35	-914.612	-627.136	-425.415	-279.541	-183.411	-110.779	-55.542	-3.96729	79.3457	328.064	865.479	1673.28	2635.19	3708.19	4781.8	5995.79	7106.02	8339.23
47.9	-2233.58	-1719.67	-1297.3	-916.748	-628.967	-424.194	-281.677	-182.8	-111.694	-56.7627	-4.27246	81.7871	328.064	865.173	1674.5	2632.45	3708.8	4783.63	6000.67	7115.48	8343.2
47.95	-2232.97	-1718.14	-1296.69	-921.021	-629.883	-422.668	-279.541	-184.937	-110.474	-56.4575	-5.18799	79.3457	325.623	866.089	1672.06	2633.97	3706.97	4783.33	6004.94	7123.41	8339.84
48	-2229.31	-1716.61	-1298.83	-920.715	-634.155	-421.143	-279.541	-182.19	-110.474	-54.9316	-3.66211	80.2612	326.233	867.615	1670.53	2633.67	3704.22	4784.85	6006.16	7128.3	8339.84
48.05	-2227.78	-1715.09	-1302.49	-921.021	-636.597	-421.143	-276.794	-182.495	-109.253	-52.7954	-3.66211	78.4302	325.623	868.53	1665.95	2634.58	3698.73	4781.19	6009.52	7134.4	8339.84
48.1	-2228.39	-1714.48	-1302.49	-917.358	-639.954	-419.006	-277.71	-180.969	-112.915	-52.4902	-2.44141	78.4302	326.538	870.056	1668.09	2634.58	3692.32	4780.58	6011.96	7136.23	8347.17
48.15	-2229.92	-1711.43	-1300.96	-913.086	-639.038	-421.753	-278.625	-182.495	-112	-52.1851	-3.05176	78.125	326.538	868.225	1667.18	2633.97	3686.22	4777.53	6015.93	7133.79	8351.13
48.2	-2229	-1712.95	-1300.96	-913.391	-638.733	-422.974	-279.541	-182.495	-112.915	-53.1006	-1.2207	79.0405	328.064	869.141	1669.01	2631.23	3684.39	4775.39	6021.12	7132.57	8359.07
48.25	-2225.95	-1712.34	-1299.44	-914.917	-634.155	-424.805	-279.541	-184.021	-111.694	-56.4575	-3.05176	77.2095	324.402	868.53	1666.56	2629.7	3685	4775.39	6024.48	7130.74	8363.65
48.3	-2229.92	-1716	-1298.22	-916.748	-633.545	-423.584	-282.593	-184.326	-111.694	-56.7627	-1.83105	78.125	324.402	869.751	1668.09	2626.95	3688.66	4777.53	6023.56	7122.5	8363.65
48.35	-2234.5	-1714.78	-1301.57	-917.664	-636.597	-423.279	-281.982	-184.021	-111.084	-57.9834	-3.66211	77.5146	323.792	865.784	1670.53	2625.43	3687.13	4776.61	6018.68	7113.95	8359.68
48.4	-2237.24	-1713.26	-1301.57	-916.138	-636.292	-422.363	-282.288	-181.885	-110.168	-57.373	-2.74658	78.7354	325.623	861.511	1673.89	2621.46	3687.74	4776	6016.54	7101.75	8355.41
48.45	-2232.36	-1712.04	-1300.66	-914.917	-635.071	-421.143	-281.372	-184.021	-110.779	-58.2886	-3.66211	78.4302	325.317	860.596	1675.42	2624.82	3687.74	4774.78	6017.15	7093.2	8346.56
48.5	-2224.12	-1714.17	-1297.3	-914.917	-632.629	-422.668	-278.931	-183.411	-110.168	-56.1523	-3.96729	79.0405	325.623	863.342	1675.72	2626.95	3693.85	4776	6016.85	7088.32	8340.15
48.55	-2217.71	-1718.44	-1297.91	-916.748	-629.578	-421.753	-278.931	-182.8	-110.779	-55.542	-4.88281	80.2612	327.454	863.953	1673.58	2631.53	3699.04	4776.92	6015.01	7095.95	8336.79
48.6	-2216.8	-1720.58	-1298.22	-919.189	-627.136	-423.279	-276.794	-180.969	-110.779	-55.542	-5.49316	79.6509	326.843	868.835	1675.11	2633.36	3704.53	4777.53	6015.93	7104.8	8339.23
48.65	-2215.88	-1721.8	-1301.27	-920.41	-627.136	-424.805	-275.879	-180.359	-112	-57.0679	-4.57764	79.3457	328.369	870.361	1673.89	2637.94	3705.44	4778.14	6018.07	7112.43	8346.56
48.7	-2219.85	-1723.63	-1303.1	-922.852	-627.441	-426.636	-273.743	-183.411	-113.22	-54.3213	-2.44141	78.7354	327.148	875.549	1673.58	2636.72	3701.17	4777.83	6024.17	7117	8351.75
48.75	-2222.6	-1720.89	-1304.63	-921.021	-628.662	-426.025	-273.132	-183.105	-114.136	-56.4575	-4.88281	77.5146	325.317	876.16	1673.28	2635.8	3695.37	4782.1	6024.48	7121.28	8353.88
48.8	-2231.45	-1719.97	-1304.63	-920.41	-628.357	-427.551	-274.048	-184.937	-114.136	-55.542	-4.57764	76.9043	325.623	877.686	1673.28	2631.23	3692.02	4788.51	6020.81	7121.28	8347.78
48.85	-2238.16	-1720.58	-1307.37	-916.748	-628.662	-426.636	-276.489	-182.495	-112.915	-57.6782	-4.57764	78.7354	327.759	875.549	1675.72	2629.39	3689.27	4794.62	6009.52	7121.58	8346.86
48.9	-2240.6	-1721.8	-1304.93	-916.443	-627.747	-428.772	-277.71	-181.885	-111.084	-56.1523	-4.27246	79.0405	327.148	873.718	1675.72	2631.53	3689.58	4797.36	5995.48	7116.7	8350.22
48.95	-2234.8	-1723.63	-1304.02	-915.222	-628.357	-427.246	-281.372	-181.885	-112	-56.4575	-3.05176	78.125	328.369	874.329	1679.38	2633.67	3689.88	4797.97	5975.04	7115.48	8359.68
49	-2219.54	-1725.16	-1300.96	-917.053	-628.662	-428.772	-279.236	-182.19	-110.168	-54.0161	-3.66211	76.9043	327.148	876.16	1676.94	2634.89	3690.19	4793.4	5961.3	7116.39	8364.87
49.05	-2203.06	-1734.62	-1302.19	-914.917	-632.019	-426.941	-279.846	-181.885	-110.779	-54.9316	-3.35693	78.125	327.759	875.244	1674.8	2634.28	3691.1	4788.82	5953.37	7125.85	8363.04
49.1	-2191.77	-1739.2	-1304.93	-916.748	-630.188	-426.941	-277.1	-183.411	-108.948	-55.2368	-7.32422	77.2095	325.928	874.939	1673.28	2630	3690.8	4785.77	5955.2	7141.72	8345.64
49.15	-2186.28	-1743.77	-1305.85	-917.969	-630.493	-424.805	-279.541	-183.411	-110.168	-53.4058	-6.40869	78.7354	328.064	874.329	1672.36	2624.21	3689.58	4783.33	5956.42	7157.29	8327.03
49.2	-2188.42	-1747.13	-1305.85	-920.715	-628.357	-423.889	-278.931	-185.242	-108.643	-51.8799	-6.10352	78.7354	328.064	874.939	1667.48	2617.19	3688.05	4782.41	5961.61	7175.9	8312.07
49.25	-2195.13	-1750.79	-1303.41	-919.495	-630.188	-420.227	-279.846	-183.411	-112	-54.0161	-4.27246	79.3457	328.674	874.634	1667.79	2610.78	3691.41	4784.85	5963.44	7186.58	8310.85
49.3	-2207.03	-1751.71	-1303.41	-918.579	-629.272	-420.532	-279.846	-184.631	-111.694	-54.0161	-3.35693	77.5146	328.369	873.108	1667.79	2609.56	3693.85	4783.63	5967.71	7187.19	8316.65
49.35	-2217.1	-1755.37	-1308.9	-918.579	-631.714	-419.922	-278.32	-182.19	-114.746	-56.4575	-0.915527	78.7354	330.2	872.498	1669.01	2610.47	3697.81	4782.71	5969.54	7179.57	8326.11
49.4	-2225.04	-1753.54	-1313.17	-917.053	-631.104	-420.837	-276.184	-182.19	-113.525	-57.0679	-3.05176	77.5146	328.369	871.582	1671.75	2612.61	3697.2	4779.36	5971.07	7169.8	8330.38
49.45	-2230.53	-1752.62	-1314.39	-917.053	-631.409	-420.532	-277.71	-182.495	-113.525	-56.1523	-4.27246	78.7354	328.674	874.939	1676.64	2612	3697.51	4781.19	5968.93	7157.29	8329.77
49.5	-2232.97	-1752.93	-1315.92	-917.664	-630.188	-420.532	-278.931	-183.411	-112	-55.542	-5.79834	78.7354	328.979	876.465	1680.91	2612.92	3694.15	4777.83	5966.19	7140.2	8331.3
49.55	-2236.33	-1758.42	-1311.95	-917.358	-626.831	-420.532	-279.541	-182.8	-111.389	-54.0161	-5.18799	79.0405	330.505	876.77	1683.04	2610.17	3692.32	4779.36	5965.27	7122.19	8336.79
49.6	-2236.02	-1760.25	-1306.76	-914.307	-623.474	-421.143	-279.236	-186.462	-111.084	-55.2368	-5.18799	79.0405	332.031	874.939	1685.79	2612.61	3690.8	4779.97	5970.15	7110.6	8335.88
49.65	-2237.24	-1760.25	-1300.96	-917.664	-624.084	-423.279	-278.625	-186.768	-110.168	-54.0161	-3.35693	79.0405	332.947	874.939	1687.32	2615.05	3693.54	4784.85	5977.17	7105.71	8330.99
49.7	-2236.02	-1757.81	-1301.88	-916.748	-624.084	-422.363	-277.1	-187.378	-110.168	-54.0161	-3.35693	78.7354	332.031	871.582	1683.96	2618.41	3695.98	4788.51	5979.92	7109.38	8323.36
49.75	-2234.5	-1752.32	-1300.96	-917.358	-624.39	-423.279	-276.489	-185.242	-111.389	-54.0161	-3.66211	79.3457	328.979	872.192	1680.91	2621.77	3700.56	4791.87	5978.09	7109.68	8319.7
49.8	-2228.09	-1749.88	-1305.24	-916.748	-620.728	-422.974	-278.32	-183.716	-112.61	-54.9316	-3.66211	81.1768	329.59	872.192	1679.08	2628.17	3701.48	4791.26	5973.21	7113.04	8326.72
49.85	-2226.56	-1752.62	-1305.85	-917.664	-615.845	-422.668	-278.625	-182.8	-112.305	-53.7109	-3.96729	82.7026	328.369	874.939	1678.16	2630.62	3696.59	4788.21	5971.98	7115.78	8336.49
49.9	-2220.76	-1755.68	-1305.85	-916.443	-615.54	-419.006	-278.625	-180.664	-114.746	-54.9316	-3.66211	79.6509	329.895	874.329	1679.99	2633.36	3692.63	4787.29	5971.07	7120.97	8345.95
49.95	-2218.93	-1757.51	-1300.96	-916.138	-614.319	-420.227	-278.015	-180.664	-114.136	-54.3213	-4.57764	78.4302	329.285	873.718	1680.6	2630	3688.96	4787.29	5974.43	7119.75	8349.3
50	-2217.41	-1756.9	-1298.52	-915.222	-617.676	-419.312	-278.015	-177.917	-114.136	-56.1523	-3.66211	78.125	331.116	870.972	1679.99	2627.56	3688.66	4784.24	5975.34	7117.31	8351.13
50.05	-2221.07	-1752.62	-1294.25	-915.222	-617.981	-421.448	-278.015	-180.054	-112.305	-57.0679	-6.40869	75.6836	329.285	868.835	1676.03	2622.99	3692.93	4784.85	5979.61	7106.02	8345.34
50.1	-2220.46	-1748.05	-1291.81	-916.748	-621.948	-421.448	-281.067	-180.054	-112.61	-58.8989	-4.88281	77.5146	328.369	868.53	1673.89	2622.99	3698.43	4789.12	5975.04	7097.78	8336.49
50.15	-2217.41	-1741.94	-1288.15	-922.241	-622.864	-420.837	-279.236	-181.885	-110.779	-57.373	-4.88281	75.6836	326.233	870.972	1672.06	2622.68	3701.17	4795.84	5968.32	7093.51	8325.5
50.2	-2211	-1743.16	-1289.37	-921.936	-624.39	-418.701	-281.677	-180.359	-112.61	-57.6782	-3.96729	77.8198	327.148	871.277	1670.23	2621.15	3701.78	4803.47	5957.95	7099.3	8322.45
50.25	-2208.56	-1745.91	-1291.5	-921.021	-624.39	-416.87	-279.541	-183.105	-112.305	-56.7627	-6.10352	76.5991	326.233	870.667	1669.62	2624.51	3699.65	4804.69	5953.37	7109.38	8317.87
50.3	-2208.25	-1754.15	-1290.89	-917.358	-626.526	-414.734	-280.151	-183.105	-112	-54.9316	-4.88281	78.125	329.285	870.361	1672.67	2627.26	3696.59	4804.38	5949.71	7120.97	8317.87
50.35	-2215.88	-1761.47	-1291.5	-915.222	-625.305	-413.513	-278.32	-183.716	-109.558	-53.4058	-5.49316	78.7354	329.285	869.446	1671.75	2628.17	3692.02	4799.19	5950.93	7129.52	8316.04
50.4	-2219.54	-1765.75	-1290.59	-914.612	-626.221	-413.818	-277.1	-181.58	-112.915	-53.7109	-2.74658	79.3457	331.421	869.446	1675.72	2626.65	3693.54	4796.45	5953.67	7135.93	8314.21
50.45	-2216.49	-1759.64	-1292.42	-912.476	-624.39	-418.396	-276.794	-183.411	-112.915	-52.7954	-1.83105	80.2612	330.811	868.835	1674.19	2625.12	3696.29	4794.92	5961	7135.31	8304.44
50.5	-2210.39	-1754.76	-1297.3	-913.391	-625.916	-420.227	-278.015	-182.19	-114.746	-54.0161	-0.915527	79.9561	331.116	867.92	1674.5	2621.15	3698.73	4797.97	5969.54	7137.45	8291.32
50.55	-2205.2	-1744.38	-1300.96	-910.645	-624.695	-423.889	-275.574	-182.495	-113.22	-54.6265	-3.96729	77.5146	328.979	867.31	1673.28	2618.1	3698.73	4798.58	5977.78	7140.81	8277.59
50.6	-2203.37	-1737.98	-1300.66	-910.339	-625.305	-423.889	-276.489	-181.885	-112.61	-53.4058	-3.96729	77.2095	328.979	870.056	1677.86	2615.66	3699.34	4797.36	5985.11	7142.03	8267.21
50.65	-2205.81	-1734.62	-1299.74	-911.56	-624.084	-423.889	-274.658	-182.8	-110.168	-55.2368	-3.66211	76.5991	328.674	871.277	1679.99	2616.88	3694.46	4789.43	5989.07	7143.86	8262.94
50.7	-2211.61	-1737.67	-1296.39	-911.56	-622.253	-423.584	-274.353	-180.664	-108.032	-54.9316	-1.83105	76.2939	328.674	871.887	1680.91	2618.1	3690.19	4784.24	5990.91	7140.81	8264.46
50.75	-2214.97	-1741.03	-1294.86	-911.255	-620.117	-422.058	-277.1	-183.105	-108.032	-56.7627	-2.44141	76.2939	331.116	871.582	1680.6	2623.29	3684.39	4777.53	5992.74	7136.84	8263.24
50.8	-2217.41	-1744.69	-1291.81	-912.476	-620.117	-421.753	-279.236	-181.58	-106.812	-56.7627	-1.52588	76.5991	331.726	872.498	1679.99	2621.77	3681.64	4776.31	5990.91	7131.35	8259.89
50.85	-2220.15	-1744.69	-1293.64	-911.56	-620.728	-419.312	-281.067	-180.359	-107.422	-56.1523	-2.44141	78.125	332.336	871.887	1678.16	2619.02	3678.89	4775.39	5986.94	7130.43	8252.87
50.9	-2223.21	-1742.25	-1295.78	-912.476	-621.338	-420.227	-279.541	-180.664	-109.558	-54.9316	-3.05176	76.9043	332.031	872.803	1676.33	2613.83	3681.34	4777.53	5984.19	7129.21	8250.73
50.95	-2221.07	-1739.5	-1297.61	-910.034	-621.338	-422.974	-281.067	-180.664	-111.694	-54.6265	-1.52588	79.3457	332.947	870.972	1672.67	2614.44	3683.78	4783.63	5983.58	7133.79	8255
51	-2217.1	-1743.16	-1298.22	-910.339	-620.422	-423.889	-280.151	-183.105	-113.22	-53.4058	0.915527	78.7354	332.031	872.498	1672.06	2611.69	3687.13	4787.9	5988.77	7137.76	8263.24
51.05	-2206.12	-1749.27	-1297.91	-908.203	-618.591	-423.584	-279.236	-182.19	-114.136	-55.8472	-1.52588	78.125	330.505	872.498	1672.67	2615.36	3688.05	4793.4	5991.21	7143.86	8272.09
51.1	-2199.71	-1751.1	-1297.3	-910.645	-615.845	-423.889	-279.541	-182.495	-112.915	-55.8472	-2.44141	76.5991	329.285	872.498	1674.5	2618.1	3690.19	4794.31	5987.55	7146	8274.84
51.15	-2197.57	-1752.32	-1303.1	-913.086	-615.54	-421.448	-281.372	-181.58	-111.694	-57.0679	-4.88281	76.5991	331.421	872.498	1677.55	2622.38	3686.22	4791.87	5976.56	7151.79	8280.95
51.2	-2202.15	-1750.18	-1307.07	-916.443	-614.014	-422.058	-282.288	-181.885	-109.863	-56.4575	-5.18799	75.3784	329.895	871.887	1676.64	2621.77	3686.22	4794.01	5968.32	7150.88	8278.2
51.25	-2203.06	-1750.79	-1311.65	-916.748	-614.319	-420.532	-284.729	-182.495	-111.389	-57.0679	-3.66211	78.125	331.726	871.582	1677.25	2620.85	3687.13	4799.5	5958.25	7150.57	8273.62
51.3	-2200.62	-1749.57	-1311.95	-919.495	-613.708	-422.058	-282.288	-184.326	-110.474	-55.2368	-4.88281	79.0405	329.59	873.718	1674.5	2617.19	3691.1	4801.64	5954.28	7145.39	8271.79
51.35	-2192.38	-1752.01	-1312.87	-918.274	-614.319	-421.143	-283.203	-184.326	-112.61	-54.9316	-4.88281	80.2612	330.811	870.361	1672.36	2616.58	3697.2	4802.25	5951.23	7142.33	8275.45
51.4	-2185.97	-1753.54	-1312.87	-917.664	-612.793	-422.668	-280.151	-185.852	-112.915	-55.542	-5.49316	79.0405	328.979	869.446	1670.84	2618.1	3702.39	4800.72	5950.32	7140.81	8276.67
51.45	-2179.57	-1757.2	-1310.12	-912.17	-614.319	-424.805	-280.151	-183.105	-113.525	-56.4575	-3.35693	79.9561	328.674	868.835	1673.28	2628.78	3708.19	4802.25	5944.21	7138.98	8279.72
51.5	-2183.84	-1758.73	-1308.29	-909.729	-614.014	-427.246	-277.71	-183.105	-110.779	-54.6265	-3.35693	77.5146	328.979	868.835	1670.23	2634.58	3707.58	4802.86	5940.86	7137.15	8286.13
51.55	-2185.36	-1757.51	-1304.63	-905.151	-617.676	-426.025	-277.405	-179.749	-112.305	-55.8472	-2.13623	77.2095	328.674	868.835	1668.09	2638.55	3707.28	4806.82	5940.86	7134.4	8300.17
51.6	-2193.6	-1752.93	-1305.85	-904.541	-618.591	-427.551	-277.1	-180.664	-112.305	-54.3213	-1.83105	77.8198	330.2	869.141	1663.82	2636.41	3704.22	4809.57	5947.27	7127.69	8312.07
51.65	-2198.49	-1750.79	-1309.2	-902.71	-620.728	-427.551	-275.879	-180.054	-112.915	-54.9316	-1.52588	79.0405	332.031	869.446	1666.87	2631.84	3705.14	4815.06	5955.51	7122.19	8321.53
51.7	-2198.79	-1747.13	-1313.78	-901.184	-620.422	-427.856	-273.743	-181.885	-110.474	-54.0161	-3.96729	77.5146	329.895	867.31	1669.31	2630.92	3704.22	4817.2	5963.75	7120.36	8330.99
51.75	-2195.13	-1746.22	-1311.04	-900.879	-621.948	-426.941	-275.879	-180.969	-110.168	-53.7109	-4.27246	77.8198	329.895	870.361	1674.8	2630.31	3702.7	4821.17	5972.29	7124.33	8343.2
51.8	-2185.67	-1742.25	-1307.37	-904.541	-621.948	-427.246	-275.879	-180.054	-108.948	-55.2368	-5.79834	76.9043	328.369	871.277	1676.33	2631.84	3699.95	4817.2	5977.78	7134.4	8355.41
51.85	-2177.12	-1739.2	-1300.66	-904.541	-623.779	-428.467	-278.015	-177.612	-111.694	-55.2368	-3.66211	76.2939	328.979	872.192	1676.03	2625.43	3700.87	4814.76	5984.5	7145.69	8367
51.9	-2169.8	-1731.87	-1299.13	-907.288	-621.643	-429.688	-278.015	-179.443	-111.694	-57.373	-3.66211	76.9043	328.369	871.887	1677.25	2623.6	3703.61	4808.96	5988.16	7154.85	8374.02
51.95	-2170.72	-1728.52	-1295.78	-911.255	-625.61	-429.993	-279.236	-179.138	-112.61	-55.8472	-1.52588	77.5146	329.895	873.108	1677.55	2619.02	3707.89	4805.6	5981.14	7155.46	8377.08
52	-2180.48	-1730.04	-1297.61	-912.17	-625.916	-426.025	-278.625	-182.19	-111.694	-55.8472	-2.13623	79.3457	331.116	870.972	1676.33	2619.63	3708.19	4801.03	5973.51	7155.15	8371.89
52.05	-2189.94	-1737.37	-1296.69	-911.56	-629.578	-424.805	-277.71	-183.105	-115.967	-55.542	-2.74658	78.4302	328.979	872.192	1675.72	2620.54	3710.02	4795.84	5964.05	7155.46	8356.63
52.1	-2196.04	-1744.69	-1303.71	-905.762	-628.662	-425.72	-278.015	-183.411	-115.051	-55.8472	-3.05176	79.0405	329.895	871.277	1673.28	2621.77	3706.67	4792.48	5955.81	7159.12	8333.44
52.15	-2201.23	-1755.68	-1306.76	-901.489	-628.662	-427.551	-275.574	-182.8	-113.831	-54.6265	-2.74658	77.2095	330.2	872.803	1670.84	2615.05	3704.22	4791.56	5953.67	7160.95	8309.94
52.2	-2205.51	-1760.86	-1308.29	-897.827	-629.578	-426.331	-276.489	-182.495	-112.305	-55.2368	-4.27246	76.9043	330.2	872.803	1668.09	2614.14	3701.78	4791.56	5957.03	7161.87	8293.15
52.25	-2214.05	-1764.22	-1302.49	-897.827	-628.662	-426.025	-278.625	-184.937	-112	-54.3213	-3.35693	76.5991	329.895	876.465	1666.26	2611.08	3701.78	4788.82	5966.49	7156.68	8281.25
52.3	-2218.63	-1762.39	-1300.35	-897.827	-631.104	-425.11	-281.677	-182.8	-110.779	-55.8472	-3.05176	79.3457	329.895	875.244	1666.26	2611.69	3700.56	4779.66	5971.68	7149.66	8274.23
52.35	-2221.98	-1757.81	-1297.3	-898.438	-631.409	-424.5	-281.067	-182.19	-110.779	-54.3213	-3.66211	77.2095	326.538	875.854	1665.95	2611.39	3702.7	4770.2	5975.95	7141.42	8271.18
52.4	-2218.02	-1752.01	-1296.08	-895.691	-632.324	-422.668	-281.982	-180.969	-111.694	-55.542	-3.66211	78.4302	326.843	875.244	1666.56	2616.27	3703.61	4762.57	5976.87	7135.93	8269.35
52.45	-2218.32	-1747.44	-1293.33	-896.301	-634.155	-423.584	-280.762	-182.19	-110.779	-54.0161	-4.57764	78.125	325.623	876.16	1665.34	2620.24	3706.97	4755.25	5979	7126.16	8265.69
52.5	-2218.93	-1748.35	-1290.89	-895.081	-633.85	-422.058	-281.067	-179.749	-110.474	-56.1523	-5.18799	79.0405	329.895	871.887	1665.34	2622.68	3710.02	4758.3	5979.61	7114.26	8262.94
52.55	-2219.85	-1746.83	-1289.06	-898.132	-632.935	-423.279	-278.015	-182.19	-110.168	-55.542	-6.71387	77.2095	329.285	869.751	1662.6	2620.24	3710.63	4761.66	5980.83	7102.36	8263.24
52.6	-2218.02	-1748.05	-1286.93	-899.658	-632.935	-422.974	-278.625	-180.969	-111.084	-56.4575	-5.18799	78.4302	330.2	867.92	1663.51	2618.41	3710.94	4766.85	5978.09	7101.75	8273.32
52.65	-2215.58	-1749.88	-1288.15	-903.015	-631.104	-424.805	-275.574	-181.885	-111.084	-54.9316	-3.96729	78.125	328.369	867.92	1662.6	2614.44	3713.07	4769.9	5975.65	7103.88	8284
52.7	-2210.08	-1753.23	-1289.06	-903.32	-631.409	-423.279	-276.489	-179.138	-113.525	-56.1523	-3.05176	78.7354	328.979	867.615	1665.34	2617.49	3721.01	4778.14	5972.29	7101.75	8298.04
52.75	-2206.73	-1755.07	-1292.11	-904.846	-628.967	-424.805	-274.658	-180.969	-113.525	-55.8472	-4.27246	80.5664	328.979	867.615	1664.43	2619.32	3730.77	4786.68	5967.71	7086.79	8309.63
52.8	-2206.42	-1755.68	-1293.95	-905.151	-628.052	-425.72	-274.658	-180.054	-113.22	-55.2368	-2.44141	84.2285	330.811	867.31	1665.34	2616.88	3739.32	4794.62	5962.22	7068.48	8319.4
52.85	-2208.56	-1747.13	-1294.56	-907.593	-624.695	-427.246	-272.522	-182.495	-111.694	-55.8472	-4.57764	81.7871	328.674	865.173	1661.99	2615.05	3744.81	4801.03	5957.95	7053.22	8320.31
52.9	-2207.03	-1741.03	-1290.28	-909.424	-623.779	-428.467	-276.794	-182.19	-112.915	-56.7627	-3.35693	80.2612	328.064	865.784	1661.38	2613.83	3746.03	4805.6	5953.37	7042.24	8314.51
52.95	-2208.25	-1734.92	-1289.67	-915.222	-622.559	-427.551	-277.405	-183.105	-112.915	-56.1523	-3.96729	78.4302	325.928	868.225	1662.29	2615.66	3740.54	4804.69	5953.37	7036.74	8308.11
53	-2213.13	-1734.92	-1288.45	-916.443	-625	-426.331	-280.151	-181.885	-113.831	-55.8472	-3.35693	77.5146	325.012	868.225	1662.29	2615.05	3739.62	4805.3	5958.86	7037.66	8309.33
53.05	-2217.41	-1734.01	-1291.81	-918.274	-625.916	-423.889	-280.151	-185.242	-112	-56.1523	-4.57764	78.4302	325.012	867.31	1663.21	2617.49	3739.32	4804.69	5962.52	7047.12	8309.33
53.1	-2219.54	-1737.06	-1293.33	-918.579	-630.188	-423.584	-278.931	-185.242	-111.694	-54.9316	-1.83105	78.4302	326.538	868.835	1661.68	2616.27	3740.54	4807.13	5962.52	7060.24	8310.24
53.15	-2220.46	-1737.37	-1295.17	-917.969	-630.798	-422.058	-277.71	-184.937	-108.643	-53.4058	-0.915527	80.2612	328.369	867.615	1658.02	2614.44	3736.88	4808.96	5959.78	7076.72	8309.94
53.2	-2222.6	-1736.15	-1295.78	-919.189	-631.714	-420.227	-277.405	-183.716	-113.22	-54.3213	0.305176	77.5146	329.285	871.887	1656.19	2614.75	3733.52	4810.79	5955.81	7087.1	8308.11
53.25	-2223.21	-1730.35	-1296.69	-919.8	-630.493	-421.448	-278.015	-184.021	-111.084	-55.542	-0.610352	77.8198	330.505	875.244	1654.66	2616.88	3726.5	4808.65	5948.49	7093.81	8303.53
53.3	-2220.46	-1729.13	-1294.56	-923.462	-630.798	-422.363	-276.489	-184.631	-112.305	-54.9316	0.915527	77.5146	331.726	878.296	1653.75	2614.75	3723.45	4803.16	5946.04	7094.73	8299.87
53.35	-2212.83	-1727.29	-1294.25	-924.377	-631.104	-422.974	-275.574	-185.852	-110.779	-56.7627	-3.05176	77.2095	330.505	877.991	1654.66	2616.58	3722.84	4801.33	5943.6	7094.73	8296.81
53.4	-2207.95	-1727.29	-1292.42	-926.514	-629.578	-424.805	-275.574	-187.378	-109.558	-55.542	-4.88281	77.5146	330.2	879.517	1654.05	2616.58	3726.5	4802.55	5944.21	7084.05	8288.88
53.45	-2202.76	-1730.35	-1292.42	-926.208	-630.493	-422.058	-278.015	-188.904	-109.253	-53.7109	-7.32422	78.4302	331.421	879.822	1656.49	2620.54	3724.98	4799.5	5939.94	7073.97	8285.83
53.5	-2199.4	-1733.4	-1289.06	-923.157	-629.272	-423.279	-277.1	-186.768	-107.727	-51.8799	-7.01904	76.2939	329.895	880.127	1656.49	2620.54	3726.5	4797.06	5936.28	7062.68	8282.17
53.55	-2189.03	-1738.59	-1287.54	-917.664	-628.662	-421.753	-279.236	-187.988	-108.643	-52.4902	-5.49316	76.9043	332.642	881.042	1660.46	2621.77	3726.2	4795.23	5932.62	7060.85	8282.78
53.6	-2181.4	-1742.86	-1283.87	-916.443	-629.578	-425.72	-278.625	-186.768	-107.727	-50.9644	-5.49316	76.2939	331.726	884.705	1659.55	2619.93	3728.03	4793.09	5929.26	7062.38	8286.74
53.65	-2175.29	-1745.91	-1285.71	-914.001	-631.714	-422.363	-279.541	-185.242	-108.337	-52.7954	-3.66211	78.125	332.642	881.653	1660.46	2619.02	3729.55	4795.23	5925.29	7071.84	8297.12
53.7	-2175.6	-1741.33	-1289.67	-914.001	-632.019	-422.668	-278.625	-184.326	-109.558	-53.4058	-5.18799	76.5991	331.421	881.042	1660.16	2618.41	3728.33	4797.06	5926.51	7078.86	8301.7
53.75	-2181.4	-1735.53	-1295.47	-910.034	-633.24	-421.448	-278.931	-184.326	-111.389	-56.4575	-4.57764	78.7354	331.421	876.77	1660.77	2620.54	3727.42	4801.33	5929.57	7081.91	8308.72
53.8	-2196.66	-1732.18	-1300.96	-910.645	-629.272	-422.668	-276.184	-185.547	-112.915	-55.2368	-3.35693	77.8198	329.59	876.77	1655.27	2620.54	3724.67	4802.55	5935.97	7082.21	8312.38
53.85	-2210.08	-1730.35	-1303.1	-910.339	-628.662	-421.448	-274.963	-183.105	-114.441	-57.9834	-1.52588	77.8198	330.2	874.634	1652.22	2621.15	3722.23	4806.82	5940.25	7084.35	8311.77
53.9	-2221.68	-1729.74	-1302.19	-913.696	-627.747	-425.11	-275.269	-183.716	-112.61	-56.7627	-1.83105	78.4302	330.811	875.244	1650.39	2623.6	3720.7	4808.35	5945.13	7085.88	8304.75
53.95	-2229	-1734.31	-1301.88	-915.527	-628.662	-424.194	-277.1	-180.969	-112.915	-56.7627	0	79.9561	333.557	877.075	1653.14	2624.82	3717.65	4810.18	5942.99	7095.03	8300.17
54	-2232.97	-1736.15	-1297.61	-914.612	-626.526	-425.11	-275.269	-182.19	-111.084	-56.1523	-2.74658	78.4302	331.421	876.16	1653.44	2629.39	3714.6	4807.13	5940.55	7106.63	8291.93
54.05	-2233.28	-1743.47	-1288.76	-914.001	-628.357	-424.5	-277.71	-182.19	-112.915	-54.6265	-1.52588	78.7354	332.336	876.465	1655.58	2633.67	3713.38	4805.3	5938.11	7116.7	8284.91
54.1	-2227.48	-1747.44	-1279.6	-915.833	-627.136	-425.11	-278.015	-184.021	-109.558	-54.3213	-4.57764	76.9043	328.979	876.16	1655.27	2636.72	3712.16	4797.36	5934.75	7121.89	8280.95
54.15	-2218.63	-1751.71	-1271.36	-915.833	-628.357	-425.72	-281.372	-182.8	-110.168	-51.8799	-3.66211	76.9043	328.064	875.244	1654.36	2636.41	3713.38	4792.18	5934.75	7120.67	8277.89
54.2	-2210.39	-1751.71	-1268.92	-916.443	-627.136	-423.889	-280.151	-184.937	-109.253	-54.0161	-5.79834	76.5991	326.843	876.77	1653.14	2638.85	3711.85	4788.21	5933.53	7119.75	8271.79
54.25	-2205.2	-1753.23	-1264.04	-916.138	-630.493	-423.279	-279.846	-183.105	-111.389	-53.4058	-3.05176	76.2939	327.454	879.517	1652.53	2638.55	3711.24	4789.12	5934.45	7114.87	8265.08
54.3	-2205.51	-1754.46	-1264.95	-916.138	-628.662	-420.532	-278.015	-185.242	-110.474	-52.7954	-3.05176	76.9043	327.148	881.042	1650.7	2638.55	3706.36	4789.43	5936.89	7115.48	8258.97
54.35	-2206.42	-1755.37	-1266.17	-914.612	-629.578	-417.786	-276.794	-183.105	-113.831	-52.7954	-1.52588	76.5991	326.538	883.484	1649.48	2636.41	3703.61	4792.48	5940.86	7115.78	8254.7
54.4	-2207.95	-1751.71	-1272.58	-914.612	-629.272	-416.565	-276.184	-182.8	-113.22	-54.0161	0	79.0405	329.895	882.874	1651.92	2633.97	3696.59	4796.45	5942.38	7120.97	8254.7
54.45	-2213.13	-1750.79	-1278.69	-915.222	-628.052	-416.26	-274.353	-180.969	-112.61	-53.7109	1.2207	79.3457	331.421	884.705	1653.14	2626.65	3692.93	4802.86	5945.43	7126.46	8261.11
54.5	-2213.44	-1748.96	-1284.48	-912.17	-627.747	-416.87	-274.963	-181.885	-112.61	-56.4575	-0.610352	80.5664	331.116	882.874	1654.66	2625.43	3692.32	4807.74	5943.6	7131.04	8270.87
54.55	-2215.58	-1752.32	-1287.54	-911.255	-626.526	-417.48	-276.489	-181.885	-112.305	-54.6265	-1.52588	79.0405	330.2	884.705	1654.05	2622.99	3693.54	4815.67	5945.43	7124.02	8273.01
54.6	-2212.22	-1752.93	-1292.72	-910.034	-628.357	-417.175	-278.931	-180.969	-112.61	-55.2368	-4.27246	80.8716	330.505	882.568	1654.66	2622.99	3691.41	4819.95	5942.99	7113.04	8270.26
54.65	-2211	-1756.29	-1294.86	-912.17	-627.136	-417.48	-279.541	-179.749	-112.305	-53.7109	-4.27246	78.125	329.59	884.094	1653.75	2621.77	3692.63	4826.35	5942.38	7102.97	8265.08
54.7	-2204.9	-1756.9	-1298.22	-913.696	-625.916	-415.955	-280.151	-182.19	-112.305	-56.1523	-4.88281	78.7354	330.811	882.568	1654.97	2622.38	3692.93	4834.29	5943.3	7101.44	8265.99
54.75	-2199.4	-1752.93	-1294.86	-918.274	-625.305	-417.48	-278.931	-182.8	-111.694	-54.6265	-3.66211	76.9043	330.2	882.874	1655.88	2620.85	3693.24	4839.17	5949.71	7102.05	8269.65
54.8	-2197.57	-1749.57	-1293.64	-920.105	-625	-415.649	-278.931	-182.8	-109.253	-54.9316	-4.27246	79.0405	332.642	876.465	1659.24	2617.8	3691.71	4842.83	5958.25	7105.41	8277.28
54.85	-2201.54	-1741.64	-1288.76	-919.189	-623.169	-416.26	-276.489	-182.8	-110.474	-54.9316	-6.10352	78.125	331.726	875.549	1661.68	2617.49	3692.63	4843.44	5965.27	7099	8272.09
54.9	-2204.9	-1737.98	-1287.54	-915.222	-623.169	-416.26	-277.71	-181.58	-111.694	-54.9316	-5.18799	78.7354	332.336	873.718	1665.34	2618.41	3695.07	4841	5967.41	7089.23	8261.11
54.95	-2211	-1736.45	-1288.45	-913.086	-621.033	-416.565	-276.489	-183.411	-112.305	-54.0161	-3.35693	76.5991	329.59	875.244	1665.34	2617.8	3699.95	4833.07	5968.32	7081.3	8244.93
55	-2215.27	-1737.06	-1291.2	-910.645	-621.643	-413.513	-278.015	-182.8	-113.22	-56.1523	-2.13623	76.9043	328.369	873.108	1666.56	2619.02	3703.61	4826.35	5961.3	7083.13	8232.73
55.05	-2221.07	-1739.5	-1293.64	-909.729	-621.948	-415.344	-277.1	-184.326	-112.915	-55.2368	-2.13623	78.4302	327.759	873.413	1661.99	2619.32	3707.28	4823.61	5954.28	7083.74	8221.74
55.1	-2224.43	-1745.61	-1295.78	-907.593	-624.084	-415.955	-277.71	-180.969	-113.831	-56.7627	-3.05176	81.1768	329.285	874.329	1659.24	2618.71	3709.72	4825.13	5944.21	7083.74	8215.64
55.15	-2222.6	-1750.79	-1294.56	-907.593	-624.695	-419.312	-275.574	-182.495	-112.305	-56.4575	-4.88281	78.4302	329.285	873.108	1655.58	2618.41	3710.63	4828.8	5939.94	7084.35	8213.2
55.2	-2213.13	-1755.98	-1293.33	-906.067	-627.747	-422.058	-277.71	-182.495	-113.22	-55.542	-3.66211	79.0405	330.811	874.329	1655.58	2617.8	3712.77	4837.34	5939.33	7084.66	8218.69
55.25	-2200.93	-1754.46	-1294.25	-906.677	-629.272	-425.11	-277.1	-182.8	-111.389	-54.9316	-4.27246	77.5146	330.2	874.634	1654.05	2617.8	3713.07	4842.22	5944.52	7089.54	8229.37
55.3	-2193.6	-1748.66	-1295.78	-904.541	-628.967	-423.889	-278.931	-182.8	-111.694	-54.0161	-3.35693	77.5146	330.2	872.803	1654.66	2615.05	3713.38	4847.72	5954.9	7089.54	8243.41
55.35	-2189.94	-1737.98	-1299.74	-905.457	-627.747	-423.279	-276.794	-184.326	-113.525	-55.2368	-4.88281	78.4302	329.285	871.277	1654.36	2618.41	3705.44	4846.5	5967.41	7085.27	8248.6
55.4	-2192.69	-1730.04	-1300.05	-906.067	-628.052	-421.448	-277.1	-185.242	-113.831	-54.0161	-3.05176	79.0405	328.979	870.361	1656.19	2617.19	3696.9	4846.5	5975.95	7078.25	8248.9
55.45	-2197.88	-1723.02	-1300.66	-907.898	-627.441	-421.448	-275.879	-188.293	-112.61	-54.0161	-4.88281	79.6509	328.674	868.225	1653.44	2616.88	3687.13	4844.97	5981.75	7080.08	8242.19
55.5	-2202.76	-1722.11	-1296.39	-909.424	-627.747	-420.532	-276.489	-187.988	-113.22	-55.2368	-4.27246	77.8198	328.979	870.667	1654.36	2616.58	3683.47	4847.72	5987.55	7084.66	8238.22
55.55	-2206.12	-1720.58	-1293.95	-910.339	-626.526	-423.584	-275.879	-188.904	-111.084	-56.7627	-4.27246	78.4302	331.116	874.329	1656.19	2619.93	3681.34	4849.55	5991.21	7092.59	8240.36
55.6	-2211.91	-1720.58	-1292.42	-911.865	-628.967	-423.584	-274.658	-187.378	-112	-55.2368	-1.52588	79.0405	329.895	877.38	1659.55	2621.46	3681.95	4847.72	5989.69	7094.42	8249.21
55.65	-2213.75	-1720.28	-1293.33	-912.781	-629.578	-423.279	-274.963	-187.988	-111.084	-57.6782	-3.66211	78.7354	326.843	876.465	1663.82	2623.29	3683.17	4845.28	5976.87	7091.06	8259.28
55.7	-2211	-1720.58	-1292.42	-910.645	-629.272	-425.72	-276.489	-186.768	-112.305	-54.9316	-2.13623	78.4302	324.707	877.686	1665.95	2618.71	3683.47	4843.14	5963.75	7080.08	8260.5
55.75	-2200.01	-1724.24	-1297.3	-911.56	-629.272	-425.72	-278.015	-185.852	-113.831	-55.8472	-3.66211	78.7354	326.233	876.16	1669.92	2615.97	3679.2	4834.59	5952.45	7076.11	8264.77
55.8	-2189.94	-1729.74	-1297.3	-912.17	-627.136	-426.331	-276.184	-183.411	-113.22	-54.6265	-4.27246	76.5991	326.538	874.329	1669.31	2611.08	3679.5	4827.27	5948.18	7076.72	8270.26
55.85	-2179.57	-1736.76	-1297	-910.95	-624.695	-424.194	-277.71	-184.326	-112.61	-55.542	-5.18799	78.7354	328.674	871.582	1672.67	2608.64	3676.45	4819.34	5946.66	7086.18	8271.18
55.9	-2175.9	-1740.11	-1293.33	-910.95	-624.39	-425.72	-277.405	-185.242	-111.389	-52.7954	-5.18799	76.9043	330.505	874.939	1673.58	2605.59	3678.59	4813.23	5946.04	7090.15	8266.6
55.95	-2172.24	-1741.33	-1293.33	-906.372	-624.084	-424.5	-278.625	-185.547	-110.474	-53.7109	-4.57764	78.125	331.116	876.465	1674.19	2604.06	3681.64	4807.13	5942.99	7089.23	8262.94
56	-2171.02	-1736.76	-1293.33	-906.677	-623.474	-424.805	-276.489	-186.157	-113.22	-54.0161	-4.27246	77.2095	330.2	881.042	1674.5	2605.29	3689.27	4802.86	5940.55	7086.79	8259.28
56.05	-2167.36	-1732.48	-1295.78	-906.067	-625.916	-425.72	-276.489	-184.937	-113.831	-55.2368	-3.05176	77.8198	331.421	880.432	1674.8	2608.64	3695.37	4799.19	5930.18	7089.23	8263.24
56.1	-2170.72	-1726.68	-1297.91	-910.645	-625.61	-426.331	-275.269	-185.242	-112.61	-53.4058	-1.52588	76.9043	329.895	881.653	1669.31	2611.69	3697.81	4797.97	5924.07	7095.64	8267.52
56.15	-2173.16	-1720.58	-1299.13	-910.95	-627.441	-424.194	-278.015	-185.852	-112.915	-54.6265	-2.74658	77.2095	330.2	879.211	1666.56	2615.66	3698.73	4805.3	5917.05	7101.14	8269.96
56.2	-2179.26	-1715.7	-1296.08	-914.612	-627.136	-427.246	-280.151	-186.157	-110.779	-53.4058	-3.35693	78.125	328.979	878.296	1661.68	2618.71	3699.65	4813.84	5913.09	7100.22	8269.04
56.25	-2182.31	-1715.7	-1296.69	-915.527	-630.188	-425.415	-281.982	-183.716	-113.22	-53.4058	-3.35693	79.0405	330.811	876.465	1661.07	2621.46	3696.9	4823.61	5907.9	7098.08	8271.79
56.3	-2184.14	-1716.92	-1295.78	-916.443	-629.883	-426.331	-280.762	-182.8	-110.779	-53.1006	-4.88281	77.2095	328.979	874.634	1660.16	2622.99	3696.59	4829.71	5906.68	7092.9	8276.67
56.35	-2184.14	-1720.58	-1293.95	-914.917	-631.714	-425.72	-282.898	-181.885	-110.779	-53.1006	-3.05176	78.7354	330.505	873.413	1663.21	2624.51	3697.81	4833.98	5906.37	7084.96	8281.55
56.4	-2184.45	-1725.46	-1291.5	-917.969	-629.578	-428.467	-279.846	-182.495	-107.727	-54.6265	-4.27246	79.0405	329.285	874.329	1665.04	2624.21	3695.37	4832.76	5907.9	7075.5	8280.33
56.45	-2187.5	-1733.4	-1286.93	-919.8	-630.188	-427.551	-280.762	-182.8	-108.948	-53.7109	-3.96729	79.3457	331.421	870.972	1668.4	2619.93	3693.54	4837.04	5912.17	7065.43	8276.98
56.5	-2189.03	-1738.89	-1287.23	-924.683	-629.272	-427.246	-278.32	-186.462	-108.948	-55.542	-7.01904	78.4302	331.421	871.887	1670.84	2619.93	3689.58	4840.39	5925.29	7061.16	8272.4
56.55	-2187.81	-1744.08	-1288.45	-927.124	-630.493	-425.11	-277.405	-185.242	-111.389	-55.2368	-5.18799	76.5991	332.031	870.056	1673.28	2618.41	3691.1	4844.67	5932.31	7057.5	8269.65
56.6	-2184.14	-1745.3	-1294.56	-929.871	-628.357	-422.058	-277.1	-187.073	-111.389	-55.8472	-4.88281	77.5146	332.642	868.835	1672.97	2620.54	3691.41	4841.61	5934.14	7059.33	8268.13
56.65	-2178.04	-1741.64	-1293.64	-929.871	-627.747	-419.617	-276.489	-184.937	-113.22	-55.542	-4.57764	76.5991	331.726	869.141	1672.36	2619.02	3693.54	4840.7	5930.18	7063.29	8274.84
56.7	-2170.72	-1734.92	-1293.03	-929.565	-628.052	-421.143	-279.236	-184.631	-112.305	-55.2368	-5.49316	77.8198	333.557	869.141	1672.06	2619.32	3690.8	4839.17	5925.9	7073.97	8279.72
56.75	-2164.92	-1734.92	-1290.89	-929.565	-626.831	-420.532	-279.541	-184.937	-113.22	-53.1006	-3.35693	76.9043	334.167	872.192	1673.58	2615.05	3691.1	4841	5925.6	7083.74	8286.13
56.8	-2158.81	-1734.01	-1288.45	-926.514	-626.221	-421.448	-279.236	-186.157	-112	-55.2368	-3.66211	76.5991	332.336	869.446	1674.8	2616.27	3691.41	4844.36	5926.21	7089.54	8288.27
56.85	-2161.56	-1734.31	-1285.71	-923.157	-626.221	-421.753	-281.677	-187.073	-112.915	-53.4058	-1.83105	77.8198	331.421	869.446	1676.33	2616.58	3695.37	4850.16	5927.12	7091.98	8286.13
56.9	-2166.14	-1735.84	-1288.45	-921.326	-627.747	-424.194	-281.982	-185.242	-111.694	-54.3213	-4.27246	79.9561	331.421	866.089	1679.69	2618.41	3694.46	4849.55	5922.55	7101.44	8285.83
56.95	-2172.55	-1738.89	-1289.37	-919.495	-628.052	-425.72	-281.677	-183.411	-111.084	-52.1851	-4.88281	77.8198	329.285	865.479	1680.3	2617.49	3694.15	4851.99	5917.97	7109.99	8286.13
57	-2173.46	-1739.2	-1292.42	-917.969	-628.662	-423.889	-282.288	-183.105	-111.084	-54.6265	-7.32422	79.0405	330.505	866.089	1683.04	2616.58	3692.63	4851.99	5911.25	7119.14	8281.86
57.05	-2175.29	-1734.92	-1293.33	-920.105	-628.357	-424.194	-280.762	-182.495	-109.558	-54.0161	-5.79834	78.125	331.726	867.92	1682.74	2617.49	3693.54	4853.82	5901.79	7128.3	8276.37
57.1	-2180.79	-1729.13	-1296.69	-921.021	-626.526	-420.837	-281.372	-183.105	-107.727	-54.9316	-4.27246	80.2612	334.473	866.699	1681.21	2617.8	3691.41	4852.91	5887.76	7136.54	8269.65
57.15	-2186.58	-1720.28	-1297.61	-921.021	-625	-419.922	-279.236	-184.937	-108.337	-54.9316	-3.96729	78.125	333.252	868.835	1681.21	2618.41	3694.76	4853.21	5881.35	7138.67	8258.67
57.2	-2192.99	-1715.7	-1297	-918.884	-626.831	-421.143	-283.813	-184.631	-111.084	-53.4058	-3.96729	79.6509	335.693	868.225	1682.43	2621.46	3695.68	4853.52	5878.91	7132.57	8250.12
57.25	-2206.42	-1712.65	-1297.3	-922.546	-622.864	-422.363	-282.288	-182.8	-111.694	-52.7954	-2.13623	78.4302	333.252	867.615	1678.47	2621.15	3696.9	4855.35	5889.28	7126.77	8246.46
57.3	-2212.83	-1711.43	-1295.78	-924.072	-621.948	-421.143	-283.203	-180.969	-113.831	-54.9316	-2.74658	78.4302	333.252	866.699	1678.47	2623.9	3699.34	4858.7	5902.71	7125.24	8248.6
57.35	-2216.8	-1711.43	-1294.56	-925.598	-621.338	-422.363	-284.119	-180.664	-112.305	-54.0161	-3.05176	78.4302	332.336	868.835	1678.16	2627.56	3700.56	4859.01	5922.85	7126.77	8249.51
57.4	-2215.27	-1717.22	-1296.39	-924.683	-623.779	-421.143	-285.645	-179.443	-111.694	-54.3213	-4.27246	80.5664	332.642	869.141	1680.3	2630.31	3697.81	4855.65	5942.08	7129.82	8255.92
57.45	-2217.71	-1721.19	-1299.44	-925.598	-624.39	-422.668	-283.813	-181.885	-110.474	-53.7109	-4.57764	78.7354	330.811	870.972	1679.69	2632.14	3695.07	4852.29	5962.83	7136.54	8256.84
57.5	-2221.07	-1726.07	-1304.93	-923.462	-625.305	-422.974	-285.034	-183.105	-111.694	-54.9316	-4.57764	76.9043	332.031	873.413	1678.77	2631.23	3692.63	4850.77	5973.82	7141.72	8261.11
57.55	-2224.73	-1725.46	-1309.81	-923.767	-625.916	-427.246	-285.034	-185.242	-111.084	-54.9316	-3.96729	75.6836	330.811	876.16	1674.8	2627.87	3692.32	4848.33	5976.26	7144.47	8259.58
57.6	-2225.34	-1726.68	-1312.87	-921.631	-626.831	-427.246	-284.119	-184.937	-112.61	-55.542	-3.66211	76.5991	332.642	874.939	1673.89	2622.68	3692.63	4846.8	5971.68	7136.23	8255.62
57.65	-2220.46	-1723.94	-1311.65	-920.41	-628.052	-428.162	-281.982	-187.073	-112.61	-56.4575	-7.32422	76.5991	331.116	874.939	1671.45	2621.77	3693.85	4844.67	5966.49	7125.85	8242.19
57.7	-2214.36	-1723.94	-1310.42	-915.833	-632.629	-424.5	-280.151	-187.073	-113.831	-54.0161	-4.88281	77.2095	332.336	873.718	1673.89	2620.54	3696.59	4847.11	5962.52	7114.87	8236.08
57.75	-2211.3	-1722.72	-1310.73	-914.612	-634.46	-422.974	-279.236	-189.209	-112.61	-53.1006	-5.18799	78.4302	332.947	872.498	1672.06	2621.15	3699.95	4847.11	5961.3	7112.43	8236.08
57.8	-2211.61	-1723.33	-1307.37	-914.612	-635.071	-422.058	-277.1	-187.073	-114.746	-53.1006	-1.83105	78.7354	333.557	872.498	1673.58	2624.51	3707.89	4847.41	5957.95	7112.12	8244.02
57.85	-2215.27	-1721.19	-1307.07	-916.443	-631.104	-425.415	-277.71	-185.852	-114.136	-55.2368	-2.44141	79.0405	334.167	873.413	1674.5	2627.26	3713.07	4842.22	5960.39	7115.78	8248.9
57.9	-2218.93	-1721.5	-1304.02	-918.884	-629.883	-424.805	-277.1	-182.8	-114.441	-55.8472	-0.915527	79.9561	334.778	874.329	1677.25	2629.39	3715.52	4840.09	5968.63	7114.87	8251.65
57.95	-2218.02	-1722.41	-1302.19	-920.105	-626.526	-425.11	-279.236	-180.359	-115.051	-57.6782	-3.96729	77.8198	331.421	870.972	1678.47	2634.28	3712.77	4839.17	5977.17	7115.48	8248.6
58	-2215.58	-1725.77	-1298.83	-917.053	-626.831	-423.584	-281.067	-180.359	-111.389	-55.2368	-4.57764	77.5146	330.2	870.972	1678.16	2637.02	3711.24	4841	5979.31	7108.46	8239.14
58.05	-2210.69	-1731.26	-1300.66	-919.189	-628.662	-420.837	-283.508	-181.885	-110.168	-54.0161	-6.40869	77.5146	328.064	870.056	1677.55	2641.6	3705.75	4838.56	5976.26	7108.46	8227.23
58.1	-2208.56	-1737.37	-1304.32	-921.326	-630.188	-417.48	-282.898	-179.138	-109.253	-51.8799	-4.57764	76.9043	326.233	870.667	1672.97	2639.47	3705.75	4840.39	5973.82	7109.68	8221.13
58.15	-2201.84	-1736.76	-1311.04	-923.157	-630.493	-415.955	-283.813	-180.969	-110.779	-52.7954	-2.74658	77.5146	325.623	870.361	1670.84	2638.55	3703	4840.39	5969.54	7113.65	8215.33
58.2	-2201.84	-1732.18	-1315.92	-922.852	-631.714	-416.87	-281.372	-182.19	-111.084	-52.7954	-2.13623	76.5991	327.148	874.634	1667.48	2633.67	3700.87	4842.53	5966.8	7114.56	8212.59
58.25	-2202.15	-1726.07	-1318.97	-917.969	-630.493	-416.26	-281.677	-181.885	-111.694	-55.8472	-2.44141	78.125	328.979	873.718	1664.12	2629.7	3695.37	4839.17	5957.95	7116.39	8211.37
58.3	-2203.06	-1720.89	-1318.66	-914.612	-630.188	-415.344	-281.067	-181.58	-112.61	-55.2368	-3.35693	77.2095	328.064	876.77	1664.73	2626.95	3692.32	4830.02	5950.01	7117.61	8212.28
58.35	-2198.79	-1717.53	-1316.22	-913.696	-628.967	-415.955	-283.203	-180.054	-113.525	-53.7109	-3.96729	78.7354	329.895	876.465	1667.48	2628.78	3691.41	4817.81	5940.55	7111.21	8212.59
58.4	-2198.18	-1718.75	-1311.65	-917.969	-626.526	-417.786	-281.372	-180.054	-112.61	-50.0488	-2.13623	76.5991	328.979	877.38	1665.04	2626.34	3694.15	4808.35	5939.33	7105.41	8208.01
58.45	-2195.74	-1721.5	-1309.51	-917.358	-628.052	-417.786	-281.982	-180.054	-115.967	-52.7954	-2.44141	77.2095	330.505	877.991	1667.18	2625.12	3695.68	4802.25	5940.55	7102.36	8208.01
58.5	-2198.49	-1722.11	-1306.76	-919.495	-627.747	-423.279	-281.982	-181.885	-113.525	-52.7954	-3.05176	77.8198	328.979	880.432	1667.48	2621.15	3703	4797.06	5947.27	7100.52	8211.97
58.55	-2203.06	-1720.58	-1308.59	-919.495	-629.578	-423.584	-281.982	-181.885	-114.441	-54.6265	-3.35693	80.2612	328.979	880.127	1672.36	2620.54	3708.19	4792.18	5951.54	7100.83	8224.79
58.6	-2212.52	-1716.31	-1308.59	-920.41	-628.052	-423.584	-280.762	-183.105	-111.389	-52.7954	-5.18799	79.0405	326.843	879.822	1673.89	2618.71	3713.68	4793.7	5952.76	7099	8237.3
58.65	-2216.19	-1714.48	-1310.73	-919.495	-628.357	-421.448	-281.982	-180.969	-112.61	-52.7954	-6.10352	78.7354	329.59	877.686	1676.33	2616.58	3712.46	4799.8	5952.45	7092.29	8247.07
58.7	-2213.75	-1711.43	-1313.17	-921.631	-626.221	-420.837	-281.067	-182.19	-111.389	-52.7954	-6.10352	75.3784	328.369	879.211	1676.33	2614.75	3708.19	4801.94	5952.45	7084.66	8251.34
58.75	-2202.76	-1713.87	-1314.39	-921.631	-625.916	-419.006	-281.677	-179.138	-112.915	-52.7954	-3.66211	77.8198	329.285	877.075	1676.33	2615.66	3698.43	4799.8	5952.76	7079.77	8258.67
58.8	-2187.19	-1718.14	-1314.09	-924.377	-625.61	-420.532	-282.898	-182.8	-113.831	-53.7109	-4.27246	77.5146	326.843	874.939	1675.11	2617.19	3687.44	4789.43	5955.51	7083.44	8265.38
58.85	-2176.82	-1723.33	-1310.12	-921.936	-628.967	-422.668	-281.677	-181.58	-112	-53.4058	-3.05176	80.5664	327.454	871.887	1673.89	2617.19	3682.56	4779.66	5954.59	7084.05	8269.96
58.9	-2175.6	-1726.38	-1306.76	-920.41	-629.578	-424.194	-282.593	-184.631	-110.474	-53.1006	-3.96729	79.6509	326.843	871.582	1670.23	2615.66	3682.86	4771.12	5957.03	7083.74	8262.33
58.95	-2183.53	-1728.52	-1303.71	-917.358	-632.324	-424.194	-278.931	-184.326	-113.22	-52.7954	-4.27246	78.7354	328.674	876.465	1669.62	2613.83	3686.22	4771.42	5956.42	7079.77	8249.21
59	-2193.6	-1726.38	-1298.83	-914.612	-632.935	-426.331	-278.625	-184.021	-114.746	-53.4058	-3.35693	77.5146	330.811	875.549	1670.23	2615.05	3688.05	4771.73	5957.95	7076.72	8231.51
59.05	-2203.67	-1726.07	-1295.78	-915.527	-634.155	-425.11	-278.32	-183.105	-115.967	-52.7954	-2.74658	78.125	334.473	876.16	1673.28	2615.97	3687.13	4772.64	5960.08	7073.67	8221.13
59.1	-2207.64	-1719.06	-1296.08	-915.222	-632.019	-424.5	-279.236	-183.105	-114.746	-55.542	-4.88281	76.2939	332.031	872.498	1674.5	2619.32	3686.83	4772.64	5958.86	7075.2	8216.25
59.15	-2212.83	-1716.61	-1296.08	-915.527	-630.798	-425.415	-280.151	-184.326	-113.831	-55.2368	-4.88281	76.5991	331.421	873.413	1677.25	2619.32	3690.19	4773.25	5954.9	7073.67	8214.42
59.2	-2216.19	-1714.78	-1300.96	-920.41	-629.578	-425.415	-279.541	-183.716	-113.22	-56.1523	-5.49316	76.9043	328.674	872.803	1677.55	2619.93	3690.8	4772.95	5948.49	7074.89	8213.5
59.25	-2220.76	-1712.95	-1304.02	-923.157	-628.052	-426.941	-277.71	-181.885	-112.61	-54.3213	-3.66211	76.5991	326.538	872.498	1677.25	2618.1	3690.8	4776.61	5947.27	7074.89	8216.86
59.3	-2219.54	-1710.21	-1308.59	-922.546	-626.526	-426.331	-278.32	-183.716	-113.22	-54.9316	-4.57764	78.125	328.064	870.361	1679.38	2620.85	3686.83	4776.92	5950.01	7078.25	8219.6
59.35	-2220.46	-1708.68	-1304.93	-921.021	-627.441	-427.856	-275.269	-183.105	-112.61	-53.1006	-3.05176	78.125	328.064	872.192	1680.6	2622.68	3684.39	4776	5953.98	7080.38	8223.57
59.4	-2220.15	-1705.32	-1302.19	-919.8	-626.221	-425.72	-274.658	-183.411	-111.694	-55.542	-2.13623	78.4302	331.726	871.582	1680.6	2624.82	3680.11	4770.2	5956.73	7084.66	8228.15
59.45	-2217.71	-1702.27	-1296.39	-920.41	-628.662	-424.805	-273.438	-184.631	-111.084	-55.2368	-3.66211	76.2939	329.59	872.803	1677.86	2624.21	3682.25	4762.88	5960.39	7084.35	8232.42
59.5	-2212.22	-1701.35	-1293.03	-921.936	-631.409	-425.11	-276.794	-183.716	-112.305	-54.6265	-3.35693	77.8198	330.811	870.056	1679.38	2625.12	3683.78	4754.03	5959.78	7081.6	8236.69
59.55	-2211.3	-1706.54	-1293.95	-926.208	-631.409	-423.889	-277.1	-185.852	-111.084	-52.4902	-1.83105	77.5146	330.811	870.972	1678.77	2623.9	3686.83	4748.23	5960.08	7079.77	8239.75
59.6	-2207.64	-1708.98	-1296.08	-925.293	-630.188	-421.143	-279.236	-185.242	-113.525	-54.6265	-3.05176	78.7354	330.505	869.141	1681.82	2626.04	3688.05	4745.48	5956.42	7074.58	8247.38
59.65	-2206.73	-1714.48	-1298.83	-925.903	-628.967	-422.668	-279.541	-187.683	-112.915	-53.1006	-3.66211	78.125	330.505	870.056	1680.6	2625.12	3688.66	4743.65	5956.73	7065.43	8250.12
59.7	-2203.37	-1719.67	-1303.71	-924.377	-628.052	-424.5	-279.846	-185.242	-112.61	-54.3213	-4.27246	78.4302	331.421	869.751	1680.91	2625.73	3686.83	4742.43	5954.59	7059.94	8251.34
59.75	-2201.23	-1723.33	-1302.19	-925.293	-626.221	-428.467	-279.846	-185.242	-110.779	-52.7954	-4.27246	75.0732	328.979	872.498	1678.77	2625.12	3688.05	4743.35	5956.12	7054.75	8241.58
59.8	-2200.01	-1728.21	-1304.63	-924.988	-625.61	-428.162	-281.067	-184.326	-111.694	-53.1006	-2.74658	75.6836	328.979	876.77	1678.16	2622.38	3686.52	4748.54	5952.45	7050.48	8231.2
59.85	-2198.18	-1725.16	-1305.54	-927.124	-625.916	-428.162	-280.151	-184.021	-110.474	-53.1006	-3.35693	76.9043	328.064	878.906	1674.5	2619.63	3688.05	4752.2	5946.66	7050.78	8221.13
59.9	-2195.74	-1724.24	-1308.59	-925.598	-625	-426.025	-281.372	-182.8	-112.305	-50.9644	-3.05176	77.8198	330.505	876.16	1672.06	2617.19	3687.74	4756.77	5937.19	7055.36	8221.13
59.95	-2191.16	-1719.97	-1309.51	-926.208	-623.169	-425.72	-279.846	-184.631	-112.305	-52.1851	-5.18799	77.5146	329.59	873.413	1667.48	2617.49	3690.19	4760.13	5926.21	7061.46	8217.77
60	-2189.94	-1720.89	-1307.98	-924.683	-626.221	-424.805	-280.762	-183.716	-112.915	-50.9644	-3.35693	79.6509	331.421	873.108	1668.4	2619.32	3689.27	4768.68	5912.78	7063.6	8217.77
60.05	-2192.69	-1722.41	-1306.76	-927.734	-626.831	-424.805	-281.067	-184.631	-109.558	-52.1851	-2.74658	79.0405	329.895	872.803	1666.26	2617.49	3687.13	4776.61	5907.9	7070.31	8219.91
60.1	-2196.96	-1721.5	-1303.41	-929.565	-630.188	-424.194	-281.982	-181.58	-111.084	-54.0161	-2.13623	76.9043	328.979	874.329	1669.01	2619.32	3687.13	4784.85	5906.07	7076.72	8226.32
60.15	-2202.15	-1718.44	-1301.57	-933.228	-629.578	-425.72	-283.203	-181.58	-110.779	-54.3213	-4.88281	75.9888	328.064	875.549	1672.06	2620.54	3687.74	4786.99	5908.2	7084.35	8231.2
60.2	-2210.69	-1718.75	-1297	-934.448	-630.798	-426.941	-283.203	-180.054	-112.61	-53.4058	-3.96729	78.125	328.979	876.77	1675.11	2621.15	3688.05	4786.68	5907.9	7087.71	8231.81
60.25	-2211.61	-1717.22	-1293.64	-932.617	-628.662	-425.415	-282.898	-180.054	-112.915	-55.8472	-5.79834	77.5146	326.843	875.549	1675.72	2623.6	3686.22	4783.33	5908.51	7095.64	8229.98
60.3	-2207.03	-1719.36	-1289.37	-928.65	-627.441	-424.194	-282.593	-182.8	-112.915	-54.3213	-3.66211	78.125	327.148	875.854	1673.58	2621.77	3686.52	4781.19	5907.59	7100.83	8229.06
60.35	-2200.93	-1722.72	-1291.2	-928.65	-627.747	-422.363	-280.762	-182.8	-111.389	-55.2368	-4.88281	79.3457	326.233	873.413	1671.45	2622.68	3684.69	4778.14	5906.07	7116.09	8231.81
60.4	-2199.4	-1728.52	-1292.72	-926.819	-627.136	-422.668	-278.931	-181.58	-110.779	-53.4058	-3.05176	78.7354	326.233	873.718	1670.53	2619.93	3684.69	4783.63	5907.9	7128.6	8236.69
60.45	-2194.82	-1729.43	-1298.22	-924.072	-627.441	-424.5	-278.32	-182.8	-112.305	-55.2368	-3.96729	78.7354	326.233	874.634	1672.06	2621.77	3683.17	4786.99	5908.81	7137.45	8240.05
60.5	-2196.04	-1730.65	-1300.66	-922.546	-631.409	-427.856	-280.762	-182.495	-113.22	-53.7109	-3.66211	76.9043	325.928	878.601	1671.45	2622.68	3683.78	4789.73	5910.64	7135.93	8239.44
60.55	-2198.18	-1727.6	-1305.85	-920.105	-631.714	-426.025	-281.067	-182.19	-111.694	-54.9316	-3.05176	77.5146	327.454	877.991	1669.01	2625.73	3678.89	4790.34	5913.39	7132.57	8228.46
60.6	-2202.15	-1723.02	-1306.76	-922.241	-632.019	-425.72	-279.236	-185.242	-110.168	-52.7954	-3.96729	75.9888	326.538	878.906	1666.26	2626.04	3674.01	4791.87	5918.88	7125.85	8210.14
60.65	-2200.93	-1718.44	-1309.2	-925.903	-629.272	-424.5	-279.541	-184.631	-110.474	-54.0161	-3.66211	77.8198	327.454	876.465	1664.12	2626.04	3669.13	4795.53	5922.24	7119.45	8196.41
60.7	-2202.76	-1718.75	-1310.42	-930.481	-628.357	-425.72	-278.625	-183.105	-109.558	-53.4058	-3.66211	78.4302	326.538	876.465	1657.41	2624.82	3668.52	4801.03	5924.99	7110.29	8191.53
60.75	-2204.59	-1717.53	-1308.9	-930.176	-626.831	-426.636	-278.625	-180.664	-112	-56.4575	-4.57764	78.7354	326.233	874.939	1657.1	2629.7	3668.82	4808.04	5925.9	7100.83	8200.99
60.8	-2209.78	-1718.44	-1303.41	-931.396	-625.61	-431.213	-277.71	-183.716	-110.779	-55.542	-5.18799	77.8198	324.707	875.549	1655.88	2631.53	3672.18	4815.67	5929.26	7090.15	8216.25
60.85	-2214.05	-1718.75	-1301.57	-929.26	-626.831	-430.908	-280.151	-182.19	-111.389	-55.542	-2.44141	79.9561	325.928	874.329	1659.24	2634.89	3671.88	4819.95	5928.34	7088.01	8237
60.9	-2217.71	-1717.53	-1300.35	-928.04	-626.831	-431.824	-278.625	-182.19	-110.168	-54.9316	-2.74658	78.125	324.707	872.803	1658.94	2633.97	3676.15	4821.47	5929.87	7090.15	8253.17
60.95	-2212.22	-1713.87	-1299.44	-924.072	-626.831	-429.993	-280.151	-180.359	-111.084	-56.1523	-3.35693	77.8198	325.623	872.498	1661.99	2633.06	3677.98	4818.42	5928.34	7097.17	8267.82
61	-2205.2	-1709.9	-1300.66	-927.734	-625.305	-429.382	-277.405	-182.19	-109.863	-55.542	-4.88281	75.3784	324.707	872.803	1662.29	2632.45	3683.47	4808.65	5929.57	7105.71	8275.76
61.05	-2198.79	-1706.85	-1299.13	-930.481	-625.61	-427.856	-276.794	-182.495	-110.779	-56.7627	-3.96729	77.2095	326.233	871.887	1661.68	2633.36	3686.22	4798.58	5927.73	7112.12	8276.98
61.1	-2192.99	-1703.8	-1300.35	-935.669	-623.779	-426.025	-274.048	-185.852	-111.694	-57.0679	-5.18799	76.9043	325.317	873.108	1660.46	2636.41	3686.83	4792.18	5929.26	7117	8269.96
61.15	-2186.58	-1705.63	-1302.49	-938.416	-624.084	-424.194	-276.184	-185.547	-112.305	-54.6265	-4.88281	77.8198	326.233	872.498	1662.29	2639.47	3684.08	4794.01	5928.04	7114.56	8268.74
61.2	-2183.23	-1707.76	-1308.29	-942.993	-623.474	-422.668	-274.963	-185.547	-110.168	-53.1006	-5.18799	78.4302	325.623	870.056	1661.68	2640.38	3680.11	4792.18	5924.68	7109.99	8270.57
61.25	-2181.4	-1712.34	-1311.34	-943.298	-626.526	-421.143	-276.184	-182.8	-111.389	-54.9316	-4.88281	77.8198	325.928	870.667	1665.95	2641.6	3675.84	4796.75	5914.31	7106.63	8277.28
61.3	-2180.79	-1712.95	-1313.17	-942.383	-626.221	-423.889	-276.489	-183.105	-109.253	-55.542	-4.57764	78.125	326.843	870.972	1666.26	2641.6	3672.79	4798.28	5900.57	7103.58	8278.81
61.35	-2180.18	-1716	-1311.65	-940.247	-628.662	-425.72	-277.71	-182.495	-112	-56.4575	-1.52588	78.4302	328.064	875.244	1670.84	2641.91	3668.52	4803.77	5890.81	7097.78	8278.2
61.4	-2178.04	-1713.87	-1309.51	-936.89	-626.221	-426.941	-276.184	-183.105	-111.694	-57.9834	-3.66211	78.4302	327.148	876.16	1672.97	2639.77	3667.3	4803.16	5889.28	7089.84	8274.84
61.45	-2178.04	-1714.48	-1306.76	-931.396	-625.916	-426.331	-278.625	-182.8	-112	-56.1523	-3.35693	78.125	327.148	878.906	1676.94	2637.33	3670.04	4802.55	5891.42	7080.69	8274.84
61.5	-2174.68	-1712.95	-1309.81	-931.396	-625.305	-426.025	-279.541	-184.937	-112.305	-55.542	-5.18799	77.8198	326.843	879.211	1677.25	2638.55	3671.26	4797.97	5891.72	7078.86	8280.95
61.55	-2171.94	-1715.7	-1309.81	-929.26	-627.136	-426.025	-281.982	-184.326	-111.084	-54.0161	-3.66211	76.2939	325.928	878.601	1676.03	2638.85	3673.4	4799.8	5893.55	7078.25	8294.07
61.6	-2170.41	-1716.61	-1309.81	-930.176	-628.967	-424.194	-281.677	-185.547	-113.22	-55.2368	-4.27246	76.9043	325.317	877.38	1675.42	2644.65	3670.35	4803.47	5893.25	7079.16	8307.19
61.65	-2178.34	-1719.36	-1304.93	-928.955	-634.46	-424.805	-280.762	-185.852	-112.915	-55.542	-2.74658	75.9888	322.876	878.906	1674.8	2646.48	3669.13	4806.52	5892.94	7072.14	8314.82
61.7	-2190.25	-1720.58	-1302.49	-925.598	-635.376	-422.058	-279.236	-187.378	-112.61	-56.4575	-0.915527	77.5146	324.707	875.549	1673.28	2648.01	3663.33	4806.21	5895.39	7066.96	8315.12
61.75	-2203.06	-1725.16	-1300.05	-923.462	-637.817	-421.448	-279.541	-186.157	-112.915	-56.1523	-3.05176	75.6836	325.012	876.465	1675.11	2647.4	3662.72	4805.91	5905.46	7059.33	8309.94
61.8	-2211.61	-1727.91	-1299.74	-920.715	-638.123	-421.753	-279.236	-184.937	-112.915	-57.373	-3.66211	77.2095	327.759	872.803	1675.72	2649.54	3662.11	4803.47	5916.75	7052.61	8305.05
61.85	-2225.04	-1734.31	-1299.74	-921.936	-639.038	-421.143	-278.931	-183.411	-113.525	-56.7627	-0.610352	76.2939	327.759	872.498	1675.42	2648.93	3664.86	4795.53	5931.4	7047.73	8292.24
61.9	-2233.28	-1737.37	-1301.88	-921.021	-638.428	-422.058	-276.184	-182.19	-114.441	-59.5093	-2.13623	77.2095	327.454	869.751	1676.64	2650.45	3668.21	4790.34	5934.14	7043.46	8277.59
61.95	-2240.6	-1741.03	-1303.1	-921.631	-637.817	-427.246	-275.574	-184.326	-114.136	-57.6782	-2.13623	76.2939	326.538	870.972	1678.77	2648.01	3670.65	4793.7	5928.34	7042.85	8261.41
62	-2245.48	-1745	-1306.76	-921.021	-635.681	-428.467	-275.574	-183.716	-114.441	-59.2041	-3.96729	79.3457	327.759	871.582	1679.99	2645.26	3666.08	4804.38	5914.61	7054.44	8257.14
62.05	-2246.7	-1746.52	-1305.24	-921.326	-631.714	-429.993	-274.353	-182.8	-113.831	-55.8472	-5.49316	78.125	325.623	873.108	1678.47	2641.3	3663.33	4812.62	5906.07	7068.18	8257.14
62.1	-2240.91	-1746.83	-1303.41	-922.241	-627.747	-427.246	-275.574	-183.411	-114.441	-56.1523	-3.66211	79.3457	325.623	875.244	1678.47	2640.69	3656.92	4821.47	5900.27	7083.74	8265.08
62.15	-2235.72	-1747.13	-1298.22	-926.208	-624.695	-426.636	-274.353	-182.8	-111.084	-55.2368	-3.05176	79.3457	323.181	874.634	1675.11	2641.6	3653.26	4824.22	5903.02	7086.49	8271.79
62.2	-2232.36	-1753.23	-1294.86	-926.208	-625	-424.5	-276.489	-183.716	-112.305	-56.4575	-0.915527	80.8716	322.571	871.582	1673.89	2645.26	3650.51	4825.74	5909.42	7077.94	8272.4
62.25	-2232.36	-1756.29	-1294.56	-927.124	-627.136	-425.11	-276.184	-184.937	-110.779	-56.1523	-2.13623	79.6509	320.74	869.751	1671.14	2647.09	3651.12	4823	5915.22	7064.82	8259.89
62.3	-2230.83	-1759.34	-1294.25	-924.072	-633.24	-424.194	-278.625	-185.242	-112	-55.542	-0.305176	79.0405	321.96	869.446	1672.67	2649.54	3650.82	4819.34	5914.31	7051.7	8249.21
62.35	-2231.45	-1759.64	-1296.39	-924.988	-635.071	-423.889	-278.015	-186.157	-109.558	-53.4058	-2.44141	77.5146	322.876	868.835	1669.31	2646.18	3648.68	4814.15	5914	7048.03	8243.71
62.4	-2226.56	-1760.25	-1293.33	-921.936	-638.428	-423.889	-278.32	-185.547	-112	-55.2368	-2.74658	77.5146	322.571	867.92	1668.4	2643.74	3650.82	4812.93	5912.48	7046.51	8247.68
62.45	-2222.29	-1759.95	-1291.81	-922.546	-639.038	-427.246	-279.846	-186.462	-112	-54.0161	-3.35693	77.8198	323.792	867.31	1666.26	2638.55	3656.01	4813.23	5915.83	7049.87	8252.87
62.5	-2219.85	-1761.47	-1293.33	-922.241	-642.395	-426.331	-279.236	-184.326	-113.22	-55.2368	-2.74658	79.9561	324.402	869.446	1665.95	2633.06	3661.8	4817.5	5920.41	7053.83	8262.63
62.55	-2218.32	-1758.73	-1297	-922.852	-642.395	-427.856	-276.489	-185.547	-111.389	-55.2368	-3.35693	77.5146	323.486	869.751	1665.95	2629.39	3665.47	4819.95	5925.9	7059.33	8273.93
62.6	-2218.63	-1755.37	-1297.91	-922.546	-642.395	-426.025	-277.71	-184.937	-113.22	-54.9316	-1.83105	75.9888	323.486	874.634	1669.01	2625.12	3668.82	4823.61	5931.4	7064.82	8280.03
62.65	-2214.05	-1748.05	-1297	-925.598	-641.479	-426.331	-276.184	-185.547	-111.694	-56.1523	-3.96729	75.0732	322.571	877.38	1667.18	2625.12	3668.52	4822.39	5935.06	7070.01	8285.22
62.7	-2208.56	-1745.91	-1292.11	-928.04	-639.954	-423.584	-278.015	-184.326	-112.61	-54.9316	-3.05176	74.4629	322.571	879.211	1664.43	2623.6	3667.91	4824.83	5939.33	7067.26	8291.63
62.75	-2199.4	-1743.77	-1290.28	-928.345	-635.986	-421.448	-275.879	-187.378	-113.525	-56.1523	-4.88281	76.5991	324.097	879.211	1662.9	2626.65	3665.77	4828.8	5942.69	7061.46	8295.9
62.8	-2192.69	-1744.08	-1288.76	-926.208	-635.681	-422.974	-276.794	-185.852	-112.915	-54.9316	-3.05176	76.2939	324.707	881.348	1664.43	2626.65	3663.94	4834.9	5944.21	7052	8297.73
62.85	-2190.55	-1743.47	-1292.42	-924.072	-633.85	-421.753	-275.269	-187.073	-111.084	-55.542	-3.96729	78.125	325.012	878.601	1665.34	2625.73	3657.84	4835.51	5946.35	7044.98	8303.83
62.9	-2197.57	-1742.86	-1290.89	-924.377	-633.545	-421.753	-274.048	-184.937	-112.305	-54.9316	-4.88281	76.9043	322.876	879.517	1667.79	2620.85	3656.92	4832.46	5947.27	7032.17	8312.38
62.95	-2211.91	-1745.91	-1291.2	-924.072	-633.24	-420.837	-273.743	-184.326	-112.915	-56.7627	-4.57764	78.4302	323.181	877.686	1669.62	2617.19	3656.31	4828.8	5945.13	7025.15	8326.11
63	-2229	-1752.93	-1292.11	-925.903	-633.545	-422.668	-273.438	-182.8	-114.441	-55.542	-2.74658	79.0405	322.266	878.601	1670.84	2612.92	3658.75	4822.08	5946.35	7021.48	8332.21
63.05	-2237.55	-1754.76	-1295.17	-928.04	-635.681	-423.889	-272.827	-184.021	-115.662	-57.0679	-3.66211	78.7354	322.876	877.075	1672.36	2616.58	3659.97	4815.98	5945.13	7026.37	8331.6
63.1	-2245.48	-1751.1	-1295.47	-930.786	-635.986	-426.941	-275.574	-183.716	-113.831	-54.6265	-3.96729	78.4302	322.876	877.991	1671.45	2617.19	3662.41	4811.71	5942.69	7029.72	8319.7
63.15	-2246.09	-1744.08	-1297.61	-931.396	-637.817	-426.636	-276.489	-182.19	-113.22	-54.9316	-4.27246	80.2612	324.707	877.686	1672.36	2619.02	3659.97	4807.43	5936.89	7034.3	8306.58
63.2	-2243.04	-1740.42	-1298.52	-932.007	-636.292	-427.246	-276.489	-182.495	-111.084	-53.1006	-4.88281	76.9043	322.266	878.906	1671.75	2616.88	3658.75	4808.35	5935.67	7036.74	8291.93
63.25	-2230.53	-1738.59	-1298.83	-929.565	-636.597	-427.246	-275.269	-183.411	-112	-55.2368	-3.05176	77.5146	323.792	879.517	1672.36	2616.27	3654.79	4808.04	5933.84	7038.88	8282.47
63.3	-2220.15	-1739.81	-1294.25	-931.396	-637.512	-430.908	-275.269	-184.631	-110.474	-53.7109	-1.52588	75.3784	322.876	880.127	1672.67	2612.92	3653.26	4805.6	5933.53	7041.63	8280.03
63.35	-2211.61	-1743.47	-1290.28	-929.26	-637.207	-429.993	-276.184	-183.411	-110.474	-55.2368	-1.52588	76.9043	325.623	877.991	1672.97	2611.08	3650.82	4805.91	5930.18	7047.42	8279.42
63.4	-2209.78	-1741.03	-1288.45	-929.565	-635.071	-431.213	-274.658	-183.716	-110.474	-54.0161	-2.74658	75.9888	324.097	876.77	1672.36	2609.86	3648.99	4805.3	5930.48	7057.8	8272.4
63.45	-2211	-1738.89	-1287.84	-927.124	-635.071	-430.298	-275.879	-181.58	-110.779	-53.7109	-2.13623	76.9043	325.928	876.16	1674.8	2612	3650.82	4803.16	5930.18	7065.12	8267.82
63.5	-2215.58	-1735.53	-1290.59	-929.565	-634.766	-430.908	-274.353	-180.359	-109.253	-52.1851	-3.35693	77.8198	325.317	874.939	1672.67	2613.53	3655.7	4795.84	5930.18	7071.53	8265.08
63.55	-2220.76	-1734.62	-1291.2	-932.007	-634.766	-428.772	-274.658	-179.749	-112.915	-54.9316	-2.44141	76.2939	325.317	874.634	1675.72	2616.58	3659.36	4793.4	5928.34	7077.03	8264.46
63.6	-2227.17	-1732.79	-1292.42	-935.669	-632.019	-431.519	-274.353	-182.8	-113.525	-55.8472	-1.83105	78.125	325.623	873.718	1675.42	2621.15	3663.64	4789.43	5923.16	7079.47	8265.69
63.65	-2232.67	-1737.37	-1291.81	-938.416	-632.629	-430.603	-274.963	-181.885	-115.967	-55.8472	-1.83105	79.6509	326.843	875.244	1676.64	2623.9	3659.97	4784.85	5916.75	7080.99	8273.01
63.7	-2237.55	-1737.37	-1290.89	-937.5	-632.324	-429.993	-273.438	-182.8	-113.525	-54.9316	-5.79834	78.7354	323.792	871.887	1674.8	2625.43	3653.26	4780.88	5916.44	7078.55	8283.39
63.75	-2243.35	-1739.5	-1288.45	-933.228	-635.071	-426.636	-277.1	-181.885	-114.136	-53.4058	-5.79834	78.4302	324.707	871.887	1674.19	2623.9	3647.46	4783.02	5925.29	7066.65	8289.49
63.8	-2245.18	-1737.06	-1289.67	-932.007	-635.071	-424.805	-278.625	-181.885	-112	-52.7954	-6.71387	78.125	325.928	870.667	1670.23	2621.46	3640.75	4783.33	5938.72	7058.41	8295.29
63.85	-2247.01	-1734.01	-1286.01	-928.955	-633.85	-424.194	-280.151	-179.138	-112.305	-53.4058	-4.27246	78.125	327.148	871.887	1667.48	2617.8	3640.75	4788.21	5954.9	7052	8293.15
63.9	-2240.3	-1728.21	-1283.26	-928.04	-632.019	-423.279	-278.931	-182.495	-112.61	-55.8472	-4.88281	78.7354	326.843	872.498	1666.87	2619.32	3638.92	4790.95	5968.32	7053.22	8285.22
63.95	-2230.83	-1727.6	-1280.21	-928.955	-634.46	-423.889	-279.541	-182.495	-113.525	-55.2368	-3.66211	78.4302	326.843	872.803	1670.23	2617.8	3639.22	4796.75	5967.1	7055.36	8276.37
64	-2216.8	-1729.13	-1280.21	-930.786	-633.85	-423.584	-279.846	-183.411	-111.084	-54.9316	-5.49316	79.0405	328.064	869.141	1668.7	2617.49	3637.7	4798.28	5961.91	7062.38	8271.48
64.05	-2201.54	-1735.53	-1280.82	-934.143	-633.85	-424.5	-281.372	-183.105	-113.831	-55.2368	-4.88281	76.2939	327.454	870.361	1669.62	2619.02	3638.61	4804.08	5953.37	7064.82	8267.52
64.1	-2189.64	-1737.37	-1285.1	-934.753	-631.409	-427.551	-281.067	-182.495	-112	-55.8472	-3.96729	78.4302	328.064	869.446	1668.09	2623.6	3640.75	4808.96	5943.6	7066.35	8266.3
64.15	-2186.89	-1740.42	-1288.15	-933.838	-630.188	-429.688	-279.846	-184.021	-114.136	-53.7109	-0.305176	77.2095	329.59	871.277	1667.18	2623.6	3645.32	4812.32	5939.64	7061.46	8262.63
64.2	-2186.58	-1741.03	-1289.37	-930.176	-628.967	-428.467	-278.625	-185.547	-114.136	-54.9316	-4.27246	78.4302	331.726	872.192	1663.82	2623.29	3650.21	4814.76	5935.06	7055.66	8258.06
64.25	-2190.55	-1740.72	-1287.84	-928.955	-626.221	-427.856	-279.541	-185.852	-114.746	-53.7109	-5.49316	78.125	331.726	872.192	1660.16	2620.85	3656.01	4815.37	5933.23	7047.12	8250.12
64.3	-2195.13	-1740.42	-1290.59	-927.429	-625.305	-424.805	-279.541	-184.326	-114.441	-55.2368	-5.79834	79.3457	333.252	870.056	1658.33	2620.85	3655.7	4812.01	5930.18	7041.63	8246.46
64.35	-2201.54	-1741.64	-1292.42	-928.65	-624.39	-424.5	-279.541	-180.664	-113.525	-54.3213	-5.79834	77.5146	328.064	869.446	1655.27	2619.93	3657.23	4811.71	5934.14	7034.3	8240.97
64.4	-2205.51	-1743.47	-1295.17	-926.514	-624.695	-420.227	-280.762	-180.664	-113.525	-55.542	-4.88281	77.2095	326.843	869.446	1658.02	2620.24	3656.31	4812.32	5938.72	7031.56	8236.69
64.45	-2214.05	-1742.25	-1296.39	-928.345	-624.39	-420.837	-281.067	-180.969	-111.389	-55.542	-5.18799	76.5991	325.012	869.751	1659.85	2618.71	3659.36	4814.45	5948.79	7035.52	8231.2
64.5	-2218.63	-1740.72	-1295.78	-926.819	-625.61	-419.006	-281.982	-180.664	-111.694	-56.1523	-4.27246	77.2095	327.759	868.53	1662.29	2615.97	3661.5	4813.54	5957.64	7044.37	8227.23
64.55	-2220.76	-1734.92	-1294.56	-928.345	-623.779	-421.143	-279.236	-183.411	-113.525	-56.7627	-5.49316	76.2939	326.538	870.361	1662.29	2613.22	3663.94	4808.96	5965.88	7053.83	8222.05
64.6	-2218.63	-1729.74	-1292.11	-926.514	-625.305	-420.837	-279.541	-182.495	-115.051	-55.542	-2.74658	78.7354	326.538	870.972	1662.9	2614.44	3662.72	4802.86	5966.49	7053.22	8226.93
64.65	-2219.85	-1724.85	-1293.95	-927.124	-625.305	-420.227	-277.1	-182.8	-114.746	-53.4058	-2.13623	78.4302	326.538	872.192	1661.07	2615.66	3659.06	4797.97	5962.83	7048.65	8231.81
64.7	-2219.54	-1720.58	-1293.33	-924.377	-625.61	-417.175	-276.184	-180.359	-113.831	-55.2368	-0.915527	78.7354	325.012	872.803	1660.46	2616.27	3659.67	4800.42	5954.28	7037.66	8231.81
64.75	-2221.37	-1715.39	-1293.33	-925.903	-624.084	-420.532	-275.574	-180.969	-112	-54.6265	-1.83105	79.0405	324.707	872.498	1658.94	2619.93	3661.5	4801.33	5951.54	7030.94	8223.57
64.8	-2224.12	-1718.14	-1293.64	-928.955	-625.916	-422.058	-277.1	-178.223	-112.915	-54.9316	-0.915527	79.6509	326.233	872.803	1659.85	2622.38	3665.16	4805.91	5949.4	7027.28	8215.94
64.85	-2227.78	-1717.83	-1292.72	-929.565	-625.305	-424.805	-276.184	-178.833	-111.084	-54.3213	-4.27246	79.0405	324.097	870.056	1658.02	2626.65	3669.43	4810.49	5946.96	7030.33	8211.06
64.9	-2231.45	-1722.11	-1289.37	-928.955	-628.052	-424.194	-279.846	-178.528	-113.525	-54.6265	-3.35693	78.4302	324.707	871.887	1658.63	2626.34	3674.01	4818.42	5942.38	7031.56	8207.09
64.95	-2234.5	-1723.94	-1291.2	-930.176	-628.052	-423.584	-277.71	-178.528	-112	-55.2368	-4.27246	78.125	324.707	872.192	1657.1	2628.17	3674.01	4820.86	5936.28	7035.22	8206.18
65	-2238.16	-1726.68	-1287.23	-930.176	-628.357	-422.668	-278.625	-179.138	-111.694	-54.9316	-3.35693	77.5146	325.928	871.887	1657.41	2626.95	3675.23	4824.83	5935.67	7031.25	8206.79
65.05	-2233.89	-1725.16	-1284.48	-928.955	-625.916	-422.058	-278.32	-183.716	-109.558	-57.0679	-4.88281	77.8198	326.233	871.277	1657.71	2627.87	3670.65	4826.35	5935.97	7028.2	8212.59
65.1	-2229.61	-1723.63	-1278.69	-925.293	-628.967	-422.974	-280.762	-182.495	-110.474	-54.0161	-4.57764	76.9043	327.454	871.887	1659.55	2629.09	3666.08	4829.1	5935.97	7025.15	8225.1
65.15	-2227.48	-1722.72	-1280.52	-920.715	-628.357	-422.058	-280.151	-183.411	-109.253	-54.3213	-5.49316	76.9043	328.979	869.751	1662.6	2632.45	3659.36	4829.1	5935.97	7029.11	8242.8
65.2	-2222.6	-1723.02	-1280.21	-919.495	-630.493	-423.889	-279.541	-181.58	-112	-54.6265	-5.49316	74.7681	328.674	870.056	1665.34	2635.8	3659.97	4830.63	5933.53	7032.17	8254.7
65.25	-2216.49	-1726.07	-1282.35	-918.274	-630.798	-427.246	-279.236	-182.19	-111.389	-56.1523	-3.05176	75.9888	328.979	870.667	1664.73	2638.55	3658.14	4832.46	5925.9	7038.57	8256.84
65.3	-2213.44	-1733.7	-1282.04	-918.884	-630.493	-429.077	-276.184	-181.885	-111.694	-53.7109	-0.610352	77.2095	328.064	873.413	1663.51	2633.97	3659.97	4833.68	5918.27	7047.12	8249.51
65.35	-2208.56	-1740.11	-1277.47	-916.443	-629.883	-429.077	-274.658	-180.664	-111.694	-54.0161	-1.83105	77.2095	328.369	874.634	1663.21	2633.36	3659.36	4834.29	5909.12	7055.36	8239.14
65.4	-2211	-1745	-1267.7	-918.274	-626.221	-429.993	-276.794	-182.8	-112.305	-53.7109	-3.66211	76.2939	327.759	876.465	1663.82	2630	3659.36	4830.93	5907.29	7060.24	8223.57
65.45	-2210.39	-1748.05	-1262.82	-922.546	-628.052	-425.415	-279.236	-180.054	-112.305	-54.9316	-4.88281	79.0405	328.979	874.939	1663.82	2630	3656.01	4822.69	5910.34	7068.48	8215.64
65.5	-2214.66	-1750.18	-1259.16	-929.871	-627.747	-421.753	-281.982	-179.443	-111.694	-54.0161	-5.49316	78.125	326.538	874.329	1662.29	2628.78	3654.48	4813.84	5922.85	7076.72	8211.37
65.55	-2217.1	-1752.93	-1258.24	-932.617	-626.221	-420.837	-283.203	-180.359	-110.779	-55.8472	-4.88281	79.9561	328.064	873.718	1663.51	2630.92	3651.73	4806.52	5932.62	7081.6	8210.75
65.6	-2221.07	-1753.54	-1257.02	-934.448	-626.526	-423.279	-283.508	-180.664	-109.863	-54.9316	-4.57764	78.7354	327.454	875.244	1664.43	2633.06	3650.82	4800.72	5939.94	7080.99	8213.5
65.65	-2225.04	-1753.85	-1259.16	-929.871	-625.916	-424.5	-282.288	-181.885	-110.474	-55.2368	-3.35693	79.3457	328.674	871.277	1664.43	2633.36	3648.99	4799.19	5938.72	7074.89	8224.79
65.7	-2225.95	-1747.13	-1264.34	-927.734	-627.136	-425.11	-278.015	-184.937	-111.694	-54.9316	-4.27246	78.125	326.233	870.667	1663.82	2635.19	3645.94	4797.67	5933.84	7066.04	8232.12
65.75	-2223.82	-1741.03	-1268.92	-924.072	-628.967	-423.889	-279.541	-184.021	-112.915	-54.0161	-2.13623	79.3457	326.843	870.972	1664.43	2639.16	3642.27	4799.5	5923.16	7059.02	8241.88
65.8	-2219.24	-1737.98	-1273.8	-921.326	-628.052	-423.584	-277.405	-183.716	-112	-54.3213	-3.35693	79.0405	325.623	870.972	1662.29	2640.99	3638.92	4796.45	5914.31	7058.72	8248.29
65.85	-2214.97	-1738.28	-1274.72	-916.138	-625.916	-422.058	-278.32	-180.664	-114.136	-55.2368	-2.74658	78.7354	326.538	870.972	1664.43	2644.65	3637.39	4797.06	5904.85	7062.99	8255.62
65.9	-2212.52	-1738.89	-1275.94	-914.001	-621.643	-423.889	-278.015	-184.021	-112.305	-56.1523	-2.44141	76.2939	326.538	870.056	1664.73	2647.09	3640.44	4797.06	5900.27	7068.48	8255
65.95	-2210.69	-1742.25	-1273.5	-912.17	-621.033	-425.11	-281.067	-183.105	-112.305	-55.542	-1.2207	79.0405	328.674	870.361	1667.79	2644.04	3642.58	4798.28	5902.4	7072.45	8258.97
66	-2207.03	-1742.25	-1272.28	-909.729	-617.371	-425.11	-279.846	-184.937	-111.389	-56.4575	-3.35693	76.5991	326.843	870.056	1667.79	2638.85	3646.55	4801.64	5911.56	7075.5	8267.82
66.05	-2202.76	-1743.16	-1269.23	-907.593	-616.15	-426.331	-282.288	-184.326	-112.61	-54.9316	-3.35693	79.0405	327.759	872.192	1668.7	2634.89	3649.6	4804.08	5922.24	7072.75	8279.72
66.1	-2200.01	-1741.33	-1269.53	-913.696	-614.319	-428.467	-280.762	-183.105	-111.694	-54.3213	-4.27246	79.0405	327.759	872.803	1667.18	2635.8	3646.85	4800.72	5931.4	7077.33	8291.32
66.15	-2199.71	-1745.91	-1264.95	-915.833	-614.624	-430.298	-280.151	-181.885	-111.084	-53.1006	-3.05176	79.6509	328.369	873.718	1666.26	2637.33	3645.02	4799.8	5941.16	7080.99	8302.31
66.2	-2196.04	-1746.83	-1262.51	-917.664	-614.319	-429.993	-278.32	-184.937	-110.168	-54.9316	-4.88281	79.0405	327.759	873.413	1666.26	2641.91	3641.05	4795.84	5948.18	7091.67	8305.36
66.25	-2197.88	-1748.35	-1262.51	-914.612	-618.591	-430.603	-279.236	-186.157	-111.084	-55.2368	-4.88281	77.8198	327.148	874.939	1668.7	2644.04	3642.58	4796.14	5948.79	7098.39	8307.5
66.3	-2203.37	-1744.69	-1263.73	-912.17	-618.896	-431.824	-279.236	-186.768	-109.253	-54.9316	-6.10352	77.8198	327.454	871.582	1665.34	2647.4	3641.05	4794.01	5951.54	7102.05	8303.53
66.35	-2213.13	-1741.64	-1261.29	-909.119	-622.864	-432.739	-279.846	-185.852	-112	-52.4902	-6.10352	77.2095	326.538	870.667	1664.12	2648.62	3641.05	4794.62	5957.03	7101.75	8298.95
66.4	-2218.63	-1736.45	-1259.16	-905.151	-624.084	-433.96	-281.677	-183.716	-111.084	-52.1851	-5.18799	78.125	328.979	868.53	1660.77	2649.54	3638.61	4797.67	5964.36	7099	8295.29
66.45	-2223.82	-1737.67	-1255.8	-903.625	-628.967	-432.129	-281.067	-182.8	-112.61	-50.6592	-3.05176	78.4302	329.895	871.277	1661.68	2645.57	3636.78	4802.55	5973.51	7092.59	8293.15
66.5	-2220.76	-1739.81	-1255.19	-905.762	-630.493	-430.298	-280.151	-182.19	-113.831	-54.6265	-4.57764	77.5146	330.505	871.277	1662.9	2644.35	3634.34	4808.96	5981.14	7087.4	8292.54
66.55	-2218.63	-1739.5	-1253.97	-908.508	-630.798	-431.519	-278.931	-182.495	-112.61	-54.0161	-3.35693	77.2095	328.674	870.972	1663.21	2644.04	3636.17	4814.76	5984.8	7083.44	8285.22
66.6	-2216.19	-1738.28	-1258.54	-912.17	-629.578	-430.298	-279.541	-183.716	-112.305	-54.6265	-3.35693	77.5146	329.285	870.361	1662.6	2648.62	3636.47	4815.06	5979.61	7087.1	8281.55
66.65	-2217.41	-1739.81	-1260.38	-913.391	-628.357	-431.213	-277.405	-184.631	-111.389	-53.1006	-3.66211	75.6836	326.538	868.225	1659.55	2650.76	3641.05	4817.2	5969.24	7091.98	8277.28
66.7	-2217.41	-1741.94	-1261.29	-914.307	-627.136	-430.298	-279.541	-185.242	-113.22	-55.2368	-4.27246	75.3784	327.759	867.615	1660.46	2654.72	3640.75	4817.81	5958.56	7100.83	8277.89
66.75	-2218.63	-1741.94	-1260.38	-912.476	-629.578	-430.603	-279.541	-184.326	-112.915	-56.1523	-5.49316	74.4629	325.623	867.92	1661.99	2656.56	3640.75	4817.81	5957.95	7102.66	8275.45
66.8	-2215.27	-1742.25	-1259.77	-910.645	-628.967	-427.246	-279.541	-182.8	-112	-57.9834	-3.05176	76.5991	325.928	866.699	1662.29	2657.78	3639.53	4817.81	5960.69	7100.52	8270.57
66.85	-2211.3	-1738.28	-1257.93	-908.203	-629.578	-425.72	-280.151	-184.021	-112	-57.0679	-2.74658	75.3784	324.097	867.004	1662.9	2656.86	3641.97	4814.45	5967.71	7097.17	8262.94
66.9	-2205.81	-1735.23	-1257.93	-904.541	-627.747	-423.584	-281.372	-183.105	-112.305	-55.8472	-2.44141	78.4302	325.317	865.479	1662.29	2653.2	3648.68	4811.71	5968.63	7091.06	8262.02
66.95	-2205.51	-1734.31	-1257.02	-905.762	-628.052	-423.584	-279.846	-183.716	-110.779	-52.4902	-3.05176	75.0732	324.707	864.868	1659.85	2643.74	3651.73	4809.27	5971.07	7088.93	8260.5
67	-2206.73	-1735.53	-1254.27	-905.151	-628.662	-422.668	-281.677	-183.716	-111.389	-54.3213	-2.44141	75.3784	325.317	865.173	1660.16	2637.33	3655.7	4812.32	5969.54	7082.82	8257.75
67.05	-2210.08	-1736.45	-1252.75	-905.457	-630.188	-425.415	-282.288	-185.547	-110.779	-53.1006	-1.83105	75.0732	325.317	864.868	1658.94	2631.84	3656.92	4812.32	5968.02	7075.2	8249.51
67.1	-2213.13	-1738.28	-1256.1	-905.457	-631.104	-424.805	-281.982	-184.631	-112.61	-54.9316	-0.305176	78.4302	327.759	867.31	1658.94	2629.09	3654.48	4810.79	5964.36	7069.7	8244.02
67.15	-2215.88	-1737.37	-1259.77	-905.151	-627.747	-426.636	-278.32	-185.242	-112	-56.4575	-1.83105	77.2095	325.012	866.699	1654.66	2628.48	3651.73	4805.91	5960.69	7068.79	8240.97
67.2	-2217.71	-1737.37	-1259.77	-902.1	-628.052	-424.5	-280.151	-185.242	-114.746	-56.1523	-1.2207	78.7354	325.623	866.699	1654.97	2628.48	3649.9	4802.86	5953.37	7067.26	8248.6
67.25	-2221.37	-1734.01	-1260.07	-901.184	-627.441	-424.805	-278.015	-185.852	-112.305	-55.8472	-4.27246	78.7354	323.792	863.647	1654.66	2629.7	3647.16	4801.03	5942.99	7071.53	8260.5
67.3	-2227.78	-1730.65	-1254.27	-896.912	-627.136	-424.805	-278.625	-184.326	-111.694	-54.6265	-4.57764	78.7354	322.571	861.206	1656.19	2631.23	3647.16	4804.99	5938.72	7073.36	8270.87
67.35	-2230.22	-1730.04	-1252.75	-898.132	-623.474	-425.72	-276.794	-187.378	-111.389	-54.9316	-6.71387	79.0405	322.571	862.732	1656.19	2638.55	3645.32	4809.57	5940.25	7075.2	8267.52
67.4	-2232.36	-1733.7	-1252.14	-898.132	-625.61	-426.331	-276.184	-184.631	-111.694	-53.1006	-6.10352	78.7354	321.96	863.647	1659.24	2641.91	3645.63	4818.42	5942.38	7069.4	8258.06
67.45	-2233.89	-1739.5	-1257.02	-901.184	-627.441	-426.636	-274.353	-187.683	-110.779	-53.1006	-5.49316	79.3457	324.097	861.511	1660.46	2643.43	3641.66	4823	5945.43	7061.77	8245.85
67.5	-2232.06	-1741.94	-1261.9	-899.353	-632.019	-425.72	-274.048	-185.852	-113.525	-53.1006	-5.49316	78.125	322.876	860.291	1664.43	2640.08	3641.66	4827.58	5947.27	7053.83	8239.44
67.55	-2225.04	-1735.23	-1264.95	-897.827	-633.24	-426.941	-276.184	-186.157	-113.525	-54.3213	-2.44141	78.125	325.012	859.375	1666.26	2636.41	3637.7	4825.13	5949.4	7051.39	8237
67.6	-2222.29	-1729.43	-1264.95	-895.691	-635.071	-426.025	-277.71	-184.631	-114.746	-53.7109	-1.52588	77.8198	324.402	862.427	1668.09	2628.78	3639.83	4825.44	5953.37	7057.19	8239.75
67.65	-2218.93	-1719.36	-1264.04	-895.386	-633.85	-424.805	-277.1	-186.157	-114.441	-56.4575	-3.66211	77.5146	325.012	862.122	1669.31	2626.34	3646.85	4826.05	5952.15	7069.09	8244.32
67.7	-2218.93	-1716	-1260.99	-896.301	-634.155	-423.889	-280.151	-188.599	-113.525	-55.2368	-4.57764	77.2095	324.707	863.647	1672.36	2624.82	3659.67	4829.71	5949.71	7077.03	8244.93
67.75	-2214.97	-1713.87	-1261.29	-901.489	-633.24	-423.584	-279.236	-187.073	-113.22	-56.4575	-6.10352	80.2612	326.538	861.206	1677.25	2627.26	3665.77	4830.93	5939.64	7081.6	8249.21
67.8	-2212.83	-1715.09	-1260.07	-903.015	-633.85	-424.5	-278.625	-184.937	-112	-54.9316	-5.18799	78.4302	325.928	862.122	1678.77	2627.56	3668.82	4831.54	5931.4	7081.6	8258.36
67.85	-2209.47	-1713.56	-1262.21	-901.489	-631.714	-424.194	-278.32	-184.326	-113.22	-57.373	-3.96729	79.6509	326.233	861.816	1679.38	2628.48	3666.69	4830.02	5919.8	7071.23	8274.23
67.9	-2210.69	-1708.68	-1263.73	-898.743	-635.681	-427.246	-278.625	-183.411	-112.61	-56.4575	-3.66211	77.8198	325.928	862.122	1679.38	2629.39	3669.13	4823.61	5912.17	7055.36	8287.05
67.95	-2210.69	-1708.37	-1265.87	-898.438	-635.681	-426.636	-278.625	-182.8	-112.305	-57.6782	-1.52588	77.5146	326.233	859.985	1678.77	2629.39	3673.71	4818.73	5905.46	7040.71	8297.42
68	-2214.66	-1707.76	-1267.7	-899.963	-634.766	-428.772	-276.184	-183.716	-111.694	-58.2886	-2.44141	76.2939	322.876	861.206	1678.47	2631.23	3677.98	4816.28	5906.68	7030.03	8289.49
68.05	-2215.27	-1713.87	-1267.7	-903.625	-632.019	-428.772	-276.184	-183.105	-112.305	-55.2368	-0.610352	77.5146	323.792	861.206	1678.47	2635.5	3679.5	4816.28	5910.03	7025.45	8277.59
68.1	-2218.32	-1723.33	-1267.7	-907.288	-630.493	-431.519	-274.353	-183.716	-111.389	-52.7954	-1.83105	77.5146	323.486	862.122	1674.8	2636.11	3681.34	4814.76	5914	7031.86	8264.77
68.15	-2218.93	-1729.13	-1261.6	-905.762	-630.493	-429.382	-276.489	-183.105	-112.305	-55.2368	-2.44141	77.2095	325.623	861.511	1673.28	2638.24	3683.47	4817.2	5912.48	7041.93	8262.63
68.2	-2221.07	-1729.74	-1259.16	-906.372	-630.188	-430.603	-276.489	-184.631	-110.779	-56.1523	-2.74658	76.5991	326.843	861.206	1670.23	2638.55	3684.08	4820.25	5907.59	7053.22	8265.38
68.25	-2216.8	-1728.52	-1258.24	-908.813	-629.578	-430.603	-276.794	-180.969	-109.863	-57.0679	-1.2207	77.2095	327.148	863.037	1669.01	2638.24	3678.28	4821.78	5902.1	7059.63	8270.57
68.3	-2214.05	-1726.07	-1258.85	-912.17	-625.916	-432.739	-276.794	-182.495	-109.558	-56.7627	-3.35693	75.0732	325.012	863.342	1666.26	2637.33	3670.04	4819.64	5898.44	7064.51	8267.82
68.35	-2212.52	-1725.46	-1261.29	-911.56	-624.695	-433.35	-281.067	-182.19	-112.305	-56.4575	-3.66211	75.6836	323.486	865.173	1668.4	2637.94	3664.25	4817.2	5900.88	7066.04	8266.3
68.4	-2213.75	-1720.89	-1264.95	-912.781	-624.39	-432.129	-279.541	-182.8	-111.389	-56.1523	-6.71387	76.9043	323.486	865.784	1668.09	2638.55	3662.41	4812.62	5909.12	7069.7	8267.52
68.45	-2218.32	-1721.19	-1262.82	-909.729	-625	-429.382	-281.677	-180.359	-112.305	-54.9316	-4.57764	77.5146	323.486	866.699	1670.23	2637.94	3666.69	4812.32	5922.24	7071.23	8272.4
68.5	-2215.88	-1716.61	-1263.43	-908.203	-625.916	-429.688	-279.846	-181.885	-111.694	-56.1523	-6.71387	77.8198	325.317	865.479	1669.62	2641.91	3672.79	4812.01	5930.18	7075.5	8274.84
68.55	-2204.28	-1715.39	-1263.12	-908.203	-631.104	-429.382	-281.372	-181.885	-111.389	-55.2368	-3.05176	76.5991	324.402	864.563	1669.62	2643.43	3680.73	4816.28	5935.97	7075.5	8284.61
68.6	-2189.33	-1715.39	-1265.26	-912.781	-632.935	-426.941	-279.236	-183.411	-109.558	-54.3213	-3.05176	77.5146	325.317	861.511	1665.95	2643.43	3684.69	4819.64	5942.99	7076.72	8293.76
68.65	-2177.73	-1721.5	-1264.04	-914.612	-635.681	-425.11	-278.931	-180.969	-112.305	-54.0161	-2.44141	76.5991	323.181	863.647	1665.04	2640.99	3688.96	4824.52	5952.45	7076.72	8299.87
68.7	-2173.77	-1723.33	-1264.34	-916.443	-634.766	-425.72	-280.151	-180.969	-110.779	-55.2368	-1.83105	78.125	325.928	863.647	1662.29	2637.94	3689.88	4827.27	5958.86	7079.16	8295.9
68.75	-2178.34	-1725.16	-1265.26	-916.138	-635.376	-426.331	-278.931	-180.969	-111.389	-54.0161	-0.915527	79.3457	325.623	864.868	1661.99	2631.53	3692.02	4827.88	5962.52	7082.21	8283.08
68.8	-2180.48	-1720.89	-1271.06	-918.274	-631.714	-428.162	-278.625	-183.105	-111.084	-54.9316	-3.35693	79.3457	325.317	863.037	1661.07	2630.31	3690.49	4829.41	5960.39	7086.49	8270.26
68.85	-2185.36	-1720.89	-1277.16	-917.969	-631.104	-431.213	-280.762	-182.8	-111.694	-55.2368	-2.74658	79.6509	323.792	862.732	1660.16	2629.7	3688.35	4831.54	5955.51	7085.88	8255
68.9	-2189.03	-1722.11	-1284.48	-919.495	-630.798	-430.908	-281.677	-181.885	-111.389	-57.6782	-2.74658	79.6509	326.538	860.596	1659.24	2630.31	3679.5	4829.1	5946.35	7085.88	8245.85
68.95	-2193.6	-1724.24	-1284.18	-917.664	-628.052	-430.603	-279.541	-179.749	-111.084	-58.5938	-2.74658	77.2095	324.707	861.206	1658.02	2629.7	3675.84	4827.88	5942.38	7081.91	8238.53
69	-2190.55	-1722.11	-1285.4	-917.664	-625.61	-428.162	-278.625	-180.969	-111.389	-59.2041	-3.05176	78.7354	324.402	862.427	1661.99	2631.84	3674.01	4823.61	5936.89	7080.08	8235.47
69.05	-2186.58	-1719.97	-1284.79	-917.358	-628.357	-429.382	-277.71	-183.105	-111.084	-57.0679	-2.13623	77.8198	322.571	865.479	1667.18	2632.14	3676.76	4819.95	5937.81	7080.69	8237.92
69.1	-2180.48	-1717.83	-1286.93	-915.222	-631.104	-426.636	-278.015	-182.8	-110.474	-56.4575	-2.74658	79.0405	323.181	865.784	1668.09	2633.06	3679.5	4815.98	5939.33	7082.82	8248.29
69.15	-2175.6	-1715.7	-1285.4	-914.612	-631.714	-426.941	-278.015	-184.326	-112.61	-54.6265	-4.88281	78.7354	323.181	867.615	1668.7	2632.45	3682.86	4812.93	5947.88	7083.74	8256.84
69.2	-2172.24	-1717.53	-1283.26	-913.696	-631.104	-427.551	-279.541	-183.716	-113.525	-54.0161	-5.18799	80.2612	325.012	867.92	1667.18	2633.06	3684.08	4812.32	5953.37	7075.2	8265.38
69.25	-2175.29	-1721.19	-1279.91	-914.612	-629.883	-429.688	-278.015	-184.021	-112.305	-51.8799	-4.88281	79.6509	325.623	870.361	1664.43	2630.62	3683.17	4809.88	5958.86	7067.26	8263.24
69.3	-2175.29	-1721.8	-1276.55	-914.001	-628.662	-427.246	-279.541	-184.021	-112.915	-56.1523	-4.27246	76.9043	325.012	869.446	1666.56	2631.53	3682.86	4809.27	5960.08	7063.9	8259.89
69.35	-2175.6	-1720.28	-1271.67	-913.696	-626.526	-429.688	-280.762	-184.937	-111.389	-55.8472	-5.49316	76.2939	323.486	871.277	1665.04	2630	3683.47	4804.69	5958.86	7069.4	8255.62
69.4	-2174.07	-1720.28	-1271.36	-914.001	-627.747	-428.162	-282.593	-182.495	-112.61	-58.2886	-3.35693	76.9043	324.402	872.498	1667.18	2628.78	3681.64	4802.25	5957.03	7080.08	8261.41
69.45	-2178.34	-1720.58	-1271.36	-913.696	-626.221	-431.519	-280.151	-181.885	-110.168	-57.373	-6.71387	77.5146	322.571	871.887	1665.34	2626.95	3681.64	4800.42	5953.67	7091.37	8270.57
69.5	-2180.48	-1722.41	-1271.97	-914.001	-626.831	-430.298	-281.372	-181.58	-113.525	-57.0679	-4.27246	76.9043	322.266	872.192	1665.34	2626.04	3681.34	4804.38	5950.62	7097.47	8285.22
69.55	-2182.62	-1724.55	-1274.11	-916.443	-626.831	-429.382	-278.625	-181.885	-112	-54.9316	-4.88281	75.6836	322.266	873.413	1663.82	2626.04	3679.81	4806.52	5950.01	7101.14	8299.87
69.6	-2182.62	-1725.77	-1276.55	-914.612	-626.831	-429.382	-277.71	-179.443	-111.389	-53.7109	-2.44141	77.2095	323.181	870.972	1665.04	2625.12	3679.81	4810.18	5953.37	7101.14	8315.73
69.65	-2175.6	-1721.5	-1281.13	-915.527	-624.695	-429.688	-276.489	-180.664	-110.168	-54.6265	-3.66211	77.5146	325.012	870.056	1665.34	2625.43	3678.28	4812.32	5955.2	7102.36	8323.97
69.7	-2162.17	-1717.22	-1281.43	-911.865	-626.831	-430.603	-278.32	-179.749	-109.863	-54.9316	-3.35693	78.7354	325.928	868.835	1668.09	2624.51	3676.15	4815.06	5950.93	7096.56	8326.42
69.75	-2150.88	-1712.34	-1284.18	-909.119	-628.052	-429.077	-278.32	-182.495	-110.168	-54.6265	-3.35693	79.9561	328.064	867.31	1668.7	2627.26	3670.35	4812.32	5946.66	7091.98	8321.53
69.8	-2147.22	-1713.26	-1282.04	-902.405	-629.272	-427.856	-278.931	-181.885	-112.305	-56.1523	-2.13623	78.4302	327.454	868.835	1673.58	2629.39	3669.13	4811.71	5947.57	7086.18	8317.87
69.85	-2149.35	-1714.78	-1281.13	-898.743	-628.052	-429.077	-277.405	-180.969	-112	-56.4575	-0.915527	80.2612	328.064	867.31	1675.11	2632.14	3666.08	4812.01	5952.76	7083.44	8315.73
69.9	-2156.07	-1722.41	-1279.6	-896.912	-630.493	-427.856	-278.32	-180.054	-114.136	-55.8472	0.610352	80.5664	328.064	869.751	1676.33	2628.17	3664.86	4814.45	5958.86	7081.91	8311.77
69.95	-2159.42	-1723.63	-1279.6	-896.912	-628.967	-429.077	-278.015	-180.359	-112.61	-55.8472	-2.44141	81.4819	326.233	869.141	1674.5	2625.12	3661.5	4814.76	5956.42	7087.71	8305.66
70	-2164	-1722.11	-1276.86	-895.386	-629.578	-429.077	-283.203	-181.885	-112.915	-54.3213	-3.35693	78.4302	325.012	872.803	1674.5	2619.02	3659.36	4816.89	5959.47	7096.25	8297.12
70.05	-2168.88	-1721.19	-1275.94	-897.827	-628.052	-429.382	-282.288	-181.885	-110.474	-56.1523	-4.88281	78.4302	325.928	870.972	1670.84	2616.88	3654.79	4815.37	5956.12	7108.76	8294.37
70.1	-2178.96	-1724.55	-1274.72	-898.132	-626.831	-429.382	-280.762	-178.833	-111.389	-55.8472	-4.57764	75.0732	325.012	870.361	1667.18	2615.97	3654.79	4817.81	5951.54	7120.97	8294.98
70.15	-2189.03	-1730.04	-1275.02	-899.048	-624.39	-428.772	-278.015	-178.223	-112.915	-57.373	-3.66211	76.5991	326.843	869.141	1667.18	2615.97	3653.87	4820.56	5946.35	7131.65	8303.53
70.2	-2199.4	-1737.98	-1276.55	-899.048	-624.084	-429.688	-276.489	-177.917	-112	-54.6265	-3.05176	75.6836	326.233	871.277	1668.4	2613.22	3656.31	4822.69	5944.52	7131.65	8313.6
70.25	-2203.06	-1739.2	-1279.3	-901.184	-622.864	-425.72	-277.405	-178.833	-111.389	-53.7109	-2.13623	76.2939	329.285	868.225	1668.7	2612.61	3656.92	4819.95	5942.99	7122.19	8322.14
70.3	-2203.37	-1734.31	-1279.91	-904.236	-623.169	-424.5	-276.489	-182.19	-112.305	-53.1006	-3.05176	75.0732	328.979	868.53	1672.97	2613.53	3663.33	4811.4	5941.47	7108.76	8313.29
70.35	-2197.57	-1730.04	-1279.6	-906.677	-626.526	-424.805	-279.236	-181.885	-111.694	-53.1006	-1.52588	75.6836	331.726	867.615	1677.55	2616.88	3668.52	4802.86	5941.16	7098.69	8297.12
70.4	-2198.79	-1732.18	-1279.91	-910.339	-628.052	-426.636	-278.625	-182.495	-110.779	-51.5747	-1.83105	74.7681	328.979	868.53	1675.72	2615.36	3672.79	4794.31	5947.27	7095.03	8277.89
70.45	-2201.84	-1735.53	-1278.69	-909.119	-629.578	-426.025	-280.151	-179.443	-111.694	-53.4058	-3.66211	75.6836	328.369	867.615	1676.64	2617.49	3675.84	4788.51	5951.54	7098.39	8267.52
70.5	-2207.95	-1738.28	-1277.77	-907.898	-629.272	-426.941	-281.982	-179.443	-112	-51.5747	-5.18799	77.2095	327.148	868.835	1676.03	2618.41	3676.76	4782.1	5954.28	7106.02	8258.67
70.55	-2210.69	-1745	-1280.21	-908.508	-628.052	-425.72	-283.813	-177.307	-112.305	-54.0161	-4.88281	78.7354	326.843	867.31	1678.16	2619.02	3675.54	4778.14	5952.76	7115.17	8251.65
70.6	-2208.56	-1747.74	-1282.35	-910.034	-627.441	-427.246	-283.203	-179.138	-111.694	-53.4058	-6.71387	75.6836	322.571	868.835	1677.86	2618.41	3671.88	4777.53	5950.01	7116.09	8245.24
70.65	-2202.45	-1750.49	-1284.18	-910.034	-628.052	-426.025	-284.729	-180.054	-113.22	-56.1523	-5.79834	75.3784	324.097	871.887	1680.91	2619.93	3668.52	4782.71	5951.23	7111.82	8240.05
70.7	-2196.96	-1745	-1282.04	-913.086	-628.357	-428.467	-283.508	-180.969	-111.389	-54.9316	-6.10352	74.4629	325.928	873.108	1683.35	2623.6	3666.69	4785.46	5953.98	7106.63	8233.34
70.75	-2198.49	-1742.25	-1278.08	-914.001	-626.526	-426.636	-284.119	-179.749	-112	-54.6265	-4.57764	76.2939	329.59	870.667	1686.71	2626.65	3664.25	4786.99	5958.25	7098.39	8233.03
70.8	-2196.96	-1737.98	-1275.33	-914.001	-623.169	-430.298	-281.372	-182.495	-111.084	-54.6265	-4.27246	77.5146	328.979	868.225	1687.62	2631.84	3663.02	4782.1	5956.73	7091.67	8236.69
70.85	-2195.13	-1737.06	-1271.06	-911.255	-625	-432.129	-283.203	-183.105	-110.779	-53.1006	-1.83105	78.125	328.979	869.446	1690.98	2634.89	3664.86	4778.44	5953.37	7080.38	8242.49
70.9	-2194.52	-1736.15	-1267.09	-912.476	-625.61	-433.35	-282.898	-185.547	-109.558	-51.5747	-2.13623	78.7354	328.369	868.225	1687.93	2631.23	3666.38	4774.17	5946.35	7070.31	8242.19
70.95	-2192.69	-1737.37	-1261.9	-912.476	-628.967	-432.434	-282.288	-183.105	-111.694	-54.3213	-1.2207	76.9043	329.59	867.92	1686.4	2626.95	3673.1	4772.95	5941.47	7061.46	8239.75
71	-2195.13	-1739.5	-1263.43	-914.307	-628.662	-433.35	-280.762	-183.105	-110.474	-56.1523	-2.44141	77.2095	331.421	865.173	1684.27	2621.15	3678.28	4773.25	5935.67	7063.9	8241.58
71.05	-2199.1	-1745.61	-1268.92	-914.001	-629.883	-433.35	-279.846	-182.8	-111.389	-57.373	-1.83105	77.8198	332.336	864.563	1684.57	2613.83	3681.03	4780.27	5932.92	7071.23	8243.41
71.1	-2206.42	-1748.96	-1276.25	-915.527	-629.883	-432.739	-278.931	-183.105	-109.863	-57.373	-4.88281	76.9043	330.2	863.342	1684.27	2611.39	3678.59	4788.51	5931.09	7087.1	8247.99
71.15	-2216.19	-1752.93	-1278.08	-913.696	-628.967	-431.824	-281.067	-184.631	-110.779	-57.373	-5.49316	76.9043	329.59	865.784	1685.49	2608.34	3679.5	4794.62	5931.09	7100.52	8248.9
71.2	-2222.9	-1750.49	-1277.77	-914.307	-627.747	-430.908	-281.372	-184.326	-109.863	-57.373	-5.79834	78.125	330.505	866.699	1687.62	2609.86	3676.15	4791.87	5930.18	7118.53	8252.56
71.25	-2228.7	-1749.27	-1271.06	-913.391	-624.695	-430.298	-281.372	-184.326	-111.389	-55.542	-4.88281	76.2939	328.369	868.53	1684.27	2611.39	3676.76	4791.56	5935.36	7128.6	8256.53
71.3	-2225.65	-1745.61	-1267.7	-914.307	-620.117	-429.077	-281.677	-185.852	-111.084	-57.0679	-3.05176	77.2095	328.979	867.31	1681.52	2616.27	3674.32	4787.9	5938.11	7135.01	8261.11
71.35	-2221.68	-1739.5	-1266.48	-916.443	-620.728	-428.772	-281.372	-186.157	-110.779	-54.6265	-2.74658	76.5991	328.674	869.751	1675.42	2618.41	3674.62	4787.6	5943.6	7133.79	8262.63
71.4	-2217.71	-1734.01	-1268.62	-919.495	-619.507	-426.331	-281.372	-184.937	-108.643	-54.9316	-2.13623	78.125	328.369	867.004	1672.36	2619.63	3672.18	4784.85	5948.49	7131.96	8263.86
71.45	-2217.41	-1727.29	-1269.23	-922.546	-620.728	-427.551	-281.677	-186.462	-111.084	-54.3213	-3.05176	77.2095	326.843	867.004	1673.58	2621.15	3669.43	4784.24	5958.56	7126.16	8262.94
71.5	-2215.58	-1721.19	-1273.8	-921.936	-620.422	-428.467	-283.813	-187.988	-111.084	-54.3213	-2.44141	78.4302	327.759	865.479	1679.69	2623.9	3662.11	4779.05	5963.13	7119.14	8265.08
71.55	-2213.44	-1715.39	-1277.16	-921.631	-620.728	-430.908	-282.288	-189.514	-110.474	-50.6592	-2.74658	77.2095	325.928	866.394	1680.6	2620.54	3659.67	4771.73	5968.32	7116.39	8262.94
71.6	-2207.03	-1709.9	-1279.3	-917.664	-622.864	-428.162	-280.762	-188.293	-109.253	-51.8799	-3.96729	77.8198	325.928	867.92	1683.65	2617.8	3657.23	4765.62	5969.54	7118.53	8262.63
71.65	-2204.9	-1707.76	-1277.47	-915.833	-623.474	-429.688	-278.931	-187.683	-108.948	-51.2695	-4.27246	77.5146	326.233	870.667	1683.04	2615.05	3656.31	4762.27	5969.24	7116.39	8259.58
71.7	-2204.59	-1710.21	-1275.94	-913.696	-626.221	-428.467	-275.879	-184.937	-110.474	-54.3213	-2.44141	78.4302	329.285	872.192	1684.27	2612.3	3651.73	4760.44	5965.27	7116.7	8257.45
71.75	-2211.3	-1716	-1271.67	-911.255	-624.084	-429.993	-275.574	-186.157	-111.694	-55.2368	-3.96729	75.3784	327.148	872.803	1682.43	2611.69	3648.07	4764.71	5959.78	7114.26	8251.65
71.8	-2216.49	-1723.63	-1266.78	-907.593	-623.169	-426.941	-276.489	-185.547	-113.525	-56.7627	-1.83105	76.2939	328.674	873.413	1681.82	2612	3644.71	4770.81	5955.2	7111.51	8245.54
71.85	-2221.68	-1728.21	-1266.17	-907.288	-624.084	-425.72	-278.015	-186.462	-112	-55.8472	-4.57764	74.4629	328.369	872.192	1677.55	2612.61	3642.58	4772.03	5953.67	7111.51	8242.8
71.9	-2222.9	-1731.87	-1265.56	-903.32	-625.61	-422.974	-281.067	-184.021	-111.694	-54.9316	-4.88281	76.5991	330.2	867.004	1675.42	2609.25	3646.55	4770.81	5954.59	7113.65	8243.41
71.95	-2220.15	-1728.82	-1267.09	-905.457	-624.695	-422.058	-279.846	-187.073	-112.915	-54.6265	-6.10352	76.2939	328.674	865.479	1673.89	2608.03	3648.68	4771.12	5953.67	7115.78	8239.44
72	-2217.41	-1726.38	-1268.62	-906.067	-627.747	-421.448	-280.151	-185.852	-112.61	-54.9316	-3.66211	78.125	328.369	863.953	1675.11	2605.59	3652.65	4777.22	5950.32	7114.87	8237
72.05	-2219.85	-1726.68	-1271.97	-910.034	-626.831	-420.837	-278.015	-186.768	-110.168	-53.4058	-3.96729	78.7354	328.064	865.173	1671.14	2603.76	3654.17	4777.83	5948.79	7119.45	8233.95
72.1	-2223.21	-1731.87	-1271.06	-909.119	-625.61	-421.143	-278.32	-185.852	-111.084	-56.4575	-3.96729	78.4302	328.674	869.141	1669.62	2602.84	3657.23	4780.88	5945.43	7125.85	8236.08
72.15	-2228.09	-1736.76	-1270.45	-909.424	-620.422	-423.889	-277.405	-185.242	-108.948	-56.1523	-3.35693	79.0405	329.895	870.667	1668.4	2603.76	3657.23	4776.92	5935.67	7130.13	8240.97
72.2	-2231.14	-1744.08	-1270.45	-910.95	-620.728	-424.194	-278.625	-184.021	-109.558	-56.1523	-0.610352	78.7354	331.421	872.803	1668.4	2604.06	3657.53	4774.48	5927.73	7125.24	8248.29
72.25	-2229.31	-1744.38	-1271.36	-912.17	-620.117	-423.889	-276.184	-182.19	-108.337	-56.1523	-3.05176	77.2095	329.59	871.887	1666.26	2609.56	3658.14	4775.7	5918.58	7115.17	8248.6
72.3	-2225.34	-1745.61	-1267.4	-910.645	-624.695	-423.889	-278.32	-183.411	-110.474	-54.9316	-2.13623	77.5146	330.2	873.718	1666.26	2612.61	3658.75	4784.85	5913.7	7099	8243.1
72.35	-2223.82	-1745	-1268.31	-912.17	-628.357	-421.753	-278.015	-182.495	-110.168	-54.3213	-3.66211	78.7354	329.285	872.803	1666.87	2616.27	3655.7	4789.12	5906.37	7089.54	8240.97
72.4	-2229.92	-1745.61	-1265.87	-909.424	-629.272	-422.668	-278.931	-181.58	-110.474	-53.1006	-3.35693	79.0405	327.759	871.277	1666.56	2614.14	3656.01	4794.62	5905.76	7080.99	8240.36
72.45	-2233.58	-1742.25	-1266.78	-908.813	-628.052	-422.668	-278.625	-183.105	-110.168	-55.542	-3.35693	79.0405	328.064	869.751	1670.84	2614.44	3653.87	4795.84	5907.59	7081.91	8237.3
72.5	-2236.02	-1741.64	-1267.09	-904.541	-629.578	-425.72	-278.625	-183.716	-111.084	-53.1006	-3.35693	77.8198	327.454	871.887	1671.14	2614.14	3653.87	4797.97	5910.95	7084.66	8229.98
72.55	-2236.63	-1739.81	-1273.8	-902.405	-628.052	-424.194	-278.931	-182.495	-108.948	-53.7109	-2.74658	78.7354	329.285	870.667	1672.36	2616.27	3651.12	4796.75	5910.64	7091.37	8224.49
72.6	-2239.99	-1737.98	-1278.99	-901.184	-628.052	-424.5	-279.236	-182.8	-111.389	-54.9316	-3.66211	77.5146	327.759	874.634	1671.45	2616.58	3648.38	4795.84	5908.51	7096.86	8224.79
72.65	-2238.16	-1734.01	-1283.26	-901.489	-628.967	-424.805	-281.372	-180.054	-111.694	-56.7627	-2.44141	79.0405	328.369	874.634	1674.8	2619.32	3641.66	4794.31	5903.02	7098.08	8230.29
72.7	-2233.89	-1733.7	-1284.48	-902.405	-628.967	-426.636	-281.067	-182.19	-113.831	-54.9316	-2.13623	78.125	326.843	876.465	1676.33	2618.71	3638.61	4794.01	5902.4	7093.81	8229.98
72.75	-2225.65	-1731.26	-1282.04	-900.269	-628.967	-426.636	-279.846	-179.749	-112.61	-56.1523	-2.74658	79.0405	326.233	875.549	1678.77	2619.02	3637.7	4794.92	5901.18	7089.84	8231.2
72.8	-2216.8	-1727.91	-1279.6	-899.658	-629.883	-428.772	-280.151	-182.495	-111.694	-53.7109	-2.44141	78.125	327.148	878.296	1678.77	2618.1	3638.92	4797.67	5907.59	7087.4	8229.98
72.85	-2203.06	-1724.55	-1282.35	-899.048	-633.24	-426.331	-281.372	-179.443	-110.168	-54.3213	-2.13623	78.4302	328.979	877.991	1679.99	2615.66	3641.66	4798.28	5913.39	7087.71	8231.81
72.9	-2195.13	-1718.44	-1284.48	-900.879	-634.46	-426.636	-281.372	-180.664	-108.643	-53.1006	-4.27246	75.9888	328.064	877.075	1677.55	2617.19	3648.07	4800.11	5921.02	7084.66	8227.84
72.95	-2190.86	-1715.7	-1286.01	-903.015	-637.207	-425.72	-285.339	-180.969	-108.643	-54.3213	-5.18799	76.5991	329.59	877.075	1677.55	2619.93	3652.95	4802.55	5918.88	7077.33	8222.35
73	-2192.69	-1714.78	-1282.04	-904.846	-638.123	-426.941	-284.424	-180.359	-107.117	-54.9316	-6.40869	76.2939	327.454	877.075	1673.89	2625.12	3657.53	4802.55	5915.22	7070.92	8209.84
73.05	-2196.66	-1716.92	-1278.08	-904.236	-638.733	-426.636	-285.95	-178.833	-108.337	-54.6265	-4.88281	77.2095	328.369	876.16	1673.89	2627.56	3664.86	4803.77	5915.53	7070.92	8200.38
73.1	-2197.88	-1713.56	-1275.94	-904.541	-636.597	-427.246	-284.119	-182.19	-109.558	-55.542	-6.10352	76.9043	327.148	874.329	1672.67	2629.39	3669.13	4804.38	5922.85	7077.64	8189.09
73.15	-2197.57	-1710.51	-1274.41	-901.794	-637.512	-426.941	-286.255	-181.885	-110.168	-54.6265	-2.74658	77.5146	329.59	872.498	1675.11	2627.87	3671.26	4807.74	5929.57	7080.08	8184.81
73.2	-2203.37	-1708.37	-1277.16	-904.846	-634.46	-426.331	-284.729	-182.8	-108.337	-52.1851	-3.66211	77.8198	328.064	872.192	1672.36	2623.9	3668.21	4808.04	5938.72	7076.72	8182.37
73.25	-2208.56	-1710.82	-1278.08	-903.931	-635.986	-424.805	-282.593	-180.664	-110.779	-53.7109	-3.05176	78.4302	326.538	872.803	1672.06	2622.68	3665.16	4806.82	5948.49	7059.33	8184.81
73.3	-2211.91	-1716	-1278.69	-904.846	-635.986	-425.11	-279.846	-182.495	-110.168	-54.0161	-2.13623	79.3457	328.064	873.413	1673.28	2625.73	3657.53	4796.14	5955.81	7037.05	8187.87
73.35	-2208.86	-1726.99	-1278.69	-902.71	-635.376	-424.5	-279.236	-182.495	-111.694	-54.9316	0.610352	79.9561	328.674	874.329	1676.33	2628.78	3650.21	4789.12	5957.64	7014.47	8194.88
73.4	-2203.06	-1734.31	-1277.16	-902.71	-632.935	-424.5	-279.541	-182.495	-111.084	-54.9316	-1.83105	76.5991	326.843	871.887	1679.99	2630.62	3643.8	4784.24	5955.51	7004.39	8201.6
73.45	-2200.93	-1739.5	-1276.55	-899.658	-632.324	-426.025	-282.898	-183.411	-112.61	-55.542	-1.52588	76.2939	325.012	871.277	1683.35	2627.87	3647.46	4784.55	5952.76	7002.56	8209.84
73.5	-2203.06	-1737.67	-1280.21	-901.489	-630.493	-428.467	-282.898	-180.969	-110.779	-57.0679	-5.18799	75.6836	324.402	869.446	1683.35	2630.31	3651.73	4784.55	5945.43	7015.38	8219.3
73.55	-2212.52	-1730.35	-1282.04	-901.184	-631.104	-429.077	-282.898	-180.664	-110.779	-57.0679	-3.66211	74.4629	325.012	870.056	1682.13	2627.87	3659.36	4787.9	5943.3	7029.42	8226.01
73.6	-2215.58	-1720.28	-1282.65	-902.1	-628.967	-428.162	-280.151	-181.885	-109.863	-59.2041	-3.05176	75.9888	327.759	870.972	1681.82	2628.17	3661.5	4785.46	5939.33	7041.63	8225.4
73.65	-2212.52	-1710.51	-1280.21	-905.151	-632.629	-429.688	-279.541	-181.885	-109.558	-56.7627	-2.44141	76.2939	328.674	873.718	1683.04	2625.73	3663.02	4786.07	5937.5	7046.51	8223.27
73.7	-2203.06	-1704.71	-1280.82	-909.424	-633.545	-426.636	-277.71	-180.664	-108.643	-57.6782	-2.74658	78.4302	329.285	871.887	1681.52	2623.9	3662.41	4786.99	5937.5	7045.9	8225.4
73.75	-2196.96	-1701.66	-1277.77	-910.339	-636.292	-425.415	-277.405	-180.664	-112	-55.8472	-3.66211	78.125	327.759	872.803	1681.82	2623.9	3662.72	4791.26	5942.38	7041.63	8231.81
73.8	-2196.04	-1701.66	-1277.47	-909.119	-635.071	-425.72	-277.71	-180.664	-112.61	-55.2368	-2.13623	79.0405	328.674	871.582	1683.96	2625.73	3662.11	4793.09	5942.38	7032.78	8243.71
73.85	-2204.9	-1705.02	-1274.72	-909.424	-633.545	-428.772	-275.879	-182.495	-112.915	-53.7109	-1.83105	78.4302	328.064	872.498	1683.35	2623.29	3661.5	4790.04	5941.77	7022.4	8250.73
73.9	-2211	-1703.8	-1274.41	-908.203	-632.324	-428.162	-276.489	-180.664	-113.22	-56.1523	-1.2207	77.8198	330.505	871.582	1685.18	2622.99	3663.02	4783.63	5936.89	7019.35	8257.45
73.95	-2218.32	-1699.52	-1275.33	-906.677	-631.714	-430.298	-278.32	-182.19	-112.915	-54.6265	-2.13623	76.5991	330.811	871.582	1683.35	2620.85	3666.69	4778.14	5931.7	7018.13	8262.63
74	-2222.6	-1693.42	-1281.13	-906.067	-634.766	-427.856	-281.067	-178.833	-111.389	-55.542	-1.83105	77.8198	332.031	870.056	1683.65	2621.15	3667.91	4775.09	5926.82	7022.4	8277.89
74.05	-2229.61	-1690.98	-1284.18	-906.067	-635.986	-427.856	-280.151	-179.443	-109.863	-54.9316	-4.27246	75.0732	330.2	868.53	1680.91	2621.77	3672.18	4777.53	5928.65	7027.28	8299.56
74.1	-2231.45	-1694.34	-1286.01	-907.288	-637.817	-426.331	-281.372	-178.528	-110.779	-55.2368	-3.96729	76.2939	330.505	867.004	1682.74	2623.6	3675.23	4783.63	5931.7	7031.86	8318.18
74.15	-2233.89	-1697.08	-1283.87	-911.865	-638.733	-428.162	-280.151	-179.749	-108.643	-54.6265	-4.57764	75.6836	328.369	867.004	1681.82	2625.43	3679.5	4787.6	5938.11	7035.22	8323.06
74.2	-2231.45	-1702.27	-1283.26	-914.001	-641.479	-428.162	-281.372	-177.612	-108.643	-56.4575	-4.57764	79.0405	329.895	865.173	1681.82	2624.21	3686.52	4788.82	5940.25	7032.78	8314.51
74.25	-2225.95	-1700.13	-1281.43	-917.358	-641.785	-429.993	-280.151	-180.664	-108.032	-56.7627	-5.18799	78.125	329.895	867.004	1683.04	2627.56	3692.32	4786.68	5941.47	7034.3	8295.9
74.3	-2216.49	-1698.3	-1279.6	-918.579	-643.311	-429.688	-282.898	-181.58	-109.253	-55.8472	-1.52588	79.3457	331.421	868.225	1685.49	2630	3697.81	4784.85	5932.92	7038.27	8282.17
74.35	-2209.17	-1695.86	-1277.16	-923.462	-638.428	-430.298	-281.982	-183.105	-108.948	-53.4058	-1.52588	79.3457	330.811	870.056	1682.43	2633.06	3696.9	4779.97	5918.88	7051.7	8275.76
74.4	-2203.06	-1693.73	-1273.19	-924.377	-636.902	-429.688	-281.677	-181.885	-112.61	-53.1006	-2.13623	78.7354	328.979	872.803	1681.21	2632.14	3696.29	4778.14	5902.4	7060.85	8281.55
74.45	-2200.62	-1693.12	-1268.31	-925.293	-634.155	-431.824	-280.762	-182.8	-109.863	-53.7109	-3.05176	78.7354	328.369	873.718	1678.16	2632.75	3692.63	4773.86	5889.59	7067.26	8290.71
74.5	-2201.23	-1699.52	-1267.7	-924.072	-636.292	-430.908	-278.625	-183.105	-110.779	-54.0161	-2.13623	79.3457	329.285	875.549	1677.55	2631.23	3689.27	4774.48	5887.76	7077.03	8302
74.55	-2202.76	-1705.02	-1270.45	-925.903	-636.902	-431.824	-274.658	-182.8	-109.863	-55.542	-4.27246	77.2095	328.064	872.192	1675.11	2632.14	3686.22	4777.83	5892.03	7089.84	8309.33
74.6	-2205.51	-1712.34	-1271.97	-923.157	-638.123	-427.856	-276.184	-181.58	-111.694	-53.1006	-4.27246	77.2095	328.674	871.582	1675.42	2628.78	3687.74	4781.49	5896.91	7097.17	8307.5
74.65	-2203.67	-1718.44	-1274.11	-928.04	-638.123	-425.415	-276.489	-180.664	-110.779	-54.3213	-6.71387	75.6836	328.979	871.582	1675.72	2626.04	3688.35	4779.66	5893.55	7102.05	8300.78
74.7	-2206.42	-1726.68	-1274.11	-928.345	-637.512	-422.974	-277.1	-178.528	-111.084	-53.4058	-5.49316	75.3784	328.369	870.361	1677.55	2618.71	3692.93	4780.58	5885.62	7099.91	8285.83
74.75	-2210.39	-1730.65	-1275.02	-926.819	-636.597	-421.448	-277.1	-178.528	-111.084	-54.3213	-3.96729	76.5991	331.116	869.141	1681.21	2615.97	3694.15	4782.41	5873.72	7098.39	8269.35
74.8	-2220.46	-1733.7	-1274.72	-922.852	-638.733	-421.448	-277.71	-179.138	-110.168	-51.5747	-1.2207	77.2095	329.59	870.056	1682.43	2609.86	3698.12	4789.43	5862.43	7093.51	8254.39
74.85	-2231.45	-1730.65	-1276.25	-919.8	-639.343	-419.312	-278.015	-179.138	-108.337	-54.0161	-0.915527	78.7354	328.064	867.92	1679.08	2604.98	3696.9	4793.09	5855.1	7093.2	8247.68
74.9	-2239.38	-1725.77	-1277.47	-920.41	-641.479	-418.396	-279.236	-181.885	-112.61	-53.7109	-2.74658	78.125	325.623	870.972	1675.11	2601.32	3695.68	4794.01	5853.88	7094.73	8251.65
74.95	-2241.21	-1724.24	-1282.65	-922.852	-639.648	-421.448	-279.541	-182.19	-113.831	-56.7627	-3.35693	80.2612	326.538	871.582	1673.58	2600.1	3691.41	4790.34	5851.14	7096.86	8265.08
75	-2242.43	-1727.91	-1288.15	-926.514	-638.428	-423.584	-278.625	-183.716	-115.662	-55.542	-1.83105	80.2612	327.148	875.854	1674.5	2595.21	3688.66	4790.65	5851.75	7096.25	8275.15
75.05	-2239.07	-1727.91	-1291.81	-928.04	-636.292	-424.5	-279.236	-183.105	-112.61	-57.6782	-3.05176	79.3457	327.759	874.329	1677.86	2594.6	3686.22	4792.79	5849.3	7098.08	8280.95
75.1	-2236.02	-1722.11	-1289.06	-928.65	-635.376	-425.415	-279.541	-183.716	-112	-56.1523	-1.83105	78.125	328.369	873.718	1679.38	2594.3	3684.69	4794.62	5846.56	7100.52	8277.89
75.15	-2230.83	-1714.48	-1288.45	-928.955	-635.681	-425.11	-281.067	-180.969	-109.863	-56.4575	-1.83105	79.3457	331.421	871.582	1681.52	2595.83	3679.81	4795.23	5840.76	7102.05	8275.45
75.2	-2229	-1707.46	-1282.35	-929.26	-633.24	-425.72	-279.236	-180.054	-109.863	-54.6265	-2.74658	78.7354	330.2	870.056	1678.77	2597.35	3680.42	4797.97	5840.76	7100.52	8267.82
75.25	-2228.39	-1704.41	-1282.04	-928.65	-633.24	-422.974	-281.677	-178.223	-111.389	-54.6265	-3.35693	79.3457	332.031	870.972	1679.99	2598.27	3679.5	4799.19	5842.59	7097.17	8258.36
75.3	-2231.14	-1698.91	-1282.35	-926.208	-633.24	-423.279	-281.067	-180.359	-108.948	-54.3213	-3.96729	77.8198	329.895	873.413	1679.08	2599.18	3680.73	4795.53	5850.83	7096.56	8248.6
75.35	-2230.83	-1693.73	-1286.32	-923.462	-635.071	-420.227	-283.508	-179.749	-108.643	-54.0161	-1.83105	78.7354	329.59	872.192	1679.99	2599.18	3682.56	4792.79	5863.65	7099	8252.87
75.4	-2232.06	-1687.62	-1287.54	-922.241	-633.545	-419.617	-282.898	-181.885	-108.948	-53.7109	-4.27246	75.9888	327.454	872.498	1680.91	2601.62	3684.69	4791.56	5875.85	7103.88	8258.06
75.45	-2230.53	-1685.49	-1286.32	-921.021	-634.46	-418.701	-283.813	-180.664	-110.168	-53.7109	-3.35693	77.2095	327.148	872.192	1686.71	2604.37	3685.91	4794.92	5880.74	7105.71	8264.16
75.5	-2234.5	-1684.88	-1284.48	-923.767	-632.324	-417.786	-281.982	-183.105	-111.084	-51.8799	-4.27246	76.2939	326.538	873.718	1688.23	2606.2	3684.08	4798.28	5883.18	7108.46	8265.69
75.55	-2232.36	-1687.62	-1280.52	-921.936	-630.798	-416.565	-280.762	-182.19	-113.22	-54.6265	-3.66211	77.8198	323.486	875.854	1692.81	2605.59	3681.03	4804.99	5880.74	7103.27	8266.3
75.6	-2229.31	-1690.06	-1274.11	-921.021	-627.747	-420.227	-281.677	-182.495	-112	-55.2368	-4.57764	78.125	325.012	877.075	1693.12	2603.76	3673.1	4805.91	5880.43	7094.73	8262.94
75.65	-2225.65	-1700.44	-1272.89	-917.664	-628.967	-421.753	-282.593	-180.359	-112.915	-56.4575	-4.27246	79.9561	326.233	878.601	1690.98	2597.66	3664.55	4808.35	5881.35	7079.77	8251.95
75.7	-2218.32	-1705.02	-1271.97	-917.358	-628.052	-425.11	-282.898	-181.58	-111.084	-57.0679	-7.32422	76.5991	326.538	878.296	1685.18	2598.57	3657.84	4808.04	5883.18	7067.87	8236.08
75.75	-2211.3	-1709.59	-1274.11	-915.527	-629.272	-424.805	-286.255	-184.021	-112.305	-54.9316	-6.40869	77.8198	327.759	881.042	1680.91	2599.79	3656.01	4805.91	5884.7	7060.55	8218.08
75.8	-2202.15	-1709.29	-1278.08	-918.274	-629.578	-426.331	-286.56	-184.631	-109.253	-54.6265	-7.32422	77.2095	327.454	880.737	1678.16	2605.29	3654.48	4792.18	5884.7	7065.43	8207.7
75.85	-2197.57	-1708.37	-1281.43	-918.884	-630.493	-425.72	-287.17	-183.105	-109.863	-53.7109	-5.18799	78.4302	328.064	880.432	1677.86	2607.12	3654.48	4782.1	5889.59	7066.65	8200.68
75.9	-2195.43	-1707.46	-1283.57	-921.936	-628.052	-423.889	-284.119	-183.105	-109.558	-56.4575	-6.10352	78.125	329.895	879.517	1680.3	2610.47	3653.56	4772.95	5895.69	7067.57	8194.88
75.95	-2195.43	-1708.07	-1286.01	-923.157	-630.493	-423.279	-281.982	-182.8	-110.474	-53.7109	-3.35693	79.0405	329.59	881.042	1683.65	2608.34	3655.09	4772.03	5901.79	7065.12	8190.92
76	-2194.52	-1708.98	-1292.42	-926.819	-630.798	-422.668	-278.32	-183.716	-108.032	-53.7109	-2.74658	79.9561	329.895	879.822	1683.96	2605.9	3655.7	4776.92	5904.85	7067.87	8191.53
76.05	-2192.38	-1710.21	-1291.5	-928.345	-634.155	-423.584	-280.762	-184.631	-110.474	-53.1006	-2.13623	79.3457	326.843	878.906	1684.27	2602.84	3659.97	4783.94	5902.1	7067.87	8193.05
76.1	-2186.58	-1708.68	-1293.95	-930.481	-636.292	-425.11	-283.203	-183.105	-110.779	-54.3213	-0.610352	79.6509	327.454	877.075	1683.04	2604.06	3662.72	4787.6	5893.86	7070.31	8199.16
76.15	-2184.75	-1705.63	-1289.98	-931.091	-637.512	-424.805	-281.982	-183.716	-112.61	-53.7109	-0.305176	79.6509	326.843	878.601	1679.69	2603.76	3666.69	4786.07	5889.89	7068.79	8200.99
76.2	-2184.14	-1699.83	-1285.71	-929.565	-637.512	-423.584	-280.762	-182.495	-113.22	-56.4575	-1.83105	78.125	327.759	877.38	1678.16	2607.42	3668.52	4783.94	5888.37	7063.9	8206.48
76.25	-2189.64	-1698.3	-1276.25	-928.955	-637.207	-423.889	-282.898	-182.8	-112.915	-56.7627	-3.05176	76.9043	327.148	878.601	1673.89	2610.78	3671.26	4782.41	5888.98	7054.44	8212.28
76.3	-2191.77	-1698.3	-1269.53	-928.955	-638.428	-422.974	-283.203	-179.749	-112	-59.5093	-2.13623	77.5146	330.811	876.465	1674.5	2616.88	3670.65	4779.66	5883.48	7048.34	8222.35
76.35	-2193.6	-1696.78	-1261.9	-931.396	-636.597	-423.279	-282.898	-179.749	-111.694	-56.7627	-3.66211	77.2095	331.421	877.075	1673.28	2621.77	3673.1	4778.75	5875.85	7049.87	8231.51
76.4	-2189.33	-1697.39	-1262.82	-932.922	-635.071	-422.363	-282.288	-180.359	-112.61	-57.373	-2.44141	78.125	329.59	877.38	1677.25	2625.12	3672.18	4780.58	5863.95	7062.38	8239.44
76.45	-2188.72	-1701.35	-1265.26	-936.279	-632.629	-424.194	-280.151	-183.716	-110.168	-54.0161	-1.83105	78.7354	327.759	879.822	1676.64	2627.87	3671.57	4781.19	5855.41	7079.77	8240.97
76.5	-2190.25	-1709.9	-1271.06	-935.059	-632.935	-422.363	-279.541	-182.19	-108.032	-53.4058	-0.915527	80.8716	327.454	877.075	1676.94	2623.9	3668.82	4784.85	5851.44	7091.06	8242.49
76.55	-2190.55	-1714.17	-1273.5	-932.617	-631.714	-424.194	-278.015	-183.411	-108.948	-52.1851	-2.44141	79.6509	327.148	876.77	1676.33	2619.32	3667.6	4787.6	5857.85	7095.34	8237.3
76.6	-2187.19	-1717.83	-1275.33	-928.04	-632.935	-425.415	-281.067	-182.19	-110.168	-52.1851	-2.44141	79.9561	328.979	875.854	1679.69	2615.05	3666.69	4796.14	5861.51	7091.98	8235.17
76.65	-2185.36	-1717.22	-1275.02	-924.683	-632.935	-427.246	-279.846	-182.8	-111.389	-52.1851	-4.57764	78.4302	328.979	877.075	1678.77	2613.53	3664.25	4797.97	5864.87	7091.98	8230.59
76.7	-2185.36	-1716	-1273.5	-919.495	-635.681	-427.551	-284.424	-180.359	-113.22	-55.8472	-4.88281	77.8198	328.674	877.991	1681.21	2614.14	3662.72	4801.94	5863.95	7092.9	8231.81
76.75	-2189.33	-1711.43	-1272.28	-917.969	-635.681	-429.077	-285.034	-181.58	-110.779	-57.6782	-4.88281	77.5146	327.759	877.991	1679.99	2616.27	3662.41	4801.33	5865.48	7089.84	8236.69
76.8	-2195.13	-1715.09	-1276.55	-918.274	-640.259	-428.162	-284.119	-179.443	-109.863	-56.7627	-1.83105	79.0405	328.674	877.991	1681.21	2616.88	3661.19	4802.55	5863.34	7084.05	8249.21
76.85	-2196.35	-1714.48	-1280.52	-920.105	-640.259	-429.077	-278.625	-180.969	-108.948	-55.2368	-3.66211	75.3784	326.538	872.803	1679.99	2620.54	3660.58	4804.69	5865.78	7077.33	8262.94
76.9	-2196.04	-1717.53	-1282.65	-920.105	-639.954	-428.772	-280.151	-182.8	-110.779	-51.2695	-2.44141	76.2939	325.623	870.361	1679.08	2620.54	3665.47	4807.13	5866.39	7063.9	8271.18
76.95	-2192.99	-1716.92	-1284.48	-924.072	-637.207	-429.077	-278.015	-183.105	-108.948	-50.9644	-3.05176	75.0732	324.707	867.92	1676.33	2621.77	3666.99	4803.47	5867	7054.44	8280.03
77	-2196.35	-1715.7	-1288.15	-925.293	-634.155	-428.162	-281.067	-180.969	-109.863	-51.2695	-2.13623	78.125	324.402	865.479	1672.36	2622.99	3669.43	4802.55	5863.04	7044.98	8285.22
77.05	-2199.1	-1707.15	-1293.33	-926.819	-629.272	-428.467	-281.067	-183.411	-110.168	-53.4058	-3.66211	78.4302	325.317	864.563	1670.84	2628.78	3669.43	4797.36	5856.93	7043.15	8285.22
77.1	-2200.93	-1696.47	-1293.03	-928.955	-628.357	-429.077	-282.593	-184.326	-111.694	-53.1006	-3.96729	77.5146	324.707	868.835	1669.92	2630	3671.88	4792.79	5851.44	7041.02	8281.55
77.15	-2198.18	-1685.79	-1290.59	-928.65	-627.136	-428.467	-281.372	-185.242	-109.863	-54.3213	-3.96729	77.5146	326.538	867.92	1670.84	2629.39	3671.26	4785.77	5851.75	7041.02	8277.59
77.2	-2193.91	-1678.47	-1283.87	-925.293	-630.188	-426.025	-282.288	-186.768	-112.915	-54.6265	-4.57764	78.4302	327.454	868.835	1671.14	2627.56	3672.18	4781.19	5859.99	7037.05	8277.89
77.25	-2189.94	-1674.19	-1280.52	-923.462	-632.629	-425.415	-283.203	-185.242	-111.084	-55.542	-5.49316	79.6509	328.674	867.004	1667.18	2626.34	3669.74	4777.22	5865.17	7037.05	8286.74
77.3	-2193.6	-1674.5	-1279.3	-923.462	-632.324	-426.025	-281.677	-184.326	-112.305	-52.7954	-2.44141	81.7871	330.811	868.225	1662.9	2620.24	3666.69	4772.34	5870.36	7037.35	8298.95
77.35	-2192.69	-1675.42	-1281.13	-923.767	-634.155	-423.584	-279.846	-181.58	-111.694	-54.6265	-3.66211	79.6509	330.505	868.225	1659.85	2619.02	3663.94	4768.68	5871.89	7041.63	8315.12
77.4	-2192.69	-1676.33	-1279.3	-922.852	-634.766	-424.194	-280.762	-179.749	-111.389	-54.0161	-1.83105	78.7354	329.285	871.887	1659.55	2619.63	3666.08	4765.62	5871.28	7044.68	8323.97
77.45	-2189.33	-1678.47	-1281.74	-922.241	-636.292	-425.11	-282.288	-177.917	-110.779	-57.0679	-2.74658	78.4302	330.2	870.972	1661.68	2623.29	3667.91	4766.24	5866.39	7052.61	8329.16
77.5	-2191.77	-1679.69	-1284.48	-919.8	-635.986	-427.246	-283.508	-177.612	-110.779	-54.6265	-3.66211	76.9043	327.759	869.446	1660.77	2625.12	3673.1	4766.54	5862.43	7059.33	8325.81
77.55	-2193.91	-1681.82	-1286.93	-915.222	-637.207	-427.551	-285.645	-177.917	-112.61	-56.4575	-3.35693	75.9888	329.285	865.784	1664.43	2626.65	3671.26	4772.03	5860.29	7069.09	8320.31
77.6	-2198.79	-1679.99	-1281.13	-914.001	-638.733	-427.551	-283.813	-180.359	-110.779	-56.7627	-4.27246	75.6836	328.369	864.258	1663.82	2626.95	3668.52	4771.42	5862.43	7080.99	8307.19
77.65	-2200.93	-1681.52	-1274.72	-913.696	-640.259	-426.636	-282.288	-179.749	-111.694	-56.4575	-4.88281	77.5146	329.895	862.732	1662.9	2626.34	3661.19	4768.98	5868.23	7091.67	8293.76
77.7	-2204.9	-1678.77	-1267.7	-915.833	-640.564	-427.856	-280.151	-180.969	-112.305	-56.7627	-7.32422	76.2939	328.674	865.173	1660.16	2626.04	3659.06	4763.18	5881.35	7102.97	8278.2
77.75	-2206.12	-1679.38	-1267.7	-913.086	-641.479	-428.467	-283.508	-179.749	-111.694	-54.9316	-5.49316	78.4302	331.116	865.784	1660.16	2627.26	3662.41	4757.69	5889.28	7113.95	8269.35
77.8	-2213.13	-1680.6	-1268.01	-913.391	-639.954	-429.688	-282.288	-181.885	-110.779	-53.7109	-3.35693	77.8198	331.421	867.92	1656.8	2628.78	3667.3	4748.54	5895.08	7125.24	8270.57
77.85	-2217.71	-1684.88	-1271.06	-912.476	-638.733	-428.772	-283.813	-179.749	-110.779	-54.6265	-3.35693	78.7354	331.421	869.446	1657.71	2631.84	3674.62	4743.65	5890.2	7128.91	8283.39
77.9	-2223.82	-1687.93	-1269.53	-914.612	-637.207	-430.603	-282.288	-182.495	-110.168	-54.6265	-3.66211	78.125	330.2	868.53	1657.1	2633.97	3680.42	4738.77	5883.48	7126.46	8296.81
77.95	-2223.82	-1694.03	-1273.19	-919.495	-639.954	-430.908	-282.898	-182.19	-109.863	-55.542	-2.74658	79.3457	330.811	869.141	1658.02	2630.92	3681.64	4739.38	5876.46	7116.39	8309.94
78	-2220.76	-1695.56	-1273.5	-922.852	-638.123	-431.824	-282.898	-182.19	-108.948	-55.2368	-3.05176	77.2095	328.369	867.92	1656.49	2628.17	3681.64	4743.65	5875.24	7111.51	8316.04
78.05	-2217.71	-1696.17	-1274.41	-922.852	-639.038	-430.298	-285.339	-180.969	-112.305	-54.3213	-2.13623	79.6509	329.895	870.056	1656.49	2622.38	3681.64	4754.94	5876.16	7108.46	8316.65
78.1	-2213.44	-1690.37	-1276.25	-924.377	-635.681	-429.688	-283.203	-180.054	-111.084	-55.2368	-4.88281	78.7354	328.369	870.056	1655.88	2621.15	3679.2	4764.1	5875.85	7113.34	8309.94
78.15	-2213.75	-1684.27	-1275.94	-924.072	-633.85	-427.856	-284.424	-177.917	-112	-54.6265	-4.27246	79.9561	327.759	871.582	1656.49	2619.63	3674.93	4775.39	5878.91	7120.36	8295.59
78.2	-2209.78	-1678.16	-1274.41	-924.988	-630.798	-425.415	-283.203	-180.054	-110.168	-55.542	-4.57764	78.7354	326.233	871.277	1660.16	2623.9	3668.21	4782.41	5877.99	7131.35	8276.37
78.25	-2203.67	-1671.14	-1271.67	-923.462	-632.629	-424.194	-282.593	-179.749	-110.474	-54.3213	-3.35693	79.0405	327.454	871.582	1665.34	2625.73	3663.02	4786.07	5874.63	7142.64	8260.8
78.3	-2200.01	-1664.43	-1271.97	-922.546	-633.24	-422.058	-282.288	-182.19	-109.253	-55.2368	-4.57764	78.7354	328.369	869.446	1667.79	2625.12	3658.45	4781.8	5869.75	7150.57	8252.56
78.35	-2203.37	-1658.94	-1271.06	-920.41	-633.24	-419.922	-283.508	-182.495	-112	-54.9316	-2.44141	76.2939	326.843	870.056	1668.09	2624.51	3662.72	4779.66	5865.78	7146.91	8248.29
78.4	-2209.78	-1653.75	-1271.36	-917.358	-632.629	-421.753	-285.034	-183.105	-111.389	-54.9316	-2.44141	76.9043	326.538	869.751	1669.01	2623.9	3667.3	4781.19	5861.82	7136.84	8248.29
78.45	-2218.32	-1654.97	-1271.36	-916.138	-632.324	-422.668	-284.119	-182.8	-111.389	-54.6265	0	77.8198	326.538	871.887	1666.26	2619.32	3671.26	4785.46	5862.12	7130.13	8250.12
78.5	-2216.49	-1657.1	-1273.5	-914.307	-629.883	-423.279	-282.288	-180.359	-111.389	-56.1523	-2.44141	79.0405	326.233	871.887	1664.43	2621.46	3669.43	4788.21	5860.29	7131.65	8250.73
78.55	-2214.97	-1663.51	-1273.8	-916.138	-627.441	-425.415	-282.288	-180.054	-111.694	-55.2368	-3.05176	78.7354	325.623	873.108	1659.55	2621.46	3669.13	4786.07	5862.43	7140.2	8244.93
78.6	-2210.08	-1668.09	-1275.63	-917.969	-627.136	-423.889	-279.846	-179.749	-111.084	-57.0679	-4.27246	79.9561	327.148	870.667	1655.58	2626.34	3664.86	4780.58	5865.17	7151.79	8237.3
78.65	-2210.39	-1671.75	-1274.41	-921.021	-628.967	-422.058	-281.067	-180.969	-110.779	-54.6265	-2.13623	77.5146	326.843	870.361	1649.78	2629.39	3663.02	4776	5872.5	7160.64	8230.29
78.7	-2211.61	-1676.64	-1274.11	-921.631	-628.967	-419.006	-281.982	-182.19	-111.389	-56.4575	-2.44141	78.7354	328.369	868.835	1647.95	2632.45	3656.92	4774.48	5877.08	7165.53	8229.37
78.75	-2215.88	-1682.13	-1266.78	-922.852	-630.493	-421.448	-280.151	-183.105	-111.694	-54.6265	-1.2207	77.8198	329.285	869.751	1647.95	2634.89	3651.73	4773.56	5883.18	7169.8	8229.37
78.8	-2215.58	-1687.93	-1265.26	-920.41	-631.714	-421.753	-279.236	-183.411	-110.779	-54.6265	-2.44141	78.125	330.2	869.141	1649.78	2634.58	3647.77	4775.39	5887.45	7174.07	8231.51
78.85	-2208.56	-1687.01	-1259.16	-919.8	-632.935	-423.279	-278.32	-185.242	-111.694	-54.6265	-2.44141	76.9043	327.759	872.192	1651	2637.33	3646.85	4774.78	5891.42	7170.41	8225.4
78.9	-2198.79	-1681.52	-1259.16	-918.884	-636.597	-422.363	-280.762	-184.021	-111.694	-54.0161	-0.915527	78.125	329.895	873.108	1654.36	2638.85	3645.94	4776	5889.89	7164.92	8220.83
78.95	-2191.16	-1676.03	-1259.77	-920.105	-636.902	-421.753	-278.931	-184.326	-110.474	-54.6265	-0.305176	77.2095	328.674	874.634	1652.83	2637.63	3646.24	4772.03	5886.23	7162.48	8218.38
79	-2184.14	-1674.5	-1259.77	-918.274	-638.123	-420.837	-280.151	-182.8	-109.253	-56.4575	-0.915527	76.5991	329.285	873.718	1653.14	2637.33	3649.6	4771.12	5883.79	7160.34	8229.98
79.05	-2181.4	-1677.25	-1258.54	-920.105	-636.292	-423.279	-279.236	-184.326	-109.253	-55.8472	-2.44141	76.2939	328.674	873.718	1651.92	2638.55	3656.31	4769.9	5882.26	7162.17	8247.99
79.1	-2180.18	-1683.35	-1261.9	-920.715	-639.343	-422.363	-280.762	-182.495	-110.779	-54.0161	-3.35693	78.125	330.2	875.244	1653.44	2638.24	3658.75	4767.46	5878.3	7165.83	8270.57
79.15	-2184.75	-1685.79	-1262.51	-921.326	-638.733	-421.143	-280.151	-184.021	-110.779	-54.3213	-5.49316	75.0732	326.538	873.413	1654.66	2638.55	3659.06	4764.4	5873.41	7165.83	8280.33
79.2	-2189.94	-1690.37	-1263.12	-921.326	-638.733	-418.701	-283.813	-184.326	-111.694	-53.4058	-4.88281	75.9888	325.623	874.939	1656.49	2635.5	3658.45	4768.68	5867.92	7155.76	8278.5
79.25	-2197.27	-1688.84	-1262.21	-925.903	-637.512	-420.227	-283.203	-183.411	-109.558	-53.4058	-5.79834	76.2939	323.792	876.465	1657.1	2633.36	3658.45	4772.34	5863.04	7142.03	8275.15
79.3	-2206.73	-1690.67	-1262.82	-926.819	-636.902	-422.058	-284.119	-182.19	-110.168	-54.3213	-4.88281	77.8198	323.181	875.244	1657.71	2627.87	3660.58	4779.97	5863.04	7121.89	8276.06
79.35	-2212.52	-1687.01	-1263.12	-929.871	-632.935	-425.11	-283.508	-183.716	-109.558	-56.7627	-4.57764	78.4302	322.266	873.413	1659.24	2628.48	3658.75	4782.1	5863.04	7106.32	8273.62
79.4	-2222.29	-1688.84	-1264.04	-929.565	-635.681	-425.11	-284.729	-184.937	-110.474	-55.2368	-1.52588	79.0405	322.571	871.582	1660.77	2626.65	3658.75	4783.94	5861.82	7093.2	8268.13
79.45	-2231.14	-1690.67	-1263.73	-929.565	-636.597	-426.025	-284.119	-187.378	-107.117	-55.2368	-0.915527	78.4302	324.097	866.394	1659.55	2628.17	3655.4	4783.02	5858.46	7081.6	8255.62
79.5	-2234.8	-1698	-1263.73	-927.124	-640.564	-422.668	-283.508	-185.852	-108.643	-54.3213	-1.2207	76.5991	323.181	866.394	1659.85	2628.78	3659.06	4782.1	5858.15	7069.09	8243.41
79.55	-2230.53	-1704.1	-1265.87	-927.124	-640.564	-423.279	-284.424	-186.157	-108.337	-55.542	-4.57764	76.5991	324.402	865.479	1659.24	2630.92	3662.41	4781.49	5858.76	7059.94	8240.66
79.6	-2226.87	-1711.73	-1271.06	-927.734	-642.395	-421.753	-284.424	-184.326	-110.779	-54.0161	-3.05176	76.5991	325.317	866.699	1657.41	2629.7	3663.64	4779.66	5866.39	7054.75	8247.99
79.65	-2221.07	-1714.48	-1274.11	-927.429	-642.7	-421.143	-282.898	-182.8	-109.558	-56.1523	-5.49316	75.3784	325.012	866.699	1656.19	2629.39	3659.06	4782.71	5874.02	7051.39	8264.77
79.7	-2218.93	-1715.39	-1273.5	-925.598	-644.531	-422.668	-282.288	-181.58	-108.948	-54.9316	-4.57764	75.3784	324.402	868.53	1653.75	2624.82	3655.4	4784.85	5884.09	7043.76	8277.89
79.75	-2219.24	-1712.65	-1271.36	-924.988	-645.447	-421.448	-281.982	-177.917	-108.643	-54.6265	-5.79834	75.6836	325.012	869.446	1655.88	2621.46	3645.94	4788.21	5891.72	7043.46	8291.93
79.8	-2225.04	-1709.29	-1265.87	-925.598	-643.921	-422.363	-281.677	-177.612	-111.084	-52.4902	-3.96729	74.4629	322.266	870.667	1656.49	2619.63	3644.71	4790.65	5899.66	7044.68	8302.92
79.85	-2228.39	-1707.15	-1265.26	-925.903	-640.259	-421.753	-281.067	-178.528	-112.305	-54.3213	-2.74658	75.9888	323.486	872.192	1661.07	2621.15	3645.32	4792.48	5903.93	7051.7	8313.6
79.9	-2232.06	-1709.59	-1264.34	-927.734	-640.259	-423.889	-278.625	-180.664	-112	-55.2368	-2.44141	76.9043	325.012	875.244	1660.16	2623.6	3652.34	4790.95	5906.37	7057.5	8318.79
79.95	-2232.97	-1714.17	-1268.62	-926.514	-638.428	-421.753	-277.1	-182.19	-110.474	-55.542	-3.05176	77.8198	326.843	872.192	1659.55	2624.21	3656.01	4791.26	5905.46	7062.99	8313.6
80	-2231.14	-1715.09	-1270.45	-927.124	-636.902	-419.922	-276.794	-185.242	-112.61	-55.542	-3.35693	75.9888	325.012	872.803	1658.33	2624.51	3659.67	4790.65	5905.46	7062.68	8295.29
80.05	-2224.12	-1715.39	-1273.5	-925.293	-636.292	-417.48	-279.236	-183.411	-112	-54.6265	-2.13623	79.0405	326.233	871.582	1660.46	2623.29	3659.97	4790.95	5900.88	7057.5	8279.42
80.1	-2218.32	-1716.92	-1271.67	-926.819	-635.681	-417.786	-278.931	-182.8	-111.694	-52.1851	-1.2207	78.125	326.538	873.413	1660.16	2620.54	3658.45	4790.34	5901.79	7059.63	8264.16
80.15	-2211	-1718.44	-1267.7	-925.293	-635.071	-417.48	-280.762	-181.58	-112	-54.6265	-2.74658	77.8198	327.454	872.803	1662.9	2615.36	3658.14	4794.31	5903.02	7065.73	8253.78
80.2	-2206.42	-1717.53	-1260.38	-925.903	-631.104	-420.837	-279.541	-182.8	-110.779	-54.0161	-5.18799	76.9043	326.843	873.108	1660.46	2611.08	3657.84	4792.18	5907.9	7072.45	8247.07
80.25	-2202.76	-1716	-1260.99	-924.072	-630.188	-419.312	-280.151	-181.885	-113.22	-54.0161	-5.79834	76.5991	328.064	873.108	1659.55	2604.06	3659.36	4790.65	5909.42	7078.55	8242.8
80.3	-2201.54	-1711.43	-1261.9	-923.157	-626.831	-421.753	-278.015	-181.58	-112	-53.1006	-7.93457	75.6836	325.928	872.498	1657.71	2599.79	3666.08	4789.43	5908.2	7086.49	8240.05
80.35	-2202.76	-1712.04	-1264.95	-919.8	-628.967	-421.753	-280.762	-179.749	-114.441	-53.7109	-5.79834	76.2939	325.317	873.108	1657.41	2599.18	3669.43	4790.95	5901.49	7090.76	8237.92
80.4	-2204.59	-1711.73	-1263.43	-921.021	-630.798	-422.974	-277.1	-180.359	-111.694	-54.3213	-5.49316	76.2939	322.876	873.718	1656.19	2601.01	3671.26	4788.82	5894.47	7097.17	8237
80.45	-2206.42	-1717.53	-1263.12	-918.884	-633.24	-420.227	-277.71	-179.749	-112.61	-54.0161	-2.74658	76.5991	322.876	871.582	1655.88	2598.57	3672.18	4788.51	5892.64	7098.69	8234.56
80.5	-2207.64	-1720.89	-1262.21	-920.105	-632.324	-419.312	-275.879	-182.495	-112.61	-55.542	-4.27246	75.9888	323.181	871.887	1658.02	2598.27	3671.26	4786.38	5891.42	7099.91	8233.03
80.55	-2209.78	-1725.46	-1263.73	-920.105	-634.155	-420.532	-274.353	-180.969	-111.694	-56.1523	-4.27246	77.5146	323.486	871.582	1660.16	2596.44	3671.57	4785.46	5888.37	7094.73	8238.22
80.6	-2211.61	-1728.21	-1265.26	-921.021	-632.629	-420.532	-272.827	-182.8	-110.474	-56.1523	-4.88281	77.8198	325.012	870.361	1661.07	2597.66	3667.3	4782.41	5885.93	7094.42	8246.15
80.65	-2211.91	-1728.21	-1267.09	-923.157	-633.85	-419.312	-273.438	-180.664	-111.389	-55.8472	-4.88281	77.5146	322.266	872.803	1661.07	2597.05	3665.77	4780.88	5886.84	7096.56	8254.39
80.7	-2207.34	-1718.75	-1269.23	-921.631	-631.714	-422.363	-274.963	-180.969	-109.253	-55.542	-2.74658	77.8198	321.655	873.718	1663.82	2599.79	3660.58	4780.88	5888.37	7103.27	8259.58
80.75	-2209.17	-1710.82	-1275.02	-920.715	-632.324	-423.584	-277.1	-181.58	-110.474	-53.7109	-1.2207	79.3457	324.707	878.296	1665.95	2597.35	3659.36	4782.71	5892.33	7105.71	8257.45
80.8	-2208.25	-1704.71	-1278.69	-917.969	-631.409	-425.72	-277.1	-180.359	-109.253	-54.3213	-3.66211	77.8198	324.402	877.075	1670.23	2598.27	3659.67	4783.33	5892.64	7109.07	8254.7
80.85	-2207.03	-1706.24	-1278.99	-919.189	-631.409	-427.856	-280.151	-182.19	-112.305	-53.4058	-3.05176	76.9043	325.928	880.127	1670.84	2597.66	3662.11	4782.41	5896.3	7112.43	8247.68
80.9	-2203.06	-1707.15	-1280.52	-924.683	-631.104	-428.467	-279.846	-180.359	-112.61	-53.1006	-4.57764	78.4302	325.928	879.517	1670.23	2600.1	3660.58	4776	5895.08	7118.84	8249.21
80.95	-2203.37	-1707.15	-1279.6	-925.293	-630.493	-429.382	-280.151	-180.054	-112.915	-51.5747	-3.05176	76.9043	324.097	880.432	1665.34	2601.62	3660.58	4769.29	5896	7120.97	8253.78
81	-2204.9	-1703.8	-1281.74	-922.852	-630.188	-428.467	-281.372	-182.495	-111.694	-53.1006	-4.27246	77.8198	323.181	879.211	1665.04	2601.01	3658.75	4765.01	5891.11	7120.36	8264.46
81.05	-2204.59	-1703.19	-1278.99	-921.326	-633.24	-428.772	-282.288	-184.326	-110.779	-52.7954	-3.35693	76.5991	322.571	879.517	1663.51	2602.23	3658.45	4761.96	5889.59	7119.14	8272.71
81.1	-2199.71	-1707.15	-1279.6	-920.715	-634.766	-427.551	-285.034	-183.411	-110.168	-54.0161	-4.27246	77.8198	324.707	878.296	1663.82	2603.76	3653.87	4762.27	5889.89	7114.56	8282.78
81.15	-2197.27	-1712.04	-1274.72	-922.852	-635.071	-427.551	-284.119	-183.411	-110.474	-54.0161	-5.18799	76.9043	323.181	881.042	1663.82	2607.12	3651.73	4760.44	5897.52	7102.36	8288.88
81.2	-2197.27	-1717.22	-1272.28	-922.852	-634.155	-428.162	-284.119	-181.885	-112.915	-53.4058	-2.74658	79.3457	326.233	880.737	1668.7	2610.17	3645.63	4761.05	5900.88	7088.93	8292.24
81.25	-2205.2	-1724.24	-1270.45	-925.293	-631.409	-429.382	-279.541	-183.105	-114.136	-51.2695	-1.52588	79.0405	323.792	880.127	1668.7	2609.25	3639.22	4758.61	5906.37	7080.08	8284.61
81.3	-2208.56	-1726.38	-1270.14	-923.767	-629.578	-429.382	-278.015	-181.58	-114.441	-53.1006	0	79.6509	323.486	878.296	1670.23	2608.64	3634.34	4758.91	5909.73	7075.5	8275.15
81.35	-2213.75	-1724.24	-1270.45	-922.852	-625.916	-431.213	-278.015	-183.411	-112.305	-51.5747	-1.83105	77.5146	321.96	877.38	1668.09	2607.12	3635.25	4755.55	5910.64	7076.42	8270.26
81.4	-2216.49	-1720.58	-1276.55	-918.884	-623.779	-428.467	-279.236	-180.664	-110.779	-53.1006	-3.66211	78.4302	323.792	876.77	1669.31	2604.98	3637.7	4753.72	5909.73	7081.3	8272.09
81.45	-2214.97	-1716.31	-1278.69	-918.274	-620.117	-428.162	-278.931	-181.58	-110.168	-54.0161	-5.49316	76.5991	323.792	876.465	1672.97	2606.51	3644.71	4752.5	5911.56	7086.49	8270.57
81.5	-2211.91	-1716.31	-1281.13	-917.969	-618.896	-424.805	-281.372	-180.054	-110.779	-56.1523	-4.88281	76.2939	324.707	877.686	1677.25	2606.81	3652.65	4749.76	5910.95	7088.62	8267.82
81.55	-2209.78	-1710.21	-1279.91	-922.241	-619.812	-425.11	-279.236	-180.054	-109.253	-55.2368	-4.27246	75.3784	323.792	879.822	1678.77	2610.17	3655.7	4745.79	5904.24	7092.9	8262.02
81.6	-2212.52	-1708.68	-1279.3	-921.326	-623.169	-423.889	-281.372	-178.223	-109.863	-53.7109	-2.74658	77.5146	324.402	880.432	1677.55	2610.17	3659.67	4746.4	5896.3	7097.78	8259.28
81.65	-2213.13	-1702.88	-1278.38	-919.8	-624.695	-426.941	-278.931	-180.664	-110.779	-54.6265	-4.27246	79.0405	325.012	880.432	1675.72	2615.66	3662.11	4746.4	5883.18	7103.88	8253.17
81.7	-2214.05	-1700.13	-1280.52	-915.527	-629.578	-427.551	-280.762	-180.359	-112.915	-53.7109	-2.13623	80.2612	325.012	879.211	1674.8	2616.27	3668.52	4753.42	5870.06	7102.66	8251.34
81.75	-2215.27	-1696.78	-1285.1	-910.645	-629.883	-427.246	-278.015	-181.885	-110.779	-54.6265	-3.66211	78.7354	324.402	874.329	1672.06	2616.88	3673.1	4761.05	5861.21	7099.61	8247.68
81.8	-2218.63	-1699.22	-1287.23	-905.151	-633.545	-426.636	-279.236	-180.359	-111.389	-55.2368	-3.35693	77.2095	322.876	875.244	1670.84	2615.66	3679.81	4765.32	5856.93	7093.2	8244.63
81.85	-2220.76	-1702.58	-1286.01	-903.32	-632.019	-428.162	-278.015	-182.495	-108.948	-56.7627	-3.66211	78.125	320.74	873.718	1671.45	2618.1	3682.25	4765.32	5851.75	7086.79	8246.46
81.9	-2221.07	-1710.51	-1282.96	-903.931	-632.935	-427.246	-277.405	-182.19	-111.694	-55.8472	-2.13623	79.3457	322.266	876.77	1672.36	2621.46	3682.86	4761.35	5851.44	7081.6	8245.54
81.95	-2217.41	-1713.87	-1278.99	-906.372	-631.409	-427.856	-275.269	-181.58	-110.779	-56.7627	-4.57764	76.9043	322.266	874.329	1674.5	2624.51	3678.89	4757.08	5852.66	7082.21	8247.68
82	-2212.83	-1717.83	-1277.47	-908.203	-632.629	-427.246	-277.71	-180.969	-112	-56.7627	-4.57764	75.6836	321.655	874.329	1674.8	2626.04	3677.67	4757.08	5857.85	7081.6	8249.21
82.05	-2203.67	-1718.75	-1276.55	-914.001	-632.019	-427.246	-277.71	-180.359	-111.084	-57.0679	-6.10352	75.0732	323.486	872.498	1678.16	2629.09	3672.18	4756.77	5862.43	7084.05	8257.75
82.1	-2200.93	-1718.14	-1275.63	-918.579	-630.798	-427.856	-277.1	-179.749	-112.305	-56.4575	-5.18799	75.3784	322.571	873.108	1677.55	2627.87	3673.71	4758.61	5871.28	7079.77	8264.16
82.15	-2198.79	-1714.17	-1274.72	-922.546	-627.747	-427.551	-276.184	-181.58	-113.22	-56.1523	-5.49316	77.8198	324.097	872.192	1679.08	2626.65	3674.62	4757.69	5874.94	7073.67	8267.21
82.2	-2201.84	-1711.12	-1272.89	-927.429	-628.052	-429.077	-277.1	-180.664	-113.831	-54.3213	-4.88281	76.9043	324.097	871.887	1679.38	2623.29	3680.42	4755.86	5875.85	7062.99	8265.69
82.25	-2202.45	-1713.87	-1273.5	-925.903	-627.747	-426.331	-278.015	-181.58	-111.694	-54.3213	-3.96729	78.125	324.707	870.056	1679.38	2619.32	3684.08	4754.33	5870.97	7050.17	8260.8
82.3	-2202.45	-1717.83	-1269.53	-923.462	-629.272	-425.11	-277.71	-180.969	-112.61	-53.7109	-3.35693	75.3784	322.876	870.972	1676.94	2615.97	3688.66	4752.5	5869.75	7038.27	8248.9
82.35	-2202.76	-1719.06	-1270.14	-919.189	-630.798	-423.584	-278.625	-180.664	-112.305	-54.0161	-3.35693	77.8198	324.707	871.582	1676.33	2615.36	3690.8	4748.23	5866.39	7029.72	8239.44
82.4	-2204.28	-1716.31	-1266.78	-917.664	-633.545	-424.194	-276.794	-180.359	-112	-52.1851	-2.74658	75.9888	322.266	873.413	1672.67	2613.53	3688.05	4742.13	5868.84	7029.42	8228.46
82.45	-2203.06	-1712.65	-1268.31	-912.781	-637.817	-423.889	-276.184	-181.885	-111.694	-55.542	-2.13623	76.9043	322.876	874.634	1673.58	2614.44	3688.96	4742.43	5870.06	7037.05	8219.91
82.5	-2201.23	-1709.59	-1267.4	-911.865	-638.123	-429.077	-275.879	-184.631	-110.474	-54.0161	-2.13623	77.5146	323.792	874.634	1672.36	2616.58	3688.96	4741.21	5873.72	7042.24	8207.4
82.55	-2200.01	-1708.37	-1271.67	-910.034	-639.343	-427.551	-277.1	-183.716	-111.389	-55.2368	-1.83105	78.125	326.233	875.244	1675.72	2616.27	3687.44	4741.52	5874.02	7047.12	8200.07
82.6	-2200.01	-1705.32	-1273.5	-911.56	-634.155	-428.162	-276.794	-183.716	-112.61	-55.542	-3.66211	75.0732	324.097	874.634	1678.16	2616.58	3688.35	4743.04	5870.36	7050.48	8197.33
82.65	-2199.1	-1700.44	-1278.08	-911.255	-632.935	-425.415	-278.931	-182.19	-115.967	-54.3213	-4.27246	74.7681	324.402	874.634	1679.99	2614.75	3690.49	4747.31	5865.48	7058.11	8200.07
82.7	-2195.13	-1693.42	-1279.3	-916.138	-630.798	-426.331	-278.015	-184.021	-113.831	-54.3213	-6.10352	72.937	323.486	873.413	1680.3	2613.53	3690.49	4749.15	5863.04	7065.43	8205.87
82.75	-2190.55	-1691.59	-1279.6	-914.917	-629.272	-426.025	-278.32	-182.19	-112.61	-53.7109	-4.27246	75.3784	324.097	872.192	1677.86	2609.86	3688.35	4753.11	5863.04	7072.14	8208.62
82.8	-2185.36	-1693.42	-1278.08	-917.053	-627.136	-425.415	-276.489	-184.631	-112	-53.4058	-3.96729	74.7681	323.181	873.718	1678.47	2608.95	3684.39	4750.98	5864.56	7079.16	8201.6
82.85	-2185.36	-1698.3	-1276.55	-914.307	-629.272	-423.889	-277.1	-182.495	-113.22	-53.1006	-0.915527	76.9043	323.181	877.38	1679.69	2604.98	3682.86	4749.76	5866.7	7080.38	8186.65
82.9	-2188.72	-1700.74	-1277.47	-913.086	-628.662	-421.448	-277.1	-183.716	-113.22	-51.8799	-1.2207	75.3784	321.655	878.296	1679.08	2604.06	3681.03	4748.54	5872.19	7083.13	8172.61
82.95	-2190.25	-1704.1	-1277.77	-913.696	-630.493	-419.312	-278.32	-182.495	-115.662	-53.7109	-2.44141	76.2939	320.129	880.127	1677.86	2603.45	3682.56	4758.91	5877.69	7079.47	8166.2
83	-2185.67	-1705.32	-1277.47	-914.917	-631.104	-421.753	-278.015	-184.631	-114.441	-54.3213	-3.66211	76.2939	321.655	876.77	1676.03	2605.9	3681.64	4768.07	5878.3	7076.42	8170.17
83.05	-2185.97	-1710.82	-1278.69	-917.053	-632.935	-420.837	-278.625	-182.19	-116.882	-53.7109	-2.74658	78.7354	324.707	876.465	1674.5	2604.06	3681.64	4772.34	5879.52	7073.06	8183.59
83.1	-2184.45	-1711.73	-1278.99	-917.664	-630.798	-420.837	-276.489	-181.58	-113.525	-54.9316	-5.79834	77.8198	322.876	873.108	1674.5	2606.2	3680.73	4770.51	5877.69	7069.7	8199.16
83.15	-2185.36	-1713.87	-1277.47	-917.358	-631.714	-421.143	-278.015	-180.664	-113.22	-53.4058	-4.57764	78.125	321.96	874.939	1674.19	2604.37	3680.73	4768.68	5880.74	7060.24	8210.75
83.2	-2184.14	-1711.12	-1277.77	-918.579	-632.324	-422.974	-277.405	-181.885	-108.948	-54.3213	-5.49316	78.7354	322.266	873.413	1674.8	2605.29	3677.06	4761.96	5881.04	7054.44	8224.18
83.25	-2186.58	-1709.9	-1275.02	-917.053	-631.104	-424.5	-277.405	-180.054	-110.168	-52.4902	-4.27246	78.125	319.824	875.244	1672.97	2605.29	3676.45	4759.22	5886.54	7052.31	8237
83.3	-2188.42	-1710.21	-1274.41	-917.969	-628.052	-423.279	-277.405	-182.495	-111.084	-54.3213	-5.49316	79.0405	321.045	876.77	1675.42	2609.86	3673.1	4758	5886.84	7056.27	8247.68
83.35	-2190.55	-1711.43	-1271.97	-918.579	-628.052	-422.363	-277.1	-182.19	-112.61	-52.4902	-3.96729	77.2095	320.435	877.686	1676.33	2612.92	3671.57	4752.81	5886.23	7058.72	8255.62
83.4	-2191.77	-1714.17	-1271.97	-915.833	-628.967	-419.922	-278.32	-184.326	-110.779	-52.7954	-2.13623	76.9043	323.181	874.634	1677.25	2617.49	3666.38	4745.18	5880.43	7063.6	8265.99
83.45	-2195.43	-1715.39	-1267.7	-914.917	-628.662	-421.143	-278.931	-184.631	-112.61	-52.7954	-1.83105	75.9888	321.045	872.803	1675.72	2621.77	3662.11	4739.38	5877.08	7072.14	8269.65
83.5	-2195.74	-1716	-1268.31	-913.086	-630.188	-422.668	-281.067	-182.8	-112	-53.7109	-1.52588	77.8198	323.486	870.667	1677.25	2625.73	3659.67	4743.04	5873.11	7089.54	8272.09
83.55	-2199.1	-1719.67	-1272.28	-917.053	-629.883	-426.331	-280.151	-182.8	-113.22	-52.4902	-1.2207	79.0405	323.486	868.53	1674.5	2621.77	3656.92	4751.59	5873.11	7103.58	8269.35
83.6	-2198.49	-1720.89	-1277.16	-919.189	-630.493	-426.331	-279.846	-181.58	-111.694	-54.0161	-3.35693	80.2612	324.097	865.479	1673.89	2616.58	3657.84	4764.71	5877.69	7113.95	8269.35
83.65	-2200.93	-1723.33	-1280.21	-924.683	-630.493	-427.246	-281.067	-183.716	-115.051	-52.7954	-3.05176	78.7354	323.792	865.479	1670.23	2612.3	3660.89	4772.64	5882.26	7113.04	8273.62
83.7	-2203.06	-1728.21	-1285.1	-927.429	-630.798	-424.5	-279.236	-182.8	-113.831	-53.7109	-3.05176	79.3457	325.623	864.563	1670.53	2608.95	3660.89	4775.09	5885.62	7112.73	8281.55
83.75	-2204.59	-1730.35	-1283.87	-930.176	-627.747	-423.584	-278.625	-183.411	-114.441	-52.7954	-3.05176	77.2095	323.792	864.258	1669.31	2612.61	3660.89	4775.39	5888.06	7113.34	8287.05
83.8	-2205.51	-1733.7	-1282.65	-928.955	-627.136	-420.532	-279.236	-183.105	-114.746	-53.4058	-1.83105	78.125	324.097	867.615	1669.62	2616.58	3662.11	4779.97	5885.93	7117.61	8290.1
83.85	-2205.81	-1735.84	-1280.52	-930.786	-625.61	-421.448	-277.1	-184.937	-113.525	-54.0161	-2.44141	76.2939	322.571	869.751	1667.18	2625.12	3663.64	4780.27	5880.74	7119.14	8290.41
83.9	-2208.86	-1739.81	-1280.52	-930.176	-626.526	-421.143	-278.015	-183.716	-112	-53.4058	-1.83105	77.5146	324.097	869.751	1664.73	2629.7	3666.69	4783.33	5877.38	7119.45	8289.49
83.95	-2210.08	-1737.98	-1280.21	-932.617	-626.221	-422.058	-276.489	-184.937	-112	-55.542	-4.88281	77.5146	322.876	869.446	1662.6	2634.58	3669.13	4781.49	5880.13	7117.31	8284.91
84	-2214.66	-1735.53	-1277.47	-931.702	-629.272	-421.753	-278.32	-184.021	-112.915	-54.6265	-1.52588	78.125	325.623	870.972	1665.95	2635.8	3671.88	4779.97	5887.76	7111.82	8278.81
84.05	-2218.63	-1732.18	-1276.86	-930.176	-629.272	-421.143	-277.1	-184.937	-113.525	-55.2368	-3.05176	77.2095	326.843	870.667	1665.04	2634.28	3670.65	4776	5896.3	7111.21	8270.57
84.1	-2220.46	-1728.82	-1273.8	-927.124	-631.714	-421.448	-278.015	-182.19	-115.051	-56.4575	-3.35693	76.5991	326.843	872.803	1665.95	2633.06	3667.91	4773.86	5903.63	7113.04	8259.89
84.15	-2220.46	-1724.55	-1273.8	-925.293	-630.493	-424.194	-277.71	-182.495	-113.22	-56.4575	-4.88281	77.5146	328.979	873.108	1667.79	2632.75	3657.53	4773.25	5904.54	7115.17	8250.73
84.2	-2224.12	-1726.07	-1276.25	-924.072	-631.714	-423.889	-278.32	-180.359	-113.525	-54.9316	-3.05176	79.3457	329.59	874.634	1668.4	2630.92	3648.07	4773.25	5901.18	7111.82	8240.66
84.25	-2224.12	-1724.55	-1279.6	-922.546	-630.493	-423.584	-278.015	-180.054	-111.389	-55.2368	-5.79834	76.2939	330.505	872.803	1668.7	2631.84	3640.14	4770.2	5895.08	7106.32	8229.68
84.3	-2219.85	-1727.29	-1280.82	-922.241	-630.493	-423.279	-281.067	-180.664	-112.305	-54.3213	-4.27246	76.9043	332.031	873.413	1666.26	2629.09	3641.36	4764.4	5893.55	7089.54	8217.77
84.35	-2209.17	-1729.43	-1282.96	-922.546	-631.714	-422.668	-281.982	-179.749	-110.168	-54.0161	-3.66211	76.5991	333.557	873.413	1667.79	2628.48	3638.92	4755.25	5890.5	7072.75	8213.5
84.4	-2202.15	-1737.67	-1284.18	-923.462	-633.85	-424.194	-283.813	-179.443	-111.694	-53.4058	-1.83105	76.9043	330.2	874.939	1666.26	2621.46	3640.75	4754.64	5895.69	7055.97	8211.37
84.45	-2196.04	-1744.08	-1286.93	-923.462	-632.629	-423.889	-282.288	-182.19	-111.084	-54.6265	-2.74658	78.7354	328.064	872.803	1669.92	2617.19	3639.53	4758.91	5904.24	7051.09	8214.42
84.5	-2195.13	-1748.05	-1287.54	-925.903	-633.85	-423.889	-282.593	-182.495	-113.831	-52.4902	-3.35693	77.5146	326.233	875.549	1669.01	2613.83	3639.53	4765.62	5914.61	7053.83	8219.91
84.55	-2191.77	-1748.05	-1289.98	-923.767	-633.545	-421.753	-282.898	-184.937	-110.168	-52.7954	-3.35693	76.9043	327.759	872.498	1667.79	2614.44	3637.39	4770.81	5921.02	7060.55	8222.35
84.6	-2191.16	-1746.52	-1288.15	-923.462	-635.986	-423.279	-283.203	-185.547	-112.915	-51.8799	-2.44141	75.3784	328.064	872.498	1666.87	2616.58	3638.61	4772.64	5924.38	7063.6	8214.72
84.65	-2187.81	-1744.69	-1289.37	-921.936	-636.597	-425.11	-284.424	-182.8	-112	-52.7954	-3.35693	78.125	328.674	873.108	1667.18	2618.1	3639.53	4774.48	5923.16	7063.29	8206.48
84.7	-2184.75	-1743.77	-1288.76	-923.462	-634.155	-427.246	-282.288	-181.58	-112.915	-51.2695	-3.66211	78.4302	327.148	874.939	1666.56	2613.83	3637.39	4771.12	5925.29	7061.77	8196.72
84.75	-2175.6	-1739.81	-1288.45	-922.546	-632.019	-424.805	-281.982	-179.443	-112.61	-54.6265	-5.49316	77.5146	327.148	872.192	1668.7	2610.17	3637.39	4768.07	5927.12	7061.46	8196.11
84.8	-2165.83	-1735.84	-1286.01	-923.767	-629.578	-427.246	-280.762	-182.19	-112.915	-54.6265	-6.40869	75.9888	325.317	870.056	1667.18	2608.95	3639.53	4762.88	5928.04	7056.27	8204.04
84.85	-2153.93	-1733.4	-1289.67	-926.208	-630.798	-428.162	-281.067	-180.359	-113.22	-55.2368	-4.27246	77.5146	326.843	869.141	1671.45	2611.39	3641.66	4758.61	5921.94	7056.88	8222.05
84.9	-2148.44	-1734.62	-1289.67	-928.345	-630.493	-429.688	-280.151	-180.969	-112.61	-53.7109	-4.88281	75.3784	324.707	867.92	1675.42	2614.44	3649.29	4754.94	5916.75	7058.72	8244.32
84.95	-2144.17	-1738.59	-1289.67	-924.683	-631.104	-427.246	-281.982	-179.749	-112.61	-54.0161	-2.74658	76.9043	326.538	869.446	1680.91	2615.97	3658.45	4754.03	5914.61	7056.58	8264.46
85	-2138.98	-1741.64	-1286.62	-922.852	-628.967	-427.551	-281.372	-181.885	-111.389	-54.9316	-2.74658	74.7681	325.928	871.887	1679.99	2615.05	3663.94	4750.98	5911.87	7053.83	8277.89
85.05	-2133.79	-1742.86	-1287.54	-920.41	-628.967	-427.246	-280.762	-180.664	-110.474	-54.3213	-1.52588	77.5146	327.454	871.582	1677.55	2615.05	3669.74	4751.28	5909.73	7055.05	8281.86
85.1	-2127.08	-1740.42	-1289.06	-919.8	-625.61	-426.941	-276.489	-183.716	-112.305	-53.1006	-3.35693	75.6836	328.064	872.498	1675.11	2615.97	3670.65	4750.37	5908.2	7062.99	8279.11
85.15	-2124.63	-1743.77	-1289.98	-918.274	-629.578	-422.974	-278.015	-182.19	-112.915	-52.1851	-2.13623	76.5991	330.2	873.108	1674.8	2613.22	3673.1	4752.81	5900.88	7064.82	8270.57
85.2	-2126.46	-1749.88	-1292.11	-917.664	-629.578	-421.753	-276.489	-182.19	-112.915	-51.8799	-3.35693	74.7681	329.895	872.803	1670.84	2613.22	3670.65	4747.92	5894.47	7066.65	8256.53
85.25	-2131.96	-1756.9	-1292.11	-920.105	-632.324	-420.227	-278.931	-180.664	-115.051	-53.1006	-3.66211	74.1577	329.895	876.465	1668.7	2613.53	3671.57	4744.26	5892.64	7062.99	8240.36
85.3	-2139.59	-1759.34	-1291.2	-921.936	-632.629	-424.5	-278.931	-182.19	-113.525	-54.0161	-4.57764	75.0732	330.505	877.075	1666.26	2616.27	3670.96	4740.6	5893.86	7062.38	8224.49
85.35	-2149.96	-1764.22	-1291.5	-924.988	-633.24	-423.279	-278.625	-180.359	-113.831	-54.0161	-2.13623	78.4302	331.421	878.601	1663.21	2617.19	3669.13	4740.3	5898.44	7064.21	8215.94
85.4	-2156.07	-1765.14	-1291.81	-926.514	-632.629	-423.584	-275.879	-179.749	-111.084	-55.8472	-5.18799	78.4302	328.674	877.075	1663.82	2621.77	3666.69	4740.91	5901.18	7072.45	8215.03
85.45	-2161.25	-1765.44	-1287.84	-926.208	-631.104	-422.668	-276.489	-177.917	-112.915	-54.9316	-3.35693	79.0405	327.454	877.686	1663.82	2623.29	3664.86	4743.65	5906.68	7077.33	8213.5
85.5	-2164.92	-1762.7	-1283.57	-926.208	-631.409	-423.279	-276.794	-177.612	-113.525	-56.1523	-2.74658	77.8198	326.843	875.244	1664.12	2626.65	3660.58	4745.18	5905.46	7081.6	8209.53
85.55	-2170.1	-1760.86	-1276.55	-925.293	-629.578	-426.025	-278.32	-177.307	-114.441	-54.6265	-1.2207	76.2939	325.928	875.854	1662.29	2624.21	3659.97	4749.76	5901.79	7077.94	8196.11
85.6	-2171.33	-1757.81	-1271.06	-922.852	-629.272	-426.636	-279.236	-180.664	-113.831	-54.3213	-1.52588	76.5991	327.759	876.465	1664.12	2623.9	3656.31	4755.55	5895.39	7073.36	8182.07
85.65	-2175.9	-1762.39	-1268.62	-922.852	-630.188	-426.025	-279.846	-180.664	-113.22	-51.8799	-0.915527	76.9043	327.148	880.432	1664.73	2623.6	3654.17	4760.13	5895.08	7067.87	8173.22
85.7	-2180.79	-1767.27	-1274.11	-920.105	-630.188	-424.5	-278.931	-180.054	-110.779	-54.0161	-1.83105	77.2095	328.979	877.686	1666.87	2625.73	3648.38	4761.96	5903.63	7072.14	8173.52
85.75	-2190.25	-1770.94	-1279.6	-922.241	-631.409	-422.363	-278.931	-180.054	-112.915	-53.7109	-4.27246	76.2939	327.454	879.822	1667.79	2628.48	3644.1	4763.18	5916.14	7083.74	8168.03
85.8	-2199.4	-1766.97	-1287.84	-923.767	-633.545	-423.889	-279.236	-179.138	-111.389	-54.3213	-4.27246	78.125	328.674	879.211	1671.45	2631.23	3637.08	4763.79	5924.68	7097.47	8163.15
85.85	-2207.64	-1761.17	-1294.56	-926.514	-633.545	-423.584	-278.32	-180.969	-112.915	-52.7954	-2.44141	76.9043	327.759	880.127	1672.36	2629.09	3636.17	4763.49	5933.84	7107.24	8152.77
85.9	-2209.78	-1751.1	-1300.96	-924.683	-633.545	-422.363	-277.405	-180.359	-111.694	-55.542	-4.27246	78.7354	326.538	877.075	1674.5	2627.87	3639.22	4766.54	5936.58	7112.12	8149.72
85.95	-2207.64	-1743.16	-1301.27	-926.819	-632.629	-422.974	-277.1	-180.664	-112.61	-54.3213	-3.96729	76.9043	324.707	876.16	1672.06	2627.56	3641.66	4768.98	5937.81	7111.51	8152.16
86	-2203.98	-1738.28	-1302.19	-927.429	-634.766	-422.363	-278.015	-180.664	-112.61	-55.8472	-4.88281	78.7354	325.928	874.634	1671.14	2629.09	3640.75	4769.59	5930.18	7108.76	8164.37
86.05	-2199.1	-1733.4	-1299.44	-928.345	-633.24	-423.889	-276.794	-181.885	-113.525	-53.4058	-4.88281	77.2095	324.707	874.939	1667.18	2635.5	3639.22	4766.85	5919.19	7103.58	8178.1
86.1	-2194.21	-1727.91	-1299.44	-926.819	-636.597	-422.974	-280.762	-182.495	-114.441	-54.3213	-4.88281	78.125	327.454	876.465	1667.18	2641.6	3639.22	4767.46	5907.9	7094.73	8191.22
86.15	-2192.08	-1725.46	-1296.39	-924.988	-637.817	-426.636	-279.541	-184.021	-111.694	-54.0161	-4.27246	78.125	326.843	877.686	1665.95	2646.48	3640.75	4769.29	5901.79	7087.1	8196.11
86.2	-2192.08	-1730.04	-1291.81	-920.715	-642.09	-425.72	-282.288	-182.8	-111.694	-54.9316	-2.13623	77.5146	328.979	877.686	1665.95	2648.62	3645.94	4776.31	5904.85	7079.77	8197.94
86.25	-2192.99	-1734.01	-1286.62	-920.715	-642.395	-428.162	-279.541	-183.105	-113.22	-54.9316	-2.13623	75.9888	328.369	877.686	1665.34	2651.67	3649.29	4780.27	5910.95	7074.89	8195.19
86.3	-2195.43	-1732.79	-1281.43	-919.495	-644.531	-426.941	-281.067	-183.411	-114.136	-53.7109	-0.915527	75.0732	329.895	876.77	1668.7	2649.54	3656.01	4783.63	5917.97	7068.48	8193.66
86.35	-2196.66	-1729.13	-1279.6	-922.241	-642.7	-425.11	-280.151	-184.326	-112.61	-52.7954	-2.44141	74.1577	330.505	875.549	1668.4	2642.21	3657.53	4782.71	5924.07	7068.18	8201.29
86.4	-2195.43	-1727.29	-1277.77	-923.462	-641.479	-421.143	-279.541	-181.58	-112.915	-54.6265	-3.05176	75.0732	328.979	873.718	1670.23	2634.89	3659.36	4778.44	5927.12	7067.57	8211.37
86.45	-2194.82	-1726.07	-1276.55	-926.514	-640.259	-422.668	-280.762	-183.411	-110.779	-55.2368	-3.96729	76.2939	329.59	874.329	1672.97	2630.92	3656.92	4772.64	5925.29	7070.31	8220.83
86.5	-2199.1	-1729.74	-1280.21	-929.565	-637.817	-421.448	-279.236	-182.495	-112	-55.2368	-3.05176	79.6509	330.505	874.634	1675.11	2629.39	3655.09	4770.81	5924.07	7068.48	8221.13
86.55	-2201.54	-1728.52	-1284.79	-931.396	-635.071	-423.279	-278.015	-183.105	-112.61	-55.8472	-4.88281	78.125	329.59	874.634	1675.72	2634.28	3653.26	4773.56	5922.24	7065.12	8220.21
86.6	-2203.37	-1730.96	-1289.37	-930.176	-634.155	-422.058	-279.846	-182.8	-113.831	-54.3213	-1.2207	78.125	329.59	876.465	1675.11	2636.72	3656.31	4777.83	5923.77	7056.58	8217.77
86.65	-2200.32	-1728.82	-1292.42	-929.565	-634.766	-423.889	-280.762	-182.19	-111.694	-54.0161	-4.27246	77.2095	328.979	875.854	1674.19	2639.77	3655.7	4777.83	5923.77	7052.31	8224.18
86.7	-2195.74	-1728.21	-1292.42	-928.955	-635.681	-422.974	-282.288	-180.054	-112.305	-53.1006	-3.35693	75.6836	328.064	876.77	1671.14	2635.5	3661.19	4778.44	5922.55	7053.53	8228.46
86.75	-2184.45	-1725.16	-1292.11	-924.377	-635.071	-423.584	-281.372	-182.495	-112.61	-55.8472	-6.10352	76.9043	329.59	875.854	1670.53	2632.75	3664.86	4779.66	5914	7065.43	8236.08
86.8	-2180.18	-1722.11	-1288.15	-920.41	-635.986	-424.805	-281.067	-182.8	-114.746	-55.8472	-5.18799	77.2095	328.979	877.075	1670.23	2630	3670.96	4783.33	5912.17	7077.33	8240.97
86.85	-2180.48	-1718.44	-1288.15	-916.443	-632.019	-426.331	-280.762	-184.326	-112.61	-56.7627	-6.10352	78.7354	328.064	873.413	1670.53	2629.39	3672.49	4786.99	5914.31	7080.08	8245.85
86.9	-2185.97	-1716	-1284.79	-914.917	-630.493	-426.941	-279.541	-181.885	-115.051	-55.542	-5.79834	78.4302	325.928	873.413	1668.4	2630.31	3673.4	4788.21	5921.63	7077.33	8240.97
86.95	-2187.81	-1716.31	-1284.79	-912.476	-629.578	-428.772	-281.067	-182.495	-113.525	-54.6265	-4.57764	80.8716	327.454	872.498	1667.48	2634.28	3669.43	4786.68	5921.63	7074.58	8236.69
87	-2186.89	-1723.02	-1282.04	-911.865	-625.916	-428.467	-277.1	-182.19	-114.441	-52.7954	-3.35693	82.0923	327.759	873.413	1662.29	2634.89	3663.64	4783.63	5921.33	7073.97	8226.32
87.05	-2179.26	-1727.29	-1280.82	-911.56	-625.305	-427.246	-275.269	-180.359	-114.136	-54.6265	-4.88281	82.0923	329.59	874.329	1661.07	2638.24	3658.14	4781.49	5916.75	7072.14	8219.3
87.1	-2174.99	-1725.46	-1277.77	-911.255	-625.305	-426.331	-274.658	-179.749	-114.441	-54.0161	-4.88281	79.6509	329.895	877.38	1659.85	2640.69	3656.31	4779.36	5915.53	7068.48	8215.33
87.15	-2171.33	-1718.75	-1278.38	-907.288	-629.578	-425.72	-278.32	-180.664	-113.525	-55.8472	-4.88281	80.8716	332.031	879.517	1663.82	2641.6	3654.48	4777.83	5911.56	7067.57	8220.83
87.2	-2175.29	-1713.87	-1278.69	-903.931	-628.967	-426.025	-281.067	-179.138	-112.305	-54.6265	-3.35693	78.4302	328.369	879.211	1666.87	2641.3	3655.7	4777.53	5910.03	7070.31	8235.47
87.25	-2175.29	-1710.82	-1285.71	-902.1	-631.104	-425.415	-282.898	-180.054	-112.915	-56.4575	-3.66211	79.9561	327.759	879.211	1671.14	2639.47	3656.92	4778.14	5910.03	7074.58	8244.93
87.3	-2171.33	-1705.93	-1288.15	-908.203	-632.324	-426.636	-281.677	-180.359	-111.084	-55.2368	-2.74658	77.8198	326.233	879.822	1672.97	2637.63	3658.45	4773.56	5913.39	7082.21	8252.26
87.35	-2162.78	-1705.02	-1294.25	-910.339	-634.766	-423.584	-281.067	-182.495	-110.168	-54.6265	-3.35693	78.7354	326.538	877.075	1672.36	2633.36	3661.5	4770.81	5917.36	7085.88	8259.28
87.4	-2156.98	-1702.27	-1295.17	-913.696	-633.24	-424.194	-278.931	-185.547	-110.779	-53.4058	-4.88281	75.9888	326.843	877.075	1672.36	2631.23	3661.8	4766.54	5922.55	7087.4	8265.69
87.45	-2158.51	-1704.1	-1293.95	-914.612	-635.376	-422.974	-281.067	-186.157	-112	-53.1006	-3.05176	76.5991	328.369	874.329	1672.67	2628.78	3663.33	4766.54	5924.38	7081.91	8269.35
87.5	-2170.72	-1706.24	-1288.76	-916.443	-632.629	-422.363	-279.846	-186.768	-111.389	-51.8799	-1.52588	76.5991	328.979	872.803	1668.4	2627.56	3664.55	4765.62	5927.12	7076.11	8267.52
87.55	-2178.65	-1710.21	-1283.26	-915.527	-631.714	-419.922	-281.982	-184.326	-113.525	-53.7109	-1.83105	75.9888	328.674	873.413	1665.95	2624.21	3668.82	4768.68	5932.01	7064.82	8266.3
87.6	-2183.84	-1714.48	-1280.52	-917.053	-630.188	-423.279	-282.288	-185.242	-112	-56.4575	-3.05176	76.5991	329.895	874.329	1662.9	2626.34	3670.65	4769.59	5934.45	7056.27	8268.13
87.65	-2188.11	-1719.97	-1282.65	-918.884	-631.104	-423.584	-281.982	-184.021	-113.831	-56.7627	-2.13623	78.7354	330.2	876.16	1660.16	2626.65	3668.82	4773.56	5938.72	7052.92	8265.69
87.7	-2192.69	-1719.36	-1285.4	-921.631	-629.578	-424.805	-278.931	-186.768	-112.915	-59.2041	-3.96729	77.8198	326.538	875.549	1659.55	2630.62	3666.38	4780.58	5941.47	7055.66	8261.11
87.75	-2202.76	-1719.67	-1286.93	-921.936	-631.714	-423.889	-281.982	-184.631	-113.22	-57.0679	-2.44141	78.125	325.928	876.77	1660.16	2633.36	3666.99	4792.79	5941.16	7057.8	8261.11
87.8	-2211.61	-1715.7	-1289.98	-925.293	-633.85	-423.889	-281.677	-184.631	-113.22	-55.2368	-1.83105	77.8198	326.538	876.77	1665.04	2637.02	3667.91	4801.33	5935.06	7060.55	8273.01
87.85	-2221.68	-1713.56	-1288.15	-924.988	-635.071	-423.584	-282.898	-183.411	-112.915	-52.4902	-0.610352	76.9043	327.148	876.465	1667.79	2635.5	3672.49	4807.43	5929.57	7058.11	8289.18
87.9	-2224.43	-1707.15	-1285.71	-924.683	-635.986	-423.279	-280.762	-184.937	-112.305	-52.7954	-3.35693	77.2095	328.674	876.465	1669.62	2637.33	3673.71	4807.74	5924.68	7061.46	8303.53
87.95	-2224.73	-1704.1	-1281.13	-922.852	-638.428	-422.668	-281.372	-183.105	-111.694	-52.1851	-2.13623	76.9043	327.454	878.601	1667.48	2639.16	3675.23	4807.43	5921.63	7066.96	8307.19
88	-2218.93	-1701.35	-1280.21	-921.631	-639.954	-421.448	-280.151	-184.021	-108.948	-53.7109	-2.74658	79.0405	329.59	876.77	1665.95	2642.52	3669.74	4808.04	5918.27	7076.72	8305.36
88.05	-2211	-1698.91	-1277.47	-922.241	-640.564	-419.312	-280.762	-183.411	-111.694	-54.6265	-2.74658	76.5991	328.674	877.991	1664.73	2644.65	3663.94	4811.71	5918.58	7079.16	8297.12
88.1	-2198.79	-1694.95	-1280.52	-924.072	-640.564	-420.837	-278.625	-186.768	-113.22	-55.542	-4.27246	77.2095	331.726	876.465	1667.48	2646.48	3657.23	4819.03	5917.36	7077.64	8290.1
88.15	-2194.21	-1699.52	-1280.82	-926.514	-638.428	-420.227	-275.879	-188.599	-115.662	-55.2368	-4.27246	76.5991	332.642	879.822	1668.09	2644.35	3650.21	4825.44	5922.85	7072.75	8281.55
88.2	-2189.94	-1701.97	-1281.43	-925.598	-636.902	-419.006	-274.963	-188.599	-114.746	-58.5938	-6.71387	78.4302	330.811	879.822	1670.84	2644.96	3646.55	4830.02	5925.6	7067.87	8275.45
88.25	-2191.47	-1701.66	-1278.38	-927.124	-633.545	-417.786	-277.405	-185.852	-114.136	-56.1523	-4.57764	78.4302	328.064	881.958	1669.62	2644.96	3648.99	4828.49	5934.75	7059.94	8267.52
88.3	-2190.86	-1699.83	-1278.69	-929.565	-633.85	-416.565	-279.236	-183.105	-112	-56.4575	-5.49316	79.3457	329.895	880.127	1672.36	2644.04	3650.82	4824.83	5938.11	7053.53	8261.11
88.35	-2191.77	-1694.34	-1277.77	-929.565	-632.935	-416.565	-281.067	-180.054	-109.558	-55.2368	-3.66211	78.125	327.759	879.517	1669.62	2644.65	3657.23	4820.25	5940.86	7049.87	8255
88.4	-2191.47	-1688.54	-1276.25	-928.345	-635.681	-417.175	-282.898	-182.495	-111.389	-55.2368	-5.18799	76.5991	327.148	878.906	1672.36	2644.96	3661.5	4821.47	5942.99	7044.98	8249.51
88.45	-2195.13	-1684.88	-1272.89	-929.871	-637.207	-420.532	-282.288	-184.021	-110.779	-52.7954	-5.49316	75.0732	326.233	879.822	1674.8	2646.48	3669.13	4819.64	5945.74	7043.46	8248.6
88.5	-2197.88	-1685.18	-1274.11	-930.481	-638.733	-420.837	-282.593	-184.326	-109.558	-52.7954	-4.88281	75.9888	328.674	877.075	1677.25	2644.96	3671.57	4817.5	5950.01	7041.63	8254.09
88.55	-2201.54	-1680.91	-1277.47	-933.838	-636.597	-424.5	-281.982	-184.937	-111.084	-54.3213	-5.79834	75.0732	327.759	877.991	1676.33	2645.57	3670.96	4812.32	5952.15	7039.18	8262.02
88.6	-2203.37	-1677.25	-1283.26	-931.091	-635.986	-425.72	-283.508	-182.8	-112	-54.0161	-3.05176	76.5991	329.59	877.991	1673.58	2645.57	3667.91	4811.71	5947.88	7031.25	8269.04
88.65	-2204.28	-1672.06	-1289.06	-930.786	-634.155	-424.5	-284.119	-183.105	-112.61	-52.1851	-2.44141	77.5146	330.505	880.737	1667.18	2642.21	3663.02	4812.62	5942.38	7027.59	8275.45
88.7	-2196.66	-1670.23	-1292.72	-928.955	-635.071	-421.448	-284.119	-182.8	-113.22	-53.4058	-1.52588	78.4302	332.336	882.568	1664.43	2636.72	3662.11	4817.5	5938.42	7021.18	8282.78
88.75	-2186.89	-1666.56	-1293.33	-930.176	-634.46	-422.668	-282.593	-184.631	-111.389	-52.7954	-0.915527	79.3457	334.473	883.789	1665.34	2634.58	3661.19	4821.47	5939.03	7016.3	8291.32
88.8	-2185.67	-1670.84	-1297.91	-930.176	-634.766	-422.668	-282.593	-184.326	-112.915	-52.7954	-0.610352	81.1768	336.609	885.315	1667.79	2631.53	3660.89	4823.61	5944.21	7011.11	8295.29
88.85	-2185.67	-1671.14	-1301.27	-932.312	-635.681	-425.415	-280.762	-184.021	-112.305	-53.1006	-3.35693	78.7354	334.473	883.484	1669.31	2634.58	3662.41	4822.39	5950.01	7009.28	8297.73
88.9	-2187.19	-1675.72	-1303.71	-931.396	-637.207	-424.805	-283.813	-183.411	-114.746	-53.7109	-2.44141	78.125	333.557	884.705	1668.4	2637.33	3664.55	4821.47	5955.2	7004.7	8302
88.95	-2187.81	-1676.03	-1302.19	-934.143	-635.681	-425.11	-281.372	-183.411	-112	-55.2368	-3.96729	77.8198	329.895	884.399	1669.01	2642.21	3666.69	4816.59	5957.34	7009.89	8307.19
89	-2191.47	-1680.6	-1297.3	-933.838	-634.766	-424.5	-281.372	-182.8	-114.441	-54.3213	-0.915527	76.5991	329.895	885.01	1668.4	2639.77	3669.13	4813.23	5958.56	7016.3	8303.83
89.05	-2194.52	-1683.96	-1295.78	-935.974	-634.766	-424.805	-279.846	-186.157	-113.831	-56.4575	-1.52588	75.9888	329.59	883.484	1669.62	2637.33	3668.52	4808.96	5955.51	7022.71	8299.87
89.1	-2196.04	-1684.57	-1293.64	-938.721	-636.597	-424.805	-281.372	-184.631	-115.051	-54.3213	-1.52588	74.4629	329.59	884.705	1670.84	2632.45	3667.91	4806.21	5958.56	7020.57	8292.54
89.15	-2194.21	-1679.99	-1295.78	-939.636	-637.512	-423.279	-281.067	-186.157	-112.915	-53.7109	-3.66211	74.1577	329.59	884.094	1671.14	2631.23	3667.91	4804.08	5964.66	7019.96	8288.27
89.2	-2189.03	-1675.72	-1293.33	-938.11	-637.512	-421.753	-279.236	-184.021	-113.525	-52.7954	-4.88281	74.1577	330.2	884.094	1671.75	2631.84	3672.79	4796.45	5973.51	7020.87	8276.67
89.25	-2178.65	-1671.45	-1292.42	-933.838	-639.343	-422.363	-279.541	-184.937	-113.22	-54.0161	-4.27246	75.9888	331.421	882.263	1671.75	2635.5	3675.84	4788.51	5974.73	7025.45	8265.99
89.3	-2171.63	-1675.42	-1292.72	-933.228	-638.123	-423.279	-279.236	-184.326	-113.22	-54.6265	-3.05176	78.125	333.252	882.874	1670.53	2632.45	3683.47	4777.53	5975.65	7032.47	8247.68
89.35	-2161.87	-1678.16	-1294.56	-932.312	-641.174	-424.194	-278.015	-185.242	-112.915	-56.4575	-4.27246	78.125	333.252	881.348	1673.58	2631.53	3685.61	4774.48	5970.46	7041.63	8230.29
89.4	-2158.51	-1684.57	-1294.86	-932.922	-640.869	-423.279	-281.372	-185.852	-112.915	-54.3213	-3.05176	78.125	331.116	882.874	1674.19	2626.34	3689.27	4773.56	5966.49	7045.29	8211.06
89.45	-2157.59	-1687.62	-1295.78	-930.786	-642.09	-423.279	-281.372	-184.937	-112.915	-55.542	-2.44141	79.6509	330.505	881.042	1678.77	2625.73	3686.83	4773.56	5959.47	7047.12	8199.77
89.5	-2163.7	-1688.54	-1293.95	-928.65	-639.648	-423.279	-282.898	-183.105	-114.441	-53.7109	-2.74658	75.9888	325.928	880.737	1677.25	2622.38	3684.39	4769.29	5958.56	7046.51	8200.38
89.55	-2171.63	-1688.54	-1295.78	-926.514	-640.564	-423.889	-281.677	-184.631	-115.051	-56.1523	-3.66211	77.2095	325.928	880.127	1676.33	2618.71	3679.2	4762.27	5958.56	7037.96	8210.14
89.6	-2180.18	-1687.32	-1296.39	-928.65	-640.259	-426.331	-280.151	-184.326	-112	-55.2368	-4.57764	75.9888	326.233	884.094	1673.28	2615.97	3675.84	4755.86	5959.47	7029.11	8221.74
89.65	-2190.25	-1688.54	-1300.35	-928.65	-639.343	-426.331	-278.32	-183.716	-112	-56.7627	-5.18799	78.4302	328.674	881.653	1671.45	2614.44	3672.79	4753.11	5962.83	7022.4	8231.81
89.7	-2200.32	-1687.93	-1298.52	-931.091	-636.292	-427.551	-274.353	-186.768	-112.305	-56.7627	-4.27246	76.5991	328.369	881.958	1670.23	2616.88	3671.26	4747.31	5970.76	7021.18	8237
89.75	-2208.86	-1690.06	-1297.91	-930.786	-638.733	-427.856	-275.269	-185.852	-113.22	-56.7627	-2.44141	79.0405	329.895	880.127	1672.06	2618.1	3669.13	4744.57	5973.82	7022.4	8240.97
89.8	-2217.1	-1692.81	-1298.22	-931.091	-637.817	-428.162	-272.217	-184.937	-112.915	-54.3213	-3.05176	77.8198	326.843	879.822	1669.92	2614.44	3666.38	4741.52	5972.29	7030.03	8245.54
89.85	-2219.85	-1696.78	-1298.83	-928.345	-641.174	-425.72	-275.574	-183.105	-114.441	-54.6265	-3.96729	76.9043	327.148	880.432	1671.14	2609.25	3664.55	4744.87	5969.85	7038.27	8252.87
89.9	-2220.15	-1700.13	-1298.52	-927.734	-639.648	-426.025	-276.794	-184.631	-113.525	-54.9316	-4.88281	77.5146	325.928	880.432	1670.84	2604.98	3663.02	4746.7	5963.75	7048.65	8264.77
89.95	-2219.85	-1705.93	-1305.24	-926.514	-641.174	-424.805	-277.405	-183.411	-114.441	-54.9316	-4.27246	79.0405	328.369	882.263	1671.75	2599.79	3659.36	4749.15	5959.17	7055.05	8267.82
90	-2218.02	-1708.98	-1308.29	-926.208	-638.428	-425.11	-276.184	-184.021	-113.525	-54.9316	-5.18799	78.7354	325.012	882.263	1675.11	2597.66	3659.97	4749.45	5952.15	7059.02	8260.8
90.05	-2219.54	-1716.31	-1311.04	-924.377	-637.817	-423.889	-278.015	-183.716	-113.831	-53.7109	-3.05176	79.0405	327.148	881.958	1679.99	2595.52	3661.19	4747.92	5945.74	7052.92	8245.85
90.1	-2217.41	-1718.44	-1310.12	-927.124	-638.428	-427.246	-275.574	-184.631	-111.084	-53.7109	-2.74658	77.5146	325.623	881.653	1681.21	2593.69	3659.67	4742.43	5935.36	7050.17	8237.3
90.15	-2212.83	-1720.58	-1306.76	-927.124	-637.817	-426.331	-275.269	-183.105	-112	-54.0161	-1.52588	77.5146	326.843	880.127	1677.25	2591.86	3656.92	4742.43	5929.26	7044.07	8232.73
90.2	-2200.93	-1718.75	-1304.32	-927.429	-636.597	-428.162	-273.438	-185.547	-113.831	-54.9316	-2.44141	76.9043	325.012	880.127	1674.5	2595.21	3656.31	4743.35	5923.16	7043.15	8234.86
90.25	-2191.77	-1723.02	-1303.41	-924.683	-635.376	-428.467	-273.743	-184.021	-113.525	-52.4902	-2.44141	76.9043	325.012	882.263	1671.45	2596.74	3658.14	4745.79	5918.88	7040.41	8236.08
90.3	-2181.4	-1725.46	-1304.93	-924.072	-633.85	-429.077	-273.438	-184.326	-110.779	-54.3213	-3.35693	76.9043	326.233	880.737	1668.7	2601.32	3657.84	4744.57	5917.66	7038.88	8235.47
90.35	-2177.73	-1725.46	-1304.63	-923.462	-630.798	-426.636	-274.353	-183.716	-111.084	-54.0161	-2.44141	73.5474	326.233	882.568	1669.62	2603.15	3657.53	4743.35	5924.07	7036.44	8229.06
90.4	-2174.99	-1726.07	-1303.41	-923.462	-631.409	-427.856	-272.827	-184.631	-110.474	-56.1523	-2.13623	74.7681	327.759	883.789	1672.06	2604.06	3651.73	4744.87	5928.34	7034	8229.98
90.45	-2178.34	-1734.31	-1300.96	-924.377	-632.629	-427.856	-271.912	-183.716	-110.779	-54.0161	-0.610352	75.6836	327.759	885.315	1672.36	2600.71	3645.32	4748.54	5936.28	7032.78	8235.47
90.5	-2178.65	-1741.33	-1302.19	-924.683	-635.376	-428.467	-270.691	-183.411	-111.389	-56.4575	-3.05176	75.9888	326.843	882.263	1672.97	2603.45	3638.92	4753.72	5939.94	7034	8248.6
90.55	-2182.62	-1744.08	-1303.1	-924.683	-636.292	-426.941	-271.912	-185.242	-112.61	-55.542	-3.66211	75.0732	327.148	882.874	1672.06	2605.59	3639.22	4755.55	5941.77	7034.61	8256.84
90.6	-2185.67	-1740.42	-1304.32	-928.65	-638.733	-426.331	-271.912	-184.021	-113.525	-57.373	-5.18799	75.3784	330.2	881.958	1673.89	2608.64	3640.44	4755.86	5936.89	7038.27	8267.21
90.65	-2186.58	-1733.7	-1301.88	-932.312	-636.902	-426.636	-271.606	-180.969	-113.22	-55.542	-4.27246	73.5474	329.59	885.315	1670.53	2610.17	3647.16	4753.11	5929.57	7037.66	8272.09
90.7	-2181.4	-1729.13	-1302.19	-931.396	-635.986	-426.025	-274.353	-180.969	-113.22	-54.9316	-2.74658	75.0732	330.2	888.367	1670.84	2613.83	3648.99	4751.89	5922.85	7033.39	8278.5
90.75	-2178.65	-1727.29	-1299.74	-929.565	-633.85	-426.636	-274.048	-180.664	-112.61	-53.4058	-3.35693	74.7681	329.285	893.86	1670.53	2616.58	3652.34	4751.89	5916.75	7026.98	8281.86
90.8	-2177.73	-1729.43	-1299.44	-926.208	-632.935	-427.246	-274.353	-180.054	-110.474	-53.1006	-2.13623	76.5991	330.505	890.503	1670.84	2619.63	3652.04	4756.16	5915.83	7017.52	8286.13
90.85	-2175.29	-1729.13	-1297.91	-927.734	-629.883	-426.941	-273.743	-183.105	-112.61	-54.0161	-2.74658	74.7681	329.59	887.146	1672.06	2622.68	3652.95	4761.96	5918.58	7008.67	8283.39
90.9	-2170.72	-1728.21	-1299.13	-926.514	-629.578	-427.551	-275.574	-182.495	-112.61	-55.542	-0.305176	76.9043	330.811	883.179	1672.97	2622.38	3652.04	4772.95	5921.02	7002.26	8278.5
90.95	-2167.97	-1724.24	-1299.74	-927.429	-628.662	-427.551	-274.048	-183.411	-111.389	-54.9316	-1.83105	77.2095	329.59	883.484	1669.62	2617.49	3651.43	4780.88	5922.55	7007.75	8274.54
91	-2164.31	-1716.31	-1299.44	-921.936	-630.493	-426.331	-274.658	-180.969	-111.389	-57.373	-3.05176	79.6509	328.064	883.484	1669.92	2613.83	3653.87	4790.65	5919.49	7015.38	8274.23
91.05	-2159.42	-1705.32	-1296.08	-918.579	-630.188	-428.162	-273.743	-182.495	-110.779	-54.9316	-3.35693	80.2612	328.369	881.653	1669.92	2613.22	3658.14	4792.18	5917.05	7027.89	8275.45
91.1	-2153.93	-1702.88	-1296.08	-915.222	-631.409	-427.551	-272.827	-183.105	-112.915	-55.2368	-2.13623	81.4819	328.369	881.042	1676.64	2612	3656.92	4788.51	5922.85	7043.46	8273.32
91.15	-2151.18	-1700.13	-1295.17	-914.001	-630.493	-429.993	-269.47	-183.716	-111.389	-54.6265	-3.05176	80.2612	325.012	879.822	1680.3	2614.44	3652.95	4784.55	5933.23	7062.99	8266.3
91.2	-2151.49	-1699.83	-1297.3	-913.696	-630.798	-428.162	-270.996	-183.716	-114.136	-54.3213	-2.74658	79.3457	325.012	881.348	1684.88	2613.83	3648.68	4785.46	5944.82	7075.5	8254.7
91.25	-2151.49	-1695.86	-1300.66	-917.358	-630.188	-430.603	-270.691	-184.631	-112.61	-54.6265	-5.79834	77.5146	324.097	880.432	1685.49	2612.61	3645.94	4783.02	5948.18	7085.27	8248.29
91.3	-2152.1	-1693.12	-1300.35	-916.138	-630.188	-429.382	-271.912	-182.495	-113.22	-54.0161	-4.27246	76.5991	325.928	879.822	1685.79	2608.34	3643.49	4787.29	5948.18	7087.71	8244.63
91.35	-2147.83	-1691.59	-1295.17	-915.222	-628.357	-431.519	-271.912	-184.631	-111.084	-55.2368	-5.18799	76.5991	325.012	880.432	1685.49	2607.42	3636.78	4790.95	5936.28	7090.45	8243.41
91.4	-2143.55	-1695.25	-1286.93	-910.645	-629.272	-431.824	-272.827	-182.19	-110.168	-52.7954	-3.66211	78.125	324.707	882.874	1685.49	2602.23	3627.32	4794.92	5928.04	7091.37	8241.58
91.45	-2138.06	-1699.22	-1282.04	-909.729	-629.578	-432.129	-272.522	-183.105	-108.643	-51.8799	-4.27246	79.3457	323.792	882.874	1683.96	2599.79	3617.55	4795.84	5918.58	7092.59	8242.8
91.5	-2136.54	-1702.27	-1279.6	-906.677	-630.798	-429.688	-272.522	-179.443	-111.084	-53.1006	-3.66211	78.7354	321.045	883.484	1681.52	2599.79	3612.37	4796.75	5916.75	7087.1	8239.75
91.55	-2133.18	-1702.58	-1281.74	-906.067	-632.629	-431.213	-272.217	-179.749	-111.084	-54.0161	-2.74658	79.3457	321.655	881.348	1679.99	2603.15	3608.4	4797.06	5913.7	7077.03	8240.66
91.6	-2138.06	-1705.02	-1284.48	-908.813	-632.629	-430.908	-272.217	-178.833	-112.305	-53.4058	-1.52588	80.5664	323.486	879.822	1677.25	2604.37	3610.84	4794.62	5914	7069.7	8240.36
91.65	-2143.55	-1703.49	-1286.62	-910.034	-632.935	-431.519	-271.301	-177.917	-111.694	-54.0161	-4.57764	79.3457	323.486	876.77	1676.33	2609.56	3613.28	4789.12	5911.87	7068.18	8242.49
91.7	-2153.32	-1699.22	-1285.1	-911.56	-630.188	-430.603	-275.269	-180.054	-113.831	-54.0161	-5.18799	77.2095	323.486	879.211	1675.11	2610.78	3616.03	4783.33	5912.17	7066.04	8245.85
91.75	-2161.87	-1694.64	-1288.45	-910.339	-630.493	-429.688	-276.184	-180.359	-112.915	-55.8472	-5.79834	77.5146	325.012	877.991	1675.11	2613.53	3615.72	4776.31	5913.7	7066.65	8252.87
91.8	-2173.16	-1692.81	-1289.67	-910.339	-628.357	-429.382	-277.405	-181.885	-112	-54.0161	-5.49316	74.4629	325.623	879.517	1673.28	2614.44	3618.16	4771.12	5919.8	7067.57	8261.11
91.85	-2180.48	-1695.56	-1293.33	-911.56	-627.747	-428.467	-277.405	-183.716	-111.389	-55.542	-5.79834	74.7681	327.454	881.042	1673.58	2614.44	3620	4770.81	5924.99	7069.7	8265.99
91.9	-2185.67	-1694.95	-1289.98	-914.612	-628.052	-429.077	-278.32	-184.021	-110.779	-53.4058	-4.88281	73.8525	328.369	884.094	1672.97	2612.61	3625.18	4770.51	5923.77	7072.75	8259.58
91.95	-2188.11	-1694.64	-1290.89	-914.917	-630.493	-427.551	-280.151	-183.411	-110.168	-54.3213	-2.74658	75.3784	329.895	881.958	1672.97	2609.25	3628.85	4771.12	5919.19	7072.45	8247.68
92	-2188.42	-1692.5	-1288.76	-914.307	-629.272	-426.941	-278.931	-184.631	-111.694	-54.9316	-3.66211	74.4629	325.928	880.432	1673.89	2608.64	3632.2	4769.9	5914	7066.96	8229.68
92.05	-2184.75	-1693.42	-1284.79	-912.17	-633.85	-429.993	-281.067	-183.716	-113.22	-56.4575	-1.52588	76.9043	325.012	878.906	1675.72	2610.78	3632.51	4776.92	5906.68	7057.8	8218.69
92.1	-2182.01	-1700.13	-1279.6	-911.56	-632.935	-431.824	-278.931	-183.411	-111.389	-53.1006	-2.13623	76.2939	321.045	880.432	1673.28	2612.3	3631.59	4778.14	5901.18	7051.39	8218.99
92.15	-2177.12	-1707.46	-1276.25	-907.288	-634.766	-431.824	-280.762	-180.664	-112	-54.6265	-2.74658	77.5146	321.655	880.737	1676.33	2616.27	3629.76	4781.49	5895.39	7045.29	8228.15
92.2	-2171.33	-1712.04	-1272.89	-903.625	-633.85	-430.603	-281.372	-182.19	-111.084	-54.3213	-4.27246	78.125	323.486	881.348	1676.03	2621.15	3629.46	4780.58	5886.54	7039.79	8242.19
92.25	-2165.53	-1717.53	-1274.41	-898.132	-634.766	-428.772	-281.982	-179.749	-111.694	-56.4575	-3.96729	80.2612	326.233	880.432	1678.77	2624.21	3627.62	4780.27	5881.96	7035.83	8248.9
92.3	-2159.12	-1715.7	-1275.02	-894.165	-633.85	-429.077	-279.846	-182.19	-108.948	-57.373	-5.49316	76.9043	323.792	878.906	1678.47	2628.48	3630.68	4777.53	5875.85	7037.96	8244.93
92.35	-2158.51	-1716.92	-1277.16	-891.113	-632.935	-425.72	-281.677	-182.8	-110.168	-57.373	-4.27246	77.8198	323.486	879.211	1679.69	2628.17	3636.47	4772.03	5877.08	7037.35	8230.59
92.4	-2159.12	-1715.39	-1278.08	-892.639	-633.545	-425.415	-279.541	-183.105	-109.253	-55.8472	-3.35693	76.2939	324.402	880.432	1678.77	2629.09	3641.05	4762.57	5874.94	7040.1	8216.25
92.45	-2166.44	-1720.89	-1276.86	-890.198	-633.85	-423.279	-281.677	-183.105	-110.168	-54.6265	-1.2207	76.5991	325.928	880.432	1678.16	2623.29	3645.63	4757.39	5876.46	7039.18	8200.38
92.5	-2170.72	-1723.02	-1275.33	-889.893	-633.85	-424.805	-279.541	-184.937	-109.253	-54.3213	-2.13623	75.6836	327.454	879.211	1679.38	2622.38	3644.71	4750.98	5873.72	7044.68	8185.42
92.55	-2177.73	-1725.16	-1274.72	-891.113	-634.46	-425.11	-279.846	-184.937	-109.863	-53.1006	-3.05176	76.5991	326.538	879.517	1678.47	2619.63	3641.66	4748.54	5873.72	7054.75	8175.66
92.6	-2178.65	-1726.07	-1275.63	-894.165	-633.545	-427.551	-277.405	-186.157	-108.337	-52.1851	-2.74658	79.0405	325.623	876.16	1675.42	2619.32	3637.7	4746.4	5878.91	7069.7	8167.11
92.65	-2174.99	-1726.07	-1272.58	-896.301	-633.24	-425.11	-278.625	-185.547	-110.779	-52.7954	-1.83105	78.125	323.486	880.127	1672.67	2616.58	3638.92	4748.23	5891.72	7079.16	8163.15
92.7	-2169.19	-1728.21	-1271.36	-900.269	-633.85	-425.415	-279.236	-184.937	-110.474	-54.6265	-2.44141	78.7354	325.012	881.042	1672.06	2614.75	3638.31	4749.15	5900.88	7080.99	8168.33
92.75	-2171.02	-1732.79	-1269.53	-905.762	-634.155	-422.363	-279.236	-183.105	-112.305	-53.4058	-1.2207	79.3457	326.843	883.179	1673.28	2610.17	3636.47	4746.09	5906.37	7079.77	8176.57
92.8	-2173.46	-1737.98	-1267.7	-910.339	-635.986	-422.974	-278.015	-183.105	-110.779	-55.2368	-4.27246	77.8198	325.928	879.822	1673.89	2610.17	3631.29	4741.21	5906.37	7081.3	8189.7
92.85	-2177.12	-1739.81	-1263.12	-912.476	-635.681	-423.279	-281.372	-184.937	-111.389	-54.9316	-3.35693	76.9043	324.707	877.991	1672.97	2611.08	3629.46	4734.5	5905.76	7078.86	8199.46
92.9	-2175.9	-1736.15	-1261.6	-913.086	-639.038	-422.974	-282.288	-185.242	-111.084	-56.7627	-4.27246	75.3784	326.538	876.465	1673.89	2613.83	3623.96	4727.48	5898.74	7084.05	8213.81
92.95	-2175.9	-1728.21	-1257.02	-911.56	-637.207	-422.058	-283.203	-184.937	-111.084	-56.1523	-2.13623	74.1577	323.792	876.465	1672.67	2614.75	3623.96	4721.98	5892.64	7085.88	8223.57
93	-2174.68	-1721.19	-1256.71	-910.034	-637.512	-422.974	-283.203	-186.768	-111.084	-56.7627	-1.52588	75.9888	323.792	876.465	1673.28	2616.27	3620	4722.6	5885.62	7089.54	8225.4
93.05	-2179.26	-1715.39	-1257.63	-911.255	-638.733	-424.194	-283.203	-186.768	-112.305	-55.542	-2.44141	75.9888	322.266	877.686	1670.23	2616.88	3619.38	4723.51	5883.48	7093.2	8213.2
93.1	-2190.55	-1714.48	-1260.07	-910.645	-639.343	-424.194	-282.288	-185.547	-112.305	-55.542	-3.35693	79.0405	325.012	875.549	1669.01	2618.41	3619.08	4729	5886.23	7098.69	8200.38
93.15	-2201.23	-1711.12	-1258.85	-911.865	-638.733	-422.058	-281.982	-186.462	-113.831	-55.542	-4.27246	78.7354	324.097	876.465	1668.09	2619.63	3623.66	4733.89	5890.81	7106.02	8184.2
93.2	-2208.25	-1712.95	-1257.93	-911.865	-640.259	-420.532	-282.898	-184.326	-112	-56.1523	-3.05176	80.5664	326.538	874.329	1669.92	2623.9	3629.46	4737.55	5891.72	7108.15	8172.61
93.25	-2212.52	-1715.39	-1258.54	-912.17	-640.564	-419.922	-281.067	-182.19	-112	-54.0161	-2.44141	78.4302	327.759	873.718	1669.62	2624.82	3632.2	4738.46	5898.13	7110.6	8161.62
93.3	-2213.13	-1720.28	-1258.54	-907.898	-642.7	-419.006	-282.288	-180.054	-113.22	-54.9316	-3.05176	75.9888	328.064	874.634	1672.06	2625.73	3632.2	4740.91	5903.93	7109.99	8160.1
93.35	-2216.49	-1721.19	-1259.46	-907.288	-640.869	-423.279	-283.508	-182.495	-112	-54.6265	-4.57764	73.8525	328.674	874.939	1669.31	2624.51	3629.46	4738.77	5909.42	7106.93	8161.93
93.4	-2218.93	-1724.24	-1263.12	-908.508	-641.174	-423.584	-283.813	-181.58	-112.305	-55.2368	-4.57764	75.6836	328.369	876.465	1669.92	2621.15	3625.18	4736.94	5914.61	7098.08	8168.95
93.45	-2219.85	-1721.19	-1263.12	-910.95	-639.038	-426.331	-281.067	-184.326	-110.168	-54.6265	-5.18799	75.9888	325.928	874.634	1669.01	2622.38	3624.57	4733.28	5915.22	7087.4	8177.19
93.5	-2216.49	-1719.97	-1260.07	-912.17	-640.564	-425.72	-281.982	-184.326	-112	-55.2368	-3.35693	77.8198	326.538	875.549	1668.09	2623.9	3628.54	4734.19	5914.61	7076.42	8179.32
93.55	-2210.08	-1719.36	-1256.71	-914.001	-640.259	-426.941	-280.151	-185.242	-110.474	-55.8472	-3.66211	75.6836	324.707	875.549	1665.04	2626.34	3634.34	4736.33	5907.9	7076.11	8179.63
93.6	-2205.2	-1722.41	-1253.66	-909.729	-638.733	-426.025	-281.982	-182.19	-110.168	-56.4575	-1.2207	77.2095	325.317	874.634	1665.04	2626.04	3645.02	4743.04	5903.63	7079.16	8178.71
93.65	-2199.71	-1724.85	-1253.97	-909.729	-637.512	-426.025	-280.151	-183.716	-110.168	-56.7627	-3.35693	77.8198	326.233	874.634	1666.87	2626.04	3649.6	4747.01	5897.22	7088.93	8181.76
93.7	-2196.66	-1727.91	-1255.49	-908.813	-639.343	-424.805	-281.677	-181.885	-110.168	-54.9316	-2.44141	78.125	327.148	876.16	1668.09	2620.85	3652.65	4749.15	5896.61	7094.73	8186.34
93.75	-2194.21	-1728.52	-1257.93	-909.424	-640.564	-424.805	-281.982	-182.8	-108.948	-54.0161	-2.74658	77.8198	327.759	875.244	1667.18	2617.49	3650.82	4749.15	5898.74	7103.27	8193.36
93.8	-2196.04	-1726.68	-1257.32	-908.203	-642.7	-422.363	-284.119	-181.885	-111.084	-53.7109	-1.83105	76.2939	326.538	876.465	1666.87	2614.75	3653.26	4748.84	5902.1	7108.76	8190.31
93.85	-2201.84	-1719.97	-1256.41	-906.677	-642.395	-426.941	-283.203	-182.8	-109.558	-53.7109	-2.74658	76.9043	328.979	876.16	1666.56	2615.97	3655.09	4746.09	5900.27	7115.78	8184.51
93.9	-2212.83	-1712.65	-1256.41	-907.288	-641.174	-426.025	-281.982	-181.885	-110.779	-52.4902	-3.05176	78.125	330.811	878.296	1665.95	2615.66	3657.23	4743.04	5901.18	7122.5	8176.27
93.95	-2215.27	-1706.54	-1258.24	-906.372	-639.343	-426.025	-278.015	-179.749	-109.558	-54.3213	-5.79834	79.0405	329.59	877.991	1668.09	2618.71	3652.95	4742.13	5896.91	7129.52	8175.35
94	-2215.27	-1702.27	-1257.02	-905.151	-637.207	-424.194	-279.236	-181.58	-110.779	-51.5747	-4.88281	78.4302	328.979	879.822	1671.75	2619.02	3646.85	4743.65	5900.57	7132.57	8178.1
94.05	-2210.69	-1697.08	-1261.6	-908.508	-637.817	-423.279	-281.982	-182.8	-109.558	-51.8799	-4.57764	78.7354	330.505	878.906	1676.33	2619.93	3640.14	4745.79	5902.71	7131.96	8187.26
94.1	-2210.08	-1694.34	-1262.51	-907.593	-635.986	-424.5	-284.119	-182.495	-110.779	-50.6592	-1.83105	77.5146	328.979	877.075	1676.94	2617.19	3639.83	4749.45	5906.68	7128.91	8192.75
94.15	-2206.73	-1693.12	-1268.92	-907.898	-636.292	-424.805	-284.729	-185.242	-111.694	-53.7109	-2.44141	79.9561	328.674	876.77	1677.55	2619.32	3641.05	4752.81	5906.68	7123.72	8193.97
94.2	-2202.45	-1691.89	-1273.19	-907.898	-635.986	-428.467	-283.508	-184.937	-110.168	-54.3213	-1.2207	80.2612	325.928	878.601	1675.72	2620.54	3643.49	4753.42	5903.63	7120.06	8189.09
94.25	-2192.08	-1694.03	-1278.69	-909.424	-637.207	-427.856	-282.593	-184.937	-108.643	-56.4575	-3.05176	80.5664	327.454	878.906	1672.36	2621.46	3642.88	4757.69	5899.96	7120.06	8186.34
94.3	-2183.53	-1693.73	-1282.04	-910.034	-635.376	-426.636	-281.067	-185.242	-109.863	-57.0679	-3.05176	77.5146	325.623	878.906	1670.53	2623.6	3641.36	4758.91	5899.05	7124.33	8177.8
94.35	-2176.21	-1693.42	-1283.57	-908.813	-636.597	-426.025	-282.898	-184.021	-111.389	-56.7627	-3.35693	78.4302	327.759	880.127	1670.23	2625.73	3637.08	4765.01	5899.96	7129.82	8165.89
94.4	-2176.82	-1695.56	-1281.74	-909.119	-634.46	-426.025	-283.203	-185.547	-112.305	-53.4058	-3.05176	77.2095	325.012	883.484	1668.09	2622.38	3632.2	4765.62	5902.4	7140.81	8153.69
94.45	-2172.55	-1698.3	-1278.69	-906.677	-634.155	-425.72	-284.424	-183.716	-112.61	-54.9316	-4.57764	77.8198	324.402	885.01	1670.23	2621.46	3630.37	4767.76	5904.24	7146.91	8149.72
94.5	-2168.27	-1702.27	-1273.19	-906.677	-633.85	-427.246	-284.424	-186.462	-112.915	-53.7109	-4.57764	76.9043	323.486	886.536	1669.01	2619.63	3630.68	4764.71	5904.85	7145.08	8154.6
94.55	-2164.61	-1709.29	-1270.14	-906.067	-634.766	-426.025	-282.898	-184.326	-111.694	-54.3213	-3.35693	79.3457	325.317	885.01	1669.62	2615.97	3629.76	4762.57	5906.98	7131.96	8168.95
94.6	-2161.25	-1711.43	-1263.43	-907.898	-634.46	-426.636	-279.236	-185.242	-111.389	-54.9316	-3.96729	75.9888	322.876	883.789	1667.79	2614.14	3630.07	4759.83	5910.34	7117.31	8190
94.65	-2161.56	-1717.53	-1260.99	-908.203	-634.155	-424.194	-280.151	-182.19	-112.305	-54.6265	-3.35693	76.5991	321.045	883.789	1668.09	2612.3	3631.29	4760.13	5914.61	7099.91	8211.97
94.7	-2159.73	-1718.75	-1260.68	-910.95	-633.24	-426.025	-278.32	-180.359	-111.084	-52.7954	-4.27246	75.0732	320.435	882.874	1666.56	2614.44	3633.12	4756.77	5913.09	7092.29	8228.46
94.75	-2159.12	-1718.75	-1263.12	-911.56	-633.24	-424.194	-281.677	-177.612	-108.948	-52.7954	-4.27246	75.9888	321.655	880.737	1669.31	2612	3635.25	4760.13	5912.78	7090.45	8233.64
94.8	-2155.15	-1718.44	-1267.4	-915.222	-630.798	-426.941	-278.015	-180.359	-108.643	-55.542	-5.49316	74.4629	322.876	877.38	1671.75	2614.14	3635.86	4760.74	5912.78	7100.52	8230.9
94.85	-2151.79	-1719.36	-1268.92	-916.748	-632.324	-426.941	-276.489	-182.19	-108.948	-56.1523	-3.05176	75.6836	323.486	875.549	1676.64	2612.61	3639.22	4761.96	5913.39	7113.34	8224.49
94.9	-2153.93	-1719.06	-1274.11	-917.664	-630.493	-428.467	-275.269	-183.411	-109.863	-56.4575	-3.35693	77.8198	324.097	870.056	1674.8	2612	3641.66	4758.91	5910.03	7129.82	8220.52
94.95	-2158.51	-1719.06	-1273.5	-915.222	-630.493	-429.077	-274.963	-182.495	-112.915	-56.1523	-2.13623	78.125	323.181	870.972	1676.94	2612	3646.55	4757.69	5904.85	7139.59	8214.72
95	-2158.81	-1716.61	-1274.41	-915.222	-631.409	-432.434	-275.269	-182.19	-110.779	-55.542	-3.66211	79.0405	326.843	872.192	1675.11	2613.83	3652.04	4761.05	5891.11	7139.89	8205.87
95.05	-2156.98	-1717.83	-1275.94	-915.222	-634.766	-431.824	-275.269	-180.359	-111.084	-56.1523	-2.44141	81.1768	330.2	875.549	1673.28	2613.22	3657.84	4765.01	5881.04	7132.57	8190.92
95.1	-2154.24	-1718.44	-1278.38	-916.443	-638.123	-432.739	-274.658	-180.359	-109.253	-56.1523	-4.57764	79.3457	332.031	873.718	1669.01	2615.66	3661.8	4770.81	5872.19	7121.89	8180.54
95.15	-2158.81	-1724.24	-1280.82	-914.917	-639.954	-432.739	-275.574	-180.969	-111.084	-55.542	-4.27246	78.7354	332.336	875.244	1666.26	2617.49	3666.69	4774.17	5873.41	7104.8	8169.86
95.2	-2161.56	-1730.65	-1283.26	-916.748	-641.785	-434.57	-276.489	-179.138	-110.474	-54.0161	-4.88281	77.5146	333.252	875.549	1665.04	2619.32	3665.16	4772.95	5875.55	7091.06	8166.2
95.25	-2170.41	-1732.79	-1280.82	-917.664	-642.395	-435.791	-276.794	-177.612	-111.694	-52.4902	-3.05176	75.9888	332.031	877.686	1664.43	2615.05	3664.86	4767.15	5879.21	7079.77	8161.62
95.3	-2174.99	-1731.26	-1277.77	-919.8	-642.7	-437.012	-277.405	-178.223	-110.779	-53.1006	-3.35693	77.5146	333.252	879.211	1666.26	2614.44	3659.06	4760.13	5880.74	7070.62	8156.13
95.35	-2185.36	-1725.77	-1271.97	-921.936	-644.531	-439.453	-277.405	-179.749	-110.474	-51.2695	-2.74658	77.2095	332.336	882.263	1667.48	2613.22	3655.4	4754.64	5881.04	7062.07	8155.52
95.4	-2196.35	-1720.58	-1272.58	-921.936	-645.447	-437.927	-278.625	-180.969	-108.948	-52.7954	-4.57764	79.6509	334.473	880.127	1667.79	2613.83	3650.21	4756.47	5879.21	7054.44	8160.71
95.45	-2203.67	-1710.21	-1268.31	-921.936	-646.362	-437.012	-278.32	-183.105	-110.168	-52.7954	-3.66211	76.5991	332.947	878.296	1667.48	2613.83	3645.63	4759.52	5878.6	7052.92	8165.59
95.5	-2202.76	-1701.97	-1266.17	-918.884	-647.888	-436.096	-280.762	-182.8	-109.558	-54.3213	-3.35693	77.5146	333.862	873.718	1666.87	2614.75	3642.27	4762.57	5876.16	7054.44	8172.91
95.55	-2202.45	-1698	-1260.99	-918.884	-645.142	-436.707	-278.931	-180.664	-109.558	-53.4058	-2.44141	77.8198	333.252	875.244	1665.04	2612.61	3641.05	4758.91	5880.74	7060.24	8177.19
95.6	-2197.57	-1701.35	-1260.99	-914.612	-645.142	-435.486	-278.32	-179.138	-108.948	-55.542	-4.57764	79.3457	331.726	876.465	1666.56	2612.61	3641.36	4758	5885.01	7060.55	8177.8
95.65	-2195.13	-1706.54	-1261.29	-913.696	-643.921	-437.317	-278.625	-180.969	-110.779	-54.6265	-5.18799	79.6509	328.979	878.906	1666.56	2613.83	3640.75	4753.72	5892.03	7056.58	8170.17
95.7	-2194.21	-1716.92	-1264.65	-914.001	-646.667	-435.181	-276.184	-179.138	-111.084	-55.542	-3.05176	81.7871	330.811	880.432	1670.53	2614.14	3637.39	4750.67	5898.13	7046.2	8159.48
95.75	-2196.35	-1719.67	-1263.73	-916.748	-645.142	-434.57	-273.743	-180.664	-111.389	-54.0161	-3.05176	79.6509	329.285	880.432	1671.45	2617.19	3635.56	4748.84	5899.96	7041.63	8150.33
95.8	-2193.91	-1720.58	-1263.73	-918.274	-644.836	-432.739	-273.438	-180.359	-112.61	-54.3213	-1.83105	79.3457	328.979	880.737	1674.5	2619.02	3636.47	4753.72	5898.44	7041.02	8139.34
95.85	-2189.03	-1715.7	-1262.82	-920.715	-643.616	-432.129	-273.438	-182.495	-110.779	-54.3213	-3.05176	76.2939	326.538	879.822	1672.67	2622.68	3639.83	4758.3	5892.03	7050.17	8128.36
95.9	-2186.28	-1712.95	-1261.6	-915.527	-644.226	-431.519	-276.184	-180.969	-110.168	-55.2368	-2.13623	78.7354	328.064	877.075	1673.28	2625.12	3645.02	4766.54	5885.62	7057.8	8119.81
95.95	-2185.06	-1714.17	-1260.99	-911.865	-642.395	-432.739	-275.269	-183.716	-108.643	-56.1523	-4.88281	76.9043	328.979	874.634	1671.14	2627.56	3646.85	4771.42	5879.21	7066.35	8117.68
96	-2182.92	-1722.41	-1261.6	-906.677	-644.226	-433.044	-277.1	-182.19	-108.948	-57.373	-4.57764	78.125	329.59	874.634	1671.14	2624.82	3645.32	4776.92	5872.19	7067.87	8119.81
96.05	-2181.09	-1730.65	-1263.73	-906.067	-641.785	-432.434	-276.489	-182.495	-108.643	-55.2368	-4.27246	78.125	329.895	874.939	1668.09	2620.54	3639.22	4776.31	5868.53	7074.58	8124.69
96.1	-2183.23	-1732.48	-1264.65	-908.813	-642.7	-430.908	-276.794	-180.054	-111.389	-56.1523	-4.57764	78.125	328.674	875.854	1665.95	2613.22	3640.75	4776	5869.14	7076.72	8128.97
96.15	-2190.25	-1727.29	-1263.12	-911.865	-640.564	-433.96	-277.1	-180.054	-110.779	-55.542	-4.57764	78.125	329.285	875.244	1662.29	2609.25	3643.49	4773.86	5869.45	7081.3	8135.68
96.2	-2200.62	-1724.24	-1261.6	-912.476	-640.869	-435.181	-278.625	-180.054	-113.22	-56.1523	-3.05176	78.4302	329.895	875.549	1664.73	2603.45	3651.43	4770.2	5874.94	7087.71	8138.73
96.25	-2202.15	-1720.58	-1260.38	-911.865	-639.648	-436.707	-276.489	-182.19	-110.779	-56.7627	-5.49316	77.2095	328.064	873.108	1666.87	2603.76	3656.01	4764.4	5879.82	7091.67	8140.87
96.3	-2200.93	-1719.06	-1259.16	-909.424	-639.038	-436.401	-278.625	-183.105	-110.474	-54.9316	-3.35693	77.2095	327.454	874.939	1669.01	2601.93	3659.67	4758.91	5891.42	7090.76	8141.78
96.35	-2199.4	-1717.22	-1261.29	-910.339	-638.733	-435.486	-279.541	-182.8	-110.168	-54.9316	-4.88281	78.7354	326.538	874.939	1668.4	2604.98	3658.75	4750.67	5899.96	7093.2	8147.89
96.4	-2202.15	-1713.56	-1259.77	-908.203	-636.292	-435.181	-281.067	-181.885	-110.779	-54.0161	-2.44141	78.7354	325.012	876.77	1665.95	2607.42	3656.62	4743.65	5910.34	7097.78	8152.77
96.45	-2200.62	-1710.82	-1257.02	-909.424	-635.071	-434.875	-281.982	-183.716	-111.694	-57.373	-3.05176	79.0405	328.064	877.075	1668.4	2611.69	3651.12	4745.79	5914.61	7100.83	8158.87
96.5	-2202.76	-1712.04	-1251.53	-910.645	-635.681	-435.791	-281.067	-183.411	-110.168	-54.9316	-2.44141	78.4302	328.369	880.127	1670.84	2615.66	3648.99	4748.23	5914.31	7101.14	8163.76
96.55	-2199.71	-1716.31	-1251.53	-913.696	-638.123	-432.434	-281.982	-183.716	-109.863	-54.3213	-2.74658	79.3457	329.895	880.432	1671.75	2614.75	3647.77	4753.11	5913.39	7102.97	8163.45
96.6	-2201.84	-1716.31	-1250.92	-914.917	-638.733	-431.519	-281.067	-184.937	-112.305	-53.4058	-2.74658	76.9043	328.674	881.348	1671.75	2612.3	3653.87	4753.72	5914	7105.41	8150.33
96.65	-2205.81	-1718.14	-1253.66	-916.138	-642.7	-431.824	-281.982	-182.8	-112.61	-53.1006	-2.13623	77.5146	330.505	878.296	1672.36	2608.34	3655.09	4755.55	5912.78	7106.32	8137.21
96.7	-2214.66	-1720.89	-1253.05	-917.969	-645.142	-430.908	-282.593	-184.631	-112.61	-52.4902	-0.915527	77.2095	328.674	877.686	1670.23	2602.23	3653.26	4754.94	5914.61	7110.6	8130.49
96.75	-2216.49	-1722.72	-1253.05	-915.222	-645.447	-429.993	-283.813	-184.021	-111.084	-54.9316	-1.83105	79.0405	329.59	874.939	1670.23	2600.1	3650.21	4756.16	5915.22	7114.87	8136.6
96.8	-2217.41	-1719.97	-1252.44	-908.203	-642.09	-432.129	-284.424	-185.852	-111.694	-53.1006	-2.44141	78.125	329.895	876.465	1669.01	2601.01	3650.82	4753.42	5914.92	7115.48	8149.72
96.85	-2211.91	-1720.58	-1256.41	-903.625	-641.479	-430.298	-285.95	-183.716	-111.389	-55.2368	-3.35693	78.7354	332.947	877.38	1669.92	2600.71	3646.55	4750.67	5908.51	7110.9	8165.59
96.9	-2203.37	-1719.36	-1257.63	-900.574	-639.343	-428.772	-284.424	-183.105	-109.863	-54.3213	-2.74658	76.5991	330.2	878.601	1667.79	2604.98	3639.53	4746.4	5898.13	7110.29	8174.74
96.95	-2194.52	-1716.92	-1262.21	-900.574	-639.343	-426.025	-285.645	-184.021	-111.389	-55.542	-2.74658	76.5991	329.59	880.127	1669.92	2604.98	3633.73	4745.48	5890.2	7109.07	8179.63
97	-2189.03	-1708.98	-1264.65	-903.32	-638.428	-426.941	-280.151	-186.157	-108.643	-55.542	-3.35693	76.5991	326.843	882.568	1669.92	2605.29	3630.37	4741.82	5884.7	7113.04	8180.24
97.05	-2186.89	-1705.32	-1266.17	-903.625	-641.479	-425.11	-279.846	-184.326	-110.168	-54.9316	-1.2207	77.8198	328.979	881.653	1672.06	2602.54	3633.73	4743.65	5886.84	7115.48	8179.02
97.1	-2185.36	-1703.49	-1268.92	-906.372	-641.785	-424.194	-275.574	-185.852	-109.863	-56.1523	-3.35693	77.5146	327.148	879.517	1672.06	2601.32	3639.83	4742.43	5889.89	7122.19	8171.69
97.15	-2179.26	-1700.44	-1271.36	-906.677	-644.226	-423.584	-275.269	-184.326	-112	-56.1523	-2.44141	77.8198	328.674	879.517	1676.03	2597.05	3646.24	4744.87	5890.81	7124.33	8167.11
97.2	-2173.16	-1696.78	-1274.41	-910.95	-642.395	-423.889	-273.438	-186.157	-110.779	-56.1523	-4.27246	78.4302	326.843	877.991	1672.67	2592.16	3651.12	4746.09	5889.59	7126.46	8168.64
97.25	-2164.92	-1697.39	-1273.8	-910.339	-642.09	-424.5	-272.827	-185.547	-111.694	-56.1523	-4.57764	77.5146	325.317	878.906	1673.58	2587.28	3656.01	4747.92	5891.42	7122.8	8171.69
97.3	-2161.87	-1694.34	-1274.72	-911.56	-640.259	-426.941	-273.743	-187.073	-111.084	-55.2368	-4.88281	77.5146	326.538	878.296	1673.58	2585.75	3656.62	4749.76	5892.64	7119.75	8176.88
97.35	-2163.7	-1694.34	-1276.86	-907.898	-639.343	-425.72	-272.827	-186.157	-112.61	-55.8472	-3.66211	78.125	327.759	877.991	1677.55	2581.18	3653.56	4745.79	5896.3	7119.14	8184.2
97.4	-2160.03	-1695.56	-1278.99	-905.151	-638.733	-428.467	-271.912	-185.852	-112.915	-54.9316	-5.49316	76.2939	326.843	877.991	1679.69	2581.79	3645.94	4745.48	5899.66	7121.58	8198.55
97.45	-2156.68	-1703.49	-1278.38	-903.015	-639.954	-428.162	-274.658	-184.631	-112.61	-54.6265	-4.57764	75.6836	325.317	879.822	1681.52	2581.79	3639.53	4744.87	5900.57	7118.84	8210.45
97.5	-2152.1	-1706.54	-1278.99	-905.151	-640.259	-427.551	-274.658	-181.885	-111.389	-54.9316	-4.88281	76.2939	325.012	877.686	1681.52	2586.67	3630.07	4743.04	5892.94	7116.09	8223.27
97.55	-2149.05	-1708.68	-1278.69	-905.457	-641.479	-425.415	-273.743	-180.969	-111.694	-54.3213	-4.27246	76.2939	323.181	879.211	1679.99	2587.28	3626.1	4742.74	5886.54	7109.68	8230.9
97.6	-2146.3	-1708.68	-1278.99	-907.288	-641.785	-422.974	-272.827	-184.326	-112.305	-56.4575	-3.66211	77.8198	323.181	878.601	1680.91	2590.03	3623.05	4742.43	5880.13	7103.88	8235.78
97.65	-2147.83	-1706.24	-1274.72	-904.236	-645.752	-422.363	-272.827	-184.631	-112.61	-54.3213	-2.13623	75.9888	321.96	879.517	1681.21	2591.86	3623.96	4740.91	5878.3	7104.49	8235.47
97.7	-2154.85	-1704.41	-1272.58	-904.541	-645.447	-421.143	-274.353	-185.547	-110.474	-54.9316	-3.35693	77.2095	320.74	877.991	1679.38	2593.99	3623.96	4740.91	5875.85	7106.63	8239.44
97.75	-2164.61	-1700.13	-1265.26	-902.1	-644.531	-419.312	-274.353	-184.631	-112	-55.8472	-3.05176	75.9888	319.824	879.822	1677.55	2595.52	3627.01	4740.6	5877.08	7111.51	8238.53
97.8	-2171.02	-1697.39	-1262.82	-900.879	-644.836	-420.227	-277.1	-184.326	-111.389	-55.8472	-2.44141	76.9043	320.129	877.991	1677.86	2597.96	3629.76	4741.82	5877.99	7110.6	8238.53
97.85	-2174.68	-1699.22	-1261.6	-899.353	-642.395	-422.668	-275.269	-184.631	-111.084	-54.3213	-0.610352	76.2939	319.519	877.38	1676.64	2597.05	3633.12	4740.3	5885.01	7109.99	8235.47
97.9	-2171.63	-1700.13	-1264.34	-896.912	-642.395	-423.584	-276.184	-183.105	-111.084	-55.8472	-0.610352	78.4302	321.045	876.16	1676.03	2600.1	3634.34	4739.07	5891.72	7108.46	8234.25
97.95	-2174.38	-1701.35	-1264.95	-897.217	-641.479	-425.415	-275.574	-183.411	-111.389	-54.6265	-1.2207	78.7354	320.435	877.075	1672.36	2604.06	3638	4733.89	5896.3	7106.63	8229.98
98	-2176.51	-1703.8	-1268.62	-899.048	-644.531	-426.025	-277.405	-182.8	-112.915	-55.8472	-0.915527	80.2612	323.486	878.296	1672.36	2608.64	3633.73	4735.72	5900.57	7104.8	8222.96
98.05	-2179.87	-1702.88	-1270.14	-902.405	-641.785	-426.025	-277.1	-183.411	-112.305	-54.3213	-2.74658	77.8198	320.74	877.38	1670.53	2609.86	3633.73	4742.43	5901.79	7110.29	8210.75
98.1	-2174.68	-1701.05	-1274.72	-904.236	-640.564	-423.584	-278.931	-184.631	-114.441	-54.6265	-1.52588	77.8198	322.266	878.601	1671.75	2610.47	3632.51	4751.28	5903.32	7114.26	8200.38
98.15	-2171.63	-1697.39	-1278.08	-907.288	-639.954	-423.889	-279.236	-184.937	-112.61	-53.4058	-2.74658	76.2939	321.96	880.127	1671.14	2609.86	3634.95	4753.11	5903.63	7119.45	8198.55
98.2	-2172.24	-1698	-1280.82	-903.931	-640.259	-421.143	-280.151	-183.411	-112	-53.7109	-2.13623	77.8198	323.792	877.686	1671.75	2607.73	3639.83	4752.81	5899.05	7120.06	8205.57
98.25	-2175.9	-1693.73	-1281.43	-903.625	-639.343	-422.058	-278.015	-186.462	-111.389	-53.4058	-4.27246	75.6836	323.486	877.686	1670.84	2606.81	3646.85	4750.06	5895.08	7127.08	8212.59
98.3	-2178.65	-1690.67	-1280.21	-901.794	-641.174	-419.922	-278.931	-186.462	-109.863	-53.4058	-2.44141	75.6836	325.317	876.16	1670.23	2605.29	3654.48	4752.81	5890.2	7131.96	8219.6
98.35	-2183.84	-1686.71	-1278.69	-904.541	-640.259	-419.922	-277.71	-185.852	-108.032	-52.1851	-3.66211	75.6836	325.623	875.244	1668.09	2606.51	3659.97	4756.47	5888.06	7135.62	8231.2
98.4	-2185.06	-1685.79	-1278.69	-904.236	-643.616	-417.786	-276.794	-182.495	-109.253	-54.9316	-3.96729	76.2939	324.707	877.075	1671.14	2606.51	3665.47	4764.71	5889.89	7134.4	8239.14
98.45	-2182.01	-1682.13	-1277.47	-905.457	-643.311	-420.227	-277.1	-184.021	-108.643	-56.1523	-3.35693	78.4302	325.012	877.991	1671.45	2608.95	3668.52	4768.07	5889.89	7133.79	8236.08
98.5	-2176.51	-1680.6	-1276.86	-905.762	-643.921	-419.617	-276.184	-181.58	-111.084	-56.4575	-0.305176	78.125	326.538	876.16	1672.36	2607.12	3665.77	4768.07	5890.5	7135.01	8224.79
98.55	-2171.94	-1679.38	-1275.02	-907.593	-640.564	-419.617	-274.048	-183.411	-110.168	-55.2368	-3.66211	75.9888	324.707	873.413	1669.92	2609.25	3662.11	4771.42	5889.59	7133.48	8216.25
98.6	-2172.85	-1684.27	-1270.45	-905.457	-636.597	-419.312	-275.269	-180.664	-111.694	-54.9316	-2.44141	76.5991	325.317	872.803	1669.01	2608.03	3659.06	4774.48	5891.11	7126.16	8207.7
98.65	-2174.38	-1687.93	-1268.01	-906.677	-635.376	-419.617	-275.879	-179.749	-111.694	-54.6265	-3.35693	78.7354	326.843	870.361	1665.95	2610.17	3656.01	4776.61	5887.45	7123.41	8206.79
98.7	-2176.82	-1696.47	-1267.4	-904.236	-633.85	-419.922	-277.1	-177.307	-112.305	-54.9316	-2.44141	78.125	325.928	870.667	1661.68	2610.47	3652.95	4779.97	5881.04	7119.14	8204.96
98.75	-2174.07	-1701.66	-1270.75	-902.405	-632.935	-419.922	-277.1	-180.054	-112.915	-56.1523	-2.74658	78.7354	327.148	871.582	1660.77	2613.83	3649.6	4784.24	5867.61	7114.56	8207.7
98.8	-2174.68	-1708.37	-1272.58	-901.184	-636.902	-420.532	-275.879	-183.105	-112.915	-54.6265	-3.05176	77.5146	325.317	873.108	1660.16	2617.19	3649.6	4784.85	5857.24	7107.85	8214.42
98.85	-2174.38	-1712.04	-1275.63	-903.931	-638.123	-421.753	-275.269	-186.462	-110.474	-53.1006	-2.13623	77.5146	325.623	870.361	1659.55	2621.15	3645.63	4787.29	5855.1	7099.61	8225.71
98.9	-2175.9	-1715.09	-1276.25	-907.593	-639.954	-420.227	-274.353	-186.462	-112	-55.2368	-2.74658	75.3784	323.181	872.498	1659.55	2626.04	3643.8	4784.24	5861.21	7093.81	8231.81
98.95	-2179.26	-1714.17	-1278.08	-910.339	-641.785	-420.227	-274.353	-185.852	-110.779	-55.8472	-0.915527	77.8198	323.181	872.192	1659.85	2630.62	3638.92	4781.19	5861.51	7085.88	8238.22
99	-2187.5	-1716.92	-1275.94	-913.086	-639.954	-419.617	-272.217	-184.937	-110.168	-54.3213	0	77.5146	321.96	876.16	1658.63	2626.04	3638	4772.34	5860.6	7087.71	8242.8
99.05	-2190.86	-1719.06	-1276.55	-912.17	-640.869	-419.922	-273.438	-183.716	-110.474	-56.7627	-3.05176	79.0405	323.792	877.075	1659.55	2624.51	3639.53	4768.07	5855.71	7089.23	8247.07
99.1	-2194.21	-1721.5	-1275.02	-910.339	-641.479	-420.227	-274.353	-183.716	-112	-54.9316	-3.96729	77.8198	323.792	878.906	1658.94	2621.15	3645.63	4758.91	5852.97	7091.98	8244.93
99.15	-2190.55	-1721.19	-1278.69	-910.034	-645.142	-419.617	-277.71	-184.326	-112.915	-55.2368	-5.79834	79.3457	325.317	877.991	1659.85	2618.71	3649.6	4755.55	5853.88	7094.73	8237
99.2	-2188.11	-1716.92	-1277.47	-910.034	-642.7	-419.922	-278.015	-183.105	-111.084	-54.0161	-7.62939	76.9043	322.876	875.549	1660.77	2616.58	3656.92	4756.16	5858.76	7097.47	8228.15
99.25	-2183.23	-1711.12	-1278.38	-911.865	-643.921	-418.701	-281.067	-186.157	-110.779	-55.542	-6.71387	77.5146	323.486	874.939	1664.73	2615.05	3658.75	4764.4	5865.78	7097.47	8221.44
99.3	-2180.48	-1702.58	-1275.63	-916.748	-642.395	-420.837	-280.151	-188.293	-108.337	-54.3213	-5.79834	77.8198	322.571	873.718	1664.43	2615.05	3658.14	4768.07	5868.84	7102.97	8218.38
99.35	-2176.82	-1695.86	-1274.72	-917.969	-642.395	-419.922	-281.677	-188.599	-109.253	-54.6265	-3.05176	78.7354	325.317	871.277	1663.21	2614.14	3655.4	4775.09	5870.67	7104.8	8219.91
99.4	-2175.9	-1689.76	-1274.11	-918.274	-640.869	-421.448	-281.067	-187.988	-111.084	-54.9316	-5.18799	77.8198	324.402	870.667	1658.33	2616.27	3654.48	4777.53	5869.45	7101.44	8218.69
99.45	-2175.9	-1688.23	-1274.11	-914.001	-642.7	-422.058	-281.067	-185.547	-113.22	-54.6265	-2.13623	78.4302	325.623	869.446	1658.63	2615.66	3656.92	4776.61	5864.87	7090.15	8218.99
99.5	-2180.79	-1689.45	-1274.41	-913.086	-641.785	-422.668	-280.762	-185.242	-112	-52.7954	-2.44141	78.4302	326.843	868.53	1656.19	2615.05	3659.67	4770.2	5861.21	7084.66	8226.93
99.55	-2188.42	-1694.03	-1272.89	-908.813	-641.479	-420.532	-279.541	-182.8	-112.61	-54.6265	-1.2207	77.2095	324.402	871.277	1658.63	2613.83	3662.41	4763.18	5859.38	7083.74	8235.17
99.6	-2196.35	-1697.39	-1272.28	-905.151	-639.343	-422.363	-280.151	-184.326	-111.084	-53.4058	-2.44141	76.9043	327.148	871.887	1660.46	2613.22	3665.77	4755.86	5856.93	7082.52	8244.63
99.65	-2202.15	-1704.71	-1277.77	-901.489	-641.174	-420.837	-278.625	-182.8	-111.694	-54.6265	-1.83105	77.5146	328.979	873.413	1661.68	2609.86	3667.3	4746.4	5856.02	7079.77	8250.73
99.7	-2199.4	-1707.76	-1283.57	-900.269	-639.954	-421.143	-275.574	-183.411	-108.643	-54.0161	-3.96729	75.3784	328.979	871.887	1662.9	2610.17	3666.69	4741.21	5854.8	7080.69	8262.63
99.75	-2193.6	-1711.12	-1286.62	-901.184	-641.174	-418.091	-276.794	-183.411	-109.863	-54.9316	-3.35693	75.6836	327.759	875.549	1665.04	2610.78	3666.38	4739.38	5855.71	7077.03	8271.18
99.8	-2184.14	-1712.65	-1286.93	-907.288	-639.954	-417.48	-275.879	-183.105	-109.253	-52.4902	-5.79834	77.8198	328.674	876.77	1666.26	2618.1	3660.28	4736.94	5855.41	7073.67	8280.95
99.85	-2176.82	-1715.7	-1281.74	-911.865	-640.259	-419.312	-276.794	-182.19	-111.694	-54.0161	-3.35693	77.5146	328.064	878.601	1666.87	2620.85	3660.28	4735.72	5863.95	7073.36	8280.95
99.9	-2170.41	-1716	-1277.47	-914.612	-638.733	-420.532	-277.71	-184.937	-112.61	-55.542	-3.66211	78.4302	328.979	877.38	1667.18	2623.29	3658.75	4739.38	5870.97	7073.36	8278.81
[truncated: 1,004 more rows]

## Sheet: TRPM3+CPNE6
	TRPM3+CPNE6
0	-50.0488	-48.2178	-45.7764	-48.2178	-43.335	-37.8418	-45.166	-36.6211	-45.166	-44.5557	-45.166	-39.6729	-40.8936	-45.166	-46.3867	-41.5039	-49.4385	-46.9971	-45.7764	-46.9971	-46.9971
0.05	-50.6592	-49.4385	-47.6074	-45.7764	-43.335	-40.8936	-43.9453	-39.6729	-42.7246	-45.166	-43.335	-43.9453	-43.335	-44.5557	-45.166	-42.1143	-45.7764	-45.166	-45.166	-49.4385	-46.3867
0.1	-51.8799	-51.8799	-46.3867	-45.7764	-44.5557	-42.1143	-42.1143	-43.335	-43.335	-40.2832	-40.8936	-43.335	-43.335	-43.335	-42.7246	-46.3867	-42.1143	-45.166	-45.7764	-46.9971	-48.2178
0.15	-53.1006	-50.0488	-48.2178	-45.166	-46.3867	-40.2832	-43.9453	-44.5557	-42.7246	-40.2832	-43.9453	-43.9453	-43.9453	-43.9453	-42.7246	-46.3867	-46.3867	-46.9971	-50.6592	-48.8281	-48.2178
0.2	-53.1006	-49.4385	-47.6074	-46.9971	-43.9453	-42.1143	-43.9453	-41.5039	-43.335	-44.5557	-43.9453	-45.166	-39.6729	-46.3867	-46.9971	-45.7764	-46.9971	-42.7246	-50.6592	-43.9453	-49.4385
0.25	-51.8799	-48.2178	-48.8281	-47.6074	-43.9453	-42.1143	-43.335	-39.6729	-44.5557	-44.5557	-42.1143	-43.335	-41.5039	-43.335	-48.2178	-42.1143	-50.0488	-46.3867	-50.0488	-48.2178	-51.2695
0.3	-50.0488	-48.2178	-48.2178	-46.9971	-43.335	-45.166	-40.2832	-43.335	-43.9453	-42.7246	-43.9453	-44.5557	-42.7246	-43.9453	-45.7764	-41.5039	-48.8281	-46.3867	-49.4385	-48.8281	-51.8799
0.35	-50.6592	-49.4385	-46.3867	-45.166	-47.6074	-45.166	-40.2832	-45.7764	-43.335	-42.1143	-46.9971	-43.335	-45.7764	-42.1143	-46.9971	-46.3867	-45.7764	-46.9971	-45.166	-48.2178	-53.1006
0.4	-54.3213	-46.9971	-47.6074	-43.9453	-44.5557	-42.7246	-41.5039	-43.9453	-40.8936	-40.8936	-46.3867	-46.3867	-46.3867	-43.335	-45.7764	-43.335	-49.4385	-46.9971	-45.7764	-46.3867	-51.2695
0.45	-54.9316	-49.4385	-46.9971	-43.9453	-43.335	-41.5039	-43.335	-41.5039	-41.5039	-43.335	-42.1143	-45.166	-45.7764	-42.1143	-42.1143	-42.7246	-46.9971	-43.9453	-43.335	-43.335	-48.8281
0.5	-56.1523	-48.8281	-48.2178	-46.3867	-45.166	-40.8936	-43.335	-43.9453	-39.6729	-44.5557	-37.2314	-45.166	-43.9453	-40.8936	-42.1143	-42.1143	-45.166	-43.335	-46.9971	-46.9971	-51.2695
0.55	-54.3213	-46.3867	-50.0488	-44.5557	-43.335	-39.0625	-42.1143	-42.7246	-42.7246	-43.335	-37.8418	-45.166	-46.3867	-43.335	-42.1143	-45.7764	-45.7764	-44.5557	-46.9971	-48.2178	-50.6592
0.6	-54.3213	-48.2178	-49.4385	-47.6074	-43.335	-41.5039	-43.335	-40.2832	-43.9453	-45.166	-40.8936	-40.2832	-43.9453	-43.335	-44.5557	-46.3867	-45.166	-44.5557	-46.9971	-46.9971	-50.6592
0.65	-54.3213	-48.8281	-50.6592	-49.4385	-42.7246	-43.9453	-40.2832	-40.8936	-43.335	-43.9453	-43.9453	-41.5039	-43.9453	-45.166	-48.2178	-47.6074	-45.166	-46.9971	-48.8281	-46.3867	-48.2178
0.7	-54.3213	-45.166	-46.3867	-50.0488	-44.5557	-44.5557	-44.5557	-41.5039	-43.335	-44.5557	-47.6074	-40.2832	-44.5557	-44.5557	-48.2178	-43.9453	-42.7246	-43.335	-47.6074	-46.9971	-44.5557
0.75	-55.542	-46.9971	-43.9453	-48.8281	-46.9971	-40.2832	-43.335	-41.5039	-45.166	-40.8936	-48.2178	-44.5557	-43.9453	-46.9971	-46.3867	-42.7246	-43.9453	-44.5557	-46.9971	-51.2695	-46.3867
0.8	-54.9316	-50.6592	-46.3867	-50.0488	-44.5557	-39.0625	-43.335	-42.1143	-44.5557	-41.5039	-43.335	-45.7764	-45.166	-45.7764	-45.166	-42.7246	-46.9971	-46.3867	-45.166	-49.4385	-50.0488
0.85	-54.3213	-50.6592	-48.8281	-48.2178	-43.9453	-43.9453	-44.5557	-45.166	-42.1143	-41.5039	-39.6729	-42.1143	-43.335	-45.166	-45.7764	-45.7764	-45.166	-45.166	-45.166	-48.8281	-51.8799
0.9	-54.3213	-50.0488	-49.4385	-45.7764	-46.3867	-46.9971	-43.335	-45.7764	-42.1143	-42.7246	-40.8936	-41.5039	-44.5557	-43.9453	-46.3867	-45.7764	-46.3867	-47.6074	-45.7764	-48.2178	-53.7109
0.95	-54.3213	-48.8281	-48.8281	-42.7246	-44.5557	-46.3867	-43.335	-43.335	-41.5039	-41.5039	-40.2832	-42.1143	-43.335	-42.7246	-45.7764	-46.9971	-46.3867	-49.4385	-45.166	-50.6592	-53.1006
1	-51.2695	-50.0488	-46.3867	-45.166	-43.335	-44.5557	-41.5039	-41.5039	-42.1143	-43.9453	-43.335	-44.5557	-40.2832	-40.8936	-43.9453	-46.3867	-49.4385	-48.2178	-46.9971	-50.0488	-50.6592
1.05	-49.4385	-48.2178	-46.9971	-48.2178	-40.8936	-44.5557	-41.5039	-40.8936	-40.2832	-42.1143	-43.335	-43.335	-44.5557	-43.335	-43.9453	-46.9971	-49.4385	-44.5557	-49.4385	-50.6592	-46.3867
1.1	-51.2695	-46.9971	-48.8281	-44.5557	-43.9453	-42.7246	-42.1143	-43.9453	-41.5039	-44.5557	-41.5039	-41.5039	-42.7246	-43.335	-46.9971	-42.1143	-48.2178	-42.1143	-46.9971	-51.2695	-46.9971
1.15	-56.7627	-46.9971	-49.4385	-46.3867	-47.6074	-41.5039	-42.1143	-40.8936	-40.2832	-43.9453	-44.5557	-44.5557	-45.166	-43.9453	-47.6074	-42.1143	-47.6074	-41.5039	-44.5557	-48.8281	-51.2695
1.2	-55.542	-45.7764	-50.0488	-45.7764	-45.7764	-39.6729	-43.9453	-42.1143	-43.335	-43.335	-42.1143	-42.7246	-44.5557	-42.1143	-45.166	-45.166	-45.166	-46.9971	-49.4385	-43.335	-53.1006
1.25	-54.9316	-46.3867	-48.2178	-46.3867	-45.7764	-40.2832	-45.166	-42.1143	-44.5557	-42.1143	-43.9453	-42.1143	-46.3867	-44.5557	-44.5557	-44.5557	-46.9971	-43.9453	-50.0488	-44.5557	-49.4385
1.3	-55.542	-50.6592	-47.6074	-46.3867	-46.3867	-40.2832	-44.5557	-43.9453	-41.5039	-42.7246	-43.9453	-42.1143	-43.335	-46.9971	-43.335	-46.9971	-46.9971	-45.7764	-46.3867	-45.7764	-51.2695
1.35	-55.542	-50.0488	-48.8281	-46.9971	-43.9453	-39.6729	-40.8936	-42.1143	-42.1143	-45.166	-43.335	-42.1143	-42.1143	-46.9971	-44.5557	-47.6074	-46.9971	-48.2178	-46.3867	-50.6592	-50.6592
1.4	-55.542	-48.8281	-46.3867	-46.9971	-45.166	-40.2832	-41.5039	-39.6729	-40.2832	-46.3867	-42.1143	-39.6729	-43.335	-44.5557	-44.5557	-45.166	-45.7764	-46.9971	-45.7764	-51.8799	-51.8799
1.45	-51.8799	-51.8799	-44.5557	-40.8936	-45.166	-42.1143	-43.9453	-36.6211	-41.5039	-43.9453	-44.5557	-40.8936	-43.335	-42.1143	-42.1143	-43.9453	-46.3867	-42.7246	-46.9971	-46.9971	-53.1006
1.5	-49.4385	-50.6592	-45.7764	-45.166	-44.5557	-45.166	-41.5039	-39.6729	-43.9453	-42.1143	-44.5557	-42.1143	-44.5557	-41.5039	-43.9453	-45.166	-42.1143	-44.5557	-42.1143	-46.3867	-51.2695
1.55	-53.7109	-49.4385	-48.2178	-49.4385	-45.7764	-45.166	-39.6729	-43.9453	-42.7246	-42.1143	-45.7764	-44.5557	-45.7764	-44.5557	-45.7764	-45.7764	-46.9971	-46.3867	-46.3867	-48.2178	-53.1006
1.6	-54.3213	-51.2695	-48.2178	-45.7764	-42.7246	-40.2832	-39.6729	-46.9971	-40.2832	-41.5039	-45.7764	-42.1143	-44.5557	-43.335	-46.3867	-46.3867	-47.6074	-47.6074	-48.8281	-51.2695	-49.4385
1.65	-54.3213	-50.6592	-46.3867	-46.3867	-42.7246	-39.0625	-45.7764	-45.166	-40.2832	-43.335	-42.7246	-43.335	-42.1143	-43.335	-46.9971	-43.335	-46.3867	-43.9453	-48.2178	-49.4385	-48.2178
1.7	-54.3213	-47.6074	-45.7764	-45.166	-42.7246	-41.5039	-48.8281	-43.335	-43.9453	-43.9453	-40.8936	-46.3867	-41.5039	-43.9453	-45.7764	-43.9453	-45.7764	-43.9453	-48.8281	-48.8281	-46.9971
1.75	-53.1006	-46.9971	-48.8281	-41.5039	-42.1143	-45.7764	-48.2178	-39.6729	-43.9453	-45.166	-40.8936	-43.9453	-40.8936	-42.7246	-44.5557	-45.7764	-46.3867	-45.7764	-48.8281	-50.6592	-51.8799
1.8	-54.9316	-49.4385	-48.8281	-45.166	-43.335	-42.7246	-44.5557	-40.2832	-43.9453	-43.335	-42.1143	-43.335	-42.1143	-42.7246	-43.335	-45.166	-46.9971	-45.7764	-46.9971	-46.9971	-50.0488
1.85	-53.7109	-48.2178	-47.6074	-44.5557	-44.5557	-39.6729	-40.8936	-43.335	-45.7764	-41.5039	-43.335	-43.9453	-41.5039	-43.335	-43.335	-42.1143	-43.9453	-46.9971	-48.2178	-48.2178	-50.0488
1.9	-54.3213	-47.6074	-48.2178	-45.166	-46.9971	-42.7246	-43.335	-41.5039	-43.335	-42.7246	-42.1143	-44.5557	-39.6729	-45.7764	-42.7246	-42.1143	-44.5557	-45.7764	-46.9971	-48.2178	-48.8281
1.95	-55.542	-51.8799	-45.166	-45.7764	-47.6074	-43.335	-42.1143	-39.0625	-39.6729	-43.335	-40.2832	-45.7764	-43.335	-44.5557	-45.166	-44.5557	-46.3867	-48.8281	-48.2178	-46.9971	-53.1006
2	-52.4902	-51.8799	-49.4385	-45.166	-47.6074	-41.5039	-42.7246	-42.1143	-40.8936	-42.7246	-43.9453	-42.7246	-44.5557	-42.1143	-43.9453	-44.5557	-48.8281	-48.8281	-48.8281	-48.2178	-53.1006
2.05	-53.7109	-48.2178	-50.6592	-48.2178	-44.5557	-42.1143	-45.166	-42.1143	-41.5039	-42.7246	-42.1143	-41.5039	-42.7246	-45.7764	-46.3867	-48.2178	-50.6592	-46.3867	-47.6074	-47.6074	-50.6592
2.1	-53.7109	-45.7764	-52.4902	-47.6074	-45.166	-40.8936	-39.0625	-43.335	-43.335	-43.335	-43.335	-41.5039	-42.7246	-45.166	-48.2178	-46.3867	-45.166	-46.3867	-48.8281	-50.0488	-49.4385
2.15	-54.3213	-46.3867	-50.6592	-46.9971	-43.335	-40.8936	-36.6211	-40.8936	-43.335	-40.8936	-41.5039	-40.8936	-48.2178	-43.9453	-43.9453	-45.166	-41.5039	-43.9453	-47.6074	-49.4385	-48.8281
2.2	-53.1006	-49.4385	-48.2178	-50.6592	-45.7764	-40.2832	-40.2832	-42.7246	-44.5557	-40.8936	-43.335	-43.9453	-46.3867	-43.9453	-45.7764	-46.9971	-43.335	-46.3867	-46.3867	-48.8281	-49.4385
2.25	-53.7109	-51.8799	-44.5557	-50.0488	-45.7764	-40.2832	-42.1143	-40.2832	-44.5557	-42.1143	-43.335	-44.5557	-41.5039	-41.5039	-44.5557	-45.166	-45.7764	-46.9971	-44.5557	-46.3867	-50.6592
2.3	-56.1523	-48.2178	-47.6074	-49.4385	-44.5557	-44.5557	-45.166	-40.2832	-41.5039	-42.1143	-41.5039	-45.7764	-39.0625	-42.1143	-44.5557	-43.9453	-49.4385	-46.9971	-48.2178	-49.4385	-50.6592
2.35	-54.9316	-48.2178	-46.9971	-45.7764	-40.8936	-42.1143	-42.1143	-40.8936	-42.7246	-44.5557	-42.7246	-44.5557	-40.8936	-41.5039	-45.166	-44.5557	-50.0488	-46.9971	-46.3867	-49.4385	-50.6592
2.4	-53.7109	-49.4385	-46.9971	-42.1143	-40.8936	-44.5557	-43.335	-40.8936	-41.5039	-43.335	-44.5557	-42.1143	-44.5557	-42.1143	-45.7764	-47.6074	-46.3867	-46.3867	-45.7764	-48.8281	-51.2695
2.45	-51.8799	-48.8281	-46.9971	-46.3867	-43.335	-46.3867	-40.8936	-40.2832	-43.335	-40.2832	-48.2178	-42.7246	-43.335	-44.5557	-45.7764	-48.2178	-45.166	-45.7764	-46.3867	-51.8799	-49.4385
2.5	-53.1006	-51.2695	-48.2178	-44.5557	-45.7764	-46.9971	-40.8936	-42.1143	-43.335	-38.4521	-45.166	-43.335	-42.1143	-46.3867	-44.5557	-43.9453	-45.7764	-47.6074	-46.3867	-53.1006	-47.6074
2.55	-54.3213	-50.0488	-49.4385	-45.166	-44.5557	-45.166	-40.8936	-45.7764	-43.335	-40.8936	-43.335	-43.335	-42.1143	-46.9971	-46.3867	-40.8936	-45.166	-45.7764	-44.5557	-50.0488	-47.6074
2.6	-53.7109	-50.0488	-50.6592	-48.2178	-43.335	-43.335	-41.5039	-43.335	-44.5557	-40.2832	-42.1143	-43.335	-42.1143	-44.5557	-46.3867	-42.1143	-48.8281	-46.9971	-46.3867	-44.5557	-46.3867
2.65	-53.1006	-50.0488	-50.0488	-46.9971	-44.5557	-40.2832	-40.2832	-40.8936	-43.9453	-44.5557	-42.1143	-43.335	-39.6729	-42.1143	-46.9971	-45.7764	-47.6074	-43.9453	-48.2178	-43.9453	-50.0488
2.7	-53.1006	-48.2178	-46.3867	-45.7764	-46.9971	-41.5039	-43.335	-40.2832	-43.9453	-43.335	-41.5039	-43.9453	-39.6729	-40.8936	-43.9453	-48.2178	-47.6074	-43.9453	-46.3867	-48.2178	-51.8799
2.75	-54.3213	-46.9971	-46.3867	-48.2178	-46.3867	-43.335	-46.9971	-42.1143	-45.166	-45.7764	-43.335	-44.5557	-43.9453	-43.335	-42.1143	-44.5557	-47.6074	-43.335	-49.4385	-50.0488	-51.8799
2.8	-54.9316	-50.0488	-45.7764	-45.7764	-40.2832	-44.5557	-48.2178	-43.335	-41.5039	-44.5557	-42.1143	-43.9453	-46.3867	-40.8936	-46.9971	-40.8936	-47.6074	-44.5557	-45.7764	-46.9971	-50.6592
2.85	-56.1523	-50.0488	-48.2178	-45.7764	-43.9453	-43.335	-47.6074	-43.335	-39.0625	-46.3867	-40.8936	-42.7246	-42.1143	-43.9453	-46.9971	-42.7246	-46.9971	-44.5557	-46.9971	-47.6074	-48.8281
2.9	-56.7627	-51.8799	-45.7764	-45.166	-45.166	-41.5039	-44.5557	-43.335	-37.8418	-43.335	-41.5039	-42.1143	-40.2832	-39.6729	-48.2178	-42.1143	-46.9971	-42.1143	-46.3867	-48.8281	-49.4385
2.95	-51.8799	-48.2178	-46.9971	-41.5039	-46.3867	-42.7246	-44.5557	-45.7764	-41.5039	-41.5039	-39.6729	-44.5557	-42.1143	-40.2832	-46.9971	-46.9971	-45.7764	-45.166	-45.7764	-49.4385	-48.8281
3	-54.9316	-48.2178	-48.2178	-45.166	-49.4385	-45.7764	-39.6729	-45.7764	-42.1143	-45.166	-44.5557	-41.5039	-43.9453	-40.8936	-43.335	-48.2178	-47.6074	-44.5557	-46.3867	-48.8281	-49.4385
3.05	-56.1523	-46.3867	-47.6074	-49.4385	-46.9971	-48.8281	-36.6211	-46.3867	-43.335	-46.3867	-43.9453	-39.0625	-44.5557	-43.335	-43.9453	-49.4385	-48.2178	-46.9971	-45.166	-46.9971	-51.8799
3.1	-52.4902	-46.9971	-50.0488	-48.8281	-41.5039	-45.7764	-43.335	-44.5557	-40.8936	-42.7246	-42.7246	-42.1143	-42.1143	-43.9453	-46.3867	-46.9971	-48.2178	-45.7764	-46.3867	-46.3867	-50.6592
3.15	-55.542	-46.3867	-49.4385	-45.7764	-43.335	-43.335	-43.9453	-42.7246	-42.1143	-39.6729	-41.5039	-45.7764	-43.9453	-46.3867	-44.5557	-41.5039	-46.3867	-48.8281	-45.7764	-48.8281	-51.2695
3.2	-56.7627	-49.4385	-50.0488	-48.8281	-46.3867	-42.1143	-42.7246	-41.5039	-46.3867	-40.8936	-42.7246	-44.5557	-44.5557	-45.166	-44.5557	-42.1143	-46.3867	-48.8281	-45.7764	-50.0488	-48.8281
3.25	-59.2041	-51.2695	-49.4385	-45.7764	-45.166	-42.7246	-43.335	-38.4521	-43.9453	-40.8936	-42.7246	-45.166	-43.9453	-45.166	-42.7246	-44.5557	-46.9971	-48.2178	-48.2178	-50.6592	-51.8799
3.3	-56.1523	-50.0488	-46.9971	-46.3867	-48.2178	-42.7246	-40.8936	-44.5557	-42.7246	-45.166	-45.166	-40.2832	-43.9453	-44.5557	-45.7764	-44.5557	-47.6074	-47.6074	-48.8281	-50.6592	-54.3213
3.35	-51.8799	-50.0488	-46.9971	-46.3867	-48.8281	-45.166	-40.8936	-45.7764	-43.9453	-44.5557	-42.1143	-40.2832	-40.8936	-41.5039	-45.166	-45.7764	-46.3867	-46.9971	-45.7764	-48.8281	-54.3213
3.4	-51.2695	-51.8799	-47.6074	-48.2178	-45.7764	-46.3867	-40.8936	-48.8281	-43.9453	-45.7764	-43.335	-41.5039	-45.166	-43.9453	-46.9971	-42.1143	-43.9453	-46.3867	-45.7764	-49.4385	-51.8799
3.45	-48.8281	-51.2695	-48.2178	-48.2178	-44.5557	-42.1143	-43.335	-45.166	-45.166	-42.1143	-40.8936	-45.7764	-44.5557	-43.9453	-46.3867	-43.335	-45.7764	-45.166	-48.8281	-46.3867	-48.8281
3.5	-51.8799	-51.8799	-47.6074	-45.7764	-43.9453	-42.1143	-43.9453	-42.7246	-43.335	-42.1143	-42.7246	-45.166	-44.5557	-45.7764	-48.2178	-44.5557	-45.7764	-43.335	-47.6074	-45.166	-53.1006
3.55	-53.7109	-48.2178	-48.8281	-46.3867	-44.5557	-42.1143	-41.5039	-40.8936	-43.9453	-43.335	-44.5557	-46.9971	-43.9453	-45.166	-48.2178	-45.7764	-45.7764	-42.1143	-50.0488	-48.8281	-50.0488
3.6	-53.7109	-51.2695	-45.166	-42.1143	-45.166	-45.166	-42.1143	-41.5039	-43.335	-45.166	-46.3867	-43.9453	-43.335	-43.335	-49.4385	-45.166	-45.166	-43.335	-50.0488	-49.4385	-49.4385
3.65	-53.7109	-51.2695	-45.7764	-45.7764	-45.7764	-48.8281	-45.166	-44.5557	-42.1143	-45.166	-43.9453	-44.5557	-45.166	-45.166	-45.7764	-43.335	-43.9453	-43.9453	-49.4385	-50.6592	-48.2178
3.7	-51.8799	-50.6592	-48.8281	-48.8281	-46.9971	-45.7764	-46.3867	-43.335	-42.1143	-45.7764	-43.335	-44.5557	-43.335	-46.9971	-45.7764	-43.335	-45.7764	-45.166	-43.335	-48.8281	-48.8281
3.75	-51.8799	-51.2695	-48.8281	-46.9971	-44.5557	-46.3867	-40.8936	-43.335	-41.5039	-42.1143	-41.5039	-42.1143	-43.335	-46.3867	-42.1143	-43.335	-46.3867	-47.6074	-44.5557	-48.8281	-48.2178
3.8	-50.6592	-50.0488	-48.8281	-45.166	-45.166	-44.5557	-42.1143	-40.2832	-42.1143	-42.7246	-42.1143	-40.8936	-43.9453	-43.335	-42.1143	-45.7764	-48.8281	-48.2178	-45.7764	-49.4385	-48.8281
3.85	-50.6592	-48.2178	-51.2695	-45.7764	-46.3867	-42.1143	-42.1143	-40.8936	-43.9453	-43.9453	-43.335	-43.335	-43.335	-43.335	-45.7764	-50.6592	-48.2178	-45.7764	-45.7764	-51.2695	-49.4385
3.9	-51.8799	-46.9971	-48.8281	-45.7764	-45.7764	-39.6729	-44.5557	-45.166	-42.1143	-42.1143	-45.166	-42.1143	-45.166	-44.5557	-45.7764	-48.8281	-48.2178	-46.3867	-48.2178	-51.2695	-52.4902
3.95	-52.4902	-50.0488	-49.4385	-48.2178	-45.7764	-43.9453	-46.3867	-43.335	-43.335	-44.5557	-44.5557	-41.5039	-41.5039	-46.3867	-45.166	-46.3867	-46.9971	-46.9971	-50.0488	-51.8799	-50.6592
4	-53.1006	-50.0488	-45.166	-48.8281	-45.7764	-46.9971	-45.166	-46.9971	-45.166	-46.3867	-43.9453	-42.1143	-40.2832	-44.5557	-44.5557	-43.9453	-47.6074	-48.2178	-47.6074	-49.4385	-46.9971
4.05	-54.9316	-51.2695	-45.166	-44.5557	-45.7764	-45.7764	-44.5557	-44.5557	-43.335	-43.335	-41.5039	-41.5039	-43.9453	-45.166	-41.5039	-42.1143	-46.3867	-47.6074	-46.9971	-45.7764	-49.4385
4.1	-56.1523	-51.2695	-45.7764	-46.3867	-46.3867	-46.9971	-43.335	-45.7764	-42.1143	-40.8936	-42.1143	-45.166	-43.9453	-42.1143	-43.9453	-44.5557	-46.3867	-46.9971	-44.5557	-46.9971	-45.7764
4.15	-59.8145	-50.6592	-45.166	-44.5557	-43.335	-43.9453	-43.335	-43.9453	-40.8936	-41.5039	-40.2832	-44.5557	-43.9453	-41.5039	-45.166	-45.7764	-46.9971	-46.9971	-46.3867	-45.7764	-48.2178
4.2	-56.1523	-49.4385	-47.6074	-43.9453	-43.9453	-43.335	-45.166	-41.5039	-42.7246	-43.335	-40.2832	-45.166	-45.166	-43.9453	-44.5557	-45.7764	-43.335	-46.3867	-46.9971	-48.8281	-49.4385
4.25	-52.4902	-52.4902	-49.4385	-46.3867	-46.3867	-42.1143	-39.6729	-42.1143	-46.9971	-43.9453	-42.1143	-43.335	-43.9453	-47.6074	-45.7764	-43.9453	-45.166	-45.7764	-46.9971	-48.2178	-49.4385
4.3	-51.8799	-52.4902	-50.6592	-46.3867	-43.9453	-42.1143	-40.8936	-37.8418	-45.7764	-43.9453	-42.1143	-42.1143	-44.5557	-45.7764	-46.9971	-45.166	-48.2178	-45.166	-46.9971	-48.8281	-53.1006
4.35	-53.7109	-50.6592	-51.2695	-45.166	-45.166	-43.335	-44.5557	-38.4521	-42.7246	-45.166	-41.5039	-44.5557	-44.5557	-43.335	-45.166	-45.7764	-53.7109	-46.9971	-47.6074	-50.6592	-51.2695
4.4	-53.7109	-48.2178	-46.3867	-48.2178	-43.9453	-41.5039	-41.5039	-40.2832	-40.8936	-47.6074	-45.7764	-40.8936	-42.1143	-40.8936	-43.335	-43.335	-47.6074	-48.8281	-47.6074	-48.2178	-51.8799
4.45	-51.8799	-50.0488	-46.3867	-50.0488	-46.9971	-38.4521	-41.5039	-45.7764	-40.8936	-46.3867	-44.5557	-43.9453	-42.1143	-39.6729	-45.166	-43.335	-44.5557	-47.6074	-45.7764	-48.8281	-50.0488
4.5	-52.4902	-50.6592	-47.6074	-46.9971	-46.9971	-42.7246	-38.4521	-46.3867	-38.4521	-43.335	-48.2178	-44.5557	-43.335	-42.1143	-46.3867	-44.5557	-43.9453	-48.2178	-48.2178	-50.6592	-50.6592
4.55	-54.3213	-48.2178	-45.7764	-48.2178	-47.6074	-42.7246	-41.5039	-42.1143	-43.335	-45.166	-43.335	-45.166	-45.7764	-41.5039	-45.166	-45.7764	-46.3867	-48.2178	-46.9971	-54.3213	-50.0488
4.6	-54.3213	-46.9971	-46.9971	-45.7764	-48.2178	-43.9453	-43.9453	-40.2832	-45.166	-41.5039	-42.1143	-41.5039	-42.7246	-45.166	-43.9453	-43.335	-46.9971	-46.3867	-46.3867	-51.8799	-50.0488
4.65	-50.6592	-46.9971	-48.8281	-45.7764	-45.7764	-46.9971	-42.7246	-40.8936	-43.9453	-42.1143	-40.8936	-41.5039	-40.2832	-44.5557	-41.5039	-46.3867	-45.7764	-46.9971	-46.3867	-48.8281	-51.8799
4.7	-51.8799	-51.2695	-47.6074	-43.9453	-47.6074	-46.3867	-44.5557	-42.1143	-41.5039	-38.4521	-42.1143	-43.335	-43.335	-45.7764	-40.8936	-46.9971	-47.6074	-48.2178	-50.6592	-46.9971	-48.8281
4.75	-53.1006	-51.8799	-49.4385	-44.5557	-48.8281	-43.9453	-44.5557	-41.5039	-40.2832	-40.8936	-44.5557	-45.166	-43.9453	-47.6074	-40.8936	-44.5557	-45.7764	-48.2178	-49.4385	-48.2178	-48.8281
4.8	-54.3213	-50.6592	-47.6074	-47.6074	-46.3867	-39.0625	-41.5039	-42.1143	-40.8936	-45.166	-45.166	-46.3867	-46.9971	-44.5557	-50.6592	-42.7246	-43.335	-45.7764	-46.9971	-49.4385	-46.9971
4.85	-54.9316	-51.8799	-46.3867	-46.3867	-44.5557	-42.7246	-43.9453	-42.7246	-43.335	-43.335	-46.3867	-44.5557	-45.7764	-44.5557	-51.8799	-40.8936	-46.3867	-45.7764	-50.0488	-46.3867	-50.6592
4.9	-54.3213	-53.1006	-48.2178	-46.9971	-41.5039	-42.7246	-45.7764	-44.5557	-39.6729	-41.5039	-46.3867	-46.9971	-41.5039	-42.1143	-46.9971	-42.1143	-48.8281	-45.166	-49.4385	-46.9971	-50.6592
4.95	-54.3213	-50.0488	-48.2178	-46.3867	-43.335	-45.166	-47.6074	-43.9453	-40.2832	-42.1143	-45.7764	-44.5557	-42.7246	-40.8936	-43.335	-46.3867	-48.8281	-46.3867	-48.2178	-46.9971	-53.1006
5	-53.7109	-48.8281	-46.9971	-46.3867	-44.5557	-48.2178	-43.9453	-44.5557	-41.5039	-42.1143	-39.0625	-44.5557	-43.9453	-39.6729	-40.2832	-46.9971	-48.2178	-45.7764	-45.166	-48.2178	-53.7109
5.05	-51.8799	-48.8281	-50.6592	-48.8281	-46.9971	-46.3867	-39.6729	-46.3867	-46.3867	-43.335	-40.8936	-45.166	-46.3867	-43.335	-40.8936	-48.8281	-48.2178	-46.9971	-50.0488	-47.6074	-50.6592
5.1	-53.1006	-51.2695	-49.4385	-45.166	-48.2178	-42.7246	-40.2832	-46.3867	-44.5557	-45.7764	-41.5039	-41.5039	-44.5557	-43.9453	-44.5557	-45.7764	-43.9453	-45.166	-50.6592	-48.8281	-50.0488
5.15	-53.1006	-53.7109	-45.7764	-42.1143	-45.7764	-42.1143	-42.7246	-44.5557	-43.335	-43.9453	-43.335	-42.1143	-43.9453	-43.335	-46.3867	-45.166	-42.7246	-48.2178	-49.4385	-48.2178	-53.7109
5.2	-51.8799	-51.8799	-44.5557	-43.9453	-43.9453	-44.5557	-44.5557	-40.2832	-42.1143	-43.335	-44.5557	-43.335	-44.5557	-43.335	-50.6592	-46.9971	-46.3867	-48.2178	-46.9971	-48.8281	-51.8799
5.25	-51.8799	-51.8799	-45.166	-44.5557	-45.7764	-46.3867	-43.9453	-40.8936	-40.8936	-40.2832	-42.1143	-44.5557	-45.166	-45.166	-47.6074	-49.4385	-53.1006	-48.8281	-46.3867	-48.8281	-49.4385
5.3	-53.1006	-50.0488	-45.7764	-46.9971	-43.335	-42.1143	-47.6074	-41.5039	-43.9453	-42.1143	-40.8936	-45.166	-46.3867	-46.9971	-47.6074	-44.5557	-50.6592	-44.5557	-50.6592	-52.4902	-48.8281
5.35	-52.4902	-46.3867	-45.7764	-49.4385	-43.335	-44.5557	-46.3867	-43.335	-41.5039	-43.335	-40.2832	-43.335	-46.9971	-45.7764	-48.8281	-40.8936	-48.8281	-44.5557	-48.2178	-48.8281	-49.4385
5.4	-53.1006	-46.9971	-49.4385	-49.4385	-45.166	-45.166	-40.8936	-43.9453	-39.6729	-43.9453	-42.1143	-41.5039	-46.9971	-42.7246	-46.9971	-40.2832	-49.4385	-47.6074	-46.3867	-50.6592	-51.8799
5.45	-53.7109	-49.4385	-48.8281	-48.8281	-45.7764	-42.1143	-37.8418	-42.1143	-43.9453	-43.9453	-45.7764	-42.7246	-40.8936	-42.1143	-48.2178	-45.7764	-45.7764	-45.7764	-46.3867	-50.6592	-51.8799
5.5	-53.7109	-46.9971	-47.6074	-48.2178	-45.166	-43.335	-40.8936	-40.2832	-46.9971	-40.8936	-45.7764	-45.166	-41.5039	-40.2832	-46.3867	-46.3867	-45.166	-48.8281	-50.6592	-50.0488	-52.4902
5.55	-52.4902	-50.6592	-46.3867	-46.9971	-43.9453	-43.9453	-40.2832	-41.5039	-40.8936	-40.2832	-46.9971	-44.5557	-41.5039	-42.1143	-42.7246	-46.3867	-48.2178	-47.6074	-48.8281	-48.2178	-52.4902
5.6	-51.2695	-53.1006	-45.7764	-46.3867	-41.5039	-43.9453	-42.7246	-46.9971	-39.6729	-43.9453	-46.3867	-43.9453	-43.335	-40.8936	-43.335	-45.166	-45.166	-46.3867	-45.166	-45.7764	-51.2695
5.65	-53.7109	-50.6592	-46.3867	-46.3867	-43.335	-44.5557	-41.5039	-45.7764	-41.5039	-46.3867	-44.5557	-42.7246	-44.5557	-41.5039	-45.166	-46.9971	-47.6074	-45.166	-45.7764	-48.2178	-50.0488
5.7	-54.9316	-48.2178	-50.0488	-46.9971	-43.335	-42.7246	-42.1143	-43.335	-40.2832	-40.8936	-45.166	-41.5039	-45.7764	-45.166	-47.6074	-45.166	-46.9971	-44.5557	-48.8281	-46.9971	-48.2178
5.75	-53.1006	-50.6592	-47.6074	-47.6074	-44.5557	-43.9453	-42.1143	-40.8936	-42.1143	-43.9453	-44.5557	-45.7764	-42.7246	-45.7764	-48.2178	-43.335	-46.3867	-47.6074	-46.9971	-49.4385	-51.8799
5.8	-51.8799	-50.6592	-46.9971	-50.6592	-43.335	-43.9453	-40.2832	-42.1143	-42.7246	-44.5557	-43.335	-42.1143	-45.166	-43.335	-46.3867	-45.166	-46.3867	-47.6074	-50.0488	-50.6592	-52.4902
5.85	-53.7109	-49.4385	-46.9971	-47.6074	-45.166	-41.5039	-42.1143	-41.5039	-45.166	-45.166	-45.166	-42.1143	-42.7246	-43.335	-45.7764	-47.6074	-46.9971	-46.9971	-48.8281	-49.4385	-53.7109
5.9	-55.542	-50.0488	-49.4385	-46.3867	-44.5557	-41.5039	-41.5039	-40.2832	-41.5039	-41.5039	-42.1143	-43.9453	-42.1143	-43.9453	-46.3867	-46.9971	-46.3867	-47.6074	-48.8281	-49.4385	-51.2695
5.95	-50.6592	-48.8281	-50.6592	-46.3867	-45.166	-40.2832	-40.8936	-40.8936	-42.7246	-40.2832	-42.1143	-42.1143	-44.5557	-45.166	-44.5557	-45.7764	-48.2178	-45.166	-44.5557	-50.0488	-50.0488
6	-51.2695	-49.4385	-49.4385	-49.4385	-46.3867	-42.1143	-42.1143	-43.9453	-40.8936	-39.6729	-42.7246	-46.9971	-42.7246	-46.9971	-44.5557	-44.5557	-48.2178	-45.7764	-46.9971	-51.2695	-48.8281
6.05	-51.8799	-53.1006	-46.3867	-48.2178	-46.3867	-42.1143	-41.5039	-43.335	-41.5039	-44.5557	-43.335	-45.7764	-42.1143	-42.1143	-43.9453	-42.1143	-45.166	-43.335	-48.2178	-51.2695	-48.8281
6.1	-53.1006	-51.8799	-43.9453	-44.5557	-45.7764	-42.7246	-42.1143	-43.9453	-42.1143	-46.3867	-40.8936	-44.5557	-44.5557	-39.0625	-44.5557	-43.335	-44.5557	-42.1143	-48.2178	-49.4385	-48.8281
6.15	-53.1006	-49.4385	-47.6074	-45.7764	-46.3867	-44.5557	-45.166	-43.9453	-41.5039	-46.9971	-41.5039	-45.7764	-44.5557	-41.5039	-46.3867	-42.1143	-48.8281	-46.9971	-44.5557	-51.2695	-50.0488
6.2	-53.1006	-49.4385	-44.5557	-43.335	-43.9453	-45.166	-46.9971	-41.5039	-38.4521	-45.7764	-41.5039	-42.1143	-43.335	-44.5557	-45.7764	-42.7246	-51.8799	-46.9971	-48.2178	-48.2178	-49.4385
6.25	-53.7109	-50.6592	-43.9453	-43.335	-43.9453	-43.335	-42.7246	-41.5039	-40.8936	-40.8936	-43.335	-40.2832	-44.5557	-44.5557	-43.335	-44.5557	-48.2178	-49.4385	-51.8799	-51.2695	-48.8281
6.3	-54.3213	-50.0488	-46.9971	-46.3867	-42.7246	-44.5557	-42.7246	-42.7246	-41.5039	-37.2314	-44.5557	-40.8936	-43.335	-42.1143	-44.5557	-45.7764	-46.9971	-45.166	-50.6592	-53.7109	-52.4902
6.35	-54.3213	-50.0488	-48.2178	-46.3867	-43.9453	-43.9453	-43.335	-46.3867	-43.335	-38.4521	-44.5557	-42.1143	-46.3867	-41.5039	-47.6074	-46.9971	-45.7764	-45.7764	-48.8281	-48.2178	-52.4902
6.4	-54.9316	-50.0488	-48.8281	-45.166	-41.5039	-44.5557	-42.1143	-44.5557	-41.5039	-42.1143	-42.1143	-42.7246	-42.1143	-42.1143	-46.9971	-45.166	-45.7764	-46.9971	-48.2178	-46.9971	-51.2695
6.45	-53.7109	-48.8281	-45.166	-43.335	-42.1143	-45.7764	-43.335	-41.5039	-40.8936	-42.1143	-43.335	-43.9453	-41.5039	-41.5039	-46.3867	-44.5557	-45.166	-45.166	-45.166	-42.1143	-48.8281
6.5	-54.3213	-45.7764	-45.7764	-43.9453	-45.7764	-45.166	-43.335	-39.0625	-40.8936	-40.2832	-42.7246	-43.335	-45.7764	-43.335	-46.9971	-44.5557	-48.8281	-45.166	-46.3867	-48.2178	-53.7109
6.55	-51.8799	-46.3867	-45.166	-48.8281	-44.5557	-43.335	-41.5039	-40.8936	-42.7246	-41.5039	-42.1143	-43.335	-46.9971	-45.7764	-45.7764	-45.7764	-45.7764	-43.9453	-45.166	-50.6592	-51.2695
6.6	-49.4385	-50.0488	-48.2178	-46.9971	-45.166	-42.1143	-40.2832	-39.0625	-40.2832	-45.7764	-41.5039	-43.9453	-43.9453	-43.9453	-45.166	-43.9453	-44.5557	-45.166	-44.5557	-49.4385	-53.1006
6.65	-51.8799	-50.6592	-48.2178	-46.9971	-43.9453	-41.5039	-40.2832	-40.2832	-39.6729	-44.5557	-42.7246	-42.7246	-42.1143	-44.5557	-42.7246	-44.5557	-44.5557	-42.7246	-46.9971	-49.4385	-50.6592
6.7	-50.6592	-49.4385	-45.7764	-49.4385	-43.335	-45.166	-42.7246	-42.1143	-39.6729	-42.1143	-43.9453	-40.2832	-43.335	-42.1143	-43.9453	-45.166	-46.9971	-43.335	-49.4385	-50.6592	-47.6074
6.75	-51.2695	-50.6592	-40.8936	-44.5557	-45.166	-44.5557	-43.9453	-42.7246	-43.335	-42.7246	-44.5557	-45.166	-43.335	-43.335	-43.9453	-45.166	-46.9971	-48.8281	-48.8281	-50.6592	-44.5557
6.8	-54.9316	-48.2178	-43.335	-46.3867	-43.335	-46.3867	-43.335	-39.6729	-44.5557	-41.5039	-42.1143	-46.3867	-43.335	-43.335	-43.9453	-41.5039	-50.6592	-51.2695	-48.2178	-46.3867	-48.2178
6.85	-54.9316	-49.4385	-46.3867	-43.9453	-42.1143	-41.5039	-45.7764	-41.5039	-41.5039	-42.1143	-45.7764	-45.7764	-45.166	-48.2178	-45.7764	-41.5039	-50.0488	-46.3867	-46.3867	-45.166	-50.0488
6.9	-51.2695	-53.1006	-46.9971	-42.7246	-44.5557	-41.5039	-45.166	-43.9453	-42.7246	-40.2832	-42.1143	-46.3867	-45.7764	-45.166	-46.9971	-43.335	-51.2695	-46.3867	-46.9971	-46.3867	-50.6592
6.95	-50.0488	-51.2695	-46.3867	-45.7764	-47.6074	-40.8936	-43.9453	-43.335	-43.335	-39.6729	-40.8936	-39.6729	-46.3867	-44.5557	-46.9971	-43.9453	-48.8281	-45.166	-49.4385	-48.2178	-49.4385
7	-54.3213	-48.8281	-45.7764	-45.166	-45.166	-44.5557	-40.2832	-40.2832	-40.8936	-41.5039	-43.335	-43.9453	-45.166	-42.7246	-49.4385	-44.5557	-46.3867	-43.9453	-50.6592	-48.8281	-48.8281
[truncated: 2,858 more rows]
