# Supplementary material for: Copine-6 is a TRPM3 escort protein controlling the sensitivity of sensory neurons to noxious heat
Source: EMBO J. 2025 Jun 19;44(15):4222–51. doi: 10.1038/s44318-025-00487-0 (PMC12317139; doi:10.1038/s44318-025-00487-0)
Supplement: Supplementary file 12 — EV Figure Source Data [file 44318_2025_487_MOESM12_ESM.zip › Figure EV3/7E.xlsx]

## Sheet: Sheet1
	TRPM3														TRPM3+CPNE6
-200	-0.52438	-0.15554	-0.32487	-0.37133	-0.19119	-0.39947	-0.17144	-0.65334	-0.24499	-0.39543	-0.47214	-0.22635	-0.2748		-0.4414	-0.4727	-0.78949	-0.79496	-0.72912	-1.08666	-0.79757	-0.62327	-0.32884	-0.54165	-0.96603	-0.48724	-0.64097	-0.53792	-0.28269	-0.54973	-0.33394	-0.445	-0.49488
-180	-0.39344	-0.1051	-0.23803	-0.27716	-0.15467	-0.30412	-0.12839	-0.47208	-0.18728	-0.29859	-0.34611	-0.15976	-0.20815		-0.40326	-0.36089	-0.60414	-0.627	-0.58141	-0.86018	-0.61358	-0.44264	-0.25095	-0.40425	-0.77024	-0.35058	-0.48618	-0.41015	-0.19312	-0.40549	-0.22989	-0.33412	-0.37002
-160	-0.27319	-0.06622	-0.16833	-0.21455	-0.10858	-0.22219	-0.09746	-0.32313	-0.14697	-0.22349	-0.25306	-0.1046	-0.14827		-0.36077	-0.26635	-0.45295	-0.47208	-0.45071	-0.66178	-0.45158	-0.28996	-0.17529	-0.30176	-0.59197	-0.24262	-0.35717	-0.30406	-0.13641	-0.27809	-0.16057	-0.26188	-0.27151
-140	-0.19132	-0.03677	-0.11566	-0.14697	-0.08237	-0.1533	-0.06305	-0.20796	-0.1079	-0.14069	-0.18132	-0.06137	-0.10162		-0.31381	-0.18598	-0.32313	-0.33406	-0.32114	-0.48152	-0.30834	-0.17778	-0.11516	-0.21927	-0.43108	-0.15318	-0.25045	-0.21039	-0.08386	-0.17983	-0.10038	-0.17231	-0.19312
-120	-0.12808	-0.01963	-0.0764	-0.09765	-0.06	-0.10181	-0.0382	-0.12504	-0.07746	-0.09038	-0.1187	-0.03466	-0.06454		-0.27865	-0.11939	-0.22921	-0.23443	-0.24026	-0.33667	-0.20374	-0.10162	-0.0769	-0.14647	-0.304	-0.09355	-0.1643	-0.13976	-0.04572	-0.10423	-0.05932	-0.10951	-0.12082
-100	-0.08336	-0.00919	-0.0482	-0.06609	-0.03826	-0.06572	-0.02541	-0.07174	-0.05472	-0.0574	-0.08317	-0.01808	-0.03988		-0.243	-0.07317	-0.15454	-0.15604	-0.16746	-0.22349	-0.13405	-0.05777	-0.04597	-0.10162	-0.20473	-0.05578	-0.10684	-0.08988	-0.02305	-0.06261	-0.02429	-0.06827	-0.07541
-80	-0.0559	-0.00224	-0.03168	-0.04261	-0.02621	-0.04125	-0.01627	-0.04696	-0.03795	-0.03727	-0.0564	-0.00926	-0.02336		-0.21231	-0.05044	-0.10324	-0.09963	-0.09156	-0.14635	-0.08522	-0.03019	-0.02808	-0.06336	-0.13454	-0.03292	-0.06702	-0.05895	-0.00814	-0.03056	-0.01491	-0.03764	-0.04913
-60	-0.03665	-0.00075	-0.01789	-0.02485	-0.01727	-0.02509	-0.00907	-0.02814	-0.02435	-0.02379	-0.03727	-0.00143	-0.01497		-0.17243	-0.0323	-0.06845	-0.06435	-0.07007	-0.09417	-0.05553	-0.01528	-0.01876	-0.04087	-0.08411	-0.01926	-0.04131	-0.0377	-0.0023	-0.02044	0.000745	-0.0228	-0.02938
-40	-0.02162	-0.00124	-0.01168	-0.01516	-0.01168	-0.01559	-0.00634	-0.01919	-0.01447	-0.01466	-0.02317	-0.00019	-0.00832		-0.13057	-0.01777	-0.04298	-0.03926	-0.04696	-0.05951	-0.03677	-0.00733	-0.01106	-0.02609	-0.05143	-0.01217	-0.02671	-0.02547	-0.00019	-0.00882	0.004969	-0.01559	-0.0182
-20	-0.01205	0.000124	-0.00646	-0.00882	-0.00783	-0.00801	-0.0041	-0.01267	-0.0095	-0.00888	-0.01335	-0.00155	-0.00522		-0.08435	-0.01068	-0.02559	-0.02323	-0.02398	-0.03317	-0.02199	-0.00224	-0.00696	-0.01665	-0.02646	-0.00634	-0.01547	-0.01553	-0.00037	0.002795	0.00559	-0.0087	-0.00391
0	-0.00224	-0.00162	-0.00236	-0.00422	-0.00348	-0.00255	-0.00149	-0.00497	-0.0028	-0.00497	-0.00416	-0.00273	-0.00366		-0.02137	-0.00435	-0.00957	-0.00758	-0.01019	-0.01056	-0.01068	-0.00224	-0.00311	-0.00671	-0.00485	-0.00373	-0.00696	-0.00789	-0.00236	0.002857	0.003727	-0.00553	0.004907
20	0.010187	-0.00224	0.002857	0.004969	0.00323	0.008634	0.005528	0.004907	0.010498	0.003913	0.010311	-0.00124	-0.00149		0.060128	0.00733	0.016647	0.014535	0.010932	0.026461	0.008075	0.001863	0.002733	0.004969	0.034661	0.002982	0.007578	-0.00236	-0.00472	0.011181	0.010125	-0.00323	0.021244
40	0.045593	0.001367	0.026213	0.028946	0.030934	0.054476	0.035282	0.042115	0.054041	0.040375	0.047519	0.016026	0.011616		0.170074	0.052053	0.09131	0.081745	0.079136	0.120753	0.058513	0.035158	0.030934	0.050438	0.130692	0.03727	0.062613	0.013417	0.004721	0.04814	0.044972	0.014784	0.060687
60	0.138394	0.024846	0.087087	0.098267	0.106467	0.157216	0.109076	0.142432	0.144171	0.135475	0.130816	0.073794	0.052115		0.312816	0.149948	0.244861	0.20784	0.218027	0.275298	0.179267	0.132431	0.100255	0.145973	0.27977	0.129698	0.180012	0.071806	0.047208	0.142246	0.139016	0.075285	0.166284
80	0.293063	0.078266	0.189951	0.184112	0.228463	0.311449	0.210387	0.321077	0.265918	0.273994	0.24747	0.176223	0.117896		0.492083	0.271323	0.451707	0.359279	0.424128	0.457919	0.351079	0.288715	0.208337	0.277037	0.455186	0.282752	0.347849	0.189951	0.136282	0.289026	0.280143	0.195727	0.311139
100	0.480902	0.151315	0.308095	0.27008	0.387852	0.490965	0.354744	0.542769	0.397418	0.429718	0.377417	0.310145	0.201566		0.713713	0.395679	0.673958	0.521153	0.673089	0.640664	0.552832	0.485747	0.331948	0.433445	0.624887	0.465994	0.533266	0.355614	0.271447	0.467112	0.460776	0.36108	0.503823
120	0.701041	0.223121	0.440651	0.365863	0.569355	0.686257	0.50345	0.788687	0.535253	0.582337	0.506369	0.440899	0.292442		0.953108	0.534073	0.907266	0.703401	0.920435	0.802787	0.778562	0.663771	0.452701	0.586747	0.812104	0.673586	0.722347	0.540844	0.395492	0.690419	0.621408	0.54631	0.696693
140	0.911614	0.305486	0.559913	0.414438	0.744149	0.888631	0.636502	1.0279	0.669921	0.731043	0.649733	0.567367	0.373814		1.22704	0.620911	1.11461	0.843908	1.19822	0.966897	0.98019	0.84192	0.580287	0.735205	0.97783	0.869624	0.903974	0.726322	0.55569	0.894656	0.76589	0.742783	0.902793
160	1.13747	0.396051	0.688369	0.469224	0.867015	1.10237	0.770673	1.28009	0.765641	0.864779	0.776201	0.713402	0.430961		1.50333	0.727502	1.31027	0.99634	1.49414	1.10964	1.19437	0.985656	0.656566	0.868009	1.06641	1.05162	1.06243	0.952114	0.722533	1.10753	0.905464	0.933976	1.05827
180	1.31077	0.47233	0.804029	0.491089	1.01671	1.29506	0.874966	1.50395	0.831174	0.920372	0.894718	0.850057	0.480094		1.81602	0.809868	1.4632	1.12244	1.76968	1.20642	1.34841	1.11237	0.700544	0.986402	1.19971	1.25549	1.21499	1.1397	0.838131	1.29195	0.991743	1.11405	1.20064
200	1.49141	0.5419	0.878071	0.486368	1.16244	1.45792	0.995719	1.67421	0.912173	0.953915	0.969506	0.952424	0.524694		2.12461	0.829124	1.58992	1.21946	2.07194	1.3217	1.50544	1.15958	0.751355	1.09933	1.2704	1.38792	1.30015	1.35251	0.845647	1.46898	1.0256	1.2694	1.2858
