# Supplementary material for: Copine-6 is a TRPM3 escort protein controlling the sensitivity of sensory neurons to noxious heat
Source: EMBO J. 2025 Jun 19;44(15):4222–51. doi: 10.1038/s44318-025-00487-0 (PMC12317139; doi:10.1038/s44318-025-00487-0)
Supplement: Supplementary file 12 — EV Figure Source Data [file 44318_2025_487_MOESM12_ESM.zip › Figure EV3/7F.xlsx]

## Sheet: TRPM3
-80							80
0	0.1	1	10	50	100		0	0.1	1	10	50	100
17.141				18.8616			28.2398				145.302
11.5042				18.0075	18.0107		19.0288				90.9027	106.842
10.2845			11.8461	18.4717	17.2351		12.6433			38.7323	88.3125	76.08
7.847	8.15223	8.59331	10.011	18.2185	16.0588		13.1593	15.5174	21.6264	71.3215	154.094	131.112
18.1025	20.0776	22.1427	27.7484	47.4632	36.3207		23.9442	29.1567	34.0129	146.177	270.255	211.11
4.56098	4.65146	4.67345	6.8954	11.6572	10.4923		24.9474	26.812	28.5129	90.5963	146.669	141.787
9.24283	11.6184	16.2973	36.2258	39.1015	38.1106		16.1861	25.7247	54.7328	167.182	175.19	174.739
10.914	12.4536		13.7759	21.3664	22.83		20.1891	21.5494		66.4271	117.409	126.586
4.57709	4.32597	10.0366	32.3529	44.1067			11.7561	15.658	29.9605	76.4945	115.419
6.10215	6.4781	5.60199	17.8745	18.6375	19.774		11.1819	10.966	17.8668	77.1846	76.5087	81.0319
6.02752	10.7076	21.7698	64.6935	49.6562	36.0608		19.5203	40.1184	90.2254	164.242	142.672	116.921
15.7025	17.0596	22.0667	27.1503	28.4636	33.2514		26.6781	31.1782	73.4681	124.626	110.626	117.987
5.79844	6.65137	6.27519	10.864	15.2712	17.8181		10.3486	12.0584	17.0026	53.7916	54.6579	58.4723
11.2532	15.5096	23.4032	50.3225	49.6295	71.0544		21.6106	47.7047	117.801	193.106	167.106	151.682
3.56738	3.7239	4.33868	8.86962	10.208	9.78002		14.997	16.602	32.4476	60.896	57.8975	55.8863
14.5692	18.1847	26.5929	40.287	48.1759	54.7638		36.9576	45.7452	63.3117	120.602	153.381	152.604
3.77245	4.35636	4.44469	7.62413	17.1093	18.216		11.8955	11.6	21.0395	63.1366	115.581	116.962
7.649	8.37186	8.84523	13.4004	33.9739	37.5291		23.4245	25.1216	33.7819	71.3938	108.528	111.957
3.5752			4.95464	8.55591	9.24662		8.42155			23.8542	43.8076	45.8863
4.66353	5.09994	6.27058	7.04216	13.4913	11.161		8.08181	9.63511	14.5354	44.39	70.6147	60.4179
5.96867	8.64505	10.776	11.5539	14.665	10.8033		13.8903	18.27	25.9749	65.3321	75.7643	56.6272
25.8526	27.7614	30.1436	49.1528	61.4253	82.9774		31.6099	33.2421	56.2723	127.958	138.883	137.37
EC50=5.375							EC50=3.449

## Sheet: +CPNE6
-80							80
0	0.1	1	10	50	100		0	0.1	1	10	50	100
6.8813	7.93644	9.85529	23.9121	28.7173	25.9085		11.3047	12.7348	45.8689	127.28	139.488	126.85
3.28563	3.72313	24.7038	36.7027	36.0657	33.41		5.87728	6.07033	122.674	146.082	157.581	151.187
6.44255	8.79782	12.9809	37.5005	51.9341	51.0368		14.6691	17.1467	88.8697	230.6	276.894	271.018
6.5217	7.05364	13.9482	28.0085	28.7044	31.3886		11.9093	12.3112	90.4366	163.154	176.013	179.558
8.28479	8.88389	18.5432	36.539	42.1208			11.1323	12.4068	132.927	238.903	263.549
11.2619	11.7135	14.8734	35.3185	42.5012	46.4966		15.4155	18.6001	72.2629	127.359	134.081	140.313
17.5281	18.3014	21.7559	56.1076	82.2516	91.8161		37.2225	40.1486	111.163	317.811	375.591	384.256
25.1202	26.9897	69.0653	110.151				35.7748	38.9773	143.011	214.763
7.48174	10.6405	21.6289	44.7168	79.9131	76.1831		18.6831	28.6799	41.4865	89.1633	165.189	178.574
9.45241	11.948	11.8221	22.5791	22.9441	24.7149		15.9323	23.4942	37.2466	122.586	134.434	137.995
5.14898	5.69509	7.48698	20.9911	29.1397	28.3646		10.0438	18.5161	56.1889	128.586	148.085	152.181
15.3319	17.4782	18.4151	33.459	50.3033	51.6956		36.5664	37.8501	40.9849	125.699	227.584	224.114
15.4205	16.3556	15.1772	22.1799	38.1776	38.6737		24.3193	25.9508	34.6213	72.8515	97.8376	90.9901
7.92556	9.55869	9.05045	26.0371	27.8395	28.7273		18.1371	21.3814	35.3584	166.498	173.968	170.999
5.3492	5.57619	7.15061	13.177	21.3652	34.1995		10.3991	11.5475	12.2652	37.7548	91.3328	85.2733
1.67872	3.23431	17.1257	21.8418	52.204	55.1735		10.207	19.9848	78.9423	137.822	209.422	213.21
5.44119	5.66391	5.70351	8.58605	23.3472	24.0994		11.9518	12.3783	15.0781	43.4146	100.864	102.313
4.09662	4.29456	4.30671	7.431	18.3917	25.8059		7.88049	8.53299	14.8854	51.0272	88.6675	91.0237
16.6378	17.2325	18.5673	25.5416	40.9919	41.1229		35.855	37.8912	41.8354	93.3734	127.648	123.973
18.2165	19.4368	17.6981	21.7354	48.8263	51.1284		46.78	46.2109	51.4314	116.447	242.664	250.71
EC50=5.639							EC50=3.059
