# Supplementary material for: Copine-6 is a TRPM3 escort protein controlling the sensitivity of sensory neurons to noxious heat
Source: EMBO J. 2025 Jun 19;44(15):4222–51. doi: 10.1038/s44318-025-00487-0 (PMC12317139; doi:10.1038/s44318-025-00487-0)
Supplement: Supplementary file 12 — EV Figure Source Data [file 44318_2025_487_MOESM12_ESM.zip › Figure EV3/7G.xlsx]

## Sheet: TRPM3
-80							80
0	0.1	1	3	10	30		0	0.1	1	3	10	30
5.35555	5.78402	8.91871	18.1676	21.8878	30.834		22.1731	23.5096	50.7099	99.009	111.192	139.038
6.32246	7.07956	18.9462	20.2389	26.5276	25.7171		11.361	13.618	54.8326	70.1143	80.5746	70.741
11.4377	11.8133	15.1994	35.1822				28.3886	30.8244	60.8903	93.432
11.4361	12.0667	16.1408	16.5655				14.7661	20.9288	59.9705	67.8132
8.76644	11.7092	25.2143	64.4469	57.1027	54.0967		21.4256	25.8395	124.623	196.5	177.176	173.754
15.6064	15.5415	21.3913	37.1778	40.6363	33.493		33.3643	48.9828	98.8765	140.585	154.909	146.761
11.1284	13.1457	23.1089	29.9404	42.535	32.4532		20.5886	27.7119	130.301	167.037	149.936	138.347
3.61752	4.62498	10.9682	17.7695	11.8955	10.8878		9.67246	12.7352	65.1662	86.5731	66.6094	56.1417
11.9893	14.4705	17.3334	19.7765	22.3188	23.0432		27.661	30.8896	108.955	120.775	133.049	135.146
4.91806	7.79649	23.0257	37.1631	33.7412	32.2305		13.4289	19.1017	138.964	182.503	164.838	150.463
3.34772	3.52763	8.07356	13.5297	14.044			10.8198	11.7457	46.7431	60.3707	52.7106
8.88705	9.26348	9.99325	19.8633	20.8687			23.1717	25.4086	35.2891	118.063	114.291
9.38512	9.51612	12.3476	16.9652	16.3015	14.7532		12.8182	12.8077	42.8844	63.4708	62.7901	58.6727
6.76455	7.70189	8.49222	12.2668	8.28038	11.3318		9.02835	10.5286	26.2702	50.1412	34.3008	57.0246
9.79572	19.0548	22.5202	29.1335	24.0105			15.4717	42.4167	121.005	146.223	121.595
8.28177	8.39344	17.2697	16.6022	20.6824	22.8778		19.8236	22.2725	80.5477	82.03	83.1718	82.9327
11.6296			18.4578	20.4287	19.4424		14.3888			112.211	126.09	117.782
EC50=1.118							EC50=0.8592

## Sheet: +CPNE6
-80							80
0	0.1	1	3	10	30		0	0.1	1	3	10	30
10.8044	10.8269	33.2337		37.7921	82.3835		19.9009	25.9785	138.549		135.728	273.051
11.8315	13.1812	19.2092		20.536	22.9672		14.5395	22.0669	73.0148		98.5262	108.927
5.6834	5.9766	11.6674	19.0431	21.2842	20.5707		36.2018	37.4209	67.8783	84.2255	84.1557	81.2568
10.0105	10.8262	28.3631	20.9886	22.3734	43.793		16.3354	18.7463	127.177	132.79	141.225	217.061
10.9386	13.2167	13.4149	14.6674	27.9059	27.4645		16.8493	21.3732	36.8317	76.1805	146.03	149.259
4.4842	5.4389	20.0701					9.34512	12.6141	90.7887
56.887	58.9321	73.3493	110.409	104.396	113.702		49.4163	119.181	285.794	431.472	394.175	381.372
5.60912	9.84055	49.1506	102.087	51.9586	84.2148		55.5272	120.117	575.146	808.35	564.259	696.474
7.14055	8.00604	20.6658	48.3097	57.026	48.6759		24.2563	26.3042	91.0527	138.92	147.729	170.966
11.889	13.223	31.2718	43.1969	45.2242	44.6186		23.0691	23.8721	186.861	241.683	249.448	254.606
7.51113	7.53851	40.4889	52.8908	55.8119	51.5246		18.2032	21.6893	183.436	211.506	214.236	203.72
14.0247	16.9539	56.7415	87.3231				25.6302	26.9894	283.856	310.421
7.6213	8.48253	30.4276	40.1041	45.9529	39.126		13.8979	15.9217	225.213	264.082	283.619	251.145
9.35334	10.1848	12.2203	25.366	34.6997	31.7018		12.2297	13.1222	59.9189	158.411	201.89	192.209
10.123	11.1443	21.6833	29.168	29.3072	29.3463		15.8199	20.1372	108.52	129.706	125.023	126.572
5.60563	6.80208	7.18675	10.2539				7.51423	9.00823	22.8449	40.9927
13.1161	15.557	16.0711	26.4391				21.285	31.0458	67.1318	128.534
EC50=1.031							EC50=0.8431
