# Supplementary material for: Copine-6 is a TRPM3 escort protein controlling the sensitivity of sensory neurons to noxious heat
Source: EMBO J. 2025 Jun 19;44(15):4222–51. doi: 10.1038/s44318-025-00487-0 (PMC12317139; doi:10.1038/s44318-025-00487-0)
Supplement: Supplementary file 12 — EV Figure Source Data [file 44318_2025_487_MOESM12_ESM.zip › Figure EV3/7H.xlsx]

## Sheet: left
NM_001035242.1
TRPM3			TRPM3+CPNE6
80	-80		80	-80
174.992	49.6371		377.221	113.673
150.2	90.6744		260.19	60.5666
140.661	43.7926		360.045	86.9232
203.955	53.5768		207.799	59.1199
153.346	59.6814		169.369	59.3347
271.189	62.272		292.027	73.823
219.203	53.2109		219.117	73.5547
88.6539	41.7497		178.567	53.564
279.353	74.2279		211.318	55.4802
156.754	29.5476		301.031	88.908
189.208	47.4115		195.656	55.6162
241.991	110.905		238.479	64.8917
92.0177	58.5732		312.243	162.963
113.868	32.8626		220.033	59.1077
180.381	66.9965		170.731	53.2696
126.399	54.5924		273.664	109.205
			271.179	137.421
			198.405	156.252
			240.435	141.645
			223.455	88.7015
			213.794	83.8807
			318.28	109.213

## Sheet: right
NM_001035240.2
TRPM3			TRPM3+CPNE6
80	-80		80	-80
381.7	135.87		287.07	65.4246
350.874	143.72		255.508	120.798
354.39	144.084		254.193	120.024
116.089	52.8277		388.077	127.865
147.069	43.8301		254.608	69.4582
243.665	88.2524		257.424	87.2708
183.893	58.6036		298.274	109.531
200.367	76.3504		207.052	62.8318
233.154	74.628		200.673	71.4332
260.923	94.8749		356.207	121.386
173.047	53.9852		349.461	203.858
168.722	57.8363		284.223	150.559
317.206	90.7328		140.996	42.1583
302.362	63.913		312.449	76.5721
122.905	44.215		249.095	60.1522
323.611	149.981		343.279	102.007
166.452	81.2934		215.196	74.9583
98.4171	35.9902		177.035	67.1481
127.495	64.2892		596.97	267.971
109.472	48.2353		358.294	103.923
86.6967	40.6692		191.715	110.873
216.766	76.1036		357.841	238.929
290.903	89.8154		304.15	96.7099
253.957	91.5653		183.639	92.7773
334.635	90.1622		357.524	139.732
			529.102	259.28
			523.902	229.474
			396.281	212.232
