# Supplementary material for: Copine-6 is a TRPM3 escort protein controlling the sensitivity of sensory neurons to noxious heat
Source: EMBO J. 2025 Jun 19;44(15):4222–51. doi: 10.1038/s44318-025-00487-0 (PMC12317139; doi:10.1038/s44318-025-00487-0)
Supplement: Supplementary file 12 — EV Figure Source Data [file 44318_2025_487_MOESM12_ESM.zip › Figure EV4/6AB.xlsx]

## Sheet: A
Cpne6+/+			Cpne6-/-
time(s)	I(pA)		time(s)	I(pA)
0	-14.6484		0	-29.2969
0.01	-21.9727		0.01	-25.0244
0.02	-25.0244		0.02	-22.583
0.03	-15.8691		0.03	-23.8037
0.04	-31.7383		0.04	-33.5693
0.05	-11.5967		0.05	-25.6348
0.06	-25.6348		0.06	-34.1797
0.07	-15.2588		0.07	-19.5313
0.08	-18.3105		0.08	-28.0762
0.09	-12.207		0.09	-28.0762
0.1	-15.8691		0.1	-27.4658
0.11	-18.3105		0.11	-28.6865
0.12	-17.0898		0.12	-25.0244
0.13	-20.1416		0.13	-31.7383
0.14	-14.6484		0.14	-26.2451
0.15	-21.3623		0.15	-30.5176
0.16	-14.6484		0.16	-20.752
0.17	-4.88281		0.17	-23.1934
0.18	-12.207		0.18	-26.2451
0.19	-14.6484		0.19	-36.0107
0.2	-17.7002		0.2	-25.6348
0.21	-17.0898		0.21	-18.3105
0.22	-17.0898		0.22	-16.4795
0.23	-21.3623		0.23	-28.0762
0.24	-21.3623		0.24	-29.2969
0.25	-18.3105		0.25	-22.583
0.26	-20.1416		0.26	-23.8037
0.27	-5.49316		0.27	-29.2969
0.28	-23.8037		0.28	-26.8555
0.29	-22.583		0.29	-25.0244
0.3	-7.93457		0.3	-32.959
0.31	-14.0381		0.31	-23.1934
0.32	-14.6484		0.32	-20.752
0.33	-12.207		0.33	-30.5176
0.34	-20.1416		0.34	-21.9727
0.35	-16.4795		0.35	-35.4004
0.36	-25.0244		0.36	-24.4141
0.37	-20.1416		0.37	-23.8037
0.38	-15.2588		0.38	-24.4141
0.39	-18.3105		0.39	-25.0244
0.4	-23.8037		0.4	-34.1797
0.41	-18.9209		0.41	-30.5176
0.42	-22.583		0.42	-10.9863
0.43	-15.2588		0.43	-34.1797
0.44	-29.9072		0.44	-32.3486
0.45	-17.0898		0.45	-26.8555
0.46	-26.8555		0.46	-31.7383
0.47	-18.3105		0.47	-36.6211
0.48	-18.9209		0.48	-25.0244
0.49	-21.9727		0.49	-28.6865
0.5	-15.2588		0.5	-31.7383
0.51	-21.3623		0.51	-33.5693
0.52	-22.583		0.52	-28.0762
0.53	-9.15527		0.53	-35.4004
0.54	-24.4141		0.54	-37.2314
0.55	-18.9209		0.55	-36.6211
0.56	-18.3105		0.56	-28.0762
0.57	-8.54492		0.57	-30.5176
0.58	-17.0898		0.58	-25.6348
0.59	-20.752		0.59	-34.79
0.6	-29.2969		0.6	-11.5967
0.61	-23.8037		0.61	-34.1797
0.62	-21.3623		0.62	-28.6865
0.63	-31.7383		0.63	-24.4141
0.64	-21.9727		0.64	-28.6865
0.65	-24.4141		0.65	-30.5176
0.66	-20.752		0.66	-26.2451
0.67	-16.4795		0.67	-15.8691
0.68	-10.9863		0.68	-18.9209
0.69	-17.7002		0.69	-18.9209
0.7	-17.0898		0.7	-28.0762
0.71	-9.15527		0.71	-21.9727
0.72	-26.8555		0.72	-22.583
0.73	-15.2588		0.73	-26.8555
0.74	-21.3623		0.74	-18.3105
0.75	-15.8691		0.75	-22.583
0.76	-25.6348		0.76	-18.9209
0.77	-14.6484		0.77	-18.3105
0.78	-20.752		0.78	-30.5176
0.79	-19.5313		0.79	-21.3623
0.8	-21.3623		0.8	-17.0898
0.81	-23.8037		0.81	-39.6729
0.82	-19.5313		0.82	-32.959
0.83	-14.6484		0.83	-19.5313
0.84	-18.3105		0.84	-24.4141
0.85	-4.27246		0.85	-20.1416
0.86	-24.4141		0.86	-20.1416
0.87	-9.15527		0.87	-25.6348
0.88	-15.8691		0.88	-20.752
0.89	-12.8174		0.89	-23.8037
0.9	-14.6484		0.9	-23.8037
0.91	-21.9727		0.91	-24.4141
0.92	-20.1416		0.92	-16.4795
0.93	-23.8037		0.93	-29.9072
0.94	-27.4658		0.94	-20.752
0.95	-17.0898		0.95	-23.1934
0.96	-26.2451		0.96	-20.1416
0.97	-21.3623		0.97	-26.8555
0.98	-16.4795		0.98	-38.4521
0.99	-18.9209		0.99	-22.583
1	-31.7383		1	-36.0107
1.01	-17.0898		1.01	-17.0898
1.02	-21.3623		1.02	-26.2451
1.03	-12.8174		1.03	-23.8037
1.04	-18.3105		1.04	-23.1934
1.05	-23.1934		1.05	-23.8037
1.06	-21.9727		1.06	-21.3623
1.07	-19.5313		1.07	-20.752
1.08	-6.10352		1.08	-22.583
1.09	-10.9863		1.09	-28.6865
1.1	-17.7002		1.1	-15.8691
1.11	-17.0898		1.11	-19.5313
1.12	-17.7002		1.12	-28.6865
1.13	-14.6484		1.13	-31.7383
1.14	-26.8555		1.14	-26.2451
1.15	-14.0381		1.15	-25.6348
1.16	-18.9209		1.16	-32.3486
1.17	-14.6484		1.17	-31.7383
1.18	-11.5967		1.18	-22.583
1.19	-26.2451		1.19	-33.5693
1.2	-18.9209		1.2	-28.0762
1.21	-20.752		1.21	-17.0898
1.22	-3.66211		1.22	-25.0244
1.23	-9.15527		1.23	-19.5313
1.24	-23.8037		1.24	-29.9072
1.25	-23.1934		1.25	-32.959
1.26	-18.9209		1.26	-19.5313
1.27	-18.9209		1.27	-29.2969
1.28	-18.3105		1.28	-18.9209
1.29	-9.15527		1.29	-18.9209
1.3	-20.1416		1.3	-23.1934
1.31	-12.207		1.31	-29.9072
1.32	-13.4277		1.32	-23.1934
1.33	-10.9863		1.33	-32.3486
1.34	-16.4795		1.34	-30.5176
1.35	-10.376		1.35	-18.9209
1.36	-14.0381		1.36	-19.5313
1.37	-15.2588		1.37	-24.4141
1.38	-18.9209		1.38	-36.6211
1.39	-15.2588		1.39	-38.4521
1.4	-18.9209		1.4	-28.6865
1.41	-11.5967		1.41	-26.8555
1.42	-23.1934		1.42	-23.8037
1.43	-13.4277		1.43	-28.6865
1.44	-28.0762		1.44	-22.583
1.45	-18.3105		1.45	-18.9209
1.46	-12.207		1.46	-29.9072
1.47	-19.5313		1.47	-23.1934
1.48	-21.9727		1.48	-26.2451
1.49	-23.8037		1.49	-30.5176
1.5	-20.1416		1.5	-13.4277
1.51	-29.2969		1.51	-31.7383
1.52	-21.3623		1.52	-30.5176
1.53	-6.10352		1.53	-26.8555
1.54	-17.0898		1.54	-28.0762
1.55	-16.4795		1.55	-18.9209
1.56	-21.3623		1.56	-28.0762
1.57	-17.0898		1.57	-18.3105
1.58	-17.0898		1.58	-22.583
1.59	-28.0762		1.59	-21.9727
1.6	-26.2451		1.6	-24.4141
1.61	-12.207		1.61	-21.3623
1.62	-20.752		1.62	-27.4658
1.63	-15.2588		1.63	-30.5176
1.64	-17.0898		1.64	-21.9727
1.65	-20.752		1.65	-20.752
1.66	-15.2588		1.66	-23.8037
1.67	-18.9209		1.67	-16.4795
1.68	-20.1416		1.68	-34.79
1.69	-8.54492		1.69	-15.2588
1.7	-20.752		1.7	-23.8037
1.71	-20.752		1.71	-20.752
1.72	-20.1416		1.72	-24.4141
1.73	-29.2969		1.73	-29.2969
1.74	-23.8037		1.74	-21.9727
1.75	-21.3623		1.75	-22.583
1.76	-18.3105		1.76	-24.4141
1.77	-6.10352		1.77	-13.4277
1.78	-18.9209		1.78	-28.6865
1.79	-23.8037		1.79	-19.5313
1.8	-25.6348		1.8	-23.1934
1.81	-12.207		1.81	-33.5693
1.82	-15.8691		1.82	-27.4658
1.83	-14.0381		1.83	-23.8037
1.84	-21.3623		1.84	-31.7383
1.85	-11.5967		1.85	-23.1934
1.86	-18.9209		1.86	-29.2969
1.87	-20.1416		1.87	-21.9727
1.88	-24.4141		1.88	-26.2451
1.89	-18.9209		1.89	-37.2314
1.9	-29.2969		1.9	-26.8555
1.91	-17.0898		1.91	-20.752
1.92	-21.3623		1.92	-25.6348
1.93	-14.0381		1.93	-18.9209
1.94	-28.0762		1.94	-27.4658
1.95	-14.6484		1.95	-34.1797
1.96	-18.9209		1.96	-32.3486
1.97	-23.1934		1.97	-19.5313
1.98	-32.3486		1.98	-27.4658
1.99	-9.76563		1.99	-20.752
2	-20.1416		2	-28.0762
2.01	-22.583		2.01	-29.2969
2.02	-19.5313		2.02	-16.4795
2.03	-23.1934		2.03	-25.6348
2.04	-17.0898		2.04	-18.9209
2.05	-23.1934		2.05	-18.3105
2.06	-20.752		2.06	-18.3105
2.07	-20.752		2.07	-35.4004
2.08	-15.8691		2.08	-34.1797
2.09	-14.0381		2.09	-29.2969
2.1	-21.9727		2.1	-31.7383
2.11	-22.583		2.11	-30.5176
2.12	-14.0381		2.12	-37.2314
2.13	-17.0898		2.13	-34.1797
2.14	-9.15527		2.14	-25.6348
2.15	-20.1416		2.15	-15.2588
2.16	-19.5313		2.16	-18.3105
2.17	-20.1416		2.17	-30.5176
2.18	-8.54492		2.18	-28.6865
2.19	-6.71387		2.19	-35.4004
2.2	-7.93457		2.2	-20.752
2.21	-11.5967		2.21	-21.9727
2.22	-21.9727		2.22	-28.0762
2.23	-14.0381		2.23	-28.0762
2.24	-17.7002		2.24	-24.4141
2.25	-15.2588		2.25	-21.3623
2.26	-8.54492		2.26	-15.2588
2.27	-13.4277		2.27	-25.6348
2.28	-14.6484		2.28	-19.5313
2.29	-17.7002		2.29	-18.3105
2.3	-26.2451		2.3	-31.7383
2.31	-23.1934		2.31	-16.4795
2.32	-22.583		2.32	-28.6865
2.33	-20.752		2.33	-24.4141
2.34	-16.4795		2.34	-32.3486
2.35	-28.0762		2.35	-29.2969
2.36	-7.32422		2.36	-29.9072
2.37	-17.7002		2.37	-33.5693
2.38	-23.8037		2.38	-29.2969
2.39	-14.6484		2.39	-34.1797
2.4	-15.8691		2.4	-21.9727
2.41	-21.3623		2.41	-21.9727
2.42	-25.6348		2.42	-21.9727
2.43	-18.3105		2.43	-17.7002
2.44	-15.8691		2.44	-31.7383
2.45	-25.0244		2.45	-23.1934
2.46	-7.93457		2.46	-24.4141
2.47	-14.0381		2.47	-21.3623
2.48	-17.0898		2.48	-23.8037
2.49	-5.49316		2.49	-31.7383
2.5	-24.4141		2.5	-29.9072
2.51	-18.9209		2.51	-18.3105
2.52	-25.6348		2.52	-23.1934
2.53	-7.32422		2.53	-20.1416
2.54	-11.5967		2.54	-18.9209
2.55	-12.207		2.55	-19.5313
2.56	-13.4277		2.56	-19.5313
2.57	-20.1416		2.57	-20.1416
2.58	-16.4795		2.58	-22.583
2.59	-13.4277		2.59	-25.6348
2.6	-14.0381		2.6	-29.9072
2.61	-11.5967		2.61	-24.4141
2.62	-8.54492		2.62	-29.2969
2.63	-9.15527		2.63	-16.4795
2.64	-14.6484		2.64	-15.8691
2.65	-7.93457		2.65	-14.6484
2.66	-17.0898		2.66	-9.15527
2.67	-12.207		2.67	-25.0244
2.68	-14.0381		2.68	-21.3623
2.69	-16.4795		2.69	-18.9209
2.7	-12.8174		2.7	-26.2451
2.71	-10.9863		2.71	-23.1934
2.72	-17.7002		2.72	-21.3623
2.73	-17.0898		2.73	-25.6348
2.74	-17.0898		2.74	-21.3623
2.75	1.83106		2.75	-16.4795
2.76	-12.207		2.76	-21.3623
2.77	-8.54492		2.77	-30.5176
2.78	-21.3623		2.78	-19.5313
2.79	-4.88281		2.79	-17.0898
2.8	-12.8174		2.8	-14.6484
2.81	-9.76563		2.81	-29.2969
2.82	-16.4795		2.82	-16.4795
2.83	-4.88281		2.83	-25.6348
2.84	-14.0381		2.84	-18.3105
2.85	-7.93457		2.85	-25.0244
2.86	-12.8174		2.86	-28.0762
2.87	-7.93457		2.87	-28.6865
2.88	-15.8691		2.88	-23.1934
2.89	-9.76563		2.89	-8.54492
2.9	-15.2588		2.9	-15.8691
2.91	-15.2588		2.91	-18.9209
2.92	-20.752		2.92	-17.0898
2.93	-14.0381		2.93	-21.3623
2.94	-21.9727		2.94	-17.7002
2.95	-18.3105		2.95	-23.1934
2.96	-25.6348		2.96	-23.8037
2.97	-12.8174		2.97	-24.4141
2.98	-21.3623		2.98	-20.752
2.99	-21.3623		2.99	-32.3486
3	-23.1934		3	-25.6348
3.01	-16.4795		3.01	-27.4658
3.02	-21.9727		3.02	-17.0898
3.03	-15.8691		3.03	-21.9727
3.04	-20.1416		3.04	-26.8555
3.05	-18.3105		3.05	-28.6865
3.06	-19.5313		3.06	-23.8037
3.07	-14.6484		3.07	-24.4141
3.08	-17.0898		3.08	-29.9072
3.09	-12.207		3.09	-26.2451
3.1	-19.5313		3.1	-25.6348
3.11	-12.207		3.11	-23.8037
3.12	-6.10352		3.12	-23.1934
3.13	-28.6865		3.13	-14.0381
3.14	-21.9727		3.14	-23.1934
3.15	-5.49316		3.15	-17.0898
3.16	-14.0381		3.16	-25.0244
3.17	-14.6484		3.17	-28.0762
3.18	-23.8037		3.18	-28.6865
3.19	-10.9863		3.19	-26.2451
3.2	-18.3105		3.2	-15.8691
3.21	-21.3623		3.21	-20.1416
3.22	-21.9727		3.22	-11.5967
3.23	-26.8555		3.23	-23.8037
3.24	-20.1416		3.24	-22.583
3.25	-23.1934		3.25	-13.4277
3.26	-17.7002		3.26	-36.6211
3.27	-10.376		3.27	-30.5176
3.28	-28.0762		3.28	-18.3105
3.29	-17.0898		3.29	-26.2451
3.3	-6.71387		3.3	-35.4004
3.31	-12.207		3.31	-23.8037
3.32	-19.5313		3.32	-13.4277
3.33	-14.0381		3.33	-23.1934
3.34	-11.5967		3.34	-18.9209
3.35	-23.8037		3.35	-24.4141
3.36	-25.6348		3.36	-28.0762
3.37	-12.8174		3.37	-25.0244
3.38	-18.3105		3.38	-26.2451
3.39	-11.5967		3.39	-20.1416
3.4	-12.207		3.4	-23.1934
3.41	-17.0898		3.41	-20.1416
3.42	-21.9727		3.42	-26.8555
3.43	-28.0762		3.43	-15.8691
3.44	-29.9072		3.44	-23.8037
3.45	-25.6348		3.45	-26.8555
3.46	-14.6484		3.46	-24.4141
3.47	-10.9863		3.47	-18.9209
3.48	-13.4277		3.48	-35.4004
3.49	-11.5967		3.49	-14.6484
3.5	-21.9727		3.5	-14.0381
3.51	-11.5967		3.51	-26.2451
3.52	-12.8174		3.52	-14.6484
3.53	-21.3623		3.53	-16.4795
3.54	-10.9863		3.54	-24.4141
3.55	-17.0898		3.55	-20.1416
3.56	-21.3623		3.56	-21.3623
3.57	-10.376		3.57	-25.6348
3.58	-5.49316		3.58	-21.9727
3.59	-10.376		3.59	-23.1934
3.6	-14.6484		3.6	-17.0898
3.61	-4.88281		3.61	-26.8555
3.62	-7.32422		3.62	-17.0898
3.63	-19.5313		3.63	-20.752
3.64	-19.5313		3.64	-12.207
3.65	-14.0381		3.65	-18.3105
3.66	-14.6484		3.66	-15.2588
3.67	-13.4277		3.67	-25.0244
3.68	-14.0381		3.68	-33.5693
3.69	-12.8174		3.69	-23.8037
3.7	-23.1934		3.7	-21.9727
3.71	-20.752		3.71	-18.3105
3.72	-17.7002		3.72	-30.5176
3.73	-14.6484		3.73	-28.0762
3.74	-9.76563		3.74	-12.207
3.75	-19.5313		3.75	-19.5313
3.76	-20.1416		3.76	-28.0762
3.77	-6.10352		3.77	-20.752
3.78	-15.8691		3.78	-23.1934
3.79	-13.4277		3.79	-21.9727
3.8	-19.5313		3.8	-23.8037
3.81	-11.5967		3.81	-25.0244
3.82	-20.1416		3.82	-14.6484
3.83	-10.376		3.83	-21.9727
3.84	-11.5967		3.84	-13.4277
3.85	-14.0381		3.85	-20.752
3.86	-16.4795		3.86	-21.3623
3.87	-9.76563		3.87	-17.7002
3.88	-8.54492		3.88	-23.8037
3.89	-6.71387		3.89	-24.4141
3.9	-14.0381		3.9	-25.6348
3.91	-45.166		3.91	-11.5967
3.92	-13.4277		3.92	-25.0244
3.93	-22.583		3.93	-14.0381
3.94	-22.583		3.94	-29.2969
3.95	-12.8174		3.95	-23.8037
3.96	-18.3105		3.96	-26.8555
3.97	-16.4795		3.97	-21.3623
3.98	-21.9727		3.98	-17.0898
3.99	-29.9072		3.99	-21.9727
4	-28.0762		4	-25.0244
4.01	-21.3623		4.01	-25.0244
4.02	-13.4277		4.02	-14.6484
4.03	-10.376		4.03	-15.2588
4.04	-7.32422		4.04	-21.3623
4.05	-15.2588		4.05	-21.9727
4.06	-8.54492		4.06	-25.0244
4.07	-8.54492		4.07	-21.9727
4.08	-13.4277		4.08	-26.2451
4.09	-20.1416		4.09	-19.5313
4.1	-17.0898		4.1	-28.6865
4.11	-15.2588		4.11	-15.8691
4.12	-9.76563		4.12	-22.583
4.13	-6.71387		4.13	-27.4658
4.14	-21.9727		4.14	-23.8037
4.15	-11.5967		4.15	-23.8037
4.16	-13.4277		4.16	-27.4658
4.17	-7.32422		4.17	-39.0625
4.18	-17.0898		4.18	-23.8037
4.19	-11.5967		4.19	-15.8691
4.2	-16.4795		4.2	-26.2451
4.21	-16.4795		4.21	-30.5176
4.22	-17.0898		4.22	-31.7383
4.23	-9.15527		4.23	-18.3105
4.24	-9.15527		4.24	-26.2451
4.25	-18.3105		4.25	-21.3623
4.26	-14.6484		4.26	-29.2969
4.27	-17.0898		4.27	-18.3105
4.28	-21.9727		4.28	-32.3486
4.29	-12.207		4.29	-24.4141
4.3	-21.3623		4.3	-27.4658
4.31	-7.32422		4.31	-30.5176
4.32	-9.76563		4.32	-23.1934
4.33	-19.5313		4.33	-24.4141
4.34	-18.9209		4.34	-21.9727
4.35	-9.76563		4.35	-25.6348
4.36	-13.4277		4.36	-19.5313
4.37	-17.7002		4.37	-17.7002
4.38	-14.0381		4.38	-21.9727
4.39	-10.9863		4.39	-24.4141
4.4	-11.5967		4.4	-20.1416
4.41	-14.0381		4.41	-26.2451
4.42	-28.0762		4.42	-25.0244
4.43	-18.3105		4.43	-26.8555
4.44	-17.0898		4.44	-23.8037
4.45	-14.6484		4.45	-32.3486
4.46	-16.4795		4.46	-28.0762
4.47	-14.6484		4.47	-10.9863
4.48	-11.5967		4.48	-27.4658
4.49	-10.9863		4.49	-21.3623
4.5	-14.6484		4.5	-19.5313
4.51	-6.71387		4.51	-25.6348
4.52	-14.6484		4.52	-18.9209
4.53	-17.0898		4.53	-39.6729
4.54	-6.10352		4.54	-33.5693
4.55	-14.6484		4.55	-21.9727
4.56	-14.6484		4.56	-21.9727
4.57	-9.76563		4.57	-23.8037
4.58	-15.8691		4.58	-20.1416
4.59	-12.207		4.59	-23.1934
4.6	-19.5313		4.6	-26.8555
4.61	-19.5313		4.61	-26.8555
4.62	-23.8037		4.62	-23.1934
4.63	-23.8037		4.63	-25.0244
4.64	-19.5313		4.64	-15.8691
4.65	-20.752		4.65	-26.2451
4.66	-13.4277		4.66	-15.2588
4.67	-16.4795		4.67	-32.3486
4.68	-14.0381		4.68	-20.1416
4.69	-9.76563		4.69	-26.2451
4.7	-14.6484		4.7	-28.6865
4.71	-18.3105		4.71	-21.9727
4.72	-8.54492		4.72	-22.583
4.73	-20.752		4.73	-26.8555
4.74	-16.4795		4.74	-28.6865
4.75	-20.752		4.75	-21.9727
4.76	-16.4795		4.76	-21.9727
4.77	-14.6484		4.77	-30.5176
4.78	-19.5313		4.78	-16.4795
4.79	-9.76563		4.79	-30.5176
4.8	-18.3105		4.8	-21.3623
4.81	0.610352		4.81	-28.6865
4.82	-9.15527		4.82	-25.6348
4.83	-9.76563		4.83	-32.3486
4.84	-9.15527		4.84	-20.1416
4.85	-3.66211		4.85	-18.3105
4.86	-20.752		4.86	-25.0244
4.87	-14.6484		4.87	-14.6484
4.88	-6.71387		4.88	-19.5313
4.89	-10.376		4.89	-21.9727
4.9	-20.752		4.9	-23.1934
4.91	-4.88281		4.91	-25.6348
4.92	-32.3486		4.92	-21.3623
4.93	-4.27246		4.93	-25.0244
4.94	-9.15527		4.94	-15.2588
4.95	-12.8174		4.95	-23.8037
4.96	-14.6484		4.96	-26.8555
4.97	-16.4795		4.97	-26.2451
4.98	-17.0898		4.98	-32.3486
4.99	-15.2588		4.99	-26.8555
5	-9.76563		5	-26.8555
5.01	-10.9863		5.01	-20.1416
5.02	-9.76563		5.02	-25.6348
5.03	-15.2588		5.03	-23.1934
5.04	-20.752		5.04	-27.4658
5.05	-15.8691		5.05	-25.6348
5.06	-12.207		5.06	-30.5176
5.07	-9.76563		5.07	-28.0762
5.08	-6.71387		5.08	-17.0898
5.09	-10.376		5.09	-25.6348
5.1	-18.3105		5.1	-25.0244
5.11	-7.93457		5.11	-28.6865
5.12	-12.8174		5.12	-37.2314
5.13	-4.88281		5.13	-21.3623
5.14	-15.8691		5.14	-25.0244
5.15	-6.10352		5.15	-26.2451
5.16	-16.4795		5.16	-29.2969
5.17	-19.5313		5.17	-20.1416
5.18	-4.88281		5.18	-25.0244
5.19	-11.5967		5.19	-34.1797
5.2	-17.0898		5.2	-19.5313
5.21	-14.0381		5.21	-24.4141
5.22	-14.6484		5.22	-34.1797
5.23	-10.376		5.23	-17.7002
5.24	-20.752		5.24	-32.959
5.25	-10.9863		5.25	-19.5313
5.26	-18.3105		5.26	-36.6211
5.27	-18.3105		5.27	-26.2451
5.28	-14.6484		5.28	-20.752
5.29	-13.4277		5.29	-23.8037
5.3	-15.8691		5.3	-15.8691
5.31	-9.76563		5.31	-22.583
5.32	-24.4141		5.32	-28.6865
5.33	-13.4277		5.33	-31.7383
5.34	-20.752		5.34	-25.6348
5.35	-14.0381		5.35	-28.0762
5.36	-13.4277		5.36	-25.0244
5.37	-15.8691		5.37	-23.8037
5.38	-25.0244		5.38	-33.5693
5.39	-4.27246		5.39	-24.4141
5.4	-14.0381		5.4	-33.5693
5.41	-23.1934		5.41	-32.959
5.42	-34.1797		5.42	-34.79
5.43	-21.9727		5.43	-23.8037
5.44	-18.9209		5.44	-12.207
5.45	-14.6484		5.45	-20.752
5.46	-15.8691		5.46	-25.0244
5.47	-20.752		5.47	-32.3486
5.48	-27.4658		5.48	-18.3105
5.49	-21.3623		5.49	-21.3623
5.5	-18.3105		5.5	-28.6865
5.51	-29.2969		5.51	-17.0898
5.52	-13.4277		5.52	-19.5313
5.53	-23.1934		5.53	-22.583
5.54	-30.5176		5.54	-20.1416
5.55	-26.8555		5.55	-18.9209
5.56	-17.7002		5.56	-30.5176
5.57	-23.8037		5.57	-26.2451
5.58	-29.2969		5.58	-25.6348
5.59	-36.6211		5.59	-36.0107
5.6	-21.3623		5.6	-11.5967
5.61	-22.583		5.61	-25.0244
5.62	-20.1416		5.62	-26.8555
5.63	-18.9209		5.63	-18.3105
5.64	-28.0762		5.64	-30.5176
5.65	-26.2451		5.65	-39.6729
5.66	-29.2969		5.66	-18.3105
5.67	-22.583		5.67	-32.959
5.68	-18.3105		5.68	-34.79
5.69	-23.1934		5.69	-30.5176
5.7	-26.2451		5.7	-40.8936
5.71	-26.8555		5.71	-26.2451
5.72	-23.8037		5.72	-25.0244
5.73	-20.752		5.73	-29.9072
5.74	-26.2451		5.74	-18.3105
5.75	-30.5176		5.75	-29.2969
5.76	-28.6865		5.76	-25.6348
5.77	-23.1934		5.77	-39.6729
5.78	-8.54492		5.78	-30.5176
5.79	-17.0898		5.79	-24.4141
5.8	-5.49316		5.8	-32.3486
5.81	-15.2588		5.81	-39.0625
5.82	-18.9209		5.82	-26.2451
5.83	-15.8691		5.83	-19.5313
5.84	-19.5313		5.84	-24.4141
5.85	-12.8174		5.85	-36.6211
5.86	-18.3105		5.86	-40.8936
5.87	-17.0898		5.87	-23.1934
5.88	-20.752		5.88	-17.7002
5.89	-13.4277		5.89	-25.0244
5.9	-14.0381		5.9	-37.8418
5.91	-21.9727		5.91	-30.5176
5.92	-6.10352		5.92	-20.752
5.93	-17.0898		5.93	-26.2451
5.94	-9.76563		5.94	-21.3623
5.95	-13.4277		5.95	-25.6348
5.96	-13.4277		5.96	-34.1797
5.97	-20.752		5.97	-28.6865
5.98	-15.2588		5.98	-26.8555
5.99	-18.9209		5.99	-31.7383
6	-3.66211		6	-26.8555
6.01	-17.0898		6.01	-18.9209
6.02	-17.7002		6.02	-21.3623
6.03	-18.9209		6.03	-20.752
6.04	-17.0898		6.04	-23.8037
6.05	-14.6484		6.05	-21.3623
6.06	-15.8691		6.06	-32.3486
6.07	-25.6348		6.07	-18.9209
6.08	-13.4277		6.08	-25.0244
6.09	-26.2451		6.09	-18.3105
6.1	-10.9863		6.1	-30.5176
6.11	-15.8691		6.11	-11.5967
6.12	-18.3105		6.12	-32.3486
6.13	-15.2588		6.13	-27.4658
6.14	-17.7002		6.14	-12.207
6.15	-11.5967		6.15	-26.8555
6.16	-10.9863		6.16	-34.1797
6.17	-17.0898		6.17	-19.5313
6.18	-21.3623		6.18	-21.3623
6.19	-12.207		6.19	-33.5693
6.2	-13.4277		6.2	-30.5176
6.21	-17.0898		6.21	-24.4141
6.22	-17.0898		6.22	-40.2832
6.23	-11.5967		6.23	-28.0762
6.24	-6.71387		6.24	-28.0762
6.25	-17.7002		6.25	-23.8037
6.26	-19.5313		6.26	-28.0762
6.27	-19.5313		6.27	-19.5313
6.28	-24.4141		6.28	-29.9072
6.29	-25.0244		6.29	-21.3623
6.3	-10.9863		6.3	-14.0381
6.31	-13.4277		6.31	-23.8037
6.32	-12.8174		6.32	-34.1797
6.33	-4.88281		6.33	-28.6865
6.34	-13.4277		6.34	-17.0898
6.35	-6.71387		6.35	-28.0762
6.36	-17.0898		6.36	-48.8281
6.37	-11.5967		6.37	-23.8037
6.38	-9.15527		6.38	-21.9727
6.39	-8.54492		6.39	-33.5693
6.4	-16.4795		6.4	-25.6348
6.41	-10.9863		6.41	-23.8037
6.42	-21.3623		6.42	-36.6211
6.43	-18.9209		6.43	-30.5176
6.44	-18.9209		6.44	-25.6348
6.45	-9.15527		6.45	-24.4141
6.46	-17.0898		6.46	-26.8555
6.47	-7.93457		6.47	-29.2969
6.48	-15.8691		6.48	-23.1934
6.49	-28.0762		6.49	-21.9727
6.5	-19.5313		6.5	-19.5313
6.51	-14.0381		6.51	-29.2969
6.52	-27.4658		6.52	-28.0762
6.53	-10.376		6.53	-24.4141
6.54	-15.8691		6.54	-26.8555
6.55	-7.93457		6.55	-29.9072
6.56	-23.1934		6.56	-32.3486
6.57	-16.4795		6.57	-16.4795
6.58	-24.4141		6.58	-31.7383
6.59	-18.9209		6.59	-10.9863
6.6	-14.0381		6.6	-21.9727
6.61	-31.7383		6.61	-26.2451
6.62	-14.0381		6.62	-30.5176
6.63	-24.4141		6.63	-22.583
6.64	-15.8691		6.64	-26.2451
6.65	-21.9727		6.65	-17.7002
6.66	-12.207		6.66	-26.2451
6.67	-18.9209		6.67	-28.6865
6.68	-16.4795		6.68	-14.0381
6.69	-21.3623		6.69	-28.6865
6.7	-23.8037		6.7	-8.54492
6.71	-20.752		6.71	-29.2969
6.72	-10.9863		6.72	-16.4795
6.73	-12.8174		6.73	-17.7002
6.74	-21.9727		6.74	-24.4141
6.75	-25.6348		6.75	-24.4141
6.76	-24.4141		6.76	-31.7383
6.77	-20.752		6.77	-25.6348
6.78	-16.4795		6.78	-18.3105
6.79	-17.0898		6.79	-24.4141
6.8	-20.752		6.8	-25.6348
6.81	-23.1934		6.81	-13.4277
6.82	-21.3623		6.82	-29.2969
6.83	-8.54492		6.83	-16.4795
6.84	-15.8691		6.84	-34.1797
6.85	-13.4277		6.85	-35.4004
6.86	-7.32422		6.86	-31.7383
6.87	-14.6484		6.87	-28.0762
6.88	-22.583		6.88	-26.2451
6.89	-17.7002		6.89	-31.7383
6.9	-10.9863		6.9	-26.8555
6.91	-7.93457		6.91	-25.0244
6.92	-6.71387		6.92	-33.5693
6.93	-18.3105		6.93	-23.8037
6.94	-15.8691		6.94	-18.9209
6.95	-3.05176		6.95	-23.8037
6.96	-14.0381		6.96	-27.4658
6.97	-18.3105		6.97	-28.6865
6.98	-12.207		6.98	-21.9727
6.99	-15.2588		6.99	-26.8555
7	-10.9863		7	-32.3486
7.01	-20.1416		7.01	-26.2451
7.02	-17.0898		7.02	-22.583
7.03	-13.4277		7.03	-20.1416
7.04	-17.0898		7.04	-25.0244
7.05	-18.3105		7.05	-24.4141
7.06	-27.4658		7.06	-34.79
7.07	-13.4277		7.07	-26.8555
7.08	-11.5967		7.08	-23.1934
7.09	-11.5967		7.09	-23.8037
7.1	-8.54492		7.1	-28.0762
7.11	-14.0381		7.11	-28.6865
7.12	-23.8037		7.12	-25.6348
7.13	-8.54492		7.13	-20.752
7.14	-19.5313		7.14	-20.752
7.15	-10.9863		7.15	-20.752
7.16	-6.71387		7.16	-34.1797
7.17	-13.4277		7.17	-9.76563
7.18	-7.32422		7.18	-29.9072
7.19	-18.9209		7.19	-26.2451
7.2	-13.4277		7.2	-30.5176
7.21	-23.8037		7.21	-21.9727
7.22	-20.1416		7.22	-26.8555
7.23	-31.7383		7.23	-26.8555
7.24	-16.4795		7.24	-31.7383
7.25	-13.4277		7.25	-24.4141
7.26	-10.9863		7.26	-26.2451
7.27	-13.4277		7.27	-29.2969
7.28	-8.54492		7.28	-31.7383
7.29	-13.4277		7.29	-29.9072
7.3	-20.1416		7.3	-38.4521
7.31	-13.4277		7.31	-35.4004
7.32	-15.8691		7.32	-38.4521
7.33	-16.4795		7.33	-23.1934
7.34	-15.8691		7.34	-33.5693
7.35	-22.583		7.35	-29.9072
7.36	-7.32422		7.36	-28.0762
7.37	-26.2451		7.37	-26.2451
7.38	-10.9863		7.38	-18.3105
7.39	-15.2588		7.39	-25.0244
7.4	-8.54492		7.4	-28.0762
7.41	-11.5967		7.41	-25.0244
7.42	-11.5967		7.42	-26.2451
7.43	-20.1416		7.43	-16.4795
7.44	-15.8691		7.44	-15.8691
7.45	-13.4277		7.45	-12.8174
7.46	-23.1934		7.46	-36.6211
7.47	-14.6484		7.47	-23.8037
7.48	-15.2588		7.48	-23.1934
7.49	-20.752		7.49	-28.0762
7.5	-14.6484		7.5	-25.0244
7.51	-17.0898		7.51	-19.5313
7.52	-14.0381		7.52	-26.2451
7.53	-18.3105		7.53	-15.2588
7.54	-20.752		7.54	-21.3623
7.55	-25.0244		7.55	-18.3105
7.56	-17.7002		7.56	-18.3105
7.57	-14.6484		7.57	-25.6348
7.58	-9.76563		7.58	-28.6865
7.59	-14.0381		7.59	-23.1934
7.6	-7.93457		7.6	-26.2451
7.61	-14.0381		7.61	-26.8555
7.62	-18.3105		7.62	-30.5176
7.63	-14.0381		7.63	-25.0244
7.64	-22.583		7.64	-22.583
7.65	-18.9209		7.65	-14.6484
7.66	-3.66211		7.66	-29.2969
7.67	-16.4795		7.67	-31.7383
7.68	-18.9209		7.68	-28.6865
7.69	-9.76563		7.69	-18.3105
7.7	-15.2588		7.7	-25.6348
7.71	-13.4277		7.71	-29.9072
7.72	-16.4795		7.72	-33.5693
7.73	-17.7002		7.73	-16.4795
7.74	-10.9863		7.74	-28.6865
7.75	-16.4795		7.75	-25.6348
7.76	-9.76563		7.76	-39.6729
7.77	-15.2588		7.77	-25.0244
7.78	-9.76563		7.78	-31.7383
7.79	-15.2588		7.79	-29.9072
7.8	-10.9863		7.8	-26.8555
7.81	-10.9863		7.81	-25.6348
7.82	-17.0898		7.82	-32.3486
7.83	-20.752		7.83	-30.5176
7.84	-6.10352		7.84	-21.3623
7.85	-12.207		7.85	-29.2969
7.86	-18.9209		7.86	-29.2969
7.87	-20.752		7.87	-30.5176
7.88	-18.3105		7.88	-27.4658
7.89	-18.3105		7.89	-25.6348
7.9	-17.0898		7.9	-26.2451
7.91	-10.9863		7.91	-20.1416
7.92	-15.8691		7.92	-21.9727
7.93	-17.0898		7.93	-25.6348
7.94	-15.8691		7.94	-17.0898
7.95	-12.207		7.95	-26.8555
7.96	-15.8691		7.96	-21.3623
7.97	-14.0381		7.97	-21.9727
7.98	-12.8174		7.98	-33.5693
7.99	-18.9209		7.99	-28.6865
8	-18.9209		8	-15.2588
8.01	-13.4277		8.01	-28.6865
8.02	-13.4277		8.02	-22.583
8.03	-5.49316		8.03	-25.6348
8.04	-15.2588		8.04	-28.6865
8.05	-11.5967		8.05	-28.6865
8.06	-13.4277		8.06	-14.6484
8.07	-9.76563		8.07	-29.2969
8.08	-15.8691		8.08	-18.3105
8.09	-15.8691		8.09	-17.7002
8.1	-15.2588		8.1	-25.0244
8.11	-19.5313		8.11	-34.1797
8.12	-6.71387		8.12	-26.2451
8.13	-15.8691		8.13	-31.7383
8.14	-12.207		8.14	-34.79
8.15	-21.9727		8.15	-26.8555
8.16	-25.6348		8.16	-27.4658
8.17	-25.0244		8.17	-15.8691
8.18	-21.9727		8.18	-26.8555
8.19	-22.583		8.19	-26.8555
8.2	-16.4795		8.2	-23.1934
8.21	-16.4795		8.21	-29.2969
8.22	-13.4277		8.22	-25.0244
8.23	-29.2969		8.23	-26.8555
8.24	-13.4277		8.24	-29.9072
8.25	-9.76563		8.25	-25.0244
8.26	-19.5313		8.26	-23.8037
8.27	-14.0381		8.27	-30.5176
8.28	-10.9863		8.28	-31.7383
8.29	-12.207		8.29	-36.0107
8.3	-9.76563		8.3	-34.79
8.31	-15.8691		8.31	-28.6865
8.32	-11.5967		8.32	-15.2588
8.33	-15.2588		8.33	-18.3105
8.34	-15.8691		8.34	-31.7383
8.35	-25.6348		8.35	-31.7383
8.36	-10.376		8.36	-31.7383
8.37	-26.2451		8.37	-26.8555
8.38	-23.8037		8.38	-23.1934
8.39	-17.0898		8.39	-30.5176
8.4	-14.0381		8.4	-34.79
8.41	-6.71387		8.41	-36.0107
8.42	-12.8174		8.42	-26.2451
8.43	-14.6484		8.43	-29.2969
8.44	-9.15527		8.44	-34.79
8.45	-13.4277		8.45	-26.2451
8.46	-17.0898		8.46	-34.79
8.47	-20.752		8.47	-28.6865
8.48	-14.6484		8.48	-28.0762
8.49	-15.2588		8.49	-31.7383
8.5	-2.44141		8.5	-23.1934
8.51	-20.1416		8.51	-32.3486
8.52	-19.5313		8.52	-25.0244
8.53	-13.4277		8.53	-17.0898
8.54	-21.9727		8.54	-25.6348
8.55	-15.8691		8.55	-39.6729
8.56	-14.0381		8.56	-27.4658
8.57	-17.0898		8.57	-28.0762
8.58	-15.2588		8.58	-26.8555
8.59	-17.0898		8.59	-37.2314
8.6	-20.752		8.6	-25.0244
8.61	-18.9209		8.61	-33.5693
8.62	-28.6865		8.62	-31.7383
8.63	-14.0381		8.63	-23.8037
8.64	-28.6865		8.64	-34.1797
8.65	-13.4277		8.65	-32.959
8.66	-10.9863		8.66	-27.4658
8.67	-9.15527		8.67	-42.1143
8.68	-20.752		8.68	-28.6865
8.69	-28.0762		8.69	-30.5176
8.7	-14.0381		8.7	-22.583
8.71	-7.32422		8.71	-38.4521
8.72	-15.8691		8.72	-25.0244
8.73	-26.2451		8.73	-24.4141
8.74	-25.6348		8.74	-18.3105
8.75	-15.2588		8.75	-25.0244
8.76	-19.5313		8.76	-32.959
8.77	-23.8037		8.77	-29.9072
8.78	-15.8691		8.78	-25.0244
8.79	-19.5313		8.79	-29.9072
8.8	-26.2451		8.8	-34.1797
8.81	-20.1416		8.81	-20.1416
8.82	-18.3105		8.82	-37.2314
8.83	-19.5313		8.83	-15.8691
8.84	-17.7002		8.84	-27.4658
8.85	-13.4277		8.85	-36.0107
8.86	-20.752		8.86	-22.583
8.87	-19.5313		8.87	-32.3486
8.88	-4.88281		8.88	-23.8037
8.89	-15.2588		8.89	-21.3623
8.9	-9.15527		8.9	-22.583
8.91	-15.8691		8.91	-19.5313
8.92	-10.376		8.92	-17.7002
8.93	-12.207		8.93	-26.8555
8.94	-16.4795		8.94	-21.3623
8.95	-23.8037		8.95	-40.2832
8.96	-17.0898		8.96	-25.6348
8.97	-15.8691		8.97	-18.9209
8.98	-12.207		8.98	-28.0762
8.99	-9.15527		8.99	-21.9727
9	-9.15527		9	-23.8037
9.01	-14.0381		9.01	-28.0762
9.02	-11.5967		9.02	-30.5176
9.03	-30.5176		9.03	-21.3623
9.04	-17.0898		9.04	-32.959
9.05	-21.9727		9.05	-19.5313
9.06	-10.9863		9.06	-36.0107
9.07	-28.0762		9.07	-30.5176
9.08	-22.583		9.08	-20.752
9.09	-23.1934		9.09	-28.6865
9.1	-18.9209		9.1	-18.9209
9.11	-22.583		9.11	-28.6865
9.12	-33.5693		9.12	-26.8555
9.13	-13.4277		9.13	-23.1934
9.14	-30.5176		9.14	-29.9072
9.15	-18.3105		9.15	-28.0762
9.16	-29.9072		9.16	-14.6484
9.17	-24.4141		9.17	-23.1934
9.18	-25.6348		9.18	-25.0244
9.19	-21.9727		9.19	-28.6865
9.2	-18.9209		9.2	-16.4795
9.21	-12.207		9.21	-25.6348
9.22	-28.6865		9.22	-23.8037
9.23	-3.66211		9.23	-28.0762
9.24	-23.8037		9.24	-25.6348
9.25	-18.9209		9.25	-31.7383
9.26	-27.4658		9.26	-20.752
9.27	-11.5967		9.27	-28.0762
9.28	-15.8691		9.28	-38.4521
9.29	-14.0381		9.29	-31.7383
9.3	-11.5967		9.3	-28.0762
9.31	-24.4141		9.31	-32.959
9.32	-21.3623		9.32	-25.0244
9.33	-19.5313		9.33	-28.0762
9.34	-18.3105		9.34	-23.1934
9.35	-9.15527		9.35	-29.9072
9.36	-19.5313		9.36	-25.0244
9.37	-11.5967		9.37	-20.752
9.38	-21.3623		9.38	-39.0625
9.39	-20.752		9.39	-28.0762
9.4	-23.1934		9.4	-28.6865
9.41	-21.9727		9.41	-23.8037
9.42	-13.4277		9.42	-25.0244
9.43	-19.5313		9.43	-33.5693
9.44	-28.0762		9.44	-36.0107
9.45	-29.2969		9.45	-26.8555
9.46	-18.9209		9.46	-21.3623
9.47	-18.9209		9.47	-18.3105
9.48	-19.5313		9.48	-19.5313
9.49	-17.0898		9.49	-34.79
9.5	-22.583		9.5	-26.8555
9.51	-28.6865		9.51	-27.4658
9.52	-24.4141		9.52	-20.752
9.53	-20.1416		9.53	-21.3623
9.54	-12.207		9.54	-32.3486
9.55	-15.8691		9.55	-23.8037
9.56	-14.6484		9.56	-34.79
9.57	-15.2588		9.57	-29.2969
9.58	-13.4277		9.58	-26.8555
9.59	-10.376		9.59	-33.5693
9.6	-25.0244		9.6	-29.2969
9.61	-18.3105		9.61	-19.5313
9.62	-20.752		9.62	-20.1416
9.63	-21.3623		9.63	-26.2451
9.64	-6.10352		9.64	-32.3486
9.65	-8.54492		9.65	-28.6865
9.66	-15.2588		9.66	-25.0244
9.67	-9.76563		9.67	-33.5693
9.68	-27.4658		9.68	-19.5313
9.69	-23.8037		9.69	-28.6865
9.7	-23.1934		9.7	-39.0625
9.71	-23.8037		9.71	-24.4141
9.72	-25.6348		9.72	-29.9072
9.73	-19.5313		9.73	-29.2969
9.74	-28.6865		9.74	-32.3486
9.75	-21.3623		9.75	-21.9727
9.76	-20.752		9.76	-31.7383
9.77	-12.8174		9.77	-30.5176
9.78	-24.4141		9.78	-18.9209
9.79	-15.8691		9.79	-29.2969
9.8	-23.8037		9.8	-25.6348
9.81	-6.71387		9.81	-23.1934
9.82	-18.9209		9.82	-30.5176
9.83	-15.8691		9.83	-20.1416
9.84	-15.8691		9.84	-32.3486
9.85	-26.8555		9.85	-26.2451
9.86	-17.7002		9.86	-26.8555
9.87	-15.2588		9.87	-21.9727
9.88	-15.2588		9.88	-29.9072
9.89	-15.8691		9.89	-28.6865
9.9	-10.9863		9.9	-28.0762
9.91	-23.1934		9.91	-27.4658
9.92	-15.2588		9.92	-26.2451
9.93	-13.4277		9.93	-38.4521
9.94	-29.2969		9.94	-25.0244
9.95	-22.583		9.95	-30.5176
9.96	-20.752		9.96	-36.6211
9.97	-21.9727		9.97	-17.0898
9.98	-17.0898		9.98	-25.0244
9.99	-18.9209		9.99	-28.0762
10	-20.1416		10	-34.79
10.01	-25.0244		10.01	-36.0107
10.02	-29.9072		10.02	-23.8037
10.03	-39.0625		10.03	-30.5176
10.04	-29.9072		10.04	-45.7764
10.05	-13.4277		10.05	-28.0762
10.06	-7.32422		10.06	-23.1934
10.07	-20.1416		10.07	-32.3486
10.08	-24.4141		10.08	-29.9072
10.09	-28.6865		10.09	-16.4795
10.1	-23.1934		10.1	-33.5693
10.11	-28.6865		10.11	-40.8936
10.12	-26.2451		10.12	-35.4004
10.13	-17.0898		10.13	-29.9072
10.14	-14.6484		10.14	-20.752
10.15	-17.7002		10.15	-32.959
10.16	-20.752		10.16	-33.5693
10.17	-7.93457		10.17	-32.959
10.18	-23.8037		10.18	-21.9727
10.19	-20.1416		10.19	-28.0762
10.2	-20.1416		10.2	-31.7383
10.21	-18.9209		10.21	-31.7383
10.22	-18.3105		10.22	-27.4658
10.23	-9.76563		10.23	-37.2314
10.24	-16.4795		10.24	-27.4658
10.25	-16.4795		10.25	-28.0762
10.26	-13.4277		10.26	-18.9209
10.27	-17.0898		10.27	-33.5693
10.28	-16.4795		10.28	-32.959
10.29	-13.4277		10.29	-20.752
10.3	-18.9209		10.3	-25.6348
10.31	-14.6484		10.31	-21.9727
10.32	-21.9727		10.32	-26.2451
10.33	-16.4795		10.33	-18.3105
10.34	-26.8555		10.34	-21.9727
10.35	-25.6348		10.35	-28.0762
10.36	-25.0244		10.36	-26.2451
10.37	-25.0244		10.37	-25.6348
10.38	-28.0762		10.38	-26.2451
10.39	-21.9727		10.39	-23.8037
10.4	-23.1934		10.4	-19.5313
10.41	-20.752		10.41	-26.8555
10.42	-20.752		10.42	-23.1934
10.43	-21.3623		10.43	-24.4141
10.44	-18.9209		10.44	-22.583
10.45	-13.4277		10.45	-20.752
10.46	-16.4795		10.46	-23.8037
10.47	-18.3105		10.47	-23.1934
10.48	-23.1934		10.48	-23.8037
10.49	-16.4795		10.49	-32.959
10.5	-17.7002		10.5	-34.1797
10.51	-8.54492		10.51	-24.4141
10.52	-21.3623		10.52	-36.0107
10.53	-15.2588		10.53	-27.4658
10.54	-18.9209		10.54	-20.752
10.55	-15.2588		10.55	-28.0762
10.56	-29.2969		10.56	-28.0762
10.57	-17.7002		10.57	-22.583
10.58	-25.6348		10.58	-36.0107
10.59	-21.9727		10.59	-28.0762
10.6	-21.9727		10.6	-23.1934
10.61	-21.9727		10.61	-27.4658
10.62	-26.8555		10.62	-21.9727
10.63	-25.6348		10.63	-21.3623
10.64	-13.4277		10.64	-18.3105
10.65	-15.8691		10.65	-28.6865
10.66	-21.9727		10.66	-36.0107
10.67	-24.4141		10.67	-26.8555
10.68	-23.1934		10.68	-26.2451
10.69	-28.0762		10.69	-31.7383
10.7	-16.4795		10.7	-32.3486
10.71	-26.2451		10.71	-28.6865
10.72	-20.752		10.72	-18.9209
10.73	-31.7383		10.73	-23.8037
10.74	-15.8691		10.74	-26.8555
10.75	-18.9209		10.75	-29.9072
10.76	-8.54492		10.76	-33.5693
10.77	-8.54492		10.77	-26.8555
10.78	-18.3105		10.78	-21.3623
10.79	-17.0898		10.79	-20.1416
10.8	-11.5967		10.8	-24.4141
10.81	-3.05176		10.81	-25.0244
10.82	-15.8691		10.82	-23.8037
10.83	-11.5967		10.83	-28.6865
10.84	-18.3105		10.84	-30.5176
10.85	-17.0898		10.85	-24.4141
10.86	-21.3623		10.86	-34.1797
10.87	-22.583		10.87	-34.79
10.88	-21.3623		10.88	-31.7383
10.89	-25.0244		10.89	-23.1934
10.9	-29.2969		10.9	-18.9209
10.91	-17.0898		10.91	-37.8418
10.92	-5.49316		10.92	-28.0762
10.93	-19.5313		10.93	-39.0625
10.94	-20.752		10.94	-25.0244
10.95	-18.3105		10.95	-34.79
10.96	-8.54492		10.96	-29.2969
10.97	-30.5176		10.97	-29.9072
10.98	-21.3623		10.98	-29.9072
10.99	-18.3105		10.99	-29.9072
11	-17.0898		11	-16.4795
11.01	-15.2588		11.01	-25.6348
11.02	-20.752		11.02	-36.0107
11.03	-15.8691		11.03	-27.4658
11.04	-20.1416		11.04	-23.1934
11.05	-14.0381		11.05	-25.6348
11.06	-17.0898		11.06	-33.5693
11.07	-21.9727		11.07	-20.1416
11.08	-17.7002		11.08	-39.0625
11.09	-26.2451		11.09	-26.8555
11.1	-25.6348		11.1	-26.2451
11.11	-31.7383		11.11	-28.6865
11.12	-30.5176		11.12	-31.7383
11.13	-23.1934		11.13	-32.3486
11.14	-21.3623		11.14	-28.6865
11.15	-14.6484		11.15	-35.4004
11.16	-9.76563		11.16	-23.8037
11.17	-27.4658		11.17	-14.0381
11.18	-19.5313		11.18	-17.0898
11.19	-19.5313		11.19	-20.752
11.2	-20.1416		11.2	-22.583
11.21	-28.6865		11.21	-20.752
11.22	-17.0898		11.22	-34.1797
11.23	-15.8691		11.23	-19.5313
11.24	-13.4277		11.24	-25.6348
11.25	-20.752		11.25	-26.8555
11.26	-25.6348		11.26	-25.6348
11.27	-23.1934		11.27	-25.6348
11.28	-23.1934		11.28	-30.5176
11.29	-23.8037		11.29	-17.7002
11.3	-36.6211		11.3	-29.2969
11.31	-31.7383		11.31	-23.8037
11.32	-26.2451		11.32	-29.2969
11.33	-37.8418		11.33	-38.4521
11.34	-29.9072		11.34	-28.0762
11.35	-16.4795		11.35	-40.2832
11.36	-25.0244		11.36	-34.1797
11.37	-29.9072		11.37	-19.5313
11.38	-14.6484		11.38	-26.2451
11.39	-22.583		11.39	-26.2451
11.4	-23.1934		11.4	-21.9727
11.41	-31.7383		11.41	-23.1934
11.42	-30.5176		11.42	-20.752
11.43	-26.2451		11.43	-29.9072
11.44	-19.5313		11.44	-18.9209
11.45	-23.8037		11.45	-24.4141
11.46	-19.5313		11.46	-23.1934
11.47	-18.9209		11.47	-23.1934
11.48	-24.4141		11.48	-20.752
11.49	-24.4141		11.49	-30.5176
11.5	-23.8037		11.5	-29.2969
11.51	-9.76563		11.51	-28.0762
11.52	-20.1416		11.52	-33.5693
11.53	-18.9209		11.53	-34.79
11.54	-14.0381		11.54	-29.2969
11.55	-21.9727		11.55	-27.4658
11.56	-28.6865		11.56	-19.5313
11.57	-28.0762		11.57	-24.4141
11.58	-17.0898		11.58	-28.0762
11.59	-15.2588		11.59	-20.752
11.6	-12.207		11.6	-29.2969
11.61	-18.3105		11.61	-24.4141
11.62	-18.9209		11.62	-40.8936
11.63	-15.2588		11.63	-24.4141
11.64	-20.752		11.64	-23.1934
11.65	-19.5313		11.65	-30.5176
11.66	-18.9209		11.66	-21.3623
11.67	-26.2451		11.67	-20.752
11.68	-20.1416		11.68	-23.1934
11.69	-13.4277		11.69	-25.0244
11.7	-25.0244		11.7	-34.1797
11.71	-10.9863		11.71	-15.8691
11.72	-23.8037		11.72	-28.6865
11.73	-25.0244		11.73	-19.5313
11.74	-18.9209		11.74	-25.0244
11.75	-23.8037		11.75	-21.9727
11.76	-25.6348		11.76	-25.6348
11.77	-21.3623		11.77	-26.8555
11.78	-10.9863		11.78	-32.959
11.79	-20.752		11.79	-26.2451
11.8	-21.3623		11.8	-33.5693
11.81	-20.1416		11.81	-23.8037
11.82	-20.1416		11.82	-33.5693
11.83	-18.9209		11.83	-23.1934
11.84	-21.9727		11.84	-25.0244
11.85	-24.4141		11.85	-23.1934
11.86	-18.9209		11.86	-25.0244
11.87	-10.9863		11.87	-26.8555
11.88	-17.7002		11.88	-20.1416
11.89	-21.3623		11.89	-32.3486
11.9	-30.5176		11.9	-31.7383
11.91	-10.9863		11.91	-35.4004
11.92	-19.5313		11.92	-19.5313
11.93	-22.583		11.93	-29.9072
11.94	-12.207		11.94	-36.6211
11.95	-18.9209		11.95	-24.4141
11.96	-26.8555		11.96	-17.0898
11.97	-33.5693		11.97	-28.0762
11.98	-26.8555		11.98	-29.2969
11.99	-30.5176		11.99	-23.8037
12	-15.8691		12	-24.4141
12.01	-15.2588		12.01	-25.6348
12.02	-26.8555		12.02	-31.7383
12.03	-26.8555		12.03	-31.7383
12.04	-31.7383		12.04	-37.2314
12.05	-36.6211		12.05	-21.9727
12.06	-25.6348		12.06	-28.0762
12.07	-23.1934		12.07	-28.0762
12.08	-21.9727		12.08	-31.7383
12.09	-28.0762		12.09	-29.9072
12.1	-29.9072		12.1	-29.9072
12.11	-21.3623		12.11	-27.4658
12.12	-26.8555		12.12	-33.5693
12.13	-31.7383		12.13	-37.8418
12.14	-28.6865		12.14	-20.1416
12.15	-28.0762		12.15	-28.0762
12.16	-26.2451		12.16	-21.3623
12.17	-24.4141		12.17	-20.1416
12.18	-21.9727		12.18	-26.8555
12.19	-21.3623		12.19	-36.6211
12.2	-26.8555		12.2	-28.6865
12.21	-18.3105		12.21	-29.2969
12.22	-16.4795		12.22	-32.3486
12.23	-20.752		12.23	-34.79
12.24	-30.5176		12.24	-30.5176
12.25	-18.3105		12.25	-26.8555
12.26	-21.3623		12.26	-32.3486
12.27	-20.752		12.27	-23.1934
12.28	-26.8555		12.28	-29.2969
12.29	-15.8691		12.29	-23.8037
12.3	-17.0898		12.3	-26.8555
12.31	-26.2451		12.31	-36.6211
12.32	-9.76563		12.32	-29.9072
12.33	-21.3623		12.33	-36.6211
12.34	-18.9209		12.34	-36.6211
12.35	-20.1416		12.35	-34.79
12.36	-21.9727		12.36	-24.4141
12.37	-20.752		12.37	-28.0762
12.38	-12.207		12.38	-8.54492
12.39	-25.0244		12.39	-35.4004
12.4	-28.0762		12.4	-48.2178
12.41	-16.4795		12.41	-15.8691
12.42	-12.207		12.42	-25.6348
12.43	-15.8691		12.43	-34.1797
12.44	-25.6348		12.44	-32.3486
12.45	-20.752		12.45	-24.4141
12.46	-19.5313		12.46	-29.9072
12.47	-15.8691		12.47	-35.4004
12.48	-20.752		12.48	-25.6348
12.49	-23.8037		12.49	-20.1416
12.5	-23.8037		12.5	-28.6865
12.51	-25.6348		12.51	-26.2451
12.52	-20.752		12.52	-36.6211
12.53	-28.6865		12.53	-23.1934
12.54	-27.4658		12.54	-36.0107
12.55	-14.6484		12.55	-33.5693
12.56	-26.2451		12.56	-34.1797
12.57	-24.4141		12.57	-23.1934
12.58	-21.9727		12.58	-36.6211
12.59	-36.0107		12.59	-24.4141
12.6	-24.4141		12.6	-28.0762
12.61	-23.1934		12.61	-23.1934
12.62	-25.6348		12.62	-22.583
12.63	-12.207		12.63	-41.5039
12.64	-21.3623		12.64	-36.0107
12.65	-25.6348		12.65	-27.4658
12.66	-26.2451		12.66	-32.3486
12.67	-28.0762		12.67	-29.2969
12.68	-13.4277		12.68	-26.2451
12.69	-23.1934		12.69	-29.9072
12.7	-17.7002		12.7	-26.8555
12.71	-13.4277		12.71	-32.3486
12.72	-15.2588		12.72	-34.1797
12.73	-12.207		12.73	-37.2314
12.74	-18.3105		12.74	-20.1416
12.75	-29.2969		12.75	-45.166
12.76	-7.93457		12.76	-39.6729
12.77	-25.0244		12.77	-33.5693
12.78	-15.8691		12.78	-41.5039
12.79	-15.2588		12.79	-36.0107
12.8	-6.10352		12.8	-41.5039
12.81	-12.207		12.81	-21.3623
12.82	-29.9072		12.82	-39.6729
12.83	-22.583		12.83	-26.8555
12.84	-29.2969		12.84	-33.5693
12.85	-29.9072		12.85	-28.6865
12.86	-15.8691		12.86	-33.5693
12.87	-20.752		12.87	-31.7383
12.88	-16.4795		12.88	-29.9072
12.89	-25.6348		12.89	-28.0762
12.9	-36.0107		12.9	-26.2451
12.91	-15.2588		12.91	-43.9453
12.92	-21.9727		12.92	-40.2832
12.93	-14.6484		12.93	-25.6348
12.94	-18.3105		12.94	-42.1143
12.95	-16.4795		12.95	-28.0762
12.96	-24.4141		12.96	-29.2969
12.97	-25.0244		12.97	-34.1797
12.98	-6.10352		12.98	-26.8555
12.99	-22.583		12.99	-26.8555
13	-25.6348		13	-38.4521
13.01	-21.9727		13.01	-30.5176
13.02	-22.583		13.02	-24.4141
13.03	-32.3486		13.03	-25.0244
13.04	-14.6484		13.04	-35.4004
13.05	-24.4141		13.05	-25.6348
13.06	-9.76563		13.06	-28.0762
13.07	-28.0762		13.07	-27.4658
13.08	-15.2588		13.08	-24.4141
13.09	-14.6484		13.09	-27.4658
13.1	-21.3623		13.1	-23.8037
13.11	-9.15527		13.11	-15.2588
13.12	-26.2451		13.12	-25.0244
13.13	-26.2451		13.13	-23.1934
13.14	-19.5313		13.14	-26.8555
13.15	-21.9727		13.15	-15.8691
13.16	-23.1934		13.16	-36.0107
13.17	-16.4795		13.17	-26.2451
13.18	-15.2588		13.18	-33.5693
13.19	-23.8037		13.19	-30.5176
13.2	-12.207		13.2	-28.0762
13.21	-18.9209		13.21	-23.8037
13.22	-25.6348		13.22	-26.2451
13.23	-23.1934		13.23	-28.6865
13.24	-4.88281		13.24	-25.0244
13.25	-20.1416		13.25	-31.7383
13.26	-14.6484		13.26	-37.8418
13.27	-30.5176		13.27	-13.4277
13.28	-25.6348		13.28	-32.959
13.29	-23.1934		13.29	-17.0898
13.3	-17.0898		13.3	-24.4141
13.31	-24.4141		13.31	-23.8037
13.32	-23.8037		13.32	-27.4658
13.33	-19.5313		13.33	-28.0762
13.34	-9.76563		13.34	-40.8936
13.35	-29.9072		13.35	-25.0244
13.36	-14.6484		13.36	-39.0625
13.37	-7.32422		13.37	-23.8037
13.38	-21.9727		13.38	-25.6348
13.39	-12.207		13.39	-32.959
13.4	-15.8691		13.4	-35.4004
13.41	-25.0244		13.41	-24.4141
13.42	-18.9209		13.42	-32.3486
13.43	-21.3623		13.43	-21.9727
13.44	-15.2588		13.44	-29.2969
13.45	-19.5313		13.45	-25.6348
13.46	-24.4141		13.46	-28.0762
13.47	-12.8174		13.47	-18.9209
13.48	-22.583		13.48	-26.2451
13.49	-20.752		13.49	-18.3105
13.5	-21.3623		13.5	-35.4004
13.51	-21.9727		13.51	-28.0762
13.52	-29.9072		13.52	-38.4521
13.53	-18.3105		13.53	-27.4658
13.54	-24.4141		13.54	-28.0762
13.55	-18.9209		13.55	-25.6348
13.56	-14.0381		13.56	-23.1934
13.57	-4.88281		13.57	-37.2314
13.58	-8.54492		13.58	-37.8418
13.59	-19.5313		13.59	-20.752
13.6	-22.583		13.6	-25.6348
13.61	-20.752		13.61	-34.79
13.62	-21.3623		13.62	-37.8418
13.63	-23.8037		13.63	-29.2969
13.64	-28.6865		13.64	-30.5176
13.65	-20.1416		13.65	-18.3105
13.66	-18.3105		13.66	-19.5313
13.67	-39.0625		13.67	-24.4141
13.68	-21.3623		13.68	-28.0762
13.69	-29.2969		13.69	-29.2969
13.7	-27.4658		13.7	-29.2969
13.71	-26.2451		13.71	-34.79
13.72	-18.3105		13.72	-25.0244
13.73	-18.9209		13.73	-32.3486
13.74	-10.376		13.74	-23.1934
13.75	-25.0244		13.75	-28.0762
13.76	-25.6348		13.76	-39.6729
13.77	-20.752		13.77	-25.6348
13.78	-13.4277		13.78	-32.959
13.79	-34.1797		13.79	-23.1934
13.8	-13.4277		13.8	-21.3623
13.81	-21.9727		13.81	-30.5176
13.82	-25.0244		13.82	-25.0244
13.83	-25.6348		13.83	-36.0107
13.84	-9.76563		13.84	-41.5039
13.85	-31.7383		13.85	-29.9072
13.86	-12.207		13.86	-28.6865
13.87	-21.9727		13.87	-28.6865
13.88	-13.4277		13.88	-38.4521
13.89	-18.9209		13.89	-26.8555
13.9	-17.0898		13.9	-35.4004
13.91	-28.6865		13.91	-26.2451
13.92	-15.8691		13.92	-38.4521
13.93	-29.9072		13.93	-26.8555
13.94	-29.2969		13.94	-29.9072
13.95	-10.376		13.95	-28.0762
13.96	-27.4658		13.96	-32.3486
13.97	-23.1934		13.97	-21.9727
13.98	-39.6729		13.98	-29.9072
13.99	-21.9727		13.99	-34.79
14	-6.10352		14	-38.4521
14.01	-36.0107		14.01	-34.1797
14.02	-28.6865		14.02	-41.5039
14.03	-20.752		14.03	-25.6348
14.04	-16.4795		14.04	-34.79
14.05	-23.1934		14.05	-32.3486
14.06	-23.8037		14.06	-37.2314
14.07	-13.4277		14.07	-27.4658
14.08	-14.6484		14.08	-26.2451
14.09	-18.9209		14.09	-32.959
14.1	-18.9209		14.1	-34.79
14.11	-21.3623		14.11	-35.4004
14.12	-28.6865		14.12	-37.2314
14.13	-15.2588		14.13	-30.5176
14.14	-24.4141		14.14	-32.3486
14.15	-4.88281		14.15	-23.1934
14.16	-18.9209		14.16	-30.5176
14.17	-20.752		14.17	-19.5313
14.18	-23.1934		14.18	-27.4658
14.19	-20.752		14.19	-27.4658
14.2	-25.6348		14.2	-37.8418
14.21	-10.376		14.21	-34.1797
14.22	-20.1416		14.22	-31.7383
14.23	-11.5967		14.23	-36.0107
14.24	-31.7383		14.24	-33.5693
14.25	-21.9727		14.25	-26.2451
14.26	-23.1934		14.26	-28.0762
14.27	-29.9072		14.27	-21.3623
14.28	-20.752		14.28	-39.6729
14.29	-26.2451		14.29	-28.0762
14.3	-19.5313		14.3	-34.79
14.31	-23.1934		14.31	-34.1797
14.32	-15.2588		14.32	-24.4141
14.33	-21.9727		14.33	-37.2314
14.34	-17.0898		14.34	-32.959
14.35	-20.1416		14.35	-34.79
14.36	-21.9727		14.36	-38.4521
14.37	-9.76563		14.37	-31.7383
14.38	-28.6865		14.38	-21.3623
14.39	-34.1797		14.39	-32.959
14.4	-23.1934		14.4	-37.8418
14.41	-21.3623		14.41	-17.0898
14.42	-25.0244		14.42	-25.6348
14.43	-19.5313		14.43	-39.6729
14.44	-17.0898		14.44	-29.2969
14.45	-14.0381		14.45	-21.3623
14.46	-14.0381		14.46	-41.5039
14.47	-8.54492		14.47	-29.2969
14.48	-17.7002		14.48	-25.6348
14.49	-7.32422		14.49	-36.6211
14.5	-23.1934		14.5	-34.79
14.51	-24.4141		14.51	-23.1934
14.52	-30.5176		14.52	-34.79
14.53	-27.4658		14.53	-33.5693
14.54	-23.8037		14.54	-48.2178
14.55	-31.7383		14.55	-28.6865
14.56	-23.8037		14.56	-25.6348
14.57	-24.4141		14.57	-37.2314
14.58	-26.8555		14.58	-30.5176
14.59	-29.9072		14.59	-38.4521
14.6	-13.4277		14.6	-33.5693
14.61	-29.9072		14.61	-32.3486
14.62	-15.8691		14.62	-26.2451
14.63	-21.3623		14.63	-40.8936
14.64	-7.32422		14.64	-28.6865
14.65	-29.9072		14.65	-34.79
14.66	-15.2588		14.66	-41.5039
14.67	-19.5313		14.67	-27.4658
14.68	-32.959		14.68	-26.8555
14.69	-28.0762		14.69	-30.5176
14.7	-20.752		14.7	-25.0244
14.71	-21.9727		14.71	-35.4004
14.72	-20.752		14.72	-31.7383
14.73	-21.9727		14.73	-20.752
14.74	-10.376		14.74	-28.6865
14.75	-20.1416		14.75	-28.6865
14.76	-18.9209		14.76	-32.959
14.77	-20.1416		14.77	-37.8418
14.78	-26.2451		14.78	-36.6211
14.79	-20.1416		14.79	-38.4521
14.8	-17.0898		14.8	-40.8936
14.81	-6.10352		14.81	-28.0762
14.82	-10.376		14.82	-43.335
14.83	-18.9209		14.83	-25.0244
14.84	-13.4277		14.84	-34.1797
14.85	-15.2588		14.85	-23.8037
14.86	-9.76563		14.86	-32.959
14.87	-15.8691		14.87	-29.2969
14.88	-17.0898		14.88	-24.4141
14.89	-28.6865		14.89	-40.8936
14.9	-24.4141		14.9	-30.5176
14.91	-25.6348		14.91	-28.6865
14.92	-14.0381		14.92	-39.0625
14.93	-11.5967		14.93	-33.5693
14.94	-19.5313		14.94	-32.959
14.95	-30.5176		14.95	-34.1797
14.96	-18.3105		14.96	-34.79
14.97	-23.1934		14.97	-23.8037
14.98	-29.2969		14.98	-36.0107
14.99	-29.9072		14.99	-32.3486
15	-20.1416		15	-39.6729
15.01	-20.1416		15.01	-32.3486
15.02	-12.207		15.02	-26.8555
15.03	-21.9727		15.03	-35.4004
15.04	-16.4795		15.04	-29.9072
15.05	-20.752		15.05	-23.1934
15.06	-14.6484		15.06	-38.4521
15.07	-26.2451		15.07	-36.6211
15.08	-28.0762		15.08	-26.8555
15.09	-19.5313		15.09	-39.0625
15.1	-25.6348		15.1	-34.1797
15.11	-14.6484		15.11	-35.4004
15.12	-25.6348		15.12	-33.5693
15.13	-31.7383		15.13	-28.6865
15.14	-21.9727		15.14	-36.0107
15.15	-21.3623		15.15	-28.6865
15.16	-22.583		15.16	-33.5693
15.17	-24.4141		15.17	-21.3623
15.18	-16.4795		15.18	-30.5176
15.19	-17.7002		15.19	-37.8418
15.2	-14.6484		15.2	-37.8418
15.21	-24.4141		15.21	-45.166
15.22	-19.5313		15.22	-41.5039
15.23	-23.8037		15.23	-40.2832
15.24	-23.8037		15.24	-40.8936
15.25	-21.3623		15.25	-35.4004
15.26	-18.9209		15.26	-43.9453
15.27	-13.4277		15.27	-38.4521
15.28	-26.2451		15.28	-20.752
15.29	-19.5313		15.29	-35.4004
15.3	-9.76563		15.3	-39.0625
15.31	-9.15527		15.31	-42.1143
15.32	-9.76563		15.32	-28.6865
15.33	-20.1416		15.33	-23.8037
15.34	-20.1416		15.34	-26.8555
15.35	-10.9863		15.35	-32.3486
15.36	-19.5313		15.36	-46.9971
15.37	-16.4795		15.37	-39.0625
15.38	-28.6865		15.38	-34.79
15.39	-26.8555		15.39	-37.2314
15.4	-23.8037		15.4	-42.1143
15.41	-23.1934		15.41	-24.4141
15.42	-25.6348		15.42	-35.4004
15.43	-10.376		15.43	-37.2314
15.44	-21.9727		15.44	-37.2314
15.45	-14.0381		15.45	-36.0107
15.46	-28.0762		15.46	-42.7246
15.47	-6.71387		15.47	-32.3486
15.48	-9.15527		15.48	-19.5313
15.49	-20.1416		15.49	-34.79
15.5	-17.0898		15.5	-48.8281
15.51	-12.207		15.51	-34.79
15.52	-18.9209		15.52	-40.8936
15.53	-18.3105		15.53	-37.2314
15.54	-17.7002		15.54	-28.6865
15.55	-20.752		15.55	-28.6865
15.56	-14.6484		15.56	-37.2314
15.57	-8.54492		15.57	-26.8555
15.58	-15.8691		15.58	-30.5176
15.59	-16.4795		15.59	-33.5693
15.6	-12.207		15.6	-45.7764
15.61	-19.5313		15.61	-43.9453
15.62	-14.0381		15.62	-42.1143
15.63	-8.54492		15.63	-34.79
15.64	-18.9209		15.64	-35.4004
15.65	-20.1416		15.65	-41.5039
15.66	-14.0381		15.66	-35.4004
15.67	-18.3105		15.67	-38.4521
15.68	-20.752		15.68	-29.9072
15.69	-21.9727		15.69	-30.5176
15.7	-22.583		15.7	-36.6211
15.71	-26.2451		15.71	-32.3486
15.72	-18.3105		15.72	-32.3486
15.73	-21.3623		15.73	-34.1797
15.74	-20.752		15.74	-45.7764
15.75	-18.3105		15.75	-28.6865
15.76	-15.8691		15.76	-43.9453
15.77	-13.4277		15.77	-28.6865
15.78	-9.15527		15.78	-31.7383
15.79	-14.0381		15.79	-32.959
15.8	-17.0898		15.8	-42.1143
15.81	-21.3623		15.81	-26.8555
15.82	-28.6865		15.82	-31.7383
15.83	-14.6484		15.83	-36.0107
15.84	-13.4277		15.84	-32.3486
15.85	-20.1416		15.85	-29.2969
15.86	-24.4141		15.86	-28.6865
15.87	-22.583		15.87	-42.1143
15.88	-39.0625		15.88	-39.0625
15.89	-23.1934		15.89	-32.3486
15.9	-17.0898		15.9	-46.3867
15.91	-18.3105		15.91	-41.5039
15.92	-12.8174		15.92	-36.0107
15.93	-20.752		15.93	-45.166
15.94	-11.5967		15.94	-46.9971
15.95	-18.9209		15.95	-37.2314
15.96	-17.0898		15.96	-54.9316
15.97	-22.583		15.97	-34.79
15.98	-20.1416		15.98	-37.2314
15.99	-18.9209		15.99	-38.4521
16	-16.4795		16	-46.3867
16.01	-33.5693		16.01	-45.7764
16.02	-78.7354		16.02	-34.1797
16.03	-83.6182		16.03	-39.6729
16.04	-68.3594		16.04	-34.79
16.05	-108.643		16.05	-38.4521
16.06	-115.967		16.06	-41.5039
16.07	-161.743		16.07	-46.9971
16.08	-128.784		16.08	-46.3867
16.09	-44.5557		16.09	-41.5039
16.1	-34.1797		16.1	-39.6729
16.11	-41.5039		16.11	-39.6729
16.12	-34.79		16.12	-38.4521
16.13	-24.4141		16.13	-40.2832
16.14	-29.9072		16.14	-48.8281
16.15	-25.6348		16.15	-36.0107
16.16	-7.32422		16.16	-34.79
16.17	-28.6865		16.17	-46.9971
16.18	-31.7383		16.18	-34.79
16.19	-21.9727		16.19	-28.6865
16.2	-26.2451		16.2	-42.1143
16.21	-34.1797		16.21	-32.959
16.22	-28.6865		16.22	-50.6592
16.23	-34.79		16.23	-45.7764
16.24	-37.8418		16.24	-27.4658
16.25	-31.7383		16.25	-43.9453
16.26	-26.8555		16.26	-49.4385
16.27	-41.5039		16.27	-33.5693
16.28	-33.5693		16.28	-33.5693
16.29	-34.1797		16.29	-45.166
16.3	-17.0898		16.3	-26.2451
16.31	-25.6348		16.31	-28.0762
16.32	-25.6348		16.32	-36.0107
16.33	-20.752		16.33	-36.6211
16.34	-36.6211		16.34	-51.2695
16.35	-40.2832		16.35	-34.1797
16.36	-33.5693		16.36	-43.9453
16.37	-33.5693		16.37	-32.959
16.38	-27.4658		16.38	-38.4521
16.39	-27.4658		16.39	-15.8691
16.4	-23.1934		16.4	-47.6074
16.41	-43.335		16.41	-34.1797
16.42	-83.6182		16.42	-26.8555
16.43	-56.1523		16.43	-29.9072
16.44	-61.6455		16.44	-36.6211
16.45	-42.7246		16.45	-32.3486
16.46	-54.9316		16.46	-33.5693
16.47	-26.8555		16.47	-41.5039
16.48	-27.4658		16.48	-37.2314
16.49	-43.335		16.49	-48.2178
16.5	-35.4004		16.5	-50.6592
16.51	-43.9453		16.51	-42.1143
16.52	-29.2969		16.52	-50.6592
16.53	-21.9727		16.53	-30.5176
16.54	-29.9072		16.54	-34.79
16.55	-18.9209		16.55	-46.3867
16.56	-15.2588		16.56	-33.5693
16.57	-26.2451		16.57	-29.9072
16.58	-26.2451		16.58	-42.1143
16.59	-19.5313		16.59	-22.583
16.6	-28.0762		16.6	-40.2832
16.61	-28.0762		16.61	-36.0107
16.62	-28.0762		16.62	-39.6729
16.63	-29.2969		16.63	-36.6211
16.64	-26.8555		16.64	-32.959
16.65	-23.1934		16.65	-30.5176
16.66	-21.3623		16.66	-34.79
16.67	-30.5176		16.67	-43.9453
16.68	-29.2969		16.68	-39.6729
16.69	-24.4141		16.69	-39.6729
16.7	-22.583		16.7	-40.8936
16.71	-32.3486		16.71	-29.2969
16.72	-23.1934		16.72	-36.0107
16.73	-31.7383		16.73	-40.2832
16.74	-31.7383		16.74	-41.5039
16.75	-32.959		16.75	-36.6211
16.76	-21.9727		16.76	-38.4521
16.77	-30.5176		16.77	-29.9072
16.78	-12.207		16.78	-34.79
16.79	-32.3486		16.79	-46.3867
16.8	-25.6348		16.8	-42.7246
16.81	-23.8037		16.81	-33.5693
16.82	-23.8037		16.82	-25.0244
16.83	-21.9727		16.83	-34.1797
16.84	-29.9072		16.84	-39.6729
16.85	-34.79		16.85	-34.1797
16.86	-39.0625		16.86	-34.79
16.87	-25.0244		16.87	-31.7383
16.88	-10.376		16.88	-40.8936
16.89	-26.8555		16.89	-34.1797
16.9	-29.9072		16.9	-29.2969
16.91	-36.6211		16.91	-29.2969
16.92	-34.1797		16.92	-31.7383
16.93	-25.6348		16.93	-30.5176
16.94	-37.2314		16.94	-36.0107
16.95	-40.2832		16.95	-34.1797
16.96	-23.8037		16.96	-28.0762
16.97	-26.8555		16.97	-28.6865
16.98	-32.959		16.98	-44.5557
16.99	-26.2451		16.99	-41.5039
17	-38.4521		17	-37.2314
17.01	-21.3623		17.01	-29.9072
17.02	-34.1797		17.02	-26.8555
17.03	-21.3623		17.03	-29.2969
17.04	-34.1797		17.04	-34.1797
17.05	-35.4004		17.05	-29.2969
17.06	-32.3486		17.06	-34.79
17.07	-30.5176		17.07	-37.8418
17.08	-21.9727		17.08	-41.5039
17.09	-19.5313		17.09	-52.4902
17.1	-37.2314		17.1	-40.2832
17.11	-43.335		17.11	-40.2832
17.12	-32.3486		17.12	-34.79
17.13	-36.0107		17.13	-37.2314
17.14	-34.1797		17.14	-40.2832
17.15	-24.4141		17.15	-42.1143
17.16	-28.0762		17.16	-41.5039
17.17	-38.4521		17.17	-45.7764
17.18	-39.0625		17.18	-49.4385
17.19	-40.2832		17.19	-36.0107
17.2	-43.335		17.2	-45.7764
17.21	-33.5693		17.21	-58.5938
17.22	-38.4521		17.22	-53.7109
17.23	-32.959		17.23	-34.79
17.24	-24.4141		17.24	-40.8936
17.25	-30.5176		17.25	-43.335
17.26	-26.2451		17.26	-38.4521
17.27	-28.6865		17.27	-35.4004
17.28	-17.0898		17.28	-39.0625
17.29	-25.0244		17.29	-26.2451
17.3	-28.0762		17.3	-45.7764
17.31	-19.5313		17.31	-43.9453
17.32	-18.3105		17.32	-25.0244
17.33	-23.1934		17.33	-40.2832
17.34	-17.0898		17.34	-48.8281
17.35	-26.2451		17.35	-21.3623
17.36	-31.7383		17.36	-37.2314
17.37	-15.8691		17.37	-28.0762
17.38	-30.5176		17.38	-40.8936
17.39	-23.8037		17.39	-33.5693
17.4	-33.5693		17.4	-37.2314
17.41	-34.79		17.41	-33.5693
17.42	-21.3623		17.42	-37.2314
17.43	-27.4658		17.43	-41.5039
17.44	-25.6348		17.44	-39.6729
17.45	-21.9727		17.45	-43.9453
17.46	-23.8037		17.46	-30.5176
17.47	-14.6484		17.47	-36.0107
17.48	-34.79		17.48	-56.7627
17.49	-25.6348		17.49	-48.2178
17.5	-20.752		17.5	-51.2695
17.51	-25.0244		17.51	-34.1797
17.52	-13.4277		17.52	-56.1523
17.53	-20.752		17.53	-49.4385
17.54	-25.0244		17.54	-46.9971
17.55	-29.9072		17.55	-54.9316
17.56	-34.79		17.56	-46.3867
17.57	-32.3486		17.57	-45.166
17.58	-34.79		17.58	-49.4385
17.59	-34.1797		17.59	-34.79
17.6	-26.8555		17.6	-44.5557
17.61	-19.5313		17.61	-47.6074
17.62	-14.6484		17.62	-40.8936
17.63	-40.8936		17.63	-45.7764
17.64	-25.6348		17.64	-46.3867
17.65	-28.0762		17.65	-29.2969
17.66	-26.2451		17.66	-46.9971
17.67	-10.9863		17.67	-41.5039
17.68	-24.4141		17.68	-43.9453
17.69	-26.8555		17.69	-41.5039
17.7	-32.3486		17.7	-40.2832
17.71	-19.5313		17.71	-37.2314
17.72	-24.4141		17.72	-46.9971
17.73	-17.0898		17.73	-39.0625
17.74	-24.4141		17.74	-53.7109
17.75	-25.0244		17.75	-56.1523
17.76	-26.8555		17.76	-41.5039
17.77	-20.752		17.77	-39.0625
17.78	-20.1416		17.78	-47.6074
17.79	-26.8555		17.79	-39.0625
17.8	-28.6865		17.8	-38.4521
17.81	-39.0625		17.81	-48.8281
17.82	-12.207		17.82	-38.4521
17.83	-24.4141		17.83	-53.7109
17.84	-19.5313		17.84	-50.0488
17.85	-18.9209		17.85	-43.335
17.86	-25.0244		17.86	-39.0625
17.87	-18.3105		17.87	-45.7764
17.88	-26.2451		17.88	-39.0625
17.89	-35.4004		17.89	-43.335
17.9	-23.8037		17.9	-39.6729
17.91	-34.1797		17.91	-50.0488
17.92	-17.7002		17.92	-45.7764
17.93	-12.207		17.93	-40.2832
17.94	-17.7002		17.94	-46.3867
17.95	-29.9072		17.95	-53.7109
17.96	-14.0381		17.96	-55.542
17.97	-24.4141		17.97	-48.2178
17.98	-18.9209		17.98	-42.7246
17.99	-26.8555		17.99	-60.4248
18	-15.2588		18	-53.7109
18.01	-13.4277		18.01	-29.9072
18.02	-17.0898		18.02	-50.6592
18.03	-33.5693		18.03	-45.7764
18.04	-14.0381		18.04	-53.1006
18.05	-17.7002		18.05	-51.2695
18.06	-26.8555		18.06	-59.2041
18.07	-26.2451		18.07	-43.9453
18.08	-14.0381		18.08	-53.7109
18.09	-25.0244		18.09	-53.7109
18.1	-18.3105		18.1	-48.8281
18.11	-23.8037		18.11	-41.5039
18.12	-25.0244		18.12	-51.2695
18.13	-25.0244		18.13	-51.8799
18.14	-33.5693		18.14	-52.4902
18.15	-31.7383		18.15	-53.1006
18.16	-14.6484		18.16	-54.9316
18.17	-26.2451		18.17	-33.5693
18.18	-31.7383		18.18	-40.2832
18.19	-23.8037		18.19	-41.5039
18.2	-34.1797		18.2	-41.5039
18.21	-23.8037		18.21	-36.6211
18.22	-13.4277		18.22	-42.1143
18.23	-26.2451		18.23	-49.4385
18.24	-35.4004		18.24	-50.6592
18.25	-18.3105		18.25	-50.0488
18.26	-17.7002		18.26	-45.166
18.27	-18.3105		18.27	-45.166
18.28	-18.3105		18.28	-54.9316
18.29	-34.79		18.29	-53.7109
18.3	-28.6865		18.3	-55.542
18.31	-29.9072		18.31	-55.542
18.32	-34.79		18.32	-43.335
18.33	-27.4658		18.33	-58.5938
18.34	-26.2451		18.34	-55.542
18.35	-29.9072		18.35	-58.5938
18.36	-27.4658		18.36	-60.4248
18.37	-33.5693		18.37	-66.5283
18.38	-20.1416		18.38	-59.8145
18.39	-43.335		18.39	-34.1797
18.4	-29.2969		18.4	-57.373
18.41	-22.583		18.41	-44.5557
18.42	-28.0762		18.42	-56.7627
18.43	-40.2832		18.43	-40.8936
18.44	-26.2451		18.44	-61.6455
18.45	-31.7383		18.45	-39.0625
18.46	-19.5313		18.46	-45.7764
18.47	-34.1797		18.47	-58.5938
18.48	-37.8418		18.48	-64.6973
18.49	-37.2314		18.49	-59.2041
18.5	-41.5039		18.5	-50.6592
18.51	-31.7383		18.51	-64.0869
18.52	-40.2832		18.52	-57.373
18.53	-36.0107		18.53	-51.2695
18.54	-26.8555		18.54	-62.8662
18.55	-21.9727		18.55	-56.1523
18.56	-23.1934		18.56	-62.8662
18.57	-26.8555		18.57	-60.4248
18.58	-26.2451		18.58	-64.6973
18.59	-29.9072		18.59	-42.1143
18.6	-32.959		18.6	-59.2041
18.61	-25.6348		18.61	-51.2695
18.62	-37.2314		18.62	-51.2695
18.63	-29.2969		18.63	-46.3867
18.64	-23.8037		18.64	-53.7109
18.65	-28.0762		18.65	-52.4902
18.66	-26.8555		18.66	-58.5938
18.67	-18.9209		18.67	-64.0869
18.68	-31.7383		18.68	-54.9316
18.69	-28.6865		18.69	-55.542
18.7	-28.6865		18.7	-50.0488
18.71	-29.9072		18.71	-56.1523
18.72	-37.8418		18.72	-53.1006
18.73	-24.4141		18.73	-49.4385
18.74	-42.7246		18.74	-50.0488
18.75	-32.3486		18.75	-45.7764
18.76	-29.2969		18.76	-39.6729
18.77	-37.2314		18.77	-44.5557
18.78	-42.7246		18.78	-60.4248
18.79	-43.335		18.79	-55.542
18.8	-31.7383		18.8	-54.3213
18.81	-39.6729		18.81	-66.5283
18.82	-29.9072		18.82	-54.9316
18.83	-33.5693		18.83	-46.3867
18.84	-20.752		18.84	-50.6592
18.85	-21.9727		18.85	-57.9834
18.86	-25.6348		18.86	-57.9834
18.87	-26.8555		18.87	-52.4902
18.88	-37.2314		18.88	-59.8145
18.89	-34.1797		18.89	-57.9834
18.9	-25.6348		18.9	-48.8281
18.91	-14.6484		18.91	-50.0488
18.92	-25.0244		18.92	-48.2178
18.93	-29.2969		18.93	-58.5938
18.94	-39.0625		18.94	-57.9834
18.95	-26.8555		18.95	-61.0352
18.96	-41.5039		18.96	-56.7627
18.97	-23.1934		18.97	-43.335
18.98	-34.1797		18.98	-49.4385
18.99	-34.1797		18.99	-61.6455
19	-24.4141		19	-49.4385
19.01	-27.4658		19.01	-61.6455
19.02	-36.6211		19.02	-51.8799
19.03	-15.2588		19.03	-46.3867
19.04	-27.4658		19.04	-58.5938
19.05	-37.8418		19.05	-64.0869
19.06	-23.8037		19.06	-61.6455
19.07	-30.5176		19.07	-57.9834
19.08	-33.5693		19.08	-54.9316
19.09	-38.4521		19.09	-58.5938
19.1	-34.1797		19.1	-44.5557
19.11	-40.8936		19.11	-53.7109
19.12	-39.0625		19.12	-54.3213
19.13	-23.8037		19.13	-43.335
19.14	-44.5557		19.14	-68.9697
19.15	-29.2969		19.15	-57.373
19.16	-23.1934		19.16	-57.9834
19.17	-30.5176		19.17	-59.2041
19.18	-26.8555		19.18	-68.3594
19.19	-28.0762		19.19	-50.6592
19.2	-48.2178		19.2	-63.4766
19.21	-37.2314		19.21	-56.1523
19.22	-34.1797		19.22	-58.5938
19.23	-28.0762		19.23	-64.0869
19.24	-34.79		19.24	-46.3867
19.25	-28.0762		19.25	-53.1006
19.26	-40.2832		19.26	-53.1006
19.27	-25.0244		19.27	-55.542
19.28	-39.0625		19.28	-55.542
19.29	-26.8555		19.29	-54.3213
19.3	-29.9072		19.3	-56.7627
19.31	-36.6211		19.31	-50.6592
19.32	-46.9971		19.32	-64.0869
19.33	-48.2178		19.33	-51.8799
19.34	-49.4385		19.34	-42.7246
19.35	-42.7246		19.35	-45.7764
19.36	-34.79		19.36	-56.7627
19.37	-43.335		19.37	-53.7109
19.38	-46.3867		19.38	-59.8145
19.39	-53.1006		19.39	-47.6074
19.4	-48.8281		19.4	-51.2695
19.41	-42.7246		19.41	-48.2178
19.42	-36.6211		19.42	-58.5938
19.43	-59.2041		19.43	-42.7246
19.44	-24.4141		19.44	-51.8799
19.45	-28.6865		19.45	-59.2041
19.46	-38.4521		19.46	-72.6318
19.47	-38.4521		19.47	-56.1523
19.48	-37.8418		19.48	-56.1523
19.49	-42.1143		19.49	-51.8799
19.5	-42.1143		19.5	-51.2695
19.51	-34.1797		19.51	-55.542
19.52	-36.6211		19.52	-70.1904
19.53	-26.8555		19.53	-47.6074
19.54	-34.79		19.54	-50.0488
19.55	-40.2832		19.55	-67.1387
19.56	-36.6211		19.56	-55.542
19.57	-36.0107		19.57	-45.7764
19.58	-37.8418		19.58	-59.2041
19.59	-39.6729		19.59	-56.7627
19.6	-34.1797		19.6	-56.7627
19.61	-34.79		19.61	-50.0488
19.62	-27.4658		19.62	-50.0488
19.63	-29.2969		19.63	-61.6455
19.64	-23.8037		19.64	-58.5938
19.65	-36.0107		19.65	-59.2041
19.66	-43.335		19.66	-61.6455
19.67	-27.4658		19.67	-51.2695
19.68	-40.8936		19.68	-53.7109
19.69	-33.5693		19.69	-57.373
19.7	-27.4658		19.7	-56.1523
19.71	-41.5039		19.71	-70.8008
19.72	-51.2695		19.72	-64.6973
19.73	-48.2178		19.73	-64.6973
19.74	-44.5557		19.74	-62.8662
19.75	-43.335		19.75	-53.7109
19.76	-36.0107		19.76	-69.5801
19.77	-36.6211		19.77	-73.2422
19.78	-28.6865		19.78	-68.3594
19.79	-26.2451		19.79	-63.4766
19.8	-30.5176		19.8	-59.2041
19.81	-41.5039		19.81	-70.1904
19.82	-36.0107		19.82	-70.8008
19.83	-38.4521		19.83	-60.4248
19.84	-34.79		19.84	-63.4766
19.85	-40.8936		19.85	-52.4902
19.86	-56.1523		19.86	-72.6318
19.87	-53.7109		19.87	-71.4111
19.88	-43.9453		19.88	-73.8525
19.89	-51.2695		19.89	-58.5938
19.9	-44.5557		19.9	-45.166
19.91	-51.2695		19.91	-59.8145
19.92	-40.8936		19.92	-62.2559
19.93	-42.7246		19.93	-59.2041
19.94	-26.2451		19.94	-62.8662
19.95	-54.9316		19.95	-64.0869
19.96	-36.6211		19.96	-52.4902
19.97	-45.166		19.97	-47.6074
[truncated: 7,878 more rows]

## Sheet: B
CPNE6 WT	CPNE6 KO
6.81552	6.25
5.49823	7.69349
7.03933	9.69546
10.0272	13.1
11.2602	20.1709
11.2816	18.4994
10.4	21.1992
11.9132	18.111
11.8225	20.4154
12.2983	26.5854
20.6031	27.414
20.283	30.7362
18.7645	34.4068
20.0123	49.6093
23.6833	84.7228
24.9095
25.8378
30.5334
29.087
22.5518
30.5609
35.2283
42.9149
69.3785
60.8501
61.8868
94.9242
92.4714
