# Supplementary material for: Copine-6 is a TRPM3 escort protein controlling the sensitivity of sensory neurons to noxious heat
Source: EMBO J. 2025 Jun 19;44(15):4222–51. doi: 10.1038/s44318-025-00487-0 (PMC12317139; doi:10.1038/s44318-025-00487-0)
Supplement: Supplementary file 12 — EV Figure Source Data [file 44318_2025_487_MOESM12_ESM.zip › Figure EV4/7AB.xlsx]

## Sheet: A
Cpne6+/+			Cpne6-/-
time(s)	I(pA)		time(s)	I(pA)
0	-46.6919		0	-28.6865
0.05	-47.6074		0.05	-24.1089
0.1	-39.0625		0.1	-25.9399
0.15	-47.9126		0.15	-23.1934
0.2	-48.5229		0.2	-24.4141
0.25	-45.166		0.25	-24.1089
0.3	-46.0815		0.3	-24.7192
0.35	-45.166		0.35	-23.4985
0.4	-44.5557		0.4	-18.6157
0.45	-38.4521		0.45	-31.7383
0.5	-43.335		0.5	-28.3813
0.55	-43.6401		0.55	-24.1089
0.6	-47.3022		0.6	-24.7192
0.65	-42.4194		0.65	-25.6348
0.7	-44.2505		0.7	-20.4468
0.75	-44.5557		0.75	-23.1934
0.8	-52.4902		0.8	-20.752
0.85	-44.2505		0.85	-27.1606
0.9	-42.1143		0.9	-21.0571
0.95	-44.2505		0.95	-24.1089
1	-39.0625		1	-22.583
1.05	-46.0815		1.05	-21.3623
1.1	-47.6074		1.1	-18.3105
1.15	-47.6074		1.15	-25.6348
1.2	-46.9971		1.2	-18.3105
1.25	-43.6401		1.25	-20.4468
1.3	-41.5039		1.3	-25.0244
1.35	-43.9453		1.35	-25.0244
1.4	-47.9126		1.4	-33.8745
1.45	-44.8608		1.45	-21.0571
1.5	-46.0815		1.5	-25.9399
1.55	-45.4712		1.55	-27.1606
1.6	-45.7764		1.6	-33.8745
1.65	-44.2505		1.65	-27.771
1.7	-50.0488		1.7	-25.9399
1.75	-48.5229		1.75	-23.4985
1.8	-50.9644		1.8	-29.9072
1.85	-45.4712		1.85	-30.2124
1.9	-45.4712		1.9	-14.6484
1.95	-47.6074		1.95	-25.9399
2	-43.6401		2	-27.1606
2.05	-43.9453		2.05	-24.4141
2.1	-44.2505		2.1	-21.9727
2.15	-48.8281		2.15	-27.1606
2.2	-47.9126		2.2	-22.583
2.25	-48.2178		2.25	-31.7383
2.3	-44.5557		2.3	-22.2778
2.35	-44.5557		2.35	-22.583
2.4	-48.8281		2.4	-31.7383
2.45	-46.6919		2.45	-31.4331
2.5	-49.7437		2.5	-28.9917
2.55	-47.3022		2.55	-19.8364
2.6	-45.166		2.6	-21.0571
2.65	-48.2178		2.65	-25.6348
2.7	-42.4194		2.7	-23.4985
2.75	-43.0298		2.75	-22.2778
2.8	-45.7764		2.8	-28.0762
2.85	-46.0815		2.85	-30.8228
2.9	-45.166		2.9	-23.8037
2.95	-41.5039		2.95	-28.0762
3	-43.335		3	-29.6021
3.05	-44.5557		3.05	-26.2451
3.1	-46.6919		3.1	-23.4985
3.15	-47.6074		3.15	-25.9399
3.2	-43.0298		3.2	-19.2261
3.25	-39.978		3.25	-22.2778
3.3	-45.4712		3.3	-25.3296
3.35	-46.6919		3.35	-20.752
3.4	-48.5229		3.4	-22.2778
3.45	-44.2505		3.45	-23.8037
3.5	-45.166		3.5	-23.4985
3.55	-54.3213		3.55	-27.771
3.6	-44.5557		3.6	-19.8364
3.65	-41.8091		3.65	-20.752
3.7	-44.8608		3.7	-25.6348
3.75	-48.8281		3.75	-27.4658
3.8	-45.4712		3.8	-22.8882
3.85	-41.8091		3.85	-29.9072
3.9	-45.166		3.9	-28.0762
3.95	-44.2505		3.95	-33.5693
4	-50.0488		4	-25.9399
4.05	-44.5557		4.05	-30.8228
4.1	-43.9453		4.1	-25.6348
4.15	-46.6919		4.15	-27.1606
4.2	-46.6919		4.2	-23.4985
4.25	-45.4712		4.25	-24.7192
4.3	-41.8091		4.3	-23.8037
4.35	-50.354		4.35	-28.0762
4.4	-52.4902		4.4	-20.1416
4.45	-48.8281		4.45	-24.7192
4.5	-43.6401		4.5	-27.1606
4.55	-44.8608		4.55	-23.4985
4.6	-49.1333		4.6	-24.1089
4.65	-43.0298		4.65	-22.8882
4.7	-46.3867		4.7	-23.8037
4.75	-45.7764		4.75	-25.0244
4.8	-43.0298		4.8	-24.1089
4.85	-46.0815		4.85	-22.8882
4.9	-47.6074		4.9	-22.583
4.95	-39.3677		4.95	-30.2124
5	-43.9453		5	-28.9917
5.05	-43.9453		5.05	-23.4985
5.1	-48.2178		5.1	-27.771
5.15	-47.3022		5.15	-26.2451
5.2	-41.8091		5.2	-30.2124
5.25	-45.4712		5.25	-27.1606
5.3	-47.6074		5.3	-25.6348
5.35	-46.0815		5.35	-30.8228
5.4	-41.1987		5.4	-26.2451
5.45	-44.2505		5.45	-21.6675
5.5	-43.0298		5.5	-29.9072
5.55	-46.3867		5.55	-30.8228
5.6	-44.5557		5.6	-26.5503
5.65	-42.1143		5.65	-26.5503
5.7	-41.8091		5.7	-22.8882
5.75	-47.3022		5.75	-25.0244
5.8	-43.335		5.8	-18.3105
5.85	-43.335		5.85	-25.6348
5.9	-47.6074		5.9	-24.1089
5.95	-46.3867		5.95	-26.2451
6	-48.8281		6	-24.7192
6.05	-44.5557		6.05	-21.9727
6.1	-48.8281		6.1	-25.3296
6.15	-44.2505		6.15	-19.8364
6.2	-49.1333		6.2	-25.3296
6.25	-42.4194		6.25	-32.3486
6.3	-48.2178		6.3	-21.0571
6.35	-47.9126		6.35	-21.9727
6.4	-49.7437		6.4	-18.3105
6.45	-46.0815		6.45	-24.7192
6.5	-47.3022		6.5	-19.8364
6.55	-54.0161		6.55	-23.8037
6.6	-44.8608		6.6	-21.6675
6.65	-46.3867		6.65	-23.8037
6.7	-48.5229		6.7	-21.3623
6.75	-45.166		6.75	-27.1606
6.8	-47.9126		6.8	-19.8364
6.85	-44.2505		6.85	-26.2451
6.9	-44.5557		6.9	-24.7192
6.95	-46.6919		6.95	-22.8882
7	-44.8608		7	-28.6865
7.05	-50.354		7.05	-22.583
7.1	-46.3867		7.1	-25.9399
7.15	-41.1987		7.15	-25.9399
7.2	-42.4194		7.2	-24.1089
7.25	-48.5229		7.25	-17.395
7.3	-40.2832		7.3	-23.1934
7.35	-50.6592		7.35	-22.583
7.4	-43.9453		7.4	-36.0107
7.45	-49.7437		7.45	-23.4985
7.5	-41.1987		7.5	-25.6348
7.55	-49.7437		7.55	-25.3296
7.6	-45.7764		7.6	-29.9072
7.65	-46.9971		7.65	-28.6865
7.7	-52.4902		7.7	-22.583
7.75	-48.5229		7.75	-28.0762
7.8	-53.1006		7.8	-24.4141
7.85	-46.6919		7.85	-18.9209
7.9	-53.7109		7.9	-28.3813
7.95	-56.4575		7.95	-20.752
8	-54.0161		8	-22.8882
8.05	-47.6074		8.05	-24.4141
8.1	-54.3213		8.1	-22.2778
8.15	-47.9126		8.15	-28.9917
8.2	-53.1006		8.2	-31.7383
8.25	-50.9644		8.25	-32.6538
8.3	-53.7109		8.3	-25.9399
8.35	-48.2178		8.35	-27.771
8.4	-51.8799		8.4	-27.1606
8.45	-49.7437		8.45	-24.7192
8.5	-49.1333		8.5	-33.8745
8.55	-45.7764		8.55	-25.6348
8.6	-49.1333		8.6	-26.8555
8.65	-47.9126		8.65	-30.8228
8.7	-52.7954		8.7	-32.6538
8.75	-45.4712		8.75	-22.583
8.8	-46.0815		8.8	-21.6675
8.85	-47.6074		8.85	-24.7192
8.9	-43.9453		8.9	-24.7192
8.95	-47.6074		8.95	-19.2261
9	-53.1006		9	-18.9209
9.05	-46.9971		9.05	-25.3296
9.1	-46.9971		9.1	-27.771
9.15	-48.5229		9.15	-25.3296
9.2	-48.8281		9.2	-26.5503
9.25	-50.6592		9.25	-25.0244
9.3	-45.166		9.3	-28.0762
9.35	-46.9971		9.35	-25.6348
9.4	-46.3867		9.4	-31.1279
9.45	-44.5557		9.45	-23.4985
9.5	-44.2505		9.5	-23.4985
9.55	-46.0815		9.55	-27.1606
9.6	-45.166		9.6	-25.3296
9.65	-47.6074		9.65	-33.8745
9.7	-45.7764		9.7	-26.8555
9.75	-43.6401		9.75	-29.6021
9.8	-46.0815		9.8	-31.1279
9.85	-45.166		9.85	-26.5503
9.9	-39.3677		9.9	-23.8037
9.95	-46.3867		9.95	-31.1279
10	-45.7764		10	-26.8555
10.05	-44.5557		10.05	-27.4658
10.1	-43.9453		10.1	-26.5503
10.15	-44.2505		10.15	-36.9263
10.2	-47.6074		10.2	-30.5176
10.25	-44.8608		10.25	-30.2124
10.3	-46.9971		10.3	-27.771
10.35	-48.2178		10.35	-30.2124
10.4	-46.9971		10.4	-25.9399
10.45	-44.5557		10.45	-38.7573
10.5	-45.4712		10.5	-28.0762
10.55	-48.5229		10.55	-31.4331
10.6	-44.2505		10.6	-32.0435
10.65	-42.1143		10.65	-28.9917
10.7	-42.4194		10.7	-28.3813
10.75	-40.8936		10.75	-31.7383
10.8	-44.2505		10.8	-30.8228
10.85	-43.0298		10.85	-30.2124
10.9	-51.2695		10.9	-32.6538
10.95	-46.3867		10.95	-27.1606
11	-46.9971		11	-29.6021
11.05	-50.9644		11.05	-30.5176
11.1	-47.9126		11.1	-29.6021
11.15	-53.1006		11.15	-27.1606
11.2	-45.166		11.2	-32.959
11.25	-42.4194		11.25	-28.3813
11.3	-48.2178		11.3	-25.9399
11.35	-45.166		11.35	-33.8745
11.4	-50.9644		11.4	-27.4658
11.45	-45.4712		11.45	-31.1279
11.5	-52.7954		11.5	-31.7383
11.55	-49.1333		11.55	-33.2642
11.6	-45.166		11.6	-29.9072
11.65	-44.2505		11.65	-31.4331
11.7	-44.5557		11.7	-30.5176
11.75	-41.1987		11.75	-31.4331
11.8	-44.2505		11.8	-27.771
11.85	-43.0298		11.85	-26.5503
11.9	-50.0488		11.9	-24.1089
11.95	-44.8608		11.95	-29.6021
12	-44.8608		12	-25.6348
12.05	-43.9453		12.05	-24.4141
12.1	-48.2178		12.1	-34.1797
12.15	-42.4194		12.15	-33.2642
12.2	-48.2178		12.2	-22.583
12.25	-48.5229		12.25	-26.8555
12.3	-49.7437		12.3	-33.8745
12.35	-45.4712		12.35	-32.3486
12.4	-46.0815		12.4	-29.6021
12.45	-44.2505		12.45	-35.4004
12.5	-44.5557		12.5	-28.6865
12.55	-40.5884		12.55	-29.9072
12.6	-43.6401		12.6	-28.3813
12.65	-43.9453		12.65	-27.4658
12.7	-43.6401		12.7	-37.5366
12.75	-44.8608		12.75	-31.7383
12.8	-51.5747		12.8	-27.4658
12.85	-40.2832		12.85	-33.5693
12.9	-45.166		12.9	-30.2124
12.95	-42.1143		12.95	-24.1089
13	-44.5557		13	-26.5503
13.05	-46.0815		13.05	-38.4521
13.1	-44.5557		13.1	-33.8745
13.15	-37.8418		13.15	-28.0762
13.2	-44.2505		13.2	-30.8228
13.25	-44.5557		13.25	-26.8555
13.3	-45.4712		13.3	-28.6865
13.35	-53.1006		13.35	-33.5693
13.4	-46.0815		13.4	-23.8037
13.45	-47.9126		13.45	-27.4658
13.5	-47.6074		13.5	-27.1606
13.55	-48.8281		13.55	-34.1797
13.6	-47.3022		13.6	-29.2969
13.65	-45.4712		13.65	-31.7383
13.7	-44.5557		13.7	-31.7383
13.75	-46.6919		13.75	-30.8228
13.8	-46.3867		13.8	-27.771
13.85	-44.5557		13.85	-25.9399
13.9	-50.0488		13.9	-36.0107
13.95	-50.0488		13.95	-33.8745
14	-45.7764		14	-37.5366
14.05	-46.3867		14.05	-38.147
14.1	-43.0298		14.1	-31.1279
14.15	-39.978		14.15	-37.5366
14.2	-50.354		14.2	-46.9971
14.25	-47.6074		14.25	-44.2505
14.3	-46.6919		14.3	-31.4331
14.35	-52.1851		14.35	-29.2969
14.4	-50.354		14.4	-34.79
14.45	-48.5229		14.45	-30.5176
14.5	-44.2505		14.5	-32.3486
14.55	-47.3022		14.55	-35.0952
14.6	-53.7109		14.6	-32.959
14.65	-50.9644		14.65	-32.3486
14.7	-44.5557		14.7	-31.1279
14.75	-42.4194		14.75	-27.771
14.8	-47.9126		14.8	-36.3159
14.85	-40.8936		14.85	-40.2832
14.9	-47.9126		14.9	-42.7246
14.95	-45.4712		14.95	-33.2642
15	-47.3022		15	-35.0952
15.05	-45.4712		15.05	-36.6211
15.1	-43.6401		15.1	-38.4521
15.15	-46.9971		15.15	-32.3486
15.2	-48.8281		15.2	-25.0244
15.25	-45.7764		15.25	-30.8228
15.3	-51.8799		15.3	-36.3159
15.35	-44.5557		15.35	-32.3486
15.4	-49.1333		15.4	-32.6538
15.45	-45.4712		15.45	-34.1797
15.5	-45.4712		15.5	-29.9072
15.55	-51.2695		15.55	-37.5366
15.6	-47.3022		15.6	-35.7056
15.65	-43.9453		15.65	-28.6865
15.7	-50.0488		15.7	-32.3486
15.75	-46.9971		15.75	-35.4004
15.8	-51.5747		15.8	-34.79
15.85	-46.6919		15.85	-37.2314
15.9	-49.1333		15.9	-43.0298
15.95	-44.8608		15.95	-33.2642
16	-46.0815		16	-38.147
16.05	-39.978		16.05	-34.1797
16.1	-46.3867		16.1	-32.959
16.15	-44.2505		16.15	-31.4331
16.2	-46.3867		16.2	-25.0244
16.25	-51.8799		16.25	-29.6021
16.3	-52.4902		16.3	-31.4331
16.35	-48.8281		16.35	-32.0435
16.4	-51.2695		16.4	-35.0952
16.45	-46.0815		16.45	-34.4849
16.5	-45.4712		16.5	-31.4331
16.55	-46.6919		16.55	-33.8745
16.6	-46.6919		16.6	-32.959
16.65	-44.8608		16.65	-30.8228
16.7	-54.3213		16.7	-36.9263
16.75	-48.5229		16.75	-40.2832
16.8	-40.5884		16.8	-32.0435
16.85	-43.6401		16.85	-38.7573
16.9	-48.5229		16.9	-34.79
16.95	-43.335		16.95	-28.3813
17	-40.5884		17	-36.3159
17.05	-41.8091		17.05	-33.2642
17.1	-47.3022		17.1	-30.2124
17.15	-43.6401		17.15	-30.5176
17.2	-43.335		17.2	-30.2124
17.25	-43.6401		17.25	-30.8228
17.3	-43.0298		17.3	-29.2969
17.35	-43.6401		17.35	-31.1279
17.4	-45.4712		17.4	-29.9072
17.45	-46.0815		17.45	-31.4331
17.5	-50.6592		17.5	-34.4849
17.55	-47.9126		17.55	-30.8228
17.6	-50.6592		17.6	-31.4331
17.65	-47.9126		17.65	-36.0107
17.7	-43.0298		17.7	-32.3486
17.75	-48.2178		17.75	-33.2642
17.8	-46.9971		17.8	-28.6865
17.85	-44.8608		17.85	-37.8418
17.9	-49.1333		17.9	-28.0762
17.95	-49.1333		17.95	-31.4331
18	-43.335		18	-30.2124
18.05	-42.7246		18.05	-28.9917
18.1	-45.7764		18.1	-34.4849
18.15	-48.5229		18.15	-32.3486
18.2	-42.4194		18.2	-25.9399
18.25	-47.3022		18.25	-36.6211
18.3	-46.3867		18.3	-26.8555
18.35	-48.8281		18.35	-32.959
18.4	-44.2505		18.4	-33.8745
18.45	-43.9453		18.45	-34.4849
18.5	-39.0625		18.5	-31.1279
18.55	-39.978		18.55	-36.3159
18.6	-45.166		18.6	-36.3159
18.65	-44.5557		18.65	-37.2314
18.7	-41.8091		18.7	-35.4004
18.75	-38.147		18.75	-26.2451
18.8	-42.1143		18.8	-41.1987
18.85	-44.5557		18.85	-35.7056
18.9	-46.0815		18.9	-30.5176
18.95	-43.6401		18.95	-30.2124
19	-43.0298		19	-26.8555
19.05	-41.1987		19.05	-29.9072
19.1	-41.5039		19.1	-37.8418
19.15	-43.6401		19.15	-25.3296
19.2	-41.5039		19.2	-26.8555
19.25	-39.3677		19.25	-31.1279
19.3	-39.978		19.3	-31.1279
19.35	-48.5229		19.35	-29.2969
19.4	-41.8091		19.4	-30.8228
19.45	-45.166		19.45	-30.8228
19.5	-40.2832		19.5	-30.8228
19.55	-42.7246		19.55	-25.9399
19.6	-45.4712		19.6	-25.9399
19.65	-47.6074		19.65	-34.79
19.7	-46.0815		19.7	-27.771
19.75	-44.2505		19.75	-25.6348
19.8	-43.335		19.8	-31.1279
19.85	-43.9453		19.85	-32.6538
19.9	-41.5039		19.9	-31.1279
19.95	-43.6401		19.95	-40.8936
20	-43.6401		20	-32.3486
20.05	-39.6729		20.05	-30.2124
20.1	-42.4194		20.1	-28.0762
20.15	-43.9453		20.15	-33.8745
20.2	-47.6074		20.2	-28.0762
20.25	-42.7246		20.25	-29.9072
20.3	-42.4194		20.3	-28.0762
20.35	-46.6919		20.35	-30.2124
20.4	-43.335		20.4	-28.0762
20.45	-42.1143		20.45	-30.8228
20.5	-44.5557		20.5	-29.2969
20.55	-46.0815		20.55	-30.5176
20.6	-43.335		20.6	-29.2969
20.65	-47.6074		20.65	-29.2969
20.7	-45.4712		20.7	-32.959
20.75	-46.6919		20.75	-29.9072
20.8	-46.0815		20.8	-28.0762
20.85	-44.5557		20.85	-30.2124
20.9	-42.7246		20.9	-37.2314
20.95	-46.3867		20.95	-27.4658
21	-44.8608		21	-33.2642
21.05	-43.6401		21.05	-29.6021
21.1	-43.9453		21.1	-30.8228
21.15	-36.9263		21.15	-28.0762
21.2	-40.2832		21.2	-32.959
21.25	-44.2505		21.25	-33.8745
21.3	-48.8281		21.3	-28.9917
21.35	-46.9971		21.35	-29.9072
21.4	-42.7246		21.4	-34.1797
21.45	-42.1143		21.45	-25.0244
21.5	-40.8936		21.5	-26.2451
21.55	-42.4194		21.55	-26.8555
21.6	-46.0815		21.6	-29.2969
21.65	-44.5557		21.65	-33.5693
21.7	-45.166		21.7	-29.6021
21.75	-41.8091		21.75	-29.9072
21.8	-44.2505		21.8	-31.1279
21.85	-42.7246		21.85	-24.4141
21.9	-49.1333		21.9	-32.6538
21.95	-46.6919		21.95	-27.1606
22	-43.0298		22	-33.8745
22.05	-48.8281		22.05	-32.0435
22.1	-44.5557		22.1	-33.8745
22.15	-47.6074		22.15	-27.771
22.2	-45.166		22.2	-21.6675
22.25	-43.6401		22.25	-30.5176
22.3	-48.5229		22.3	-30.8228
22.35	-43.9453		22.35	-33.5693
22.4	-39.3677		22.4	-30.8228
22.45	-42.4194		22.45	-37.5366
22.5	-43.0298		22.5	-34.79
22.55	-45.166		22.55	-37.8418
22.6	-46.3867		22.6	-31.7383
22.65	-43.0298		22.65	-32.6538
22.7	-42.1143		22.7	-34.1797
22.75	-46.0815		22.75	-31.1279
22.8	-45.7764		22.8	-31.4331
22.85	-45.4712		22.85	-30.8228
22.9	-44.8608		22.9	-34.79
22.95	-40.5884		22.95	-37.5366
23	-41.8091		23	-30.8228
23.05	-43.335		23.05	-30.8228
23.1	-49.7437		23.1	-36.9263
23.15	-46.6919		23.15	-31.4331
23.2	-39.3677		23.2	-31.4331
23.25	-45.4712		23.25	-46.6919
23.3	-43.0298		23.3	-27.771
23.35	-43.6401		23.35	-32.6538
23.4	-44.8608		23.4	-30.2124
23.45	-43.0298		23.45	-31.4331
23.5	-47.9126		23.5	-31.4331
23.55	-51.5747		23.55	-30.8228
23.6	-49.1333		23.6	-28.3813
23.65	-44.8608		23.65	-30.8228
23.7	-40.8936		23.7	-32.6538
23.75	-42.4194		23.75	-29.2969
23.8	-51.2695		23.8	-29.2969
23.85	-42.7246		23.85	-32.0435
23.9	-47.3022		23.9	-28.6865
23.95	-44.8608		23.95	-30.8228
24	-44.5557		24	-27.4658
24.05	-45.166		24.05	-24.7192
24.1	-50.9644		24.1	-28.3813
24.15	-46.0815		24.15	-29.9072
24.2	-43.0298		24.2	-31.4331
24.25	-46.3867		24.25	-32.3486
24.3	-44.5557		24.3	-30.2124
24.35	-38.4521		24.35	-28.3813
24.4	-44.2505		24.4	-36.3159
24.45	-46.6919		24.45	-23.8037
24.5	-41.8091		24.5	-32.6538
24.55	-41.1987		24.55	-36.0107
24.6	-41.5039		24.6	-28.0762
24.65	-42.1143		24.65	-32.6538
24.7	-48.5229		24.7	-33.8745
24.75	-45.7764		24.75	-28.6865
24.8	-46.6919		24.8	-33.8745
24.85	-45.4712		24.85	-36.3159
24.9	-40.8936		24.9	-35.0952
24.95	-51.2695		24.95	-30.8228
25	-39.978		25	-33.2642
25.05	-43.6401		25.05	-32.6538
25.1	-43.9453		25.1	-32.959
25.15	-46.0815		25.15	-32.3486
25.2	-42.4194		25.2	-32.6538
25.25	-45.4712		25.25	-30.2124
25.3	-46.9971		25.3	-32.959
25.35	-41.1987		25.35	-37.2314
25.4	-42.7246		25.4	-31.4331
25.45	-39.3677		25.45	-33.8745
25.5	-41.8091		25.5	-41.8091
25.55	-42.4194		25.55	-32.6538
25.6	-43.0298		25.6	-33.8745
25.65	-45.4712		25.65	-34.79
25.7	-43.6401		25.7	-38.7573
25.75	-43.6401		25.75	-29.2969
25.8	-41.5039		25.8	-32.3486
25.85	-44.5557		25.85	-31.7383
25.9	-41.8091		25.9	-33.8745
25.95	-50.9644		25.95	-37.8418
26	-45.166		26	-30.2124
26.05	-57.6782		26.05	-40.5884
26.1	-50.354		26.1	-37.2314
26.15	-43.335		26.15	-40.5884
26.2	-49.1333		26.2	-39.3677
26.25	-42.4194		26.25	-36.9263
26.3	-47.9126		26.3	-40.2832
26.35	-45.4712		26.35	-39.3677
26.4	-47.9126		26.4	-36.9263
26.45	-43.9453		26.45	-35.7056
26.5	-42.1143		26.5	-32.6538
26.55	-44.8608		26.55	-39.0625
26.6	-44.2505		26.6	-33.2642
26.65	-46.3867		26.65	-33.5693
26.7	-46.6919		26.7	-32.959
26.75	-46.0815		26.75	-34.4849
26.8	-46.6919		26.8	-31.4331
26.85	-44.2505		26.85	-29.6021
26.9	-41.5039		26.9	-34.79
26.95	-42.7246		26.95	-38.147
27	-48.2178		27	-34.4849
27.05	-42.4194		27.05	-35.0952
27.1	-36.0107		27.1	-31.1279
27.15	-45.7764		27.15	-34.4849
27.2	-44.8608		27.2	-32.6538
27.25	-47.3022		27.25	-31.1279
27.3	-42.7246		27.3	-36.0107
27.35	-47.9126		27.35	-32.0435
27.4	-43.6401		27.4	-32.0435
27.45	-44.5557		27.45	-37.8418
27.5	-41.5039		27.5	-34.1797
27.55	-46.0815		27.55	-35.0952
27.6	-41.8091		27.6	-31.1279
27.65	-43.335		27.65	-29.6021
27.7	-47.3022		27.7	-36.3159
27.75	-45.4712		27.75	-34.1797
27.8	-47.3022		27.8	-36.0107
27.85	-44.8608		27.85	-30.5176
27.9	-44.2505		27.9	-33.2642
27.95	-47.3022		27.95	-31.4331
28	-49.7437		28	-25.3296
28.05	-44.5557		28.05	-30.8228
28.1	-46.6919		28.1	-36.3159
28.15	-53.1006		28.15	-39.6729
28.2	-44.2505		28.2	-34.4849
28.25	-47.6074		28.25	-26.8555
28.3	-48.2178		28.3	-28.0762
28.35	-44.2505		28.35	-27.4658
28.4	-53.1006		28.4	-27.771
28.45	-48.2178		28.45	-31.4331
28.5	-42.7246		28.5	-31.7383
28.55	-44.8608		28.55	-34.4849
28.6	-45.7764		28.6	-32.959
28.65	-43.0298		28.65	-35.7056
28.7	-46.3867		28.7	-34.1797
28.75	-45.4712		28.75	-27.4658
28.8	-39.3677		28.8	-32.0435
28.85	-45.166		28.85	-27.1606
28.9	-43.0298		28.9	-29.9072
28.95	-51.2695		28.95	-28.3813
29	-43.0298		29	-26.8555
29.05	-50.0488		29.05	-32.959
29.1	-46.0815		29.1	-24.7192
29.15	-42.7246		29.15	-31.4331
29.2	-47.3022		29.2	-30.2124
29.25	-46.3867		29.25	-30.2124
29.3	-42.7246		29.3	-30.2124
29.35	-45.4712		29.35	-28.3813
29.4	-46.3867		29.4	-34.79
29.45	-42.1143		29.45	-31.7383
29.5	-46.9971		29.5	-25.6348
29.55	-50.354		29.55	-29.2969
29.6	-49.1333		29.6	-32.6538
29.65	-46.9971		29.65	-26.5503
29.7	-50.354		29.7	-33.8745
29.75	-47.9126		29.75	-28.0762
29.8	-43.0298		29.8	-26.8555
29.85	-47.6074		29.85	-25.6348
29.9	-43.9453		29.9	-31.1279
29.95	-45.166		29.95	-26.5503
30	-43.6401		30	-27.771
30.05	-44.8608		30.05	-26.8555
30.1	-45.7764		30.1	-26.8555
30.15	-44.2505		30.15	-23.4985
30.2	-43.9453		30.2	-32.959
30.25	-42.7246		30.25	-34.1797
30.3	-46.9971		30.3	-32.3486
30.35	-46.6919		30.35	-24.7192
30.4	-45.4712		30.4	-32.959
30.45	-44.2505		30.45	-25.3296
30.5	-47.3022		30.5	-26.8555
30.55	-47.9126		30.55	-27.4658
30.6	-44.8608		30.6	-32.6538
30.65	-50.354		30.65	-25.0244
30.7	-46.9971		30.7	-34.1797
30.75	-46.0815		30.75	-25.3296
30.8	-43.0298		30.8	-29.9072
30.85	-50.0488		30.85	-24.4141
30.9	-45.7764		30.9	-30.8228
30.95	-50.0488		30.95	-37.5366
31	-46.6919		31	-28.6865
31.05	-46.0815		31.05	-35.4004
31.1	-45.166		31.1	-29.2969
31.15	-44.8608		31.15	-27.1606
31.2	-45.166		31.2	-28.0762
31.25	-43.6401		31.25	-29.6021
31.3	-49.1333		31.3	-33.5693
31.35	-44.2505		31.35	-26.5503
31.4	-47.9126		31.4	-34.1797
31.45	-58.5938		31.45	-28.0762
31.5	-50.6592		31.5	-37.8418
31.55	-46.3867		31.55	-28.9917
31.6	-50.6592		31.6	-30.5176
31.65	-47.9126		31.65	-27.4658
31.7	-45.7764		31.7	-27.4658
31.75	-46.3867		31.75	-32.959
31.8	-46.3867		31.8	-34.1797
31.85	-45.7764		31.85	-25.0244
31.9	-47.6074		31.9	-21.6675
31.95	-43.0298		31.95	-27.1606
32	-44.8608		32	-28.9917
32.05	-44.2505		32.05	-27.771
32.1	-39.3677		32.1	-26.2451
32.15	-50.0488		32.15	-27.4658
32.2	-52.7954		32.2	-28.6865
32.25	-51.5747		32.25	-29.9072
32.3	-47.6074		32.3	-33.2642
32.35	-51.5747		32.35	-27.771
32.4	-49.7437		32.4	-34.1797
32.45	-54.6265		32.45	-31.4331
32.5	-49.7437		32.5	-27.771
32.55	-53.4058		32.55	-24.7192
32.6	-50.0488		32.6	-40.5884
32.65	-56.4575		32.65	-26.8555
32.7	-52.1851		32.7	-31.1279
32.75	-44.2505		32.75	-31.1279
32.8	-49.7437		32.8	-28.0762
32.85	-48.2178		32.85	-25.6348
32.9	-50.9644		32.9	-33.2642
32.95	-55.542		32.95	-28.6865
33	-52.1851		33	-26.5503
33.05	-49.1333		33.05	-30.2124
33.1	-50.6592		33.1	-29.2969
33.15	-47.3022		33.15	-33.8745
33.2	-53.7109		33.2	-32.6538
33.25	-49.1333		33.25	-38.147
33.3	-50.0488		33.3	-29.6021
33.35	-46.6919		33.35	-36.6211
33.4	-51.5747		33.4	-30.2124
33.45	-50.6592		33.45	-21.0571
33.5	-56.1523		33.5	-25.0244
33.55	-45.4712		33.55	-24.1089
33.6	-50.0488		33.6	-29.6021
33.65	-47.6074		33.65	-28.6865
33.7	-52.1851		33.7	-25.3296
33.75	-46.3867		33.75	-30.8228
33.8	-43.9453		33.8	-35.0952
33.85	-48.8281		33.85	-36.6211
33.9	-47.9126		33.9	-31.7383
33.95	-44.5557		33.95	-21.3623
34	-45.166		34	-34.1797
34.05	-43.6401		34.05	-22.583
34.1	-50.0488		34.1	-25.9399
34.15	-47.6074		34.15	-30.2124
34.2	-49.1333		34.2	-27.1606
34.25	-50.354		34.25	-31.1279
34.3	-56.7627		34.3	-25.6348
34.35	-44.8608		34.35	-33.5693
34.4	-45.4712		34.4	-28.9917
34.45	-48.5229		34.45	-32.0435
34.5	-47.6074		34.5	-24.7192
34.55	-52.7954		34.55	-27.771
34.6	-50.0488		34.6	-28.3813
34.65	-47.6074		34.65	-39.6729
34.7	-45.7764		34.7	-35.7056
34.75	-48.2178		34.75	-31.4331
34.8	-50.6592		34.8	-31.4331
34.85	-55.542		34.85	-28.3813
34.9	-54.9316		34.9	-26.5503
34.95	-49.7437		34.95	-29.6021
35	-47.9126		35	-36.6211
35.05	-52.4902		35.05	-27.4658
35.1	-51.5747		35.1	-28.0762
35.15	-45.166		35.15	-34.4849
35.2	-50.354		35.2	-33.2642
35.25	-43.0298		35.25	-26.5503
35.3	-51.8799		35.3	-33.5693
35.35	-48.8281		35.35	-34.4849
35.4	-50.9644		35.4	-30.2124
35.45	-48.2178		35.45	-33.2642
35.5	-49.1333		35.5	-44.5557
35.55	-45.166		35.55	-33.8745
35.6	-45.4712		35.6	-28.3813
35.65	-50.354		35.65	-31.1279
35.7	-48.5229		35.7	-31.4331
35.75	-48.8281		35.75	-35.7056
35.8	-47.3022		35.8	-29.9072
35.85	-54.3213		35.85	-29.2969
35.9	-47.3022		35.9	-39.978
35.95	-50.354		35.95	-28.9917
36	-50.6592		36	-36.3159
36.05	-53.1006		36.05	-29.6021
36.1	-47.6074		36.1	-28.9917
36.15	-57.6782		36.15	-27.771
36.2	-48.5229		36.2	-29.9072
36.25	-46.6919		36.25	-28.0762
36.3	-45.166		36.3	-23.8037
36.35	-53.1006		36.35	-30.5176
36.4	-52.7954		36.4	-32.6538
36.45	-51.2695		36.45	-29.9072
36.5	-44.2505		36.5	-31.7383
36.55	-53.4058		36.55	-31.7383
36.6	-51.2695		36.6	-29.9072
36.65	-54.6265		36.65	-35.7056
36.7	-52.7954		36.7	-39.6729
36.75	-47.3022		36.75	-34.1797
36.8	-50.6592		36.8	-30.2124
36.85	-50.0488		36.85	-33.2642
36.9	-45.4712		36.9	-30.2124
36.95	-44.2505		36.95	-30.2124
37	-46.6919		37	-34.4849
37.05	-49.1333		37.05	-39.3677
37.1	-49.1333		37.1	-40.2832
37.15	-44.2505		37.15	-28.9917
37.2	-44.2505		37.2	-37.8418
37.25	-43.9453		37.25	-33.2642
37.3	-49.7437		37.3	-34.79
37.35	-50.6592		37.35	-25.6348
37.4	-45.4712		37.4	-33.8745
37.45	-48.5229		37.45	-36.9263
37.5	-45.4712		37.5	-29.9072
37.55	-38.4521		37.55	-30.5176
37.6	-46.6919		37.6	-25.3296
37.65	-42.7246		37.65	-34.1797
37.7	-50.0488		37.7	-38.4521
37.75	-45.7764		37.75	-30.2124
37.8	-41.8091		37.8	-28.3813
37.85	-49.7437		37.85	-31.7383
37.9	-45.166		37.9	-25.6348
37.95	-51.5747		37.95	-27.771
38	-49.1333		38	-26.5503
38.05	-50.9644		38.05	-30.8228
38.1	-51.8799		38.1	-26.2451
38.15	-49.7437		38.15	-23.4985
38.2	-50.6592		38.2	-25.6348
38.25	-53.7109		38.25	-29.9072
38.3	-63.1714		38.3	-28.6865
38.35	-51.8799		38.35	-26.8555
38.4	-45.7764		38.4	-27.771
38.45	-48.2178		38.45	-30.8228
38.5	-45.7764		38.5	-37.2314
38.55	-46.6919		38.55	-33.2642
38.6	-47.9126		38.6	-28.0762
38.65	-49.1333		38.65	-26.8555
38.7	-51.8799		38.7	-21.3623
38.75	-51.2695		38.75	-27.1606
38.8	-46.0815		38.8	-31.4331
38.85	-47.3022		38.85	-26.8555
38.9	-46.0815		38.9	-34.4849
38.95	-48.8281		38.95	-26.8555
39	-40.8936		39	-32.6538
39.05	-45.4712		39.05	-29.6021
39.1	-41.1987		39.1	-31.7383
39.15	-38.7573		39.15	-35.7056
39.2	-47.9126		39.2	-30.2124
39.25	-45.4712		39.25	-34.4849
39.3	-46.3867		39.3	-34.79
39.35	-43.0298		39.35	-34.4849
39.4	-46.6919		39.4	-29.2969
39.45	-46.0815		39.45	-32.0435
39.5	-47.9126		39.5	-37.8418
39.55	-47.9126		39.55	-30.5176
39.6	-47.6074		39.6	-33.2642
39.65	-50.6592		39.65	-30.5176
39.7	-50.0488		39.7	-29.6021
39.75	-47.3022		39.75	-27.771
39.8	-51.2695		39.8	-36.3159
39.85	-52.7954		39.85	-31.1279
39.9	-48.8281		39.9	-32.959
39.95	-54.0161		39.95	-30.5176
40	-51.2695		40	-32.3486
40.05	-52.7954		40.05	-33.8745
40.1	-49.1333		40.1	-34.79
40.15	-46.9971		40.15	-33.2642
40.2	-43.0298		40.2	-39.978
40.25	-42.7246		40.25	-35.0952
40.3	-41.1987		40.3	-39.3677
40.35	-45.7764		40.35	-32.6538
40.4	-43.6401		40.4	-32.959
40.45	-46.3867		40.45	-25.6348
40.5	-48.5229		40.5	-29.9072
40.55	-50.6592		40.55	-29.2969
40.6	-53.7109		40.6	-28.6865
40.65	-50.9644		40.65	-26.5503
40.7	-50.354		40.7	-30.8228
40.75	-50.9644		40.75	-34.1797
40.8	-49.1333		40.8	-35.0952
40.85	-50.0488		40.85	-33.2642
40.9	-54.9316		40.9	-26.8555
40.95	-47.6074		40.95	-28.3813
41	-48.8281		41	-28.9917
41.05	-45.4712		41.05	-32.959
41.1	-49.1333		41.1	-27.1606
41.15	-47.6074		41.15	-30.8228
41.2	-54.9316		41.2	-30.2124
41.25	-50.0488		41.25	-31.7383
41.3	-54.6265		41.3	-32.0435
41.35	-47.6074		41.35	-31.7383
41.4	-46.6919		41.4	-32.959
41.45	-54.6265		41.45	-34.1797
41.5	-53.4058		41.5	-38.4521
41.55	-54.9316		41.55	-31.7383
41.6	-50.9644		41.6	-34.4849
41.65	-50.9644		41.65	-29.6021
41.7	-55.542		41.7	-30.8228
41.75	-48.2178		41.75	-34.4849
41.8	-54.9316		41.8	-32.959
41.85	-54.0161		41.85	-36.9263
41.9	-50.0488		41.9	-34.79
41.95	-52.1851		41.95	-30.2124
42	-46.9971		42	-34.4849
42.05	-44.5557		42.05	-33.8745
42.1	-44.2505		42.1	-31.7383
42.15	-48.8281		42.15	-32.6538
42.2	-48.2178		42.2	-39.0625
42.25	-50.354		42.25	-37.8418
42.3	-53.4058		42.3	-46.0815
42.35	-45.7764		42.35	-32.6538
42.4	-50.9644		42.4	-43.335
42.45	-45.4712		42.45	-30.2124
42.5	-51.5747		42.5	-29.9072
42.55	-50.6592		42.55	-39.6729
42.6	-48.8281		42.6	-30.5176
42.65	-48.8281		42.65	-36.6211
42.7	-54.6265		42.7	-34.1797
42.75	-45.7764		42.75	-30.8228
42.8	-47.9126		42.8	-32.3486
42.85	-51.8799		42.85	-32.0435
42.9	-50.0488		42.9	-32.0435
42.95	-46.3867		42.95	-34.1797
43	-49.7437		43	-33.2642
43.05	-50.9644		43.05	-32.0435
43.1	-56.4575		43.1	-37.5366
43.15	-46.9971		43.15	-30.8228
43.2	-50.9644		43.2	-30.5176
43.25	-59.2041		43.25	-29.2969
43.3	-46.3867		43.3	-34.4849
43.35	-47.6074		43.35	-38.4521
43.4	-54.6265		43.4	-36.3159
43.45	-51.8799		43.45	-37.5366
43.5	-54.3213		43.5	-33.8745
43.55	-53.1006		43.55	-29.9072
43.6	-48.2178		43.6	-34.4849
43.65	-50.0488		43.65	-28.0762
43.7	-50.354		43.7	-36.0107
43.75	-56.1523		43.75	-40.2832
43.8	-53.1006		43.8	-33.8745
43.85	-46.0815		43.85	-34.1797
43.9	-48.8281		43.9	-36.9263
43.95	-47.6074		43.95	-31.1279
44	-48.2178		44	-33.8745
44.05	-48.8281		44.05	-34.79
44.1	-49.7437		44.1	-26.2451
44.15	-45.166		44.15	-36.0107
44.2	-46.9971		44.2	-38.7573
44.25	-43.0298		44.25	-30.8228
44.3	-54.6265		44.3	-30.8228
44.35	-50.354		44.35	-28.9917
44.4	-42.7246		44.4	-34.1797
44.45	-48.8281		44.45	-32.0435
44.5	-46.9971		44.5	-34.79
44.55	-42.7246		44.55	-31.4331
44.6	-42.7246		44.6	-35.0952
44.65	-41.1987		44.65	-36.9263
44.7	-45.166		44.7	-28.9917
44.75	-47.9126		44.75	-32.6538
44.8	-47.9126		44.8	-35.0952
44.85	-42.7246		44.85	-36.6211
44.9	-40.8936		44.9	-32.0435
44.95	-49.1333		44.95	-28.0762
45	-43.9453		45	-34.1797
45.05	-46.6919		45.05	-31.7383
45.1	-52.1851		45.1	-38.4521
45.15	-54.0161		45.15	-32.959
45.2	-51.2695		45.2	-31.7383
45.25	-46.9971		45.25	-28.3813
45.3	-50.354		45.3	-35.0952
45.35	-55.2368		45.35	-33.8745
45.4	-48.8281		45.4	-27.771
45.45	-48.8281		45.45	-24.7192
45.5	-46.0815		45.5	-35.0952
45.55	-46.0815		45.55	-39.3677
45.6	-41.8091		45.6	-37.2314
45.65	-42.4194		45.65	-25.3296
45.7	-46.9971		45.7	-26.8555
45.75	-46.9971		45.75	-34.4849
45.8	-45.166		45.8	-33.8745
45.85	-44.8608		45.85	-38.147
45.9	-46.3867		45.9	-41.8091
45.95	-46.0815		45.95	-37.8418
46	-50.0488		46	-33.2642
46.05	-43.0298		46.05	-31.1279
46.1	-44.2505		46.1	-32.959
46.15	-46.3867		46.15	-28.9917
46.2	-46.3867		46.2	-30.5176
46.25	-54.6265		46.25	-26.8555
46.3	-45.4712		46.3	-25.6348
46.35	-50.354		46.35	-33.8745
46.4	-46.3867		46.4	-27.1606
46.45	-50.0488		46.45	-28.3813
46.5	-49.7437		46.5	-31.1279
46.55	-43.9453		46.55	-35.4004
46.6	-47.3022		46.6	-35.4004
46.65	-50.6592		46.65	-35.4004
46.7	-47.3022		46.7	-28.6865
46.75	-48.2178		46.75	-28.9917
46.8	-50.354		46.8	-32.3486
46.85	-42.4194		46.85	-36.6211
46.9	-41.1987		46.9	-36.3159
46.95	-49.1333		46.95	-29.6021
47	-52.7954		47	-29.2969
47.05	-50.354		47.05	-33.2642
47.1	-46.0815		47.1	-31.1279
47.15	-54.6265		47.15	-29.2969
47.2	-54.3213		47.2	-29.6021
47.25	-52.1851		47.25	-35.0952
47.3	-49.7437		47.3	-25.3296
47.35	-47.9126		47.35	-36.9263
47.4	-45.7764		47.4	-29.6021
47.45	-44.8608		47.45	-36.0107
47.5	-52.7954		47.5	-36.3159
47.55	-57.6782		47.55	-34.1797
47.6	-56.4575		47.6	-29.6021
47.65	-56.4575		47.65	-32.3486
47.7	-59.8145		47.7	-37.2314
47.75	-58.5938		47.75	-28.3813
47.8	-52.4902		47.8	-41.1987
47.85	-52.1851		47.85	-34.79
47.9	-52.1851		47.9	-33.2642
47.95	-51.8799		47.95	-30.5176
48	-54.9316		48	-31.4331
48.05	-52.4902		48.05	-27.4658
48.1	-55.542		48.1	-30.2124
48.15	-56.1523		48.15	-28.6865
48.2	-47.6074		48.2	-28.0762
48.25	-44.5557		48.25	-34.4849
48.3	-50.354		48.3	-30.8228
48.35	-42.7246		48.35	-33.5693
48.4	-47.6074		48.4	-39.978
48.45	-50.0488		48.45	-30.5176
48.5	-48.2178		48.5	-32.959
48.55	-47.3022		48.55	-31.7383
48.6	-47.3022		48.6	-29.6021
48.65	-45.166		48.65	-31.7383
48.7	-46.9971		48.7	-35.7056
48.75	-53.4058		48.75	-39.3677
48.8	-46.6919		48.8	-31.7383
48.85	-50.6592		48.85	-23.1934
48.9	-55.542		48.9	-34.4849
48.95	-51.2695		48.95	-28.6865
49	-43.335		49	-24.7192
49.05	-52.4902		49.05	-34.1797
49.1	-43.0298		49.1	-33.5693
49.15	-46.0815		49.15	-37.2314
49.2	-47.9126		49.2	-34.4849
49.25	-50.354		49.25	-31.1279
49.3	-46.3867		49.3	-32.6538
49.35	-53.1006		49.35	-33.5693
49.4	-47.9126		49.4	-35.7056
49.45	-48.2178		49.45	-29.6021
49.5	-51.8799		49.5	-31.7383
49.55	-47.3022		49.55	-32.6538
49.6	-46.6919		49.6	-36.3159
49.65	-53.7109		49.65	-36.6211
49.7	-46.9971		49.7	-38.147
49.75	-47.9126		49.75	-26.8555
49.8	-54.0161		49.8	-36.6211
49.85	-54.6265		49.85	-32.3486
49.9	-51.8799		49.9	-34.1797
49.95	-51.5747		49.95	-31.4331
50	-55.2368		50	-38.4521
50.05	-50.9644		50.05	-37.5366
50.1	-51.2695		50.1	-39.0625
50.15	-52.7954		50.15	-24.1089
50.2	-44.2505		50.2	-28.9917
50.25	-47.9126		50.25	-31.1279
50.3	-44.8608		50.3	-33.2642
50.35	-43.9453		50.35	-36.6211
50.4	-45.7764		50.4	-30.8228
50.45	-44.8608		50.45	-35.4004
50.5	-50.9644		50.5	-29.6021
50.55	-50.354		50.55	-33.5693
50.6	-50.354		50.6	-30.5176
50.65	-48.8281		50.65	-41.1987
50.7	-46.0815		50.7	-41.8091
50.75	-46.3867		50.75	-35.7056
50.8	-41.5039		50.8	-33.8745
50.85	-46.0815		50.85	-38.4521
50.9	-48.2178		50.9	-26.5503
50.95	-43.6401		50.95	-31.7383
51	-45.4712		51	-39.0625
51.05	-46.3867		51.05	-36.0107
51.1	-44.5557		51.1	-37.8418
51.15	-48.8281		51.15	-38.4521
51.2	-51.5747		51.2	-29.6021
51.25	-39.6729		51.25	-39.978
51.3	-42.1143		51.3	-39.978
51.35	-45.4712		51.35	-33.5693
51.4	-45.4712		51.4	-34.4849
51.45	-44.2505		51.45	-33.2642
51.5	-43.9453		51.5	-33.8745
51.55	-49.7437		51.55	-39.6729
51.6	-41.5039		51.6	-35.4004
51.65	-48.5229		51.65	-31.4331
51.7	-44.8608		51.7	-33.2642
51.75	-52.1851		51.75	-35.4004
51.8	-44.5557		51.8	-36.0107
51.85	-47.9126		51.85	-36.0107
51.9	-50.0488		51.9	-35.7056
51.95	-53.1006		51.95	-35.0952
52	-46.0815		52	-30.8228
52.05	-47.9126		52.05	-27.1606
52.1	-51.8799		52.1	-31.4331
52.15	-50.354		52.15	-26.8555
52.2	-56.7627		52.2	-32.0435
52.25	-55.8472		52.25	-30.8228
52.3	-50.6592		52.3	-34.4849
52.35	-45.166		52.35	-38.4521
52.4	-55.542		52.4	-32.6538
52.45	-56.1523		52.45	-35.4004
52.5	-53.4058		52.5	-27.771
52.55	-50.9644		52.55	-34.1797
52.6	-44.8608		52.6	-39.6729
52.65	-51.2695		52.65	-32.3486
52.7	-53.4058		52.7	-34.79
52.75	-53.1006		52.75	-40.2832
52.8	-50.0488		52.8	-39.0625
52.85	-48.8281		52.85	-38.4521
52.9	-53.4058		52.9	-34.79
52.95	-55.2368		52.95	-31.4331
53	-49.7437		53	-30.5176
53.05	-56.7627		53.05	-36.6211
53.1	-50.6592		53.1	-36.0107
53.15	-46.9971		53.15	-31.7383
53.2	-53.7109		53.2	-34.79
53.25	-50.6592		53.25	-35.7056
53.3	-54.9316		53.3	-30.5176
53.35	-49.1333		53.35	-29.9072
53.4	-46.0815		53.4	-28.0762
53.45	-51.5747		53.45	-35.7056
53.5	-52.1851		53.5	-32.959
53.55	-49.7437		53.55	-30.5176
53.6	-52.7954		53.6	-29.6021
53.65	-46.3867		53.65	-31.1279
53.7	-47.3022		53.7	-35.7056
53.75	-54.3213		53.75	-29.9072
53.8	-51.5747		53.8	-30.5176
53.85	-53.7109		53.85	-36.3159
53.9	-52.7954		53.9	-28.9917
53.95	-48.5229		53.95	-31.7383
54	-53.4058		54	-27.1606
54.05	-47.3022		54.05	-27.771
54.1	-53.7109		54.1	-28.9917
54.15	-51.2695		54.15	-32.959
54.2	-55.8472		54.2	-30.8228
54.25	-52.4902		54.25	-28.9917
54.3	-47.9126		54.3	-36.0107
54.35	-56.1523		54.35	-31.1279
54.4	-53.1006		54.4	-32.6538
54.45	-52.1851		54.45	-32.3486
54.5	-52.4902		54.5	-32.0435
54.55	-53.4058		54.55	-37.5366
54.6	-50.354		54.6	-35.4004
54.65	-47.6074		54.65	-32.0435
54.7	-62.2559		54.7	-35.7056
54.75	-53.7109		54.75	-31.4331
54.8	-56.7627		54.8	-31.7383
54.85	-53.1006		54.85	-38.7573
54.9	-52.1851		54.9	-41.1987
54.95	-50.354		54.95	-36.9263
55	-50.354		55	-32.959
55.05	-52.7954		55.05	-33.5693
55.1	-48.8281		55.1	-41.8091
55.15	-56.1523		55.15	-30.8228
55.2	-50.9644		55.2	-32.959
55.25	-51.8799		55.25	-29.9072
55.3	-49.1333		55.3	-32.3486
55.35	-47.9126		55.35	-30.2124
55.4	-46.6919		55.4	-32.6538
55.45	-52.7954		55.45	-31.7383
55.5	-54.9316		55.5	-29.2969
55.55	-50.9644		55.55	-26.5503
55.6	-54.9316		55.6	-26.8555
55.65	-51.5747		55.65	-29.9072
55.7	-52.7954		55.7	-32.959
55.75	-50.6592		55.75	-28.6865
55.8	-52.1851		55.8	-32.0435
55.85	-53.7109		55.85	-35.4004
55.9	-50.9644		55.9	-41.8091
55.95	-52.7954		55.95	-38.7573
56	-56.4575		56	-37.8418
56.05	-50.354		56.05	-31.4331
56.1	-55.542		56.1	-37.8418
56.15	-48.2178		56.15	-30.5176
56.2	-55.8472		56.2	-34.1797
56.25	-48.8281		56.25	-31.7383
56.3	-46.0815		56.3	-30.5176
56.35	-48.2178		56.35	-34.1797
56.4	-56.4575		56.4	-22.8882
56.45	-50.354		56.45	-26.8555
56.5	-54.0161		56.5	-37.2314
56.55	-56.7627		56.55	-22.2778
56.6	-51.8799		56.6	-25.9399
56.65	-54.0161		56.65	-25.6348
56.7	-55.8472		56.7	-26.2451
56.75	-54.0161		56.75	-26.8555
56.8	-57.373		56.8	-31.4331
56.85	-58.8989		56.85	-23.1934
56.9	-58.5938		56.9	-25.0244
56.95	-57.9834		56.95	-27.771
57	-57.6782		57	-30.8228
57.05	-57.373		57.05	-33.8745
57.1	-55.2368		57.1	-33.8745
57.15	-52.4902		57.15	-39.0625
57.2	-47.3022		57.2	-33.5693
57.25	-57.0679		57.25	-35.7056
57.3	-58.5938		57.3	-31.1279
57.35	-62.561		57.35	-34.79
57.4	-60.4248		57.4	-30.8228
57.45	-57.0679		57.45	-30.5176
57.5	-58.8989		57.5	-34.79
57.55	-61.0352		57.55	-31.4331
57.6	-49.1333		57.6	-32.959
57.65	-52.7954		57.65	-29.2969
57.7	-49.7437		57.7	-29.9072
57.75	-55.2368		57.75	-28.0762
57.8	-60.1196		57.8	-36.9263
57.85	-56.4575		57.85	-41.5039
57.9	-57.0679		57.9	-38.7573
57.95	-56.1523		57.95	-44.8608
58	-57.6782		58	-36.6211
58.05	-47.9126		58.05	-38.147
58.1	-57.6782		58.1	-30.8228
58.15	-60.1196		58.15	-32.0435
58.2	-54.9316		58.2	-20.752
58.25	-56.1523		58.25	-29.6021
58.3	-52.4902		58.3	-30.5176
58.35	-57.373		58.35	-39.0625
58.4	-50.6592		58.4	-38.7573
58.45	-51.5747		58.45	-40.8936
58.5	-47.9126		58.5	-34.79
58.55	-54.9316		58.55	-29.2969
58.6	-57.9834		58.6	-31.4331
58.65	-53.4058		58.65	-35.7056
58.7	-53.1006		58.7	-35.7056
58.75	-54.3213		58.75	-33.8745
58.8	-52.1851		58.8	-32.6538
58.85	-52.1851		58.85	-35.0952
58.9	-53.7109		58.9	-25.9399
58.95	-56.1523		58.95	-42.7246
59	-53.4058		59	-39.0625
59.05	-55.2368		59.05	-32.3486
59.1	-50.0488		59.1	-38.7573
59.15	-50.9644		59.15	-39.0625
59.2	-53.4058		59.2	-33.8745
59.25	-52.4902		59.25	-41.1987
59.3	-56.1523		59.3	-32.6538
59.35	-54.0161		59.35	-34.79
59.4	-57.9834		59.4	-39.6729
59.45	-52.1851		59.45	-41.8091
59.5	-55.8472		59.5	-36.0107
59.55	-49.1333		59.55	-34.79
59.6	-54.9316		59.6	-36.6211
59.65	-53.1006		59.65	-36.3159
59.7	-54.6265		59.7	-37.2314
59.75	-66.5283		59.75	-42.1143
59.8	-54.9316		59.8	-35.7056
59.85	-48.8281		59.85	-29.6021
59.9	-46.9971		59.9	-37.5366
59.95	-57.373		59.95	-39.0625
60	-61.0352		60	-33.2642
60.05	-51.2695		60.05	-38.4521
60.1	-53.7109		60.1	-34.79
60.15	-55.2368		60.15	-36.9263
60.2	-51.8799		60.2	-30.5176
60.25	-56.4575		60.25	-37.5366
60.3	-51.8799		60.3	-35.4004
60.35	-56.7627		60.35	-43.6401
60.4	-50.354		60.4	-23.4985
60.45	-53.1006		60.45	-34.4849
60.5	-60.1196		60.5	-35.0952
60.55	-53.1006		60.55	-28.3813
60.6	-54.6265		60.6	-39.0625
60.65	-54.6265		60.65	-34.1797
60.7	-52.1851		60.7	-40.8936
60.75	-52.7954		60.75	-34.79
60.8	-57.9834		60.8	-28.9917
60.85	-54.0161		60.85	-38.147
60.9	-52.1851		60.9	-34.79
60.95	-54.0161		60.95	-27.771
61	-54.0161		61	-36.6211
61.05	-57.9834		61.05	-35.7056
61.1	-53.7109		61.1	-44.5557
61.15	-52.1851		61.15	-35.4004
61.2	-53.1006		61.2	-29.9072
61.25	-55.2368		61.25	-33.8745
61.3	-60.4248		61.3	-36.6211
61.35	-55.8472		61.35	-37.5366
61.4	-51.2695		61.4	-29.6021
61.45	-53.4058		61.45	-32.6538
61.5	-52.1851		61.5	-26.8555
61.55	-51.8799		61.55	-40.5884
61.6	-53.1006		61.6	-27.1606
61.65	-57.6782		61.65	-34.79
61.7	-56.1523		61.7	-39.3677
61.75	-57.0679		61.75	-33.5693
61.8	-54.9316		61.8	-29.2969
61.85	-52.1851		61.85	-39.6729
61.9	-50.9644		61.9	-34.4849
61.95	-48.8281		61.95	-37.5366
62	-55.8472		62	-35.7056
62.05	-52.1851		62.05	-35.4004
62.1	-50.354		62.1	-38.7573
62.15	-54.6265		62.15	-36.3159
62.2	-56.7627		62.2	-32.3486
62.25	-51.5747		62.25	-34.1797
62.3	-57.373		62.3	-35.0952
62.35	-54.3213		62.35	-40.5884
62.4	-58.5938		62.4	-35.4004
62.45	-51.5747		62.45	-37.5366
62.5	-57.373		62.5	-48.8281
62.55	-53.7109		62.55	-41.5039
62.6	-51.5747		62.6	-43.6401
62.65	-54.0161		62.65	-34.4849
62.7	-46.6919		62.7	-36.3159
62.75	-54.9316		62.75	-36.0107
62.8	-45.7764		62.8	-36.0107
62.85	-49.1333		62.85	-37.2314
62.9	-48.2178		62.9	-42.4194
62.95	-53.1006		62.95	-40.5884
63	-54.6265		63	-45.7764
63.05	-54.9316		63.05	-37.2314
63.1	-58.8989		63.1	-37.2314
63.15	-52.4902		63.15	-34.1797
63.2	-51.5747		63.2	-38.7573
63.25	-54.3213		63.25	-40.5884
63.3	-57.373		63.3	-41.5039
63.35	-59.2041		63.35	-39.978
63.4	-53.7109		63.4	-38.147
63.45	-55.542		63.45	-41.8091
63.5	-49.7437		63.5	-41.1987
63.55	-53.1006		63.55	-36.0107
63.6	-52.1851		63.6	-38.147
63.65	-53.1006		63.65	-37.5366
63.7	-52.7954		63.7	-42.7246
63.75	-52.1851		63.75	-45.4712
63.8	-54.0161		63.8	-45.4712
63.85	-55.542		63.85	-39.978
63.9	-55.2368		63.9	-51.8799
63.95	-57.6782		63.95	-43.6401
64	-54.9316		64	-46.0815
64.05	-58.2886		64.05	-46.6919
64.1	-58.8989		64.1	-46.9971
64.15	-50.0488		64.15	-43.9453
64.2	-54.3213		64.2	-43.335
64.25	-48.8281		64.25	-50.0488
64.3	-48.5229		64.3	-45.4712
64.35	-56.7627		64.35	-39.3677
64.4	-48.5229		64.4	-44.2505
64.45	-57.6782		64.45	-45.7764
64.5	-52.1851		64.5	-41.1987
64.55	-50.354		64.55	-48.5229
64.6	-54.6265		64.6	-43.0298
64.65	-51.8799		64.65	-39.978
64.7	-51.2695		64.7	-37.8418
64.75	-55.542		64.75	-51.2695
64.8	-49.7437		64.8	-46.9971
64.85	-48.8281		64.85	-41.8091
64.9	-54.9316		64.9	-42.4194
64.95	-50.6592		64.95	-49.7437
65	-50.0488		65	-43.6401
65.05	-52.7954		65.05	-46.0815
65.1	-51.5747		65.1	-46.3867
65.15	-50.354		65.15	-43.6401
65.2	-54.0161		65.2	-39.6729
65.25	-51.2695		65.25	-41.1987
65.3	-48.8281		65.3	-36.6211
65.35	-54.3213		65.35	-36.3159
65.4	-54.0161		65.4	-27.1606
65.45	-62.2559		65.45	-40.5884
65.5	-55.542		65.5	-48.2178
65.55	-50.0488		65.55	-43.9453
65.6	-55.542		65.6	-39.978
65.65	-49.7437		65.65	-40.5884
65.7	-52.4902		65.7	-38.4521
65.75	-56.4575		65.75	-38.147
65.8	-50.6592		65.8	-39.3677
65.85	-54.6265		65.85	-38.7573
65.9	-50.354		65.9	-36.9263
65.95	-48.5229		65.95	-44.2505
66	-57.0679		66	-34.4849
66.05	-48.8281		66.05	-40.2832
66.1	-54.0161		66.1	-37.8418
66.15	-52.1851		66.15	-43.6401
66.2	-54.0161		66.2	-38.4521
66.25	-52.4902		66.25	-39.6729
66.3	-50.0488		66.3	-44.8608
66.35	-54.0161		66.35	-34.79
66.4	-48.2178		66.4	-43.335
66.45	-46.0815		66.45	-49.7437
66.5	-48.5229		66.5	-50.9644
66.55	-53.1006		66.55	-45.4712
66.6	-53.7109		66.6	-34.1797
66.65	-52.4902		66.65	-39.0625
66.7	-52.7954		66.7	-38.147
66.75	-47.9126		66.75	-40.2832
66.8	-51.8799		66.8	-37.2314
66.85	-50.9644		66.85	-42.1143
66.9	-56.4575		66.9	-45.7764
66.95	-45.7764		66.95	-43.0298
67	-45.4712		67	-35.4004
67.05	-46.6919		67.05	-37.2314
67.1	-45.7764		67.1	-35.0952
67.15	-46.9971		67.15	-42.4194
67.2	-53.4058		67.2	-45.4712
67.25	-46.6919		67.25	-43.0298
67.3	-47.9126		67.3	-37.5366
67.35	-51.2695		67.35	-42.4194
67.4	-44.5557		67.4	-36.6211
67.45	-51.2695		67.45	-43.6401
67.5	-49.1333		67.5	-44.8608
67.55	-47.3022		67.55	-43.9453
67.6	-46.9971		67.6	-36.6211
67.65	-50.6592		67.65	-41.8091
67.7	-45.166		67.7	-40.8936
67.75	-51.8799		67.75	-40.2832
67.8	-50.9644		67.8	-42.7246
67.85	-48.8281		67.85	-44.8608
67.9	-51.8799		67.9	-39.0625
67.95	-50.354		67.95	-33.8745
68	-53.4058		68	-43.9453
68.05	-43.6401		68.05	-51.5747
68.1	-47.6074		68.1	-39.978
68.15	-46.6919		68.15	-39.978
68.2	-55.542		68.2	-39.978
68.25	-51.5747		68.25	-48.5229
68.3	-44.8608		68.3	-37.8418
68.35	-48.5229		68.35	-45.4712
68.4	-54.3213		68.4	-36.9263
68.45	-44.2505		68.45	-32.3486
68.5	-52.1851		68.5	-40.2832
68.55	-49.1333		68.55	-33.2642
68.6	-53.7109		68.6	-37.8418
68.65	-54.0161		68.65	-34.79
68.7	-46.0815		68.7	-29.9072
68.75	-45.4712		68.75	-38.7573
68.8	-48.8281		68.8	-34.4849
68.85	-48.8281		68.85	-31.7383
68.9	-48.8281		68.9	-33.5693
68.95	-49.7437		68.95	-36.6211
69	-48.5229		69	-37.2314
69.05	-44.5557		69.05	-33.2642
69.1	-54.6265		69.1	-37.8418
69.15	-50.9644		69.15	-30.2124
69.2	-46.3867		69.2	-24.7192
69.25	-49.7437		69.25	-32.0435
69.3	-58.5938		69.3	-30.8228
69.35	-50.0488		69.35	-33.2642
69.4	-55.542		69.4	-34.79
69.45	-52.7954		69.45	-36.0107
69.5	-52.4902		69.5	-31.7383
69.55	-53.7109		69.55	-32.959
69.6	-48.2178		69.6	-34.1797
69.65	-50.9644		69.65	-35.0952
69.7	-55.542		69.7	-34.1797
69.75	-48.2178		69.75	-31.7383
69.8	-46.9971		69.8	-39.6729
69.85	-51.8799		69.85	-41.1987
69.9	-49.1333		69.9	-29.6021
69.95	-53.1006		69.95	-32.0435
70	-58.2886		70	-35.7056
70.05	-51.5747		70.05	-37.5366
70.1	-52.4902		70.1	-39.978
70.15	-52.7954		70.15	-45.166
70.2	-49.1333		70.2	-39.0625
70.25	-53.1006		70.25	-42.7246
70.3	-48.8281		70.3	-32.6538
70.35	-51.8799		70.35	-38.7573
70.4	-54.6265		70.4	-35.7056
70.45	-54.9316		70.45	-31.4331
70.5	-51.5747		70.5	-28.9917
70.55	-50.354		70.55	-31.7383
70.6	-52.4902		70.6	-32.6538
70.65	-54.3213		70.65	-28.9917
70.7	-55.542		70.7	-35.7056
70.75	-58.5938		70.75	-37.2314
70.8	-52.4902		70.8	-33.5693
70.85	-55.2368		70.85	-34.4849
70.9	-50.0488		70.9	-28.0762
70.95	-51.2695		70.95	-41.8091
71	-54.9316		71	-32.3486
71.05	-47.6074		71.05	-30.5176
71.1	-52.1851		71.1	-26.5503
71.15	-51.8799		71.15	-29.9072
71.2	-53.7109		71.2	-29.6021
71.25	-52.1851		71.25	-41.5039
71.3	-51.8799		71.3	-34.79
71.35	-43.6401		71.35	-34.79
71.4	-54.6265		71.4	-40.2832
71.45	-53.7109		71.45	-36.9263
71.5	-43.6401		71.5	-34.1797
71.55	-48.8281		71.55	-33.5693
71.6	-47.3022		71.6	-37.5366
71.65	-51.2695		71.65	-41.5039
71.7	-46.0815		71.7	-38.147
71.75	-40.5884		71.75	-34.4849
71.8	-43.335		71.8	-30.5176
71.85	-44.8608		71.85	-32.959
71.9	-40.2832		71.9	-37.2314
71.95	-52.1851		71.95	-36.9263
72	-42.1143		72	-36.9263
72.05	-51.5747		72.05	-38.4521
72.1	-44.8608		72.1	-38.147
72.15	-48.8281		72.15	-38.4521
72.2	-45.4712		72.2	-31.1279
72.25	-53.1006		72.25	-39.6729
72.3	-44.5557		72.3	-34.1797
72.35	-44.5557		72.35	-38.147
72.4	-51.5747		72.4	-32.0435
72.45	-48.5229		72.45	-33.8745
72.5	-47.6074		72.5	-38.147
72.55	-53.4058		72.55	-42.7246
72.6	-52.4902		72.6	-41.8091
72.65	-54.3213		72.65	-30.5176
72.7	-51.5747		72.7	-46.0815
72.75	-54.3213		72.75	-34.79
72.8	-45.4712		72.8	-36.3159
72.85	-45.166		72.85	-43.335
72.9	-51.2695		72.9	-37.2314
72.95	-47.9126		72.95	-34.1797
73	-48.5229		73	-35.4004
73.05	-47.6074		73.05	-30.8228
73.1	-54.9316		73.1	-32.0435
73.15	-45.7764		73.15	-32.959
73.2	-47.3022		73.2	-36.3159
73.25	-46.6919		73.25	-38.7573
73.3	-47.3022		73.3	-40.2832
73.35	-51.5747		73.35	-32.3486
73.4	-50.0488		73.4	-35.7056
73.45	-43.6401		73.45	-36.3159
73.5	-48.5229		73.5	-40.5884
73.55	-48.8281		73.55	-33.8745
73.6	-48.5229		73.6	-31.4331
73.65	-42.4194		73.65	-36.3159
73.7	-50.0488		73.7	-37.8418
73.75	-51.2695		73.75	-32.959
73.8	-43.9453		73.8	-36.0107
73.85	-44.2505		73.85	-34.4849
73.9	-48.5229		73.9	-32.6538
73.95	-51.5747		73.95	-32.6538
74	-50.354		74	-38.7573
74.05	-49.7437		74.05	-33.2642
74.1	-52.7954		74.1	-27.1606
74.15	-54.0161		74.15	-39.3677
74.2	-46.9971		74.2	-38.7573
74.25	-45.166		74.25	-28.9917
74.3	-47.9126		74.3	-43.0298
74.35	-45.166		74.35	-27.1606
74.4	-45.4712		74.4	-32.0435
74.45	-45.4712		74.45	-42.7246
74.5	-49.1333		74.5	-32.3486
74.55	-51.2695		74.55	-38.7573
74.6	-53.4058		74.6	-37.5366
74.65	-43.335		74.65	-27.1606
74.7	-48.2178		74.7	-32.0435
74.75	-48.2178		74.75	-36.3159
74.8	-45.7764		74.8	-34.1797
74.85	-47.9126		74.85	-27.771
74.9	-41.1987		74.9	-36.9263
74.95	-47.9126		74.95	-27.4658
75	-46.6919		75	-23.1934
75.05	-45.4712		75.05	-27.1606
75.1	-52.1851		75.1	-48.5229
75.15	-55.8472		75.15	-31.4331
75.2	-52.7954		75.2	-35.0952
75.25	-47.6074		75.25	-33.2642
75.3	-43.9453		75.3	-28.6865
75.35	-52.7954		75.35	-34.79
75.4	-50.354		75.4	-32.6538
75.45	-47.9126		75.45	-34.1797
75.5	-51.2695		75.5	-32.959
75.55	-51.2695		75.55	-28.6865
75.6	-50.6592		75.6	-36.9263
75.65	-49.1333		75.65	-28.3813
75.7	-47.6074		75.7	-27.1606
75.75	-46.3867		75.75	-31.4331
75.8	-51.8799		75.8	-30.2124
75.85	-49.7437		75.85	-28.9917
75.9	-50.354		75.9	-27.771
75.95	-48.5229		75.95	-27.1606
76	-42.1143		76	-34.79
76.05	-50.6592		76.05	-35.7056
76.1	-47.6074		76.1	-37.2314
76.15	-49.7437		76.15	-30.5176
76.2	-48.5229		76.2	-24.7192
76.25	-45.166		76.25	-29.9072
76.3	-51.2695		76.3	-34.79
76.35	-44.8608		76.35	-31.7383
76.4	-50.0488		76.4	-30.8228
76.45	-50.9644		76.45	-29.2969
76.5	-47.3022		76.5	-29.2969
76.55	-48.2178		76.55	-29.2969
76.6	-46.6919		76.6	-33.5693
76.65	-43.6401		76.65	-31.1279
76.7	-51.2695		76.7	-30.2124
76.75	-49.7437		76.75	-25.0244
76.8	-50.354		76.8	-39.978
76.85	-50.0488		76.85	-33.8745
76.9	-54.0161		76.9	-35.7056
76.95	-47.6074		76.95	-29.9072
77	-51.5747		77	-31.1279
77.05	-51.5747		77.05	-37.2314
77.1	-47.3022		77.1	-27.771
77.15	-52.7954		77.15	-34.1797
77.2	-48.5229		77.2	-45.7764
77.25	-51.2695		77.25	-36.6211
77.3	-53.7109		77.3	-37.2314
77.35	-47.6074		77.35	-37.5366
77.4	-45.4712		77.4	-34.79
77.45	-51.2695		77.45	-36.0107
77.5	-48.8281		77.5	-35.4004
77.55	-51.8799		77.55	-32.6538
77.6	-46.6919		77.6	-33.2642
77.65	-46.0815		77.65	-42.4194
77.7	-45.166		77.7	-42.4194
77.75	-54.0161		77.75	-37.5366
77.8	-46.6919		77.8	-28.9917
77.85	-50.354		77.85	-32.3486
77.9	-53.7109		77.9	-30.5176
77.95	-52.7954		77.95	-32.0435
78	-48.8281		78	-32.0435
78.05	-45.166		78.05	-39.6729
78.1	-48.2178		78.1	-28.0762
78.15	-50.354		78.15	-33.2642
78.2	-44.5557		78.2	-38.7573
78.25	-55.542		78.25	-29.6021
78.3	-50.0488		78.3	-31.7383
78.35	-45.166		78.35	-31.1279
78.4	-53.1006		78.4	-25.0244
78.45	-45.166		78.45	-32.6538
78.5	-46.3867		78.5	-32.6538
78.55	-47.9126		78.55	-31.7383
78.6	-46.0815		78.6	-29.6021
78.65	-52.1851		78.65	-24.1089
78.7	-46.0815		78.7	-25.6348
78.75	-50.6592		78.75	-21.6675
78.8	-50.9644		78.8	-29.2969
78.85	-47.9126		78.85	-33.5693
78.9	-51.2695		78.9	-28.3813
78.95	-48.5229		78.95	-29.2969
79	-52.7954		79	-28.0762
79.05	-50.354		79.05	-33.8745
79.1	-46.0815		79.1	-38.7573
79.15	-46.3867		79.15	-28.0762
79.2	-50.6592		79.2	-33.2642
79.25	-47.9126		79.25	-41.1987
79.3	-46.9971		79.3	-42.7246
79.35	-48.5229		79.35	-30.2124
79.4	-50.6592		79.4	-32.6538
79.45	-46.9971		79.45	-31.4331
79.5	-45.4712		79.5	-31.1279
79.55	-47.3022		79.55	-25.0244
79.6	-48.8281		79.6	-28.6865
79.65	-44.8608		79.65	-32.6538
79.7	-47.6074		79.7	-31.7383
79.75	-46.9971		79.75	-35.4004
79.8	-42.7246		79.8	-29.9072
79.85	-51.2695		79.85	-34.79
79.9	-50.9644		79.9	-32.3486
79.95	-55.2368		79.95	-35.4004
80	-52.4902		80	-34.79
80.05	-51.5747		80.05	-43.0298
80.1	-47.3022		80.1	-42.7246
80.15	-52.4902		80.15	-31.4331
80.2	-47.3022		80.2	-33.2642
80.25	-51.5747		80.25	-44.8608
80.3	-51.2695		80.3	-34.79
80.35	-41.8091		80.35	-39.978
80.4	-45.166		80.4	-39.0625
80.45	-44.8608		80.45	-39.6729
80.5	-44.5557		80.5	-38.147
80.55	-47.3022		80.55	-45.4712
80.6	-46.0815		80.6	-38.4521
80.65	-46.6919		80.65	-50.354
80.7	-47.6074		80.7	-40.2832
80.75	-47.9126		80.75	-39.6729
80.8	-50.354		80.8	-42.7246
80.85	-49.1333		80.85	-42.4194
80.9	-47.6074		80.9	-35.4004
80.95	-42.1143		80.95	-36.3159
81	-48.8281		81	-39.3677
81.05	-49.1333		81.05	-38.7573
81.1	-44.5557		81.1	-39.0625
81.15	-48.5229		81.15	-32.959
81.2	-53.7109		81.2	-34.79
81.25	-47.6074		81.25	-27.771
81.3	-51.2695		81.3	-39.0625
81.35	-46.6919		81.35	-38.147
81.4	-50.6592		81.4	-37.2314
81.45	-46.3867		81.45	-35.0952
81.5	-47.3022		81.5	-44.5557
81.55	-52.1851		81.55	-35.7056
81.6	-50.0488		81.6	-46.9971
81.65	-50.9644		81.65	-34.4849
81.7	-50.354		81.7	-39.0625
81.75	-53.7109		81.75	-38.147
81.8	-46.3867		81.8	-44.2505
81.85	-44.2505		81.85	-35.7056
81.9	-52.1851		81.9	-31.7383
81.95	-45.166		81.95	-31.4331
82	-54.3213		82	-35.0952
82.05	-51.5747		82.05	-46.3867
82.1	-52.7954		82.1	-39.6729
82.15	-47.9126		82.15	-54.0161
82.2	-47.9126		82.2	-32.3486
82.25	-46.3867		82.25	-34.1797
82.3	-48.8281		82.3	-39.6729
82.35	-47.3022		82.35	-33.2642
82.4	-46.0815		82.4	-32.959
82.45	-47.3022		82.45	-35.7056
82.5	-54.6265		82.5	-35.0952
82.55	-56.4575		82.55	-36.3159
82.6	-51.5747		82.6	-38.4521
82.65	-53.1006		82.65	-34.1797
82.7	-51.2695		82.7	-39.0625
82.75	-54.3213		82.75	-41.5039
82.8	-50.6592		82.8	-32.3486
82.85	-51.8799		82.85	-35.4004
82.9	-53.1006		82.9	-36.3159
82.95	-49.1333		82.95	-37.2314
83	-47.6074		83	-39.3677
83.05	-47.9126		83.05	-32.959
83.1	-43.335		83.1	-44.8608
83.15	-56.4575		83.15	-38.7573
83.2	-49.7437		83.2	-32.959
83.25	-45.166		83.25	-33.2642
83.3	-47.9126		83.3	-40.2832
83.35	-43.0298		83.35	-44.5557
83.4	-44.2505		83.4	-44.2505
83.45	-48.8281		83.45	-42.7246
83.5	-51.8799		83.5	-32.3486
83.55	-48.8281		83.55	-35.7056
83.6	-46.6919		83.6	-43.0298
83.65	-43.6401		83.65	-49.7437
83.7	-59.5093		83.7	-44.5557
83.75	-56.4575		83.75	-37.2314
83.8	-53.4058		83.8	-41.1987
83.85	-51.8799		83.85	-44.5557
83.9	-54.9316		83.9	-32.0435
83.95	-50.0488		83.95	-41.5039
84	-44.8608		84	-36.6211
84.05	-58.8989		84.05	-35.7056
84.1	-48.5229		84.1	-43.0298
84.15	-43.9453		84.15	-44.5557
84.2	-52.1851		84.2	-42.7246
84.25	-45.7764		84.25	-39.6729
84.3	-49.7437		84.3	-41.8091
84.35	-50.0488		84.35	-43.6401
84.4	-47.3022		84.4	-39.6729
84.45	-45.166		84.45	-40.2832
84.5	-41.8091		84.5	-43.335
84.55	-40.5884		84.55	-32.0435
84.6	-50.354		84.6	-38.4521
84.65	-46.3867		84.65	-31.4331
84.7	-49.7437		84.7	-49.1333
84.75	-45.4712		84.75	-43.6401
84.8	-49.7437		84.8	-44.8608
84.85	-51.2695		84.85	-47.9126
84.9	-51.2695		84.9	-40.5884
84.95	-48.5229		84.95	-45.166
85	-46.0815		85	-39.0625
85.05	-51.5747		85.05	-46.3867
85.1	-54.0161		85.1	-45.4712
85.15	-51.8799		85.15	-54.3213
85.2	-55.542		85.2	-50.0488
85.25	-50.0488		85.25	-34.79
85.3	-48.5229		85.3	-44.5557
85.35	-42.1143		85.35	-37.8418
85.4	-46.9971		85.4	-47.6074
85.45	-47.6074		85.45	-40.5884
85.5	-48.5229		85.5	-41.1987
85.55	-50.6592		85.55	-40.2832
85.6	-55.542		85.6	-50.0488
85.65	-55.2368		85.65	-46.6919
85.7	-54.6265		85.7	-43.0298
85.75	-52.1851		85.75	-46.0815
85.8	-55.8472		85.8	-46.6919
85.85	-61.0352		85.85	-45.7764
85.9	-59.8145		85.9	-40.5884
85.95	-59.2041		85.95	-36.0107
86	-50.6592		86	-34.4849
86.05	-44.8608		86.05	-46.6919
86.1	-49.1333		86.1	-48.8281
86.15	-45.166		86.15	-52.4902
86.2	-51.8799		86.2	-50.0488
86.25	-52.7954		86.25	-45.4712
86.3	-50.0488		86.3	-48.2178
86.35	-46.3867		86.35	-35.4004
86.4	-50.6592		86.4	-53.7109
86.45	-49.7437		86.45	-48.5229
86.5	-50.9644		86.5	-43.6401
86.55	-50.354		86.55	-39.0625
86.6	-54.3213		86.6	-43.335
86.65	-54.3213		86.65	-45.7764
86.7	-50.354		86.7	-56.4575
86.75	-61.6455		86.75	-35.0952
86.8	-55.8472		86.8	-42.1143
86.85	-52.7954		86.85	-39.978
86.9	-52.7954		86.9	-36.0107
86.95	-52.7954		86.95	-46.9971
87	-53.7109		87	-52.1851
87.05	-50.9644		87.05	-46.0815
87.1	-48.8281		87.1	-61.0352
87.15	-56.7627		87.15	-44.2505
87.2	-54.6265		87.2	-57.9834
87.25	-59.8145		87.25	-61.0352
87.3	-55.542		87.3	-46.6919
87.35	-51.2695		87.35	-54.9316
87.4	-48.2178		87.4	-57.6782
87.45	-54.0161		87.45	-56.1523
87.5	-51.5747		87.5	-57.373
87.55	-61.9507		87.55	-52.7954
87.6	-54.0161		87.6	-51.5747
87.65	-53.7109		87.65	-46.9971
87.7	-48.5229		87.7	-51.2695
87.75	-57.9834		87.75	-54.3213
87.8	-53.7109		87.8	-46.6919
87.85	-64.0869		87.85	-52.1851
87.9	-55.2368		87.9	-47.6074
87.95	-55.8472		87.95	-42.4194
88	-48.5229		88	-54.6265
88.05	-59.5093		88.05	-50.6592
88.1	-56.1523		88.1	-62.2559
88.15	-47.6074		88.15	-62.2559
88.2	-54.6265		88.2	-51.2695
88.25	-57.0679		88.25	-53.4058
88.3	-51.5747		88.3	-46.6919
88.35	-53.7109		88.35	-46.3867
88.4	-49.7437		88.4	-53.4058
88.45	-50.0488		88.45	-53.7109
88.5	-53.1006		88.5	-50.6592
88.55	-55.2368		88.55	-52.4902
88.6	-50.9644		88.6	-36.3159
88.65	-47.6074		88.65	-47.3022
88.7	-51.5747		88.7	-41.8091
88.75	-56.1523		88.75	-45.166
88.8	-49.1333		88.8	-53.1006
88.85	-51.5747		88.85	-50.354
88.9	-48.5229		88.9	-43.9453
88.95	-46.9971		88.95	-42.4194
89	-52.4902		89	-43.6401
89.05	-54.3213		89.05	-47.9126
89.1	-47.3022		89.1	-53.1006
89.15	-46.9971		89.15	-50.9644
89.2	-46.3867		89.2	-42.4194
89.25	-54.3213		89.25	-53.7109
89.3	-55.542		89.3	-51.2695
89.35	-54.3213		89.35	-43.6401
89.4	-49.1333		89.4	-46.9971
89.45	-52.1851		89.45	-48.5229
89.5	-59.5093		89.5	-50.354
89.55	-57.373		89.55	-48.8281
89.6	-50.9644		89.6	-44.8608
89.65	-57.0679		89.65	-49.1333
89.7	-50.0488		89.7	-56.1523
89.75	-55.8472		89.75	-52.4902
89.8	-61.9507		89.8	-53.4058
89.85	-55.542		89.85	-41.8091
89.9	-57.9834		89.9	-43.335
89.95	-56.7627		89.95	-51.8799
90	-59.2041		90	-49.1333
90.05	-52.1851		90.05	-46.9971
90.1	-55.2368		90.1	-57.9834
90.15	-47.3022		90.15	-50.9644
90.2	-54.0161		90.2	-43.9453
90.25	-51.5747		90.25	-42.7246
90.3	-52.4902		90.3	-55.2368
90.35	-51.5747		90.35	-33.8745
90.4	-56.7627		90.4	-39.0625
90.45	-53.7109		90.45	-44.8608
90.5	-54.6265		90.5	-45.166
90.55	-57.9834		90.55	-46.6919
90.6	-51.8799		90.6	-39.0625
90.65	-61.0352		90.65	-43.9453
90.7	-58.5938		90.7	-45.7764
90.75	-55.2368		90.75	-31.7383
90.8	-57.6782		90.8	-35.7056
90.85	-57.9834		90.85	-48.2178
90.9	-56.4575		90.9	-41.5039
90.95	-56.7627		90.95	-53.7109
91	-54.6265		91	-51.5747
91.05	-56.7627		91.05	-39.3677
91.1	-61.0352		91.1	-48.8281
91.15	-44.8608		91.15	-50.6592
91.2	-52.4902		91.2	-55.8472
91.25	-58.5938		91.25	-46.6919
91.3	-57.373		91.3	-40.5884
91.35	-54.3213		91.35	-41.5039
91.4	-52.4902		91.4	-35.7056
91.45	-53.4058		91.45	-43.6401
91.5	-51.8799		91.5	-43.9453
91.55	-52.4902		91.55	-36.9263
91.6	-54.6265		91.6	-55.2368
91.65	-48.5229		91.65	-46.9971
91.7	-55.8472		91.7	-45.7764
91.75	-49.1333		91.75	-49.1333
91.8	-56.7627		91.8	-36.9263
91.85	-54.6265		91.85	-47.6074
91.9	-61.0352		91.9	-39.0625
91.95	-57.0679		91.95	-41.8091
92	-54.0161		92	-46.6919
92.05	-50.354		92.05	-33.2642
92.1	-54.0161		92.1	-36.9263
92.15	-54.0161		92.15	-39.6729
92.2	-54.3213		92.2	-38.147
92.25	-48.8281		92.25	-48.2178
92.3	-56.7627		92.3	-34.79
92.35	-52.7954		92.35	-39.0625
92.4	-51.8799		92.4	-41.8091
92.45	-58.5938		92.45	-41.8091
92.5	-51.5747		92.5	-51.5747
92.55	-53.4058		92.55	-43.0298
92.6	-58.2886		92.6	-41.1987
92.65	-56.7627		92.65	-47.6074
92.7	-50.9644		92.7	-47.6074
92.75	-47.6074		92.75	-50.354
92.8	-50.354		92.8	-44.2505
92.85	-52.1851		92.85	-48.5229
92.9	-50.6592		92.9	-39.3677
92.95	-59.5093		92.95	-43.9453
93	-54.6265		93	-42.4194
93.05	-55.542		93.05	-47.6074
93.1	-56.7627		93.1	-49.1333
93.15	-48.8281		93.15	-41.1987
93.2	-52.1851		93.2	-41.5039
93.25	-60.1196		93.25	-45.166
93.3	-54.3213		93.3	-41.1987
93.35	-43.0298		93.35	-54.0161
93.4	-59.2041		93.4	-37.8418
93.45	-57.0679		93.45	-53.1006
93.5	-46.6919		93.5	-46.9971
93.55	-55.542		93.55	-43.0298
93.6	-53.7109		93.6	-42.1143
93.65	-45.166		93.65	-37.5366
93.7	-53.7109		93.7	-43.0298
93.75	-54.3213		93.75	-39.0625
93.8	-47.6074		93.8	-39.3677
93.85	-54.3213		93.85	-36.6211
93.9	-53.1006		93.9	-44.2505
93.95	-54.9316		93.95	-39.6729
94	-54.0161		94	-46.3867
94.05	-50.6592		94.05	-49.7437
94.1	-48.5229		94.1	-40.8936
94.15	-52.4902		94.15	-50.6592
94.2	-50.6592		94.2	-51.5747
94.25	-47.6074		94.25	-40.5884
94.3	-55.542		94.3	-45.4712
94.35	-47.9126		94.35	-54.3213
94.4	-49.7437		94.4	-46.0815
94.45	-58.5938		94.45	-45.7764
94.5	-46.9971		94.5	-61.3403
94.55	-57.373		94.55	-50.0488
94.6	-56.7627		94.6	-44.5557
94.65	-50.354		94.65	-44.8608
94.7	-57.0679		94.7	-41.5039
94.75	-57.6782		94.75	-52.1851
94.8	-54.9316		94.8	-47.3022
94.85	-64.6973		94.85	-53.7109
94.9	-57.6782		94.9	-51.8799
94.95	-63.4766		94.95	-48.5229
95	-49.7437		95	-46.3867
95.05	-56.1523		95.05	-44.5557
95.1	-55.8472		95.1	-65.0024
95.15	-46.6919		95.15	-48.8281
95.2	-52.7954		95.2	-72.937
95.25	-50.354		95.25	-59.2041
95.3	-55.8472		95.3	-50.354
95.35	-51.8799		95.35	-46.3867
95.4	-54.9316		95.4	-54.3213
95.45	-49.1333		95.45	-54.9316
95.5	-57.373		95.5	-56.7627
95.55	-59.2041		95.55	-49.7437
95.6	-52.1851		95.6	-52.4902
95.65	-51.2695		95.65	-71.106
95.7	-59.8145		95.7	-53.4058
95.75	-42.4194		95.75	-55.2368
95.8	-47.6074		95.8	-65.6128
95.85	-48.8281		95.85	-60.73
95.9	-52.4902		95.9	-48.2178
95.95	-54.3213		95.95	-59.5093
96	-49.7437		96	-60.4248
96.05	-56.1523		96.05	-55.8472
96.1	-57.0679		96.1	-70.8008
96.15	-58.8989		96.15	-61.6455
96.2	-51.2695		96.2	-72.0215
96.25	-49.7437		96.25	-62.8662
96.3	-53.1006		96.3	-69.2749
96.35	-54.3213		96.35	-54.3213
96.4	-54.0161		96.4	-52.4902
96.45	-50.0488		96.45	-79.6509
96.5	-52.1851		96.5	-75.3784
96.55	-54.6265		96.55	-70.8008
96.6	-49.1333		96.6	-64.3921
96.65	-49.1333		96.65	-75.0732
96.7	-54.3213		96.7	-72.0215
96.75	-46.9971		96.75	-65.0024
96.8	-50.0488		96.8	-66.8335
96.85	-49.1333		96.85	-71.7163
96.9	-53.7109		96.9	-68.3594
96.95	-53.4058		96.95	-76.5991
97	-55.2368		97	-71.4111
97.05	-57.9834		97.05	-61.3403
97.1	-50.9644		97.1	-59.5093
97.15	-57.9834		97.15	-51.2695
97.2	-50.6592		97.2	-55.2368
97.25	-51.2695		97.25	-51.2695
97.3	-63.7817		97.3	-59.2041
97.35	-55.8472		97.35	-56.7627
97.4	-56.7627		97.4	-54.9316
97.45	-60.4248		97.45	-56.7627
97.5	-59.2041		97.5	-67.4438
97.55	-57.6782		97.55	-57.9834
97.6	-61.6455		97.6	-56.4575
97.65	-59.2041		97.65	-58.2886
97.7	-59.5093		97.7	-52.7954
97.75	-52.7954		97.75	-41.5039
97.8	-57.6782		97.8	-59.5093
97.85	-57.373		97.85	-55.8472
97.9	-55.542		97.9	-54.9316
97.95	-51.8799		97.95	-54.0161
98	-59.2041		98	-52.4902
98.05	-65.3076		98.05	-70.1904
98.1	-53.4058		98.1	-69.8853
98.15	-57.0679		98.15	-49.7437
98.2	-62.2559		98.2	-70.8008
98.25	-53.7109		98.25	-70.1904
98.3	-62.2559		98.3	-68.3594
98.35	-64.6973		98.35	-64.0869
98.4	-59.2041		98.4	-71.7163
98.45	-59.2041		98.45	-57.6782
98.5	-61.0352		98.5	-60.1196
98.55	-54.6265		98.55	-65.918
98.6	-65.918		98.6	-56.7627
98.65	-64.6973		98.65	-59.2041
98.7	-46.0815		98.7	-56.4575
98.75	-55.2368		98.75	-64.0869
98.8	-56.4575		98.8	-71.7163
98.85	-54.9316		98.85	-65.0024
98.9	-69.5801		98.9	-68.3594
98.95	-60.73		98.95	-54.0161
99	-61.6455		99	-63.4766
99.05	-55.8472		99.05	-73.2422
99.1	-59.5093		99.1	-65.6128
99.15	-57.0679		99.15	-57.0679
99.2	-56.7627		99.2	-76.5991
99.25	-62.2559		99.25	-62.2559
99.3	-56.4575		99.3	-63.7817
99.35	-53.7109		99.35	-68.3594
99.4	-59.2041		99.4	-84.8389
99.45	-58.5938		99.45	-78.125
99.5	-55.8472		99.5	-85.7544
99.55	-56.1523		99.55	-78.125
99.6	-54.9316		99.6	-95.2148
99.65	-52.7954		99.65	-78.125
99.7	-56.1523		99.7	-80.5664
99.75	-57.9834		99.75	-83.6182
99.8	-52.1851		99.8	-76.5991
99.85	-54.9316		99.85	-74.1577
[truncated: 6,442 more rows]

## Sheet: B
Cpne6+/+	Cpne6-/-
13.7462	11.0588
4.69132	5.63855
24.4305	11.4134
11.8645	8.3125
5.5579	2.73056
13.916	4.48
7.4498	5.21354
14.1129	17.6932
13.9007	9.30935
21.4913	22.252
13.3723	16.3467
15.3451	7.67702
27.8241	9.77959
22.0684	9.83854
15.5614	11.5629
21.3937	12.2739
18.8201	13.9362
4.10065	2.62889
17.6156	8.78134
3.58984	10.5035
15.2415	9.38487
	26.2583
	22.7523
