# Supplementary material for: Copine-6 is a TRPM3 escort protein controlling the sensitivity of sensory neurons to noxious heat
Source: EMBO J. 2025 Jun 19;44(15):4222–51. doi: 10.1038/s44318-025-00487-0 (PMC12317139; doi:10.1038/s44318-025-00487-0)
Supplement: Supplementary file 13 — Appendix Figure Source Data [file 44318_2025_487_MOESM13_ESM.zip]

Archive with 41 entries (28 files):
- Appendix Figure S4/
- Appendix Figure S4/Example-1.jpg
- Appendix Figure S4/Example-2.jpg
- Appendix Figure S1/
- Appendix Figure S1/Appendix Figure S1.xlsx
- Appendix Figure S2/
- Appendix Figure S2/Appendix Figure S2.xlsx
- Appendix Figure S3/
- Appendix Figure S3/8A/
- Appendix Figure S3/8A/20X/
- Appendix Figure S3/8A/20X/DAPI.jpg
- Appendix Figure S3/8A/20X/merge.jpg
- Appendix Figure S3/8A/20X/TRPM3-antibody.jpg
- Appendix Figure S3/8A/20X/TRPM3-RFP.jpg
- Appendix Figure S3/8A/40X/
- Appendix Figure S3/8A/40X/DAPI.jpg
- Appendix Figure S3/8A/40X/merge.jpg
- Appendix Figure S3/8A/40X/TRPM3-antibody.jpg
- Appendix Figure S3/8A/40X/TRPM3-RFP.jpg
- Appendix Figure S3/8B/
- Appendix Figure S3/8B/20X/
- Appendix Figure S3/8B/20X/Copine-6(Santa).jpg
- Appendix Figure S3/8B/20X/DAPI.jpg
- Appendix Figure S3/8B/20X/flag.jpg
- Appendix Figure S3/8B/20X/merge.jpg
- Appendix Figure S3/8B/40X/
- Appendix Figure S3/8B/40X/Copine-6(Santa).jpg
- Appendix Figure S3/8B/40X/DAPI.jpg
- Appendix Figure S3/8B/40X/flag.jpg
- Appendix Figure S3/8B/40X/merge.jpg
- Appendix Figure S3/8C/
- Appendix Figure S3/8C/20X/
- Appendix Figure S3/8C/20X/Copine-6(proteintech).jpg
- Appendix Figure S3/8C/20X/DAPI.jpg
- Appendix Figure S3/8C/20X/flag.jpg
- Appendix Figure S3/8C/20X/merge.jpg
- Appendix Figure S3/8C/40X/
- Appendix Figure S3/8C/40X/Copine-6(proteintech).jpg
- Appendix Figure S3/8C/40X/DAPI.jpg
- Appendix Figure S3/8C/40X/flag.jpg
- Appendix Figure S3/8C/40X/merge.jpg
