# Supplementary material for: Copine-6 is a TRPM3 escort protein controlling the sensitivity of sensory neurons to noxious heat
Source: EMBO J. 2025 Jun 19;44(15):4222–51. doi: 10.1038/s44318-025-00487-0 (PMC12317139; doi:10.1038/s44318-025-00487-0)
Supplement: Supplementary file 13 — Appendix Figure Source Data [file 44318_2025_487_MOESM13_ESM.zip › Appendix Figure S1/Appendix Figure S1.xlsx]

## Sheet: Sheet1
von Frey								Hargreaves test
day	0d	1d	3d	5d	7d			day	0d	1d	3d	5d	7d
Scramble shRNA	6	4	4	4	4			Scramble shRNA	15.38	14.3	12.67	9.83	11.4
	15	10	6	8	8				15.95	13.6	12.63	19.8	12.1
	15	2	2	4	2				12.23	13.03	14.2	11.6	8.5
	6	8	6	6	6				12	17.23	10.97	11.77	14.7
	6	8	2	6	2				13.73	15.93	11.4	14.57	12.6
	6	6	4	8	4				13.25	14.8	12.3	13.53	13.37
	6	6	6	6	6				12.58	14.83	11.37	17.17	16.2
	15	8	8	4	8				18	19.4	15.5	18.53	9.23
Copine-6 shRNA	8	2	2	4	4			Copine-6 shRNA	21.15	11.13	15.03	11.8	18.3
	15	8	6	6	8				19.2	23.33	11.37	19.07	20.17
	6	8	6	6	4				16.55	16.57	14.07	18.23	19.33
	10	4	6	2	4				19.68	18.8	14.53	21	17
	4	6	4	8	8				19.93	22	18.3	20.5	20.67
	10	8	8	4	2				16.48	22.23	19.33	20.2	20.17
	6	10	8	8	8				14.93	22.43	16.03	20.4	23
	6	10	8	6	6				20.03	22.37	17.4	16.8	17.07
	15	10	6	4	8				23.45	21.4	17.53	17.43	22.03
									0	15.38	15.95	12.23	12
									1	14.3	13.6	13.03	17.23
									3	12.67	12.63	14.2	10.97
									5	9.83	19.8	11.6	11.77
									7	11.4	12.1	8.5	14.7
