# Supplementary material for: Copine-6 is a TRPM3 escort protein controlling the sensitivity of sensory neurons to noxious heat
Source: EMBO J. 2025 Jun 19;44(15):4222–51. doi: 10.1038/s44318-025-00487-0 (PMC12317139; doi:10.1038/s44318-025-00487-0)
Supplement: Supplementary file 13 — Appendix Figure Source Data [file 44318_2025_487_MOESM13_ESM.zip › Appendix Figure S2/Appendix Figure S2.xlsx]

## Sheet: A
WT										KO
CPNE1	CPNE2	CPNE3	CPNE4	CPNE5	CPNE6	CPNE7	CPNE8	CPNE9		CPNE1	CPNE2	CPNE3	CPNE4	CPNE5	CPNE6	CPNE7	CPNE8	CPNE9
0.732803	0.92608	0.944134	1.1743	1.09523	0.836727	1.01833	0.972969	0.941792		0.868104	1.04362	1.09683	1.14842	0.753759	0.001225	1.68723	1.14287	1.01526
1.15522	1.00795	1.19528	0.75589	1.09966	0.930614	1.44027	1.04992	1.03361		0.857072	1.14682	1.27078	1.13029	0.968117	0.000335	0.953583	1.10678	0.970093
1.17327	1.03176	0.886125	1.12658	0.8303	1.18775	0.678235	0.978911	1.02728		0.714913	1.00889	0.741439	0.769054	0.737268	0.001262	0.578677	0.913079	0.625524
0.897122	1.01425				1.00929					1.57912					0.000648
1.32775	1.02374				1.05394					1.07042					0.000869
0.838088					0.940714					0.741738					0.000472

## Sheet: B
CPNE6	CPNE1	CPNE2	CPNE3	CPNE4	CPNE5	CPNE7	CPNE8	CPNE9
1.08821	0.113449	0.484587	0.82394	1.20772	0.018925	0.001455	0.288924	0.042467
1.13636	0.178845	0.474812	1.04312	0.7774	0.019002	0.002057	0.311776	0.046607
1.01428	0.18164	0.508667	0.773316	1.15864	0.014347	0.000969	0.290689	0.046322
0.796337
0.885692
1.13041
